# Supplementary material for: A technique system for the measurement, reconstruction and character extraction of rice plant architecture
Source: PLoS One. 2017 May 30;12(5):e0177205. doi: 10.1371/journal.pone.0177205 (PMC5448746; doi:10.1371/journal.pone.0177205)
Supplement: S1 Data — There four type file in the zip file, SystemData is parameters of paratus, SSP_LCAA correspond to the special position of stem, leafvein correspond to data of leaf midrib curves, leafshape correspond to the data of leaf shape. 0: correspond to Sample S4, 1: correspond to Sample S5. (ZIP) [file pone.0177205.s007.zip › 0leafshape.xlsx]

## Sheet: Sheet1
Length	Width	data9	data10	data11	data12	data13	data14	data15	data16	data17	data18	data19	data20	data21	data22	data23	data24	data25	data26	data27	data28	data29	data30	data31	data32	data33	data34	data35	data36	data37	data38	data39	data40	data41	data42	data43	data44	data45	data46	data47	data48	data49	data50	data51	data52	data53	data54	data55	data56
37.0071	0.97582	0.3776	0.7552	1.1329	1.5105	1.8881	2.2657	2.6434	3.021	3.3986	3.7762	4.1539	4.5315	4.9091	5.2867	5.6643	6.042	6.4196	6.7972	7.1748	7.5525	7.9301	8.3077	8.6853	9.063	9.4406	9.8182	10.1958	10.5735	10.9511	11.3287	11.7063	12.0839	12.4616	12.8392	13.2168	13.5944	13.9721	14.3497	14.7273	15.1049	15.4826	15.8602	16.2378	16.6154	16.9931	17.3707	17.7483	18.1259
37.0071	0.97582	0.26313	0.2597	0.2237	0.25976	0.27368	0.4129	0.41641	0.40249	0.4235	0.42356	0.44885	0.37373	0.37379	0.42019	0.53445	0.52354	0.52361	0.56288	0.57006	0.75171	0.62351	0.65194	0.62362	0.74807	0.62365	0.62373	0.66282	0.62384	0.62029	0.63748	0.61666	0.57049	0.60214	0.62414	0.75911	0.77386	0.77394	0.77402	0.763	0.62074	0.62451	0.82401	0.80173	0.77427	0.77435	0.77444	0.77452	0.7746
48.6246	1.0169	0.4961	0.9923	1.4885	1.9847	2.4808	2.977	3.4732	3.9693	4.4655	4.9617	5.4578	5.954	6.4502	6.9463	7.4425	7.9387	8.4349	8.931	9.4272	9.9234	10.4195	10.9157	11.4119	11.908	12.4042	12.9004	13.3966	13.8927	14.3889	14.8851	15.3812	15.8774	16.3736	16.8697	17.3659	17.8621	18.3583	18.8544	19.3506	19.8468	20.3429	20.8391	21.3353	21.8314	22.3276	22.8238	23.3199	23.8161
48.6246	1.0169	0.1194	0.16546	0.31613	0.32048	0.3665	0.37087	0.51294	0.56538	0.57199	0.75977	0.62229	0.65939	0.67049	0.62259	0.7666	0.77116	0.65504	0.67312	0.81024	0.80571	0.77382	0.77393	0.82195	0.81049	0.67376	0.82447	0.77434	0.77445	0.81539	0.81071	0.81062	0.82494	0.82506	0.82519	0.87071	0.8563	0.8255	0.80858	0.8256	0.81345	0.77558	0.8136	0.82604	0.82616	0.82628	0.8239	0.97217	0.95964
40.5604	1.2177	0.4139	0.8278	1.2416	1.6555	2.0694	2.4833	2.8972	3.311	3.7249	4.1388	4.5527	4.9666	5.3805	5.7943	6.2082	6.6221	7.036	7.4499	7.8637	8.2776	8.6915	9.1054	9.5193	9.9332	10.347	10.7609	11.1748	11.5887	12.0026	12.4164	12.8303	13.2442	13.6581	14.072	14.4858	14.8997	15.3136	15.7275	16.1414	16.5553	16.9691	17.383	17.7969	18.2108	18.6247	19.0385	19.4524	19.8663
40.5604	1.2177	0.26888	0.4228	0.47321	0.6185	0.62434	0.65447	0.77253	0.7726	0.62738	0.57419	0.57427	0.81127	0.82897	0.89421	0.85861	0.82609	0.95928	0.98017	1.0127	1.0187	1.0096	1.0156	0.98045	1.0187	0.87684	1.069	1.066	1.0783	1.0631	1.0096	1.0126	1.0034	0.88019	0.87719	1.0158	1.0096	0.97801	1.0097	1.0316	1.016	0.88076	0.88086	0.87147	0.95946	0.98172	0.97864	1.0793	1.0826
35.4141	1.4121	0.3614	0.7227	1.0841	1.4455	1.8068	2.1682	2.5296	2.8909	3.2523	3.6137	3.975	4.3364	4.6978	5.0591	5.4205	5.7819	6.1433	6.5046	6.866	7.2274	7.5887	7.9501	8.3115	8.6728	9.0342	9.3956	9.7569	10.1183	10.4797	10.841	11.2024	11.5638	11.9251	12.2865	12.6479	13.0093	13.3706	13.732	13.9127	14.0934	14.4547	14.8161	15.1775	15.5388	15.9002	16.2616	16.6229	16.9843
35.4141	1.4121	0.66028	0.81218	0.82375	0.82189	0.8629	0.8746	0.87468	0.87279	0.86696	0.97413	0.97419	0.97427	1.025	1.027	1.0251	1.167	1.0271	1.0717	1.0779	1.2764	1.2785	1.2683	1.23	1.2684	1.2787	1.2705	1.1289	1.1269	1.2789	1.281	1.279	1.2305	1.2728	1.2792	1.2707	1.0787	1.2816	1.2795	1.4121	1.2309	1.2289	1.2311	1.2312	1.2291	1.2292	1.2315	1.2316	1.2206
27.3916	1.533	0.2795	0.559	0.8385	1.118	1.3976	1.6771	1.9566	2.2361	2.5156	2.7951	3.0746	3.3541	3.6336	3.9131	4.1926	4.4721	4.7516	5.0311	5.3106	5.5901	5.8696	6.1492	6.4287	6.7082	6.8479	6.9877	7.2672	7.5467	7.8262	8.1057	8.3852	8.6647	8.9442	9.2237	9.5032	9.7827	10.0622	10.3417	10.6212	10.9008	11.1803	11.4598	11.7393	12.0188	12.2983	12.5778	12.8573	13.1368
27.3916	1.533	0.45904	0.81729	0.96992	0.97096	1.0718	1.0739	1.0739	1.2733	1.4292	1.4303	1.4304	1.4304	1.4305	1.4305	1.4295	1.4307	1.4307	1.4308	1.4308	1.4298	1.431	1.431	1.4311	1.4787	1.533	1.532	1.532	1.4823	1.4823	1.4824	1.4813	1.4825	1.4826	1.4826	1.4815	1.3299	1.3287	1.33	1.4803	1.4827	1.4828	1.4817	1.4817	1.483	1.4273	1.2795	1.2795	1.4274
31.4297	0.95206	0.3207	0.6414	0.9621	1.2828	1.6035	1.9243	2.245	2.5657	2.8864	3.2071	3.5278	3.8485	4.1692	4.4899	4.8107	5.1314	5.4521	5.7728	6.0935	6.4142	6.7349	7.0556	7.3763	7.6971	8.0178	8.3385	8.6592	8.9799	9.3006	9.6213	9.942	10.2628	10.5835	10.7438	10.9042	11.2249	11.5456	11.8663	12.187	12.5077	12.8284	13.1492	13.4699	13.7906	14.1113	14.432	14.7527	15.0734
31.4297	0.95206	0.10046	0.10044	0.15047	0.15045	0.15043	0.35059	0.35057	0.35056	0.35055	0.40058	0.40056	0.55067	0.55066	0.55065	0.60069	0.6007	0.6007	0.60074	0.60079	0.60084	0.60089	0.60094	0.60099	0.65109	0.65114	0.60114	0.65108	0.80157	0.80163	0.80168	0.80174	0.95187	0.95201	0.95206	0.85139	0.80175	0.8018	0.65168	0.85152	0.85153	0.802	0.80205	0.8021	0.80215	0.85226	0.85231	0.85236	0.85241
45.2775	0.97736	0.462	0.924	1.386	1.848	2.3101	2.7721	3.2341	3.6961	4.1581	4.6201	5.0821	5.5442	6.0062	6.4682	6.9302	7.3922	7.8542	8.3163	8.7783	9.2403	9.7023	10.1643	10.6263	11.0884	11.5504	12.0124	12.4744	12.9364	13.3984	13.8604	14.3225	14.7845	15.2465	15.7085	16.1705	16.6325	17.0946	17.5566	18.0186	18.4806	18.9426	19.4046	19.8666	20.3287	20.7907	21.2527	21.7147	22.1767
45.2775	0.97736	0.16825	0.16832	0.16612	0.16847	0.21862	0.21639	0.36901	0.3691	0.37151	0.36926	0.51955	0.51964	0.51973	0.51983	0.62013	0.62023	0.65605	0.6705	0.6706	0.67312	0.85414	0.87366	0.87378	0.87144	0.87401	0.87166	0.87177	0.87437	0.87199	0.8746	0.91726	0.82211	0.82475	0.82232	0.80718	0.82509	0.82008	0.80978	0.8227	0.82022	0.77275	0.82038	0.82569	0.82318	0.82066	0.6729	0.80487	0.82611
42.6285	1.2071	0.435	0.87	1.305	1.74	2.175	2.61	3.0449	3.4799	3.9149	4.3499	4.7849	5.2199	5.6548	6.0898	6.5248	6.9598	7.3948	7.8298	8.2647	8.6997	9.1347	9.5697	10.0047	10.4397	10.8747	11.3096	11.7446	12.1796	12.6146	13.0496	13.4846	13.9195	14.3545	14.7895	15.2245	15.6595	16.0945	16.5294	16.9644	17.3994	17.8344	18.2694	18.7044	19.1394	19.5743	19.7918	20.0093	20.4443
42.6285	1.2071	0.21158	0.36428	0.36436	0.41341	0.56468	0.6108	0.61523	0.61531	0.61539	0.76372	0.76825	0.76835	0.86322	0.86477	0.66764	0.81282	0.86175	0.86797	1.0084	0.96888	0.97055	1.0195	1.0211	1.0212	1.0133	0.87009	0.87018	0.86866	1.0151	1.0102	1.0168	1.0185	0.87057	0.87066	0.87076	0.87086	0.87095	1.0625	1.1113	1.1233	1.1217	1.0662	1.0645	1.0733	1.1203	1.2071	1.0734	1.0735
37.4973	1.2696	0.3826	0.7652	1.1478	1.5305	1.9131	2.2957	2.6783	3.061	3.4436	3.8262	4.2088	4.5915	4.9741	5.3567	5.7393	6.122	6.5046	6.8872	7.2699	7.6525	8.0351	8.4177	8.8004	9.183	9.5656	9.9482	10.3309	10.7135	11.0961	11.4787	11.8614	12.244	12.6266	13.0092	13.3919	13.7745	14.1571	14.5397	14.9224	15.305	15.6876	16.0702	16.4529	16.8355	17.2181	17.6008	17.9834	18.366
37.4973	1.2696	0.60744	0.60778	0.7595	0.75968	0.81027	0.81025	0.81023	0.65826	0.81019	1.0126	1.0127	1.0127	1.0128	1.0129	1.0129	1.1142	1.1144	1.1145	1.1145	1.1146	1.1147	1.1147	1.1148	1.0642	1.115	1.1151	1.1152	1.1152	1.1153	1.1153	1.1154	1.1155	1.1156	1.1147	1.0652	1.0653	1.0652	1.0652	1.2164	1.2173	1.2174	1.2174	1.2175	1.2178	1.2179	1.2178	1.2178	1.2179
26.1673	1.628	0.267	0.534	0.8011	1.0681	1.3351	1.6021	1.8691	2.1361	2.4031	2.6702	2.9372	3.2042	3.4712	3.7382	4.0052	4.2722	4.5392	4.8063	5.0733	5.3403	5.6073	5.8743	6.1413	6.4083	6.6753	6.9424	7.2094	7.4764	7.7434	8.0104	8.2774	8.5444	8.8115	8.945	9.0785	9.3455	9.6125	9.8795	10.1465	10.4135	10.6805	10.9476	11.2146	11.4816	11.7486	12.0156	12.2826	12.5496
26.1673	1.628	0.76242	1.0178	1.068	1.0687	1.0687	1.2719	1.4239	1.4245	1.4753	1.4753	1.4753	1.4753	1.4753	1.4753	1.4754	1.4754	1.4754	1.4754	1.6278	1.6278	1.6278	1.6278	1.6278	1.6278	1.6279	1.6279	1.6279	1.6279	1.627	1.4755	1.6279	1.628	1.628	1.628	1.4753	1.4753	1.4753	1.4753	1.4754	1.4754	1.4749	1.3229	1.3229	1.323	1.3231	1.323	1.323	1.4753
33.856	1.0125	0.3455	0.691	1.0364	1.3819	1.7274	2.0728	2.4183	2.7638	3.1092	3.4547	3.8002	4.1456	4.4911	4.8366	5.1821	5.5275	5.873	6.2185	6.5639	6.9094	7.2549	7.6003	7.9458	8.2913	8.6367	8.9822	9.3277	9.6732	10.0186	10.3641	10.7096	11.055	11.4005	11.746	12.0914	12.4369	12.7824	13.1278	13.4733	13.8188	14.1643	14.5097	14.8552	15.2007	15.5461	15.8916	16.2371	16.5825
33.856	1.0125	0.25817	0.40976	0.40981	0.40987	0.40991	0.40997	0.41002	0.40832	0.41012	0.40665	0.26033	0.41027	0.41033	0.41037	0.41043	0.41048	0.55138	0.4105	0.40874	0.41061	0.40883	0.41071	0.60516	0.61073	0.61078	0.61084	0.75146	0.76083	0.76089	0.61108	0.61113	0.61119	0.61125	0.61131	0.61137	0.7575	0.81141	0.81147	0.81154	0.8116	0.81167	0.85585	0.86178	0.81182	0.81189	0.81195	0.81201	0.95207
43.3092	1.0407	0.4419	0.8838	1.3258	1.7677	2.2096	2.6516	3.0935	3.5354	3.9773	4.4193	4.8612	5.3031	5.7451	6.187	6.6289	7.0709	7.5128	7.9547	8.3967	8.8386	9.2805	9.7224	10.1644	10.6063	11.0482	11.4902	11.9321	12.374	12.816	13.2579	13.6998	14.1418	14.5837	15.0256	15.4676	15.9095	16.3514	16.7933	17.2353	17.6772	18.1191	18.5611	19.003	19.4449	19.8869	20.3288	20.7707	21.2127
43.3092	1.0407	0.11302	0.1115	0.21193	0.35612	0.20234	0.15217	0.30921	0.3529	0.36441	0.5051	0.51507	0.51349	0.61565	0.55711	0.56558	0.76464	0.76644	0.75795	0.65242	0.66453	0.80294	0.80645	0.8672	0.85497	0.81542	0.81729	0.95361	0.81733	0.81563	0.85506	0.81758	0.81767	0.96462	0.96838	0.95555	0.81792	0.81801	0.85336	0.86839	0.86849	0.86858	0.86679	0.86879	0.86505	1.008	1.0196	1.0197	1.0198
40.4115	1.2723	0.4123	0.8247	1.2371	1.6494	2.0618	2.4742	2.8865	3.2989	3.7112	4.1236	4.536	4.9483	5.3607	5.7731	6.1854	6.5978	7.0101	7.4225	7.8349	8.2472	8.6596	9.072	9.4843	9.8967	10.309	10.7214	11.1338	11.5461	11.9585	12.3709	12.7832	13.1956	13.6079	14.0203	14.4327	14.845	15.2574	15.6698	16.0821	16.4945	16.9068	17.3192	17.7316	18.1439	18.5563	18.9687	19.381	19.7934
40.4115	1.2723	0.3026	0.35963	0.3597	0.35975	0.35982	0.45978	0.76151	0.76354	0.76362	0.81114	0.8142	0.81429	0.76496	0.76402	0.80936	0.66318	0.66326	0.96502	0.96722	0.96624	0.96633	0.96751	0.9665	0.85896	0.86564	0.86572	0.86581	0.86589	0.86597	1.0162	1.0175	1.0152	0.96715	0.96724	0.96732	1.0613	1.0685	1.0685	1.0686	1.0687	1.0614	1.0184	1.0185	1.2167	1.2205	1.0187	1.0188	1.0189
33.778	1.28	0.3447	0.6894	1.034	1.3787	1.7234	2.068	2.4127	2.7574	3.1021	3.4467	3.7914	4.1361	4.4808	4.8254	5.1701	5.5148	5.8595	6.2041	6.5488	6.8935	7.2381	7.5828	7.9275	8.2722	8.6168	8.9615	9.3062	9.6509	9.9955	10.3402	10.6849	11.0296	11.3742	11.7189	12.0636	12.4082	12.7529	13.0976	13.4423	13.7869	14.1316	14.4763	14.821	15.1656	15.5103	15.855	16.1997	16.5443
33.778	1.28	0.77097	0.81324	0.82164	0.8217	0.96076	0.82169	0.82175	0.82182	0.91231	0.92517	0.91667	1.0113	1.0243	1.0243	1.0266	1.0729	1.0751	1.0752	1.0752	0.8751	1.2072	1.0247	1.0137	1.0248	1.0643	1.0249	1.025	1.0116	1.0227	1.025	1.0251	1.0252	1.0184	0.97469	1.0185	1.0254	1.0255	1.0278	1.0256	1.0257	1.0257	1.0258	1.0282	1.026	1.026	1.0261	1.2167	1.2309
23.2029	1.178	0.2367	0.4735	0.7103	0.947	1.1838	1.4206	1.6573	1.8941	2.1308	2.3676	2.6044	2.8411	3.0779	3.3147	3.5514	3.7882	4.025	4.2617	4.4985	4.7353	4.972	5.2088	5.4456	5.6823	5.9191	6.1558	6.3926	6.6294	6.8661	7.1029	7.3397	7.5764	7.8132	8.05	8.2867	8.5235	8.7603	8.997	9.2338	9.4705	9.7073	9.9441	10.1808	10.4176	10.6544	10.8911	11.1279	11.3647
23.2029	1.178	0.65968	0.66706	0.66709	0.81559	0.81561	0.8156	0.81935	0.81939	0.81942	0.81946	0.81949	0.81953	0.81957	1.0187	1.0225	1.0226	1.0245	1.0227	1.0677	1.0735	1.0735	1.0716	0.92123	0.92127	0.92131	0.92135	0.92138	0.92142	1.0717	1.0756	1.0737	1.0738	1.0738	1.1226	1.1266	1.1247	1.1247	1.1247	1.1248	1.1268	1.1249	1.1249	1.1169	1.0234	1.0234	1.0235	1.1737	1.1778
36.1399	0.95728	0.3688	0.7375	1.1063	1.4751	1.8439	2.2126	2.5814	2.9502	3.319	3.6877	4.0565	4.4253	4.7941	5.1628	5.5316	5.9004	6.2692	6.6379	7.0067	7.3755	7.7443	8.113	8.4818	8.8506	9.2194	9.5881	9.9569	10.3257	10.6945	11.0632	11.432	11.8008	12.1695	12.5383	12.9071	13.2759	13.6446	14.0134	14.3822	14.751	15.1197	15.4885	15.8573	16.2261	16.5948	16.9636	17.3324	17.7012
36.1399	0.95728	0.20343	0.35452	0.35569	0.15696	0.1546	0.30224	0.30684	0.30681	0.34995	0.49998	0.50674	0.50672	0.54446	0.4067	0.60019	0.60676	0.60673	0.60671	0.60347	0.55665	0.60667	0.60665	0.60662	0.6066	0.75157	0.75671	0.75669	0.75667	0.75665	0.75663	0.75661	0.75659	0.75657	0.75655	0.75653	0.80082	0.80656	0.80654	0.80653	0.80651	0.80742	0.80647	0.80645	0.80643	0.80641	0.80281	0.80637	0.80636
41.5058	1.2621	0.4235	0.847	1.2706	1.6941	2.1176	2.5412	2.9647	3.3882	3.8117	4.2353	4.6588	5.0823	5.5059	5.9294	6.3529	6.7764	7.2	7.6235	8.047	8.4706	8.8941	9.3176	9.7411	10.1647	10.5882	11.0117	11.4353	11.8588	12.2823	12.7058	13.1294	13.5529	13.9764	14.4	14.8235	15.247	15.6705	16.0941	16.5176	16.9411	17.3647	17.7882	18.2117	18.6352	19.0588	19.4823	19.9058	20.3294
41.5058	1.2621	0.15468	0.30613	0.35444	0.40337	0.40681	0.5569	0.55766	0.60801	0.65476	0.65912	0.6592	0.65855	0.65862	0.60846	0.60853	0.65427	0.80505	0.80976	0.85852	0.86096	0.95594	1.0103	0.96085	1.0095	1.0113	1.0114	1.0115	1.0116	1.0125	1.0126	1.0083	0.86097	0.86106	0.86114	1.0559	1.0623	1.0624	1.0625	1.1082	1.1139	1.1131	1.1132	1.1132	1.1065	1.0631	1.0632	1.0633	1.2142
42.6763	1.2196	0.4355	0.871	1.3064	1.7419	2.1774	2.6128	3.0483	3.4838	3.9193	4.3547	4.7902	5.2257	5.6611	6.0966	6.5321	6.9676	7.403	7.8385	8.274	8.7095	9.1449	9.5804	10.0159	10.4513	10.8868	11.3223	11.7578	12.1932	12.6287	13.0642	13.4997	13.9351	14.3706	14.8061	15.2415	15.4593	15.677	16.1125	16.548	16.9834	17.4189	17.8544	18.2898	18.7253	19.1608	19.5963	20.0317	20.4672
42.6763	1.2196	0.3071	0.30779	0.30723	0.45864	0.45871	0.45878	0.61028	0.61105	0.61113	0.6617	0.66179	0.66117	0.80828	0.81268	0.81277	0.81285	0.8619	0.86424	1.0664	1.016	1.0643	1.0659	1.066	1.0661	1.0662	1.0671	1.0614	1.0673	1.0674	1.0667	1.0668	1.0616	1.0669	1.067	1.2177	1.2196	1.216	1.0176	1.0177	1.2191	1.2192	1.2155	1.0171	1.0172	1.0173	1.0106	1.0184	1.0185
41.8334	1.282	0.4269	0.8537	1.2806	1.7075	2.1343	2.5612	2.9881	3.415	3.8418	4.2687	4.6956	5.1224	5.5493	5.9762	6.4031	6.8299	7.2568	7.6837	8.1105	8.5374	8.9643	9.3912	9.818	10.2449	10.6718	11.0986	11.5255	11.9524	12.3793	12.8061	13.233	13.6599	14.0867	14.5136	14.9405	15.3674	15.7942	16.2211	16.648	17.0748	17.5017	17.9286	18.3555	18.7823	19.2092	19.6361	20.0629	20.4898
41.8334	1.282	0.61467	0.76664	0.77177	0.8174	0.82258	0.82267	0.8124	0.67078	0.82105	0.82461	0.82471	0.86842	0.87555	1.0187	1.064	1.0259	1.026	1.216	1.0785	1.0786	1.0787	1.1258	1.1295	1.1296	1.1279	1.0791	1.0774	1.2162	1.0267	1.0755	1.0794	1.0795	1.07	1.029	1.1675	1.1812	1.1813	1.2301	1.2282	1.0781	1.0743	1.0783	1.0804	1.0725	1.0299	1.03	1.0301	1.1761
27.6261	1.436	0.2819	0.5638	0.8457	1.1276	1.4095	1.6914	1.9733	2.2552	2.5371	2.819	3.1009	3.3828	3.6647	3.9466	4.2285	4.5104	4.7923	5.0742	5.3561	5.638	5.9199	6.2018	6.4837	6.7656	7.0475	7.3294	7.6113	7.8932	8.1751	8.457	8.7389	9.0208	9.3027	9.5846	9.8665	10.1484	10.4303	10.7122	10.9941	11.276	11.5579	11.8398	12.1217	12.4036	12.6855	12.9674	13.2493	13.5312
27.6261	1.436	0.81576	0.8228	0.87195	1.0175	0.97544	0.97549	0.97554	0.82289	0.82294	0.82298	0.82303	0.81766	0.82127	0.82312	0.82317	0.82139	0.82327	0.82331	0.97409	0.97598	0.97418	0.97608	0.97613	0.97618	1.0234	1.0272	1.0272	1.0273	1.0273	1.0255	1.0274	1.0275	1.0275	1.0276	1.1745	1.1803	1.1803	1.1804	1.1785	1.1805	1.1806	1.1806	1.2315	1.2316	1.2317	1.2317	1.2318	1.2299
45.4675	1.0659	0.464	0.9279	1.3919	1.8558	2.3198	2.7837	3.2477	3.7116	4.1756	4.6395	5.1035	5.5674	6.0314	6.4954	6.9593	7.4233	7.8872	8.3512	8.8151	9.2791	9.743	10.207	10.6709	11.1349	11.5989	12.0628	12.5268	12.9907	13.4547	13.9186	14.3826	14.8465	15.3105	15.7744	16.2384	16.7023	17.1663	17.6303	18.0942	18.5582	19.0221	19.4861	19.95	20.414	20.8779	21.3419	21.8058	22.2698
45.4675	1.0659	0.35647	0.36334	0.55805	0.56327	0.56336	0.60646	0.61349	0.61359	0.75294	0.7636	0.80477	0.81554	0.81385	0.81396	0.81042	0.84941	0.86407	0.86601	0.86428	0.86067	0.76635	0.80708	0.81465	0.81664	0.95525	0.96482	0.96685	0.96504	0.95936	0.81717	0.81533	0.85759	0.81745	0.81559	0.95572	0.96769	0.96581	0.96593	0.962	0.86403	0.86615	0.86829	0.99994	1.0164	1.0103	0.96658	0.96669	0.96889
42.759	1.3982	0.4363	0.8726	1.309	1.7453	2.1816	2.6179	3.0542	3.4905	3.9268	4.3632	4.7995	5.2358	5.6721	6.1084	6.5447	6.9811	7.4174	7.8537	8.29	8.7263	9.1626	9.599	10.0353	10.4716	10.9079	11.3442	11.7805	12.2169	12.6532	13.0895	13.5258	13.9621	14.3984	14.8348	15.2711	15.7074	16.1437	16.58	17.0163	17.4527	17.889	18.3253	18.7616	19.1979	19.6342	20.0706	20.5069	20.9432
42.759	1.3982	0.40341	0.5617	0.57247	0.61995	0.62272	0.62283	1.0237	1.0211	0.82342	0.86813	0.8737	0.8738	1.0076	1.027	1.0049	0.97433	0.97444	1.0135	1.0247	1.0277	1.0278	1.1584	1.1755	1.1756	1.0252	1.0253	1.0254	1.0284	0.9784	0.97563	1.0171	1.0171	1.0259	1.023	0.97593	0.97603	0.9791	0.97626	1.0559	1.0767	1.0768	1.2183	1.2274	1.2245	1.1593	1.0802	1.1214	1.1215
30.3694	1.322	0.3099	0.6198	0.9297	1.2396	1.5494	1.8593	2.1692	2.4791	2.789	3.0989	3.4088	3.7187	4.0286	4.3385	4.6484	4.9583	5.2681	5.578	5.8879	6.1978	6.5077	6.8176	7.1275	7.4374	7.7473	8.0572	8.3671	8.677	8.9869	9.2967	9.6066	9.9165	10.2264	10.5363	10.8462	11.1561	11.466	11.7759	12.0858	12.3957	12.7056	13.0154	13.3253	13.6352	13.9451	14.255	14.5649	14.8748
30.3694	1.322	0.80923	0.81289	0.86165	0.81392	0.81304	0.86365	0.8637	0.86469	1.0125	1.0154	1.0154	1.0155	1.0165	1.0156	1.0156	1.0107	1.0633	1.0157	1.0664	1.0654	1.0169	1.016	1.016	1.0109	0.86545	0.86446	1.1119	1.1171	1.1183	1.1173	1.1173	1.1174	1.1174	1.1175	1.2691	1.2691	1.2692	1.2704	1.3165	1.3199	1.32	1.3212	1.3201	1.3202	1.3202	1.3214	1.3204	1.3158
26.532	0.80115	0.2707	0.5414	0.8122	1.0829	1.3536	1.6244	1.8951	2.1658	2.4366	2.7073	2.9781	3.2488	3.5195	3.7903	4.061	4.3317	4.6025	4.8732	5.1439	5.4147	5.6854	5.9561	6.2269	6.4976	6.7683	7.0391	7.3098	7.5805	7.8513	8.122	8.3928	8.6635	8.9342	9.205	9.4757	9.7464	10.0172	10.2879	10.5586	10.8294	11.1001	11.3708	11.6416	11.9123	12.183	12.4538	12.7245	12.9952
26.532	0.80115	0.15789	0.15791	0.15597	0.10792	0.10795	0.10797	0.10799	0.10801	0.10803	0.15809	0.3022	0.35826	0.35829	0.36034	0.36037	0.36041	0.36044	0.36048	0.36051	0.3585	0.35033	0.35238	0.4504	0.55666	0.60882	0.60886	0.60889	0.60893	0.60478	0.56103	0.56106	0.5611	0.60908	0.61122	0.61126	0.6113	0.75296	0.75723	0.61131	0.61135	0.61139	0.60929	0.60932	0.60936	0.6094	0.60943	0.60947	0.60514
42.1544	1.0663	0.4302	0.8603	1.2905	1.7206	2.1508	2.5809	3.0111	3.4412	3.8714	4.3015	4.7316	5.1618	5.5919	6.0221	6.4522	6.8824	7.3125	7.7427	8.1728	8.603	9.0331	9.4633	9.8934	10.3236	10.7537	11.1838	11.614	12.0441	12.4743	12.9044	13.3346	13.7647	14.1949	14.625	15.0552	15.4853	15.9155	16.3456	16.7757	17.2059	17.636	18.0662	18.4963	18.9265	19.3566	19.7868	20.2169	20.6471
42.1544	1.0663	0.4106	0.41578	0.41586	0.41594	0.41602	0.4161	0.41618	0.55119	0.41626	0.41633	0.41641	0.40575	0.41654	0.56019	0.61777	0.64809	0.6179	0.76326	0.76884	0.76894	0.8063	0.81938	0.8176	0.61836	0.81004	0.76927	0.76936	0.76945	0.8198	0.8199	0.81999	0.82009	0.81823	0.6674	0.66748	0.81443	0.82042	0.82052	0.81863	0.85498	0.86907	0.81889	0.81898	0.81907	0.81916	0.80489	0.769	0.81937
40.7321	1.2245	0.4156	0.8313	1.2469	1.6625	2.0782	2.4938	2.9094	3.3251	3.7407	4.1563	4.572	4.9876	5.4032	5.8189	6.2345	6.6501	7.0658	7.4814	7.897	8.3127	8.7283	9.1439	9.5596	9.9752	10.3908	10.8065	11.2221	11.6377	12.0534	12.469	12.8846	13.3003	13.7159	14.1316	14.3394	14.5472	14.9628	15.3785	15.7941	16.2097	16.6254	17.041	17.4566	17.8723	18.2879	18.7035	19.1192	19.5348
40.7321	1.2245	0.21227	0.36384	0.40852	0.41447	0.56455	0.56611	0.56618	0.61524	0.61683	0.81736	0.8205	0.85878	0.86342	0.81917	0.96138	0.97081	0.95986	0.86827	0.86993	0.87002	0.87011	1.0168	0.97121	0.9713	1.0137	1.022	1.1686	1.1653	1.0237	1.0222	1.0711	1.0745	1.0628	1.0225	1.2245	1.2212	1.0731	1.0731	1.075	1.0733	1.1152	1.0735	1.0753	1.0736	1.0737	1.0756	1.0703	1.0161
35.1919	1.4308	0.3591	0.7182	1.0773	1.4364	1.7955	2.1546	2.5137	2.8728	3.2319	3.591	3.9501	4.3092	4.6683	5.0274	5.3865	5.7456	6.1047	6.4638	6.8229	7.182	7.5411	7.9002	8.2593	8.6184	8.9775	9.3366	9.6957	10.0548	10.4139	10.773	11.1321	11.4912	11.8503	12.2094	12.5685	12.9276	13.2867	13.6458	14.0049	14.364	14.7231	15.0822	15.4413	15.8004	16.1595	16.5186	16.8777	17.2368
35.1919	1.4308	0.6624	0.82274	0.8249	0.82288	0.96637	0.82498	0.86932	0.87362	0.87582	1.0677	1.0763	1.072	1.0764	1.0786	1.0787	1.0766	1.0789	1.2308	1.2287	1.231	1.2311	1.2729	1.2707	1.0792	1.077	1.0794	1.0794	1.0773	1.0796	1.2203	1.2294	1.2181	1.1811	1.2182	1.2319	1.232	1.2252	1.0801	1.2274	1.2322	1.2323	1.23	1.2324	1.2667	1.2302	1.2326	1.2327	1.2304
19.6683	0.8212	0.2007	0.4014	0.6021	0.8028	1.0035	1.2042	1.4049	1.6055	1.8062	2.0069	2.2076	2.4083	2.609	2.8097	3.0104	3.2111	3.4118	3.6125	3.8132	4.0139	4.2146	4.4153	4.616	4.8167	5.0174	5.2181	5.4188	5.6195	5.8202	6.0209	6.2216	6.4223	6.623	6.8237	7.0244	7.2251	7.4258	7.6265	7.8272	8.0279	8.2286	8.4293	8.63	8.8306	9.0313	9.232	9.4327	9.6334
19.6683	0.8212	0.15896	0.15898	0.31153	0.31155	0.3624	0.36241	0.36243	0.36245	0.36247	0.36249	0.36251	0.36252	0.50846	0.51507	0.51729	0.51511	0.51513	0.51515	0.51517	0.56381	0.56382	0.41347	0.41349	0.41351	0.41353	0.41355	0.41357	0.41359	0.41586	0.41363	0.41365	0.41367	0.61025	0.61707	0.6171	0.6194	0.61714	0.61717	0.61719	0.61721	0.61724	0.56638	0.61495	0.61727	0.61729	0.61732	0.61734	0.61736
28.7215	0.81048	0.2931	0.5861	0.8792	1.1723	1.4654	1.7584	2.0515	2.3446	2.6377	2.9307	3.2238	3.5169	3.81	4.1031	4.3961	4.6892	4.9823	5.2754	5.5684	5.8615	6.1546	6.4477	6.7407	7.0338	7.3269	7.62	7.913	8.2061	8.4992	8.7923	9.0854	9.3784	9.6715	9.9646	10.2577	10.5507	10.8438	11.1369	11.43	11.723	12.0161	12.3092	12.6023	12.8954	13.1884	13.4815	13.7746	14.0677
28.7215	0.81048	0.10657	0.10529	0.10663	0.15138	0.1567	0.1554	0.15676	0.30549	0.30687	0.30555	0.30694	0.35565	0.35705	0.35571	0.40714	0.55593	0.55736	0.5574	0.55744	0.55748	0.55753	0.55756	0.55761	0.55765	0.55769	0.55773	0.55054	0.45187	0.60633	0.75802	0.75808	0.75812	0.75817	0.75821	0.75677	0.75831	0.75835	0.75088	0.65825	0.65829	0.65833	0.65838	0.65842	0.65847	0.65851	0.65856	0.80254	0.80878
43.0396	1.0816	0.4392	0.8784	1.3175	1.7567	2.1959	2.6351	3.0743	3.5134	3.9526	4.3918	4.831	5.2702	5.7093	6.1485	6.5877	7.0269	7.4661	7.9052	8.3444	8.7836	9.2228	9.662	10.1011	10.5403	10.9795	11.4187	11.8578	12.297	12.7362	13.1754	13.6146	14.0537	14.4929	14.9321	15.3713	15.8105	16.2496	16.6888	17.128	17.5672	18.0064	18.4455	18.8847	19.3239	19.7631	20.2023	20.6414	21.0806
43.0396	1.0816	0.2033	0.2221	0.20019	0.32229	0.37558	0.40673	0.42578	0.57597	0.56969	0.52609	0.56662	0.5763	0.57639	0.7702	0.77997	0.77685	0.81401	0.82709	0.82719	0.82074	0.67713	0.82407	0.82746	0.87431	0.87771	0.8612	0.82783	0.82793	0.82803	0.82814	0.81479	0.80802	0.8283	0.8284	0.82851	0.86171	0.88219	0.87889	1.0018	0.97918	0.97929	0.96216	0.83259	0.92939	0.91561	0.87948	1.0159	1.0054
39.2616	1.2337	0.4007	0.8013	1.2019	1.6026	2.0032	2.4038	2.8044	3.2051	3.6057	4.0063	4.407	4.8076	5.2082	5.6088	6.0095	6.4101	6.8107	7.2113	7.612	8.0126	8.4132	8.8139	9.2145	9.6151	10.0157	10.4164	10.817	11.2176	11.6183	12.0189	12.4195	12.8201	13.2208	13.6214	14.022	14.4227	14.8233	15.2239	15.6245	15.8249	16.0252	16.4258	16.8264	17.2271	17.6277	18.0283	18.4289	18.8296
39.2616	1.2337	0.41329	0.4842	0.65971	0.68474	0.79335	0.78087	0.83523	0.83113	0.83543	0.97737	0.95635	0.86034	0.88152	0.88585	1.0693	1.0736	0.88588	1.0064	1.0363	1.0694	1.0695	1.0366	1.1482	1.0366	1.0609	1.0869	1.074	1.037	1.1786	1.037	1.0371	1.0655	1.0373	1.2115	1.12	1.1376	1.1377	1.1334	1.2248	1.2337	1.0376	1.0701	1.0746	1.0379	1.166	1.1884	1.1661	1.0381
28.3559	1.4755	0.2894	0.5787	0.868	1.1574	1.4467	1.7361	2.0254	2.3148	2.6041	2.8935	3.1828	3.4722	3.7615	4.0508	4.3402	4.6295	4.9189	5.2082	5.4976	5.7869	6.0763	6.3656	6.655	6.9443	7.2337	7.523	7.8123	8.1017	8.391	8.6804	8.9697	9.2591	9.5484	9.8378	10.1271	10.4165	10.7058	10.9951	11.2845	11.5738	11.8632	12.1525	12.4419	12.7312	13.0206	13.3099	13.5993	13.8886
28.3559	1.4755	0.56641	0.61936	0.61941	0.61717	0.61028	0.61943	0.65869	0.67017	0.67021	0.67025	0.6703	0.67035	0.82235	0.8224	0.81312	0.7718	0.77185	0.81084	0.8226	0.82265	0.8227	0.82275	0.8228	0.82285	1.0255	1.0256	1.0739	1.0764	1.0764	1.1296	1.1272	1.1273	1.1274	1.1274	1.2746	1.2795	1.2289	1.2314	1.229	1.229	1.2316	1.2292	1.2799	1.28	1.28	1.2826	1.2802	1.4297
34.4693	0.85695	0.3517	0.7034	1.0552	1.4069	1.7586	2.1104	2.4621	2.8138	3.1655	3.5173	3.869	4.2207	4.5724	4.9242	5.2759	5.6276	5.9794	6.3311	6.6828	7.0345	7.3863	7.738	8.0897	8.4415	8.7932	9.1449	9.4966	9.8484	10.2001	10.5518	10.9035	11.2553	11.607	11.9587	12.3105	12.6622	13.0139	13.3656	13.7174	14.0691	14.4208	14.7726	15.1243	15.476	15.8277	16.1795	16.5312	16.8829
34.4693	0.85695	0.10091	0.10095	0.15041	0.35118	0.35159	0.35177	0.35182	0.4011	0.55195	0.60245	0.60267	0.60255	0.60278	0.60283	0.60288	0.60294	0.60279	0.60305	0.60201	0.60316	0.60322	0.6534	0.65248	0.60309	0.60343	0.60323	0.60354	0.6036	0.65212	0.65386	0.65362	0.65397	0.65372	0.65408	0.65414	0.65419	0.65425	0.80342	0.80482	0.80453	0.80494	0.805	0.80506	0.65464	0.80443	0.80524	0.80491	0.80536
47.5412	0.97418	0.4851	0.9702	1.4553	1.9404	2.4255	2.9107	3.3958	3.8809	4.366	4.8511	5.3362	5.8213	6.3065	6.7916	7.2767	7.7618	8.2469	8.732	9.2171	9.7023	10.1874	10.6725	11.1576	11.6427	12.1278	12.6129	13.0981	13.5832	14.0683	14.5534	15.0385	15.5236	16.0088	16.4939	16.979	17.4641	17.9492	18.4343	18.9194	19.4046	19.8897	20.3748	20.8599	21.345	21.8301	22.3152	22.8004	23.2855
47.5412	0.97418	0.20748	0.35972	0.36354	0.36237	0.36246	0.40261	0.41295	0.41304	0.41312	0.41321	0.4133	0.60403	0.61477	0.61487	0.61496	0.41374	0.56631	0.56642	0.76092	0.76798	0.7681	0.76821	0.76832	0.76843	0.76419	0.61749	0.61759	0.61623	0.66225	0.66678	0.66688	0.61662	0.61064	0.56641	0.5665	0.60928	0.61706	0.61716	0.61726	0.75747	0.76858	0.76868	0.76237	0.65515	0.6681	0.6682	0.81617	0.81295
46.9777	1.233	0.4793	0.9587	1.4381	1.9174	2.3968	2.8762	3.3555	3.8349	4.3143	4.7936	5.273	5.7523	6.2317	6.7111	7.1904	7.6698	8.1492	8.6285	9.1079	9.5873	10.0666	10.546	11.0254	11.5047	11.9841	12.4634	12.9428	13.4222	13.9015	14.3809	14.8603	15.3396	15.819	16.2984	16.7777	17.2571	17.7365	18.2158	18.6952	19.1746	19.6539	20.1333	20.6126	21.092	21.5714	22.0507	22.5301	23.0095
46.9777	1.233	0.36026	0.46768	0.61159	0.61954	0.66225	0.75862	0.82206	0.82378	0.82389	0.86315	0.87468	1.0149	1.0149	0.97442	0.97117	0.85991	0.87348	0.87528	1.0657	1.076	1.064	1.0779	1.0763	1.0659	0.9247	0.92481	1.0713	1.0785	1.0786	1.1239	1.0282	1.0265	1.0266	1.023	0.87495	1.0194	1.0287	1.0289	1.029	1.0759	1.0741	1.0274	1.0275	1.0142	1.0141	1.0296	1.0667	1.0746
39.3862	1.4844	0.4019	0.8038	1.2057	1.6076	2.0095	2.4114	2.8133	3.2152	3.6171	4.019	4.4209	4.8228	5.2247	5.6266	6.0285	6.4304	6.8323	7.2342	7.6361	8.038	8.4399	8.8418	9.2437	9.6456	10.0475	10.4494	10.8513	11.2532	11.6551	12.057	12.4589	12.8608	13.2627	13.6646	14.0665	14.4684	14.8703	15.2722	15.6741	16.076	16.4779	16.8798	17.2817	17.6836	18.0855	18.4874	18.8893	19.2912
39.3862	1.4844	0.81547	1.0172	1.0215	1.0718	1.2232	1.2251	1.2252	1.2253	1.2254	1.2255	1.2256	1.2257	1.2258	1.2259	1.2253	1.226	1.2254	1.2262	1.2263	1.2264	1.2265	1.2266	1.2267	1.2268	1.3278	1.3279	1.227	1.2264	1.2272	1.2273	1.3276	1.3292	1.3293	1.3294	1.3287	1.3296	1.3289	1.3298	1.3299	1.33	1.3301	1.3302	1.3303	1.3268	1.4268	1.4314	1.4324	1.4325
26.7981	1.0075	0.2734	0.5469	0.8203	1.0938	1.3672	1.6407	1.9141	2.1876	2.461	2.7345	3.0079	3.2814	3.5548	3.8283	4.1017	4.3752	4.6486	4.9221	5.1955	5.469	5.7424	6.0159	6.2893	6.5628	6.8362	7.1097	7.3831	7.6566	7.93	8.2035	8.4769	8.7504	9.0238	9.2973	9.5707	9.8442	10.1176	10.3911	10.6645	10.938	11.2114	11.3482	11.4849	11.7583	12.0318	12.3052	12.5787	12.8521
26.7981	1.0075	0.10528	0.10428	0.1043	0.1544	0.3527	0.50293	0.50506	0.50615	0.55629	0.55633	0.55637	0.55533	0.65335	0.65555	0.65558	0.55546	0.5566	0.75713	0.75717	0.75721	0.75614	0.75617	0.75621	0.75625	0.75743	0.85308	0.8577	0.85775	0.85779	0.85667	0.85671	0.85675	0.7566	0.75782	0.75787	0.85334	0.85816	0.8582	1.0025	1.0074	1.0074	1.0075	0.8572	0.85848	0.85853	0.85857	0.85361	0.65802
32.6146	1.0138	0.3328	0.6657	0.9985	1.3313	1.6641	1.9969	2.3297	2.6625	2.9953	3.3281	3.6609	3.9937	4.3265	4.6593	4.9921	5.3249	5.6577	5.9905	6.3233	6.6561	6.9889	7.3217	7.6545	7.9873	8.3201	8.6529	8.9857	9.3185	9.6513	9.9841	10.3169	10.6497	10.9825	11.3153	11.6481	11.9809	12.3137	12.6465	12.9793	13.3121	13.6449	13.9777	14.3105	14.6433	14.9761	15.3089	15.6417	15.9745
32.6146	1.0138	0.10535	0.1046	0.15338	0.15499	0.3028	0.30686	0.35643	0.35647	0.40519	0.40772	0.55706	0.55794	0.60491	0.60835	0.60927	0.81078	0.80997	0.81002	0.60859	0.80816	0.81088	0.80914	0.80914	0.86047	0.86145	0.86151	0.86064	0.86069	0.86169	0.86175	0.86181	0.85705	0.81058	0.81063	0.81167	0.95781	0.9618	0.95785	0.81075	0.96298	0.96305	0.96209	0.96215	0.95702	0.81211	0.85835	0.86153	0.86158
37.7382	1.0644	0.3851	0.7702	1.1553	1.5404	1.9255	2.3105	2.6956	3.0807	3.4658	3.8509	4.236	4.621	5.0061	5.3912	5.7763	6.1614	6.5465	6.9315	7.3166	7.7017	8.0868	8.4719	8.857	9.242	9.6271	10.0122	10.3973	10.7824	11.1675	11.5525	11.9376	12.3227	12.7078	13.0929	13.478	13.863	14.2481	14.6332	15.0183	15.4034	15.7885	16.1735	16.5586	16.9437	17.3288	17.7139	18.099	18.484
37.7382	1.0644	0.35436	0.35433	0.40486	0.40483	0.60703	0.60707	0.60699	0.60696	0.65748	0.6575	0.65748	0.65748	0.65743	0.80917	0.80918	0.80924	0.80932	0.80939	0.80944	0.86011	0.86017	0.86024	0.86036	0.86044	0.86044	0.86051	0.86057	0.86064	0.86071	0.86088	0.86084	0.86091	0.86098	0.86104	0.86111	0.86132	0.86125	1.0127	1.0131	0.86144	0.86151	0.86157	0.86183	0.86171	0.86074	0.8112	0.81126	0.86197
31.3137	1.2163	0.3195	0.639	0.9585	1.2781	1.5976	1.9171	2.2367	2.5562	2.8757	3.1952	3.5148	3.8343	4.1538	4.4734	4.7929	5.1124	5.4319	5.7515	6.071	6.3905	6.71	7.0296	7.3491	7.6686	7.9882	8.3077	8.6272	8.9467	9.2663	9.5858	9.9053	10.0651	10.2249	10.5444	10.8639	11.1834	11.503	11.8225	12.142	12.4616	12.7811	13.1006	13.4201	13.7397	14.0592	14.3787	14.6982	15.0178
31.3137	1.2163	0.76411	0.76888	0.81489	0.8197	0.81975	0.81498	0.66759	0.81493	0.97372	0.96726	0.82156	0.82162	0.87239	0.87245	1.0198	0.87091	1.0214	1.0232	1.0232	1.074	1.0741	1.0758	1.0759	1.0674	1.0252	1.0253	1.0254	1.0254	1.0255	1.0238	1.0239	1.2163	1.0745	1.0746	1.0764	1.0765	0.87364	0.8737	0.87376	1.0696	1.0768	1.0751	1.1222	1.1259	1.126	1.1261	1.1261	1.1262
15.5044	0.46011	0.1582	0.3164	0.4746	0.6328	0.791	0.9492	1.1075	1.2657	1.4239	1.5821	1.7403	1.8985	2.0567	2.2149	2.3731	2.5313	2.6895	2.8477	3.006	3.1642	3.3224	3.4806	3.6388	3.797	3.9552	4.1134	4.2716	4.4298	4.588	4.7462	4.9045	5.0627	5.2209	5.3791	5.5373	5.6955	5.8537	6.0119	6.1701	6.3283	6.4865	6.6447	6.8029	6.9612	7.1194	7.2776	7.4358	7.594
15.5044	0.46011	0.10258	0.10259	0.1026	0.1026	0.10261	0.10262	0.10263	0.10263	0.15325	0.15361	0.20459	0.2046	0.20461	0.40809	0.40846	0.40847	0.40848	0.40849	0.4085	0.40775	0.35755	0.35756	0.35757	0.35758	0.40855	0.40856	0.40857	0.40858	0.40859	0.4086	0.40861	0.45961	0.45962	0.45963	0.45964	0.45965	0.45967	0.45968	0.45969	0.4597	0.45971	0.45972	0.45974	0.45974	0.45976	0.45977	0.45978	0.45979
26.7981	1.0075	0.2734	0.5469	0.8203	1.0938	1.3672	1.6407	1.9141	2.1876	2.461	2.7345	3.0079	3.2814	3.5548	3.8283	4.1017	4.3752	4.6486	4.9221	5.1955	5.469	5.7424	6.0159	6.2893	6.5628	6.8362	7.1097	7.3831	7.6566	7.93	8.2035	8.4769	8.7504	9.0238	9.2973	9.5707	9.8442	10.1176	10.3911	10.6645	10.938	11.2114	11.3482	11.4849	11.7583	12.0318	12.3052	12.5787	12.8521
26.7981	1.0075	0.10528	0.10428	0.1043	0.1544	0.3527	0.50293	0.50506	0.50615	0.55629	0.55633	0.55637	0.55533	0.65335	0.65555	0.65558	0.55546	0.5566	0.75713	0.75717	0.75721	0.75614	0.75617	0.75621	0.75625	0.75743	0.85308	0.8577	0.85775	0.85779	0.85667	0.85671	0.85675	0.7566	0.75782	0.75787	0.85334	0.85816	0.8582	1.0025	1.0074	1.0074	1.0075	0.8572	0.85848	0.85853	0.85857	0.85361	0.65802
32.6146	1.0138	0.3328	0.6657	0.9985	1.3313	1.6641	1.9969	2.3297	2.6625	2.9953	3.3281	3.6609	3.9937	4.3265	4.6593	4.9921	5.3249	5.6577	5.9905	6.3233	6.6561	6.9889	7.3217	7.6545	7.9873	8.3201	8.6529	8.9857	9.3185	9.6513	9.9841	10.3169	10.6497	10.9825	11.3153	11.6481	11.9809	12.3137	12.6465	12.9793	13.3121	13.6449	13.9777	14.3105	14.6433	14.9761	15.3089	15.6417	15.9745
32.6146	1.0138	0.10535	0.1046	0.15338	0.15499	0.3028	0.30686	0.35643	0.35647	0.40519	0.40772	0.55706	0.55794	0.60491	0.60835	0.60927	0.81078	0.80997	0.81002	0.60859	0.80816	0.81088	0.80914	0.80914	0.86047	0.86145	0.86151	0.86064	0.86069	0.86169	0.86175	0.86181	0.85705	0.81058	0.81063	0.81167	0.95781	0.9618	0.95785	0.81075	0.96298	0.96305	0.96209	0.96215	0.95702	0.81211	0.85835	0.86153	0.86158
37.7382	1.0644	0.3851	0.7702	1.1553	1.5404	1.9255	2.3105	2.6956	3.0807	3.4658	3.8509	4.236	4.621	5.0061	5.3912	5.7763	6.1614	6.5465	6.9315	7.3166	7.7017	8.0868	8.4719	8.857	9.242	9.6271	10.0122	10.3973	10.7824	11.1675	11.5525	11.9376	12.3227	12.7078	13.0929	13.478	13.863	14.2481	14.6332	15.0183	15.4034	15.7885	16.1735	16.5586	16.9437	17.3288	17.7139	18.099	18.484
37.7382	1.0644	0.35436	0.35433	0.40486	0.40483	0.60703	0.60707	0.60699	0.60696	0.65748	0.6575	0.65748	0.65748	0.65743	0.80917	0.80918	0.80924	0.80932	0.80939	0.80944	0.86011	0.86017	0.86024	0.86036	0.86044	0.86044	0.86051	0.86057	0.86064	0.86071	0.86088	0.86084	0.86091	0.86098	0.86104	0.86111	0.86132	0.86125	1.0127	1.0131	0.86144	0.86151	0.86157	0.86183	0.86171	0.86074	0.8112	0.81126	0.86197
31.3137	1.2163	0.3195	0.639	0.9585	1.2781	1.5976	1.9171	2.2367	2.5562	2.8757	3.1952	3.5148	3.8343	4.1538	4.4734	4.7929	5.1124	5.4319	5.7515	6.071	6.3905	6.71	7.0296	7.3491	7.6686	7.9882	8.3077	8.6272	8.9467	9.2663	9.5858	9.9053	10.0651	10.2249	10.5444	10.8639	11.1834	11.503	11.8225	12.142	12.4616	12.7811	13.1006	13.4201	13.7397	14.0592	14.3787	14.6982	15.0178
31.3137	1.2163	0.76411	0.76888	0.81489	0.8197	0.81975	0.81498	0.66759	0.81493	0.97372	0.96726	0.82156	0.82162	0.87239	0.87245	1.0198	0.87091	1.0214	1.0232	1.0232	1.074	1.0741	1.0758	1.0759	1.0674	1.0252	1.0253	1.0254	1.0254	1.0255	1.0238	1.0239	1.2163	1.0745	1.0746	1.0764	1.0765	0.87364	0.8737	0.87376	1.0696	1.0768	1.0751	1.1222	1.1259	1.126	1.1261	1.1261	1.1262
39.1694	1.0193	0.3997	0.7993	1.199	1.5987	1.9984	2.3981	2.7978	3.1975	3.5972	3.9969	4.3965	4.7962	5.1959	5.5956	5.9953	6.395	6.7947	7.1944	7.594	7.9937	8.3934	8.7931	9.1928	9.5925	9.9922	10.3919	10.7915	11.1912	11.5909	11.9906	12.3903	12.79	13.1897	13.5894	13.9891	14.3887	14.7884	15.1881	15.5878	15.9875	16.3872	16.7869	17.1866	17.5862	17.9859	18.3856	18.7853	19.185
39.1694	1.0193	0.12323	0.21982	0.22322	0.21993	0.36308	0.37322	0.37329	0.37336	0.41321	0.42344	0.56994	0.57341	0.57691	0.60981	0.62702	0.62366	0.62719	0.76676	0.77721	0.77383	0.77392	0.77749	0.77409	0.77768	0.77426	0.77786	0.77444	0.77805	0.79629	0.6282	0.65343	0.67479	0.67487	0.67495	0.86778	0.87501	0.8787	0.8752	0.85723	0.77532	0.81093	0.82547	0.67548	0.82549	0.77556	0.7793	0.77573	0.80013
49.1023	1.0154	0.5011	1.0021	1.5031	2.0042	2.5052	3.0063	3.5073	4.0084	4.5094	5.0104	5.5115	6.0125	6.5136	7.0146	7.5157	8.0167	8.5178	9.0188	9.5198	10.0209	10.5219	11.023	11.524	12.0251	12.5261	13.0271	13.5282	14.0292	14.5303	15.0313	15.5324	16.0334	16.5345	17.0355	17.5365	18.0376	18.5386	19.0397	19.5407	20.0418	20.5428	21.0438	21.5449	22.0459	22.547	23.048	23.5491	24.0501
49.1023	1.0154	0.4056	0.40675	0.40421	0.40462	0.40698	0.55569	0.55898	0.55866	0.55919	0.55929	0.60898	0.60997	0.61007	0.60971	0.76076	0.76182	0.76144	0.76205	0.76216	0.76175	0.85801	0.66135	0.86302	0.86313	0.86212	0.86335	0.86345	0.86415	0.86367	0.86377	1.0079	0.81391	0.81339	0.81415	0.81426	0.81371	0.81449	0.8146	0.85902	0.86534	0.86545	0.86485	0.86495	0.8658	0.81241	0.81021	0.81558	0.81492
42.3494	1.2898	0.4321	0.8642	1.2964	1.7285	2.1607	2.5928	3.0249	3.4571	3.8892	4.3213	4.7535	5.1856	5.6178	6.0499	6.482	6.9142	7.3463	7.7784	8.2106	8.6427	9.0749	9.507	9.9391	10.3713	10.8034	11.2355	11.6677	12.0998	12.5319	12.9641	13.3962	13.8284	14.2605	14.6926	15.1248	15.5569	15.989	16.4212	16.8533	17.2855	17.7176	18.1497	18.5819	19.014	19.4461	19.8783	20.3104	20.7426
42.3494	1.2898	0.40709	0.42388	0.57568	0.61912	0.62643	0.82152	0.86973	0.87955	0.86983	0.96364	0.98092	0.97112	0.87984	0.87994	1.0317	1.0318	1.0319	1.0826	1.0827	1.0828	1.0728	1.1765	1.1842	1.1844	1.1819	1.0729	1.0833	1.0835	1.0836	1.2729	1.2354	1.2356	1.2678	1.2864	1.2865	1.2866	1.2867	1.2842	1.135	1.1351	1.1352	1.0847	1.2366	1.271	1.2874	1.2875	1.2876	1.2877
36.1298	1.6317	0.3686	0.7373	1.106	1.4747	1.8433	2.212	2.5807	2.9493	3.318	3.6867	4.0554	4.424	4.7927	5.1614	5.53	5.8987	6.2674	6.6361	7.0047	7.3734	7.7421	8.1108	8.4794	8.8481	9.2168	9.5854	9.9541	10.3228	10.6915	11.0601	11.4288	11.7975	12.1661	12.5348	12.9035	13.2722	13.6408	14.0095	14.3782	14.7468	15.1155	15.4842	15.8529	16.0372	16.2215	16.5902	16.9589	17.3275
36.1298	1.6317	0.97096	1.0248	1.2276	1.3276	1.3316	1.3317	1.3298	1.4296	1.4327	1.4786	1.4848	1.4849	1.4839	1.484	1.4841	1.4842	1.4811	1.4852	1.4842	1.4843	1.4844	1.5332	1.5366	1.5367	1.5356	1.5346	1.4848	1.4849	1.4861	1.4851	1.5362	1.5363	1.5364	1.5376	1.4867	1.4856	1.4857	1.4858	1.4859	1.4872	1.486	1.4861	1.4862	1.6317	1.4351	1.4364	1.4353	1.4353
27.0265	0.96791	0.2758	0.5516	0.8274	1.1032	1.3789	1.6547	1.9305	2.2063	2.4821	2.7578	3.0336	3.3094	3.5852	3.861	4.1367	4.4125	4.6883	4.9641	5.2399	5.5156	5.7914	6.0672	6.343	6.6188	6.8945	7.1703	7.4461	7.7219	7.9977	8.2734	8.5492	8.825	9.1008	9.3766	9.6523	9.9281	10.2039	10.4797	10.7555	11.0312	11.307	11.5828	11.8586	12.1344	12.4101	12.6859	12.9617	13.2375
27.0265	0.96791	0.16531	0.16534	0.16228	0.16231	0.26229	0.26542	0.26545	0.56538	0.56542	0.56546	0.56238	0.60299	0.61556	0.61561	0.66566	0.6657	0.66259	0.6658	0.66585	0.66589	0.66594	0.66279	0.75638	0.76919	0.76605	0.76609	0.76614	0.76619	0.76624	0.76628	0.81633	0.81314	0.66632	0.66637	0.81637	0.85341	0.86646	0.86651	0.86983	0.81663	0.81668	0.80687	0.81344	0.81677	0.81682	0.81688	0.81693	0.81698
34.2278	1.1559	0.3492	0.6985	1.0478	1.397	1.7463	2.0956	2.4448	2.7941	3.1434	3.4926	3.8419	4.1911	4.5404	4.8897	5.2389	5.5882	5.9375	6.2867	6.636	6.9853	7.3345	7.6838	8.033	8.3823	8.7316	9.0808	9.4301	9.7794	10.1286	10.4779	10.8271	11.1764	11.5257	11.8749	12.2242	12.5735	12.9227	13.272	13.6213	13.7959	13.9705	14.3198	14.669	15.0183	15.3676	15.7168	16.0661	16.4154
34.2278	1.1559	0.20417	0.35544	0.36043	0.36048	0.40843	0.41099	0.56101	0.56234	0.56239	0.61157	0.61291	0.76031	0.76425	0.8108	0.81479	0.81485	0.81491	0.81498	1.0127	1.0167	1.0591	1.0618	0.91596	0.91603	0.91609	0.91617	0.91623	0.9135	0.91636	1.0606	0.9668	0.96687	0.96693	0.96701	1.0146	1.0176	1.0176	1.0177	1.0178	1.1559	1.0177	1.0178	1.0179	1.0179	1.018	1.0105	1.012	1.0181
32.5323	1.2295	0.332	0.6639	0.9959	1.3279	1.6598	1.9918	2.3238	2.6557	2.9877	3.3196	3.6516	3.9836	4.3155	4.6475	4.9795	5.3114	5.6434	5.9753	6.3073	6.6393	6.9712	7.3032	7.6351	7.9671	8.2991	8.631	8.963	9.295	9.6269	9.9589	10.2908	10.6228	10.9548	11.2867	11.6187	11.9507	12.2826	12.6146	12.9465	13.2785	13.6105	13.9424	14.2744	14.6063	14.9383	15.2703	15.6022	15.9342
32.5323	1.2295	0.36025	0.36659	0.41298	0.41513	0.41517	0.56901	0.56906	0.66166	0.67027	0.66818	0.8134	0.82209	0.82215	0.82221	0.82228	0.87289	0.87076	0.87302	0.87309	0.87315	0.8226	0.96989	0.97217	0.97447	1.0229	1.0252	1.0252	1.0253	1.0163	0.87359	0.87365	1.0231	1.0255	1.0255	1.0256	1.0257	1.0257	1.0648	1.0764	1.0649	1.0696	1.0237	1.0238	1.0262	1.0262	1.0263	1.2192	1.2287
27.2407	1.2373	0.278	0.556	0.8339	1.1119	1.3899	1.6678	1.9458	2.2238	2.5017	2.7797	3.0577	3.3356	3.6136	3.8916	4.1695	4.4475	4.7255	5.0034	5.2814	5.5594	5.8373	6.1153	6.3933	6.6712	6.9492	7.2272	7.5051	7.7831	8.0611	8.339	8.617	8.895	9.1729	9.4509	9.7289	10.0068	10.2848	10.5627	10.8407	11.1187	11.3966	11.6746	11.9526	12.2305	12.3695	12.5085	12.7865	13.0644
27.2407	1.2373	0.60954	0.62613	0.62617	0.67665	0.81554	0.83221	0.82393	0.77767	0.81981	0.82821	0.95024	0.83235	0.83241	0.92912	1.0132	1.0847	1.0806	1.0679	1.0848	1.1688	1.2362	1.2363	1.2279	1.0302	1.0807	1.085	1.0851	1.0809	1.0348	1.0348	1.0306	1.0307	1.1863	1.1864	1.2196	1.0854	1.0855	1.0813	1.064	1.2326	1.237	1.2371	1.2371	1.2372	1.2373	1.2155	1.0816	1.086
36.2251	1.0702	0.3697	0.7393	1.109	1.4786	1.8483	2.2179	2.5875	2.9572	3.3268	3.6965	4.0661	4.4358	4.8054	5.175	5.5447	5.9143	6.284	6.6536	7.0233	7.3929	7.7625	8.1322	8.5018	8.8715	9.2411	9.6108	9.9804	10.3501	10.7197	11.0893	11.459	11.8286	12.1983	12.5679	12.9376	13.3072	13.6768	14.0465	14.4161	14.7858	15.1554	15.5251	15.8947	16.2643	16.634	17.0036	17.3733	17.7429
36.2251	1.0702	0.31458	0.31463	0.31468	0.16433	0.16438	0.16442	0.16447	0.21468	0.21473	0.56354	0.56831	0.56838	0.6091	0.61628	0.61635	0.75967	0.76932	0.76939	0.76947	0.75499	0.56886	0.65218	0.66685	0.80758	0.81742	0.76977	0.81506	0.82007	0.82015	0.81275	0.80769	0.81773	0.8203	0.8078	0.77026	0.77034	0.77042	0.80796	0.81818	0.81825	0.81832	0.96631	0.97151	0.9716	0.97169	0.97177	0.97186	0.9615
42.9206	1.076	0.438	0.8759	1.3139	1.7518	2.1898	2.6278	3.0657	3.5037	3.9417	4.3796	4.8176	5.2556	5.6935	6.1315	6.5695	7.0074	7.4454	7.8834	8.3213	8.7593	9.1973	9.6352	10.0732	10.5112	10.9491	11.3871	11.8251	12.263	12.701	13.1389	13.5769	14.0149	14.4528	14.8908	15.3288	15.7667	16.2047	16.6427	17.0806	17.5186	17.9566	18.3945	18.8325	19.2705	19.7084	20.1464	20.5844	21.0223
42.9206	1.076	0.35607	0.3642	0.36292	0.35341	0.36303	0.49932	0.3631	0.39548	0.36462	0.56094	0.61004	0.4643	0.61575	0.65619	0.61733	0.76151	0.763	0.61304	0.61309	0.61613	0.76459	0.76012	0.56727	0.56736	0.60569	0.56749	0.36418	0.76485	0.76803	0.76968	0.8171	0.80925	0.66891	0.66741	0.81087	0.81895	0.82066	0.82076	0.82085	0.86483	0.81935	0.81943	0.81952	0.82129	0.82138	0.82148	0.82157	0.81997
46.8523	1.2361	0.478	0.9561	1.4342	1.9123	2.3904	2.8685	3.3466	3.8246	4.3027	4.7808	5.2589	5.737	6.2151	6.6931	7.1712	7.6493	8.1274	8.6055	9.0836	9.5617	10.0397	10.5178	10.9959	11.474	11.9521	12.4302	12.9083	13.3863	13.8644	14.3425	14.8206	15.2987	15.7768	16.2549	16.7329	17.211	17.6891	18.1672	18.6453	19.1234	19.6014	20.0795	20.5576	21.0357	21.5138	21.9919	22.47	22.948
46.8523	1.2361	0.32263	0.3206	0.35851	0.37137	0.37145	0.52333	0.52343	0.5611	0.57639	0.76795	0.77899	0.77689	0.81431	0.67578	0.67811	0.67822	0.81666	0.83025	0.83037	0.81227	0.81687	0.82837	0.83078	0.97119	0.98283	0.98296	0.98308	0.8997	0.87959	0.88206	1.0293	1.0151	0.98359	0.98372	1.0177	1.0322	1.0347	1.0154	1.0684	1.0855	1.0856	1.0833	1.0834	1.0736	1.0355	1.122	1.0864	1.0865
43.4932	1.2917	0.4438	0.8876	1.3314	1.7752	2.219	2.6628	3.1067	3.5505	3.9943	4.4381	4.8819	5.3257	5.7695	6.2133	6.6571	7.1009	7.5447	7.9885	8.4324	8.8762	9.32	9.7638	10.2076	10.6514	11.0952	11.539	11.9828	12.4266	12.8704	13.3142	13.7581	14.2019	14.6457	15.0895	15.5333	15.9771	16.4209	16.8647	17.3085	17.7523	18.1961	18.6399	19.0837	19.5276	19.9714	20.4152	20.859	21.3028
43.4932	1.2917	0.46159	0.618	0.6612	0.67474	0.67677	0.67686	0.81777	0.82762	0.86869	0.82974	0.9784	0.98246	1.0334	0.91562	0.87688	0.83013	1.0702	1.0866	1.0847	1.0337	1.0702	1.0847	1.0848	1.0849	1.0851	1.0831	1.1827	1.1721	1.0704	1.0832	1.0346	1.0217	0.87991	1.0261	1.0856	1.0857	1.0859	1.086	1.2232	1.2896	1.2897	1.2786	1.239	1.29	1.2901	1.2857	1.1353	1.1377
33.7598	1.4966	0.3445	0.689	1.0335	1.378	1.7225	2.067	2.4115	2.7559	3.1004	3.4449	3.7894	4.1339	4.4784	4.8229	5.1673	5.5118	5.8563	6.2008	6.5453	6.8898	7.2343	7.5788	7.9232	8.2677	8.6122	8.9567	9.3012	9.6457	9.9902	10.3347	10.6791	11.0236	11.3681	11.7126	12.0571	12.4016	12.7461	13.0906	13.435	13.7795	14.124	14.4685	14.813	15.1575	15.502	15.8465	16.1909	16.5354
33.7598	1.4966	0.76935	0.82805	0.82812	0.8792	0.87926	1.0228	1.0305	1.0286	1.0325	1.0326	1.1857	1.1858	1.1859	1.1859	1.2861	1.2902	1.2883	1.2863	1.2393	1.2374	1.2375	1.4315	1.4376	1.2885	1.2886	1.2887	1.3357	1.3399	1.3399	1.3421	1.3401	1.3402	1.3403	1.3382	1.434	1.4319	1.2893	1.3404	1.3404	1.3405	1.3427	1.3407	1.4745	1.445	1.4429	1.4941	1.4942	1.4943
[truncated: 52 more columns]
