# Supplementary material for: A technique system for the measurement, reconstruction and character extraction of rice plant architecture
Source: PLoS One. 2017 May 30;12(5):e0177205. doi: 10.1371/journal.pone.0177205 (PMC5448746; doi:10.1371/journal.pone.0177205)
Supplement: S1 Data — There four type file in the zip file, SystemData is parameters of paratus, SSP_LCAA correspond to the special position of stem, leafvein correspond to data of leaf midrib curves, leafshape correspond to the data of leaf shape. 0: correspond to Sample S4, 1: correspond to Sample S5. (ZIP) [file pone.0177205.s007.zip › 0leafvein.xlsx]

## Sheet: Sheet1
LeafNo(0:Stem)	NodeX	NodeY	CaliberatedImage	CaliberatedEquationX	CaliberatedEquationY	Xdata9	Xdata10	Xdata11	Xdata12	Xdata13	Xdata14	Xdata15	Xdata16	Xdata17	Xdata18	Xdata19	Xdata20	Xdata21	Xdata22	Xdata23	Xdata24	Xdata25	Xdata26	Xdata27	Xdata28	Xdata29	Xdata30	Xdata31	Xdata32	Xdata33	Xdata34	Xdata35	Xdata36	Xdata37	Xdata38	Xdata39	Xdata40	Xdata41	Xdata42	Xdata43	Xdata44	Xdata45	Xdata46	Xdata47	Xdata48	Xdata49	Xdata50	Xdata51	Xdata52
0	1.26305	28.3231	D:\Xumeng Li\论文\pic\Validation\IRRI sample Second\Test Paper\Fri Mar 13 13-26-36.bmp	-2.9114e-007 -7.0856e-007 -1.9196e-008 0.05817 0.00016913 0	-3.2786e-007 1.733e-008 -6.3113e-007 0.0002562 0.062236 0			0.491035	0.859275	0.859274	0.797888	0.797887	0.736517	0.736516	0.7979	0.797899	0.859283	0.859282	0.859281	0.85928	0.859278	0.859277	0.859276	0.920661	0.92066	0.920659	0.859289	0.920675	0.920674	1.77971	1.77971	1.59568	1.53432	1.47296	1.4116	1.4116	1.41163	1.35026	1.2889	1.22753	1.28892	1.22756	1.22755	1.16619	1.16618	1.16618	1.10482	1.1662	1.1662
1	0.889851	9.69658	D:\Xumeng Li\论文\pic\Validation\IRRI sample Second\Test Paper\Fri Mar 13 13-26-36.bmp	-2.9114e-007 -7.0856e-007 -1.9196e-008 0.05817 0.00016913 0	-3.2786e-007 1.733e-008 -6.3113e-007 0.0002562 0.062236 0	-1.6353e-005 0.00086238 0.1538 -0.078955	-1.7735e-007 -6.8312e-005 0.35677 -0.407	0.0756958	0.231973	0.389779	0.549015	0.709583	0.871385	1.03432	1.1983	1.36322	1.52897	1.69548	1.86262	2.03032	2.19846	2.36695	2.5357	2.7046	2.87356	3.04248	3.21126	3.3798	3.54801	3.71578	3.88302	4.04962	4.2155	4.38056	4.54469	4.7078	4.86978	5.03055	5.19	5.34804	5.50456	5.65947	5.81267	5.96407	6.11356	6.26104	6.40643	6.54961	6.6905
2	-0.909885	13.3458	D:\Xumeng Li\论文\pic\Validation\IRRI sample Second\Test Paper\Fri Mar 13 13-26-36.bmp	-2.9114e-007 -7.0856e-007 -1.9196e-008 0.05817 0.00016913 0	-3.2786e-007 1.733e-008 -6.3113e-007 0.0002562 0.062236 0	-2.2565e-005 0.00012198 -0.13496 0.10483	-8.4948e-007 -1.6557e-005 0.35597 -0.39249	-0.0300348	-0.164789	-0.29957	-0.434514	-0.569754	-0.705428	-0.841671	-0.978617	-1.1164	-1.25516	-1.39503	-1.53615	-1.67864	-1.82265	-1.96832	-2.11577	-2.26514	-2.41657	-2.57019	-2.72615	-2.88456	-3.04558	-3.20933	-3.37595	-3.54557	-3.71834	-3.89438	-4.07383	-4.25683	-4.44352	-4.63402	-4.82847	-5.02701	-5.22978	-5.43691	-5.64853	-5.86478	-6.08579	-6.31171	-6.54266	-6.77879	-7.02022
3	0.652202	22.4173	D:\Xumeng Li\论文\pic\Validation\IRRI sample Second\Test Paper\Fri Mar 13 13-26-36.bmp	-2.9114e-007 -7.0856e-007 -1.9196e-008 0.05817 0.00016913 0	-3.2786e-007 1.733e-008 -6.3113e-007 0.0002562 0.062236 0	-1.2826e-005 0.0015402 0.042471 0.17603	-6.4249e-007 5.9329e-005 0.37978 -0.46111	0.220023	0.267025	0.316953	0.369731	0.425281	0.483527	0.544392	0.607798	0.67367	0.741929	0.812499	0.885303	0.960264	1.0373	1.11635	1.19732	1.28014	1.36473	1.45102	1.53892	1.62837	1.71928	1.81158	1.90519	2.00003	2.09603	2.1931	2.29119	2.39019	2.49005	2.59067	2.692	2.79394	2.89642	2.99936	3.10269	3.20633	3.31021	3.41424	3.51835	3.62246	3.7265
4	-0.646006	28.3001	D:\Xumeng Li\论文\pic\Validation\IRRI sample Second\Test Paper\Fri Mar 13 13-26-36.bmp	-2.9114e-007 -7.0856e-007 -1.9196e-008 0.05817 0.00016913 0	-3.2786e-007 1.733e-008 -6.3113e-007 0.0002562 0.062236 0	1.9163e-006 -0.00066089 -0.019797 0.0081353	7.7182e-008 -3.4672e-005 0.32952 -0.27744	-0.0123204	-0.0340863	-0.057151	-0.081503	-0.107131	-0.134023	-0.162168	-0.191554	-0.22217	-0.254004	-0.287045	-0.321281	-0.356701	-0.393294	-0.431047	-0.46995	-0.50999	-0.551157	-0.593438	-0.636823	-0.6813	-0.726857	-0.773483	-0.821166	-0.869895	-0.919658	-0.970444	-1.02224	-1.07504	-1.12882	-1.18359	-1.23931	-1.296	-1.35362	-1.41218	-1.47165	-1.53203	-1.59331	-1.65547	-1.71851	-1.78241	-1.84716
5	-0.032109	28.3295	D:\Xumeng Li\论文\pic\Validation\IRRI sample Second\Test Paper\Fri Mar 13 13-26-36.bmp	-2.9114e-007 -7.0856e-007 -1.9196e-008 0.05817 0.00016913 0	-3.2786e-007 1.733e-008 -6.3113e-007 0.0002562 0.062236 0	-7.3765e-006 0.00091612 -0.023996 0.12509	-2.8628e-007 2.5456e-005 0.30112 -0.29185	0.102006	0.0807061	0.0611501	0.0432937	0.0270924	0.0125021	-0.000521488	-0.0120227	-0.0220457	-0.0306347	-0.0378342	-0.0436882	-0.0482411	-0.0515371	-0.0536204	-0.0545355	-0.0543264	-0.0530374	-0.0507129	-0.0473971	-0.0431341	-0.0379684	-0.0319441	-0.0251056	-0.017497	-0.00916259	-0.000146699	0.00950645	0.0197526	0.0305475	0.0418468	0.0536064	0.065782	0.0783292	0.0912039	0.104362	0.117759	0.13135	0.145092	0.15894	0.17285	0.186777
0	1.16817	30.8047	D:\Xumeng Li\论文\pic\Validation\IRRI sample Second\Test Paper\Fri Mar 13 13-26-36.bmp	-2.9114e-007 -7.0856e-007 -1.9196e-008 0.05817 0.00016913 0	-3.2786e-007 1.733e-008 -6.3113e-007 0.0002562 0.062236 0			0.307245	0.614496	0.491596	0.491595	1.35169	1.29026	1.22883	1.16738	1.16737	1.04451	1.04451	1.10596	1.04453	1.04453	1.04453	1.04452	1.04454	1.04454	0.983107	0.921671	0.92167	0.860233	0.921686	0.921684	0.860246	0.860245	0.860244	0.921717	0.921715	0.921714	0.98317	0.92173	0.860289	0.860288	0.860286	0.860285	1.29052	1.59786	1.47492	1.47492	1.41345	1.35198
1	-1.07158	5.89251	D:\Xumeng Li\论文\pic\Validation\IRRI sample Second\Test Paper\Fri Mar 13 13-26-36.bmp	-2.9114e-007 -7.0856e-007 -1.9196e-008 0.05817 0.00016913 0	-3.2786e-007 1.733e-008 -6.3113e-007 0.0002562 0.062236 0	8.3438e-008 2.4404e-005 -0.27935 0.56993	-1.2773e-006 -0.00099576 0.29283 -0.57576	0.290611	0.0113393	-0.267883	-0.547055	-0.826176	-1.10525	-1.38426	-1.66323	-1.94214	-2.221	-2.49981	-2.77856	-3.05725	-3.3359	-3.61448	-3.89301	-4.17148	-4.4499	-4.72825	-5.00655	-5.28479	-5.56297	-5.84109	-6.11915	-6.39715	-6.67509	-6.95297	-7.23078	-7.50853	-7.78622	-8.06385	-8.34141	-8.6189	-8.89633	-9.1737	-9.45099	-9.72822	-10.0054	-10.2825	-10.5595	-10.8365	-11.1134
2	0.883263	11.3057	D:\Xumeng Li\论文\pic\Validation\IRRI sample Second\Test Paper\Fri Mar 13 13-26-36.bmp	-2.9114e-007 -7.0856e-007 -1.9196e-008 0.05817 0.00016913 0	-3.2786e-007 1.733e-008 -6.3113e-007 0.0002562 0.062236 0	1.9618e-007 0.0001188 0.24862 -0.41825	5.1662e-007 -0.0036597 0.59695 -1.0153	-0.169506	0.0794738	0.328693	0.578154	0.827857	1.0778	1.32799	1.57843	1.82912	2.08005	2.33123	2.58266	2.83434	3.08628	3.33847	3.59092	3.84362	4.09658	4.3498	4.60328	4.85702	5.11102	5.36529	5.61982	5.87461	6.12968	6.38501	6.64061	6.89648	7.15262	7.40904	7.66573	7.92269	8.17994	8.43746	8.69525	8.95333	9.21169	9.47033	9.72926	9.98847	10.248
3	-0.737628	19.7928	D:\Xumeng Li\论文\pic\Validation\IRRI sample Second\Test Paper\Fri Mar 13 13-26-36.bmp	-2.9114e-007 -7.0856e-007 -1.9196e-008 0.05817 0.00016913 0	-3.2786e-007 1.733e-008 -6.3113e-007 0.0002562 0.062236 0	1.0396e-005 -0.00095976 -0.048088 -0.21949	4.0267e-007 -4.5641e-005 0.35803 -0.47158	-0.268527	-0.319422	-0.372111	-0.426532	-0.482624	-0.540323	-0.599567	-0.660294	-0.722442	-0.785948	-0.850749	-0.916784	-0.98399	-1.0523	-1.12167	-1.19201	-1.26328	-1.3354	-1.40832	-1.48198	-1.55631	-1.63125	-1.70673	-1.7827	-1.85909	-1.93585	-2.0129	-2.09018	-2.16764	-2.24521	-2.32283	-2.40043	-2.47796	-2.55534	-2.63253	-2.70945	-2.78605	-2.86226	-2.93801	-3.01326	-3.08793	-3.16196
4	0.395738	29.6491	D:\Xumeng Li\论文\pic\Validation\IRRI sample Second\Test Paper\Fri Mar 13 13-26-36.bmp	-2.9114e-007 -7.0856e-007 -1.9196e-008 0.05817 0.00016913 0	-3.2786e-007 1.733e-008 -6.3113e-007 0.0002562 0.062236 0	-3.4349e-006 0.00094253 0.0041327 0.08696	-1.657e-007 2.8826e-005 0.29879 -0.31038	0.0920316	0.0989678	0.107748	0.118351	0.130757	0.144945	0.160895	0.178585	0.197995	0.219105	0.241894	0.266341	0.292426	0.320128	0.349427	0.380302	0.412731	0.446696	0.482175	0.519147	0.557592	0.597489	0.638818	0.681558	0.725689	0.771189	0.818038	0.866216	0.915703	0.966476	1.01852	1.0718	1.12631	1.18203	1.23893	1.297	1.35621	1.41654	1.47797	1.54048	1.60406	1.66867
5	-0.487125	30.7477	D:\Xumeng Li\论文\pic\Validation\IRRI sample Second\Test Paper\Fri Mar 13 13-26-36.bmp	-2.9114e-007 -7.0856e-007 -1.9196e-008 0.05817 0.00016913 0	-3.2786e-007 1.733e-008 -6.3113e-007 0.0002562 0.062236 0	2.1689e-006 -0.00046933 -0.0073285 -0.0083808	2.0051e-007 -4.0172e-005 0.24434 -0.31017	-0.0161765	-0.0248978	-0.0345317	-0.0450653	-0.0564854	-0.0687792	-0.0819336	-0.0959355	-0.110772	-0.12643	-0.142897	-0.160159	-0.178203	-0.197017	-0.216588	-0.236902	-0.257947	-0.279709	-0.302175	-0.325333	-0.349169	-0.373671	-0.398825	-0.424618	-0.451038	-0.478071	-0.505704	-0.533924	-0.562719	-0.592076	-0.62198	-0.65242	-0.683382	-0.714853	-0.74682	-0.779271	-0.812192	-0.84557	-0.879392	-0.913645	-0.948317	-0.983393
0	1.14039	25.509	D:\Xumeng Li\论文\pic\Validation\IRRI sample Second\Test Paper\Fri Mar 13 13-26-36.bmp	-2.9114e-007 -7.0856e-007 -1.9196e-008 0.05817 0.00016913 0	-3.2786e-007 1.733e-008 -6.3113e-007 0.0002562 0.062236 0			0.553078	0.983198	0.983197	0.983196	0.983195	0.921753	0.921752	0.798851	0.79885	0.860308	0.798864	0.798863	0.798862	0.798861	0.79886	1.53608	1.47465	1.53611	1.47468	1.41324	1.35181	1.29038	1.29037	1.2904	1.22896	1.22896	1.10609	1.10609	1.10608	0.983204	0.983203	1.04466	0.983221	0.98322	0.983219	0.921776	0.921775	0.983235	0.983234	0.983233	0.860345	0.921807
1	0.737272	8.55826	D:\Xumeng Li\论文\pic\Validation\IRRI sample Second\Test Paper\Fri Mar 13 13-26-36.bmp	-2.9114e-007 -7.0856e-007 -1.9196e-008 0.05817 0.00016913 0	-3.2786e-007 1.733e-008 -6.3113e-007 0.0002562 0.062236 0	9.0277e-006 -0.00020956 0.10006 0.025989	3.4466e-007 -1.6813e-005 0.27532 -0.32878	0.125845	0.225336	0.324516	0.42344	0.522161	0.620734	0.719212	0.817651	0.916104	1.01463	1.11327	1.21209	1.31114	1.41048	1.51015	1.61022	1.71074	1.81176	1.91333	2.01552	2.11837	2.22193	2.32627	2.43144	2.53749	2.64447	2.75244	2.86145	2.97157	3.08283	3.1953	3.30903	3.42407	3.54049	3.65832	3.77763	3.89847	4.0209	4.14497	4.27073	4.39824	4.52755
2	-0.740126	13.1836	D:\Xumeng Li\论文\pic\Validation\IRRI sample Second\Test Paper\Fri Mar 13 13-26-36.bmp	-2.9114e-007 -7.0856e-007 -1.9196e-008 0.05817 0.00016913 0	-3.2786e-007 1.733e-008 -6.3113e-007 0.0002562 0.062236 0	-6.0022e-005 0.0055066 -0.25453 0.99968	-2.3464e-006 0.0002071 0.29969 -0.41104	0.750597	0.512171	0.284037	0.0658365	-0.142791	-0.342207	-0.53277	-0.714841	-0.88878	-1.05495	-1.2137	-1.3654	-1.51042	-1.6491	-1.7818	-1.9089	-2.03075	-2.1477	-2.26013	-2.36838	-2.47283	-2.57382	-2.67172	-2.7669	-2.8597	-2.95049	-3.03963	-3.12749	-3.21441	-3.30077	-3.38691	-3.47321	-3.56002	-3.6477	-3.73661	-3.82711	-3.91956	-4.01433	-4.11176	-4.21223	-4.31609	-4.42371
3	0.548091	22.0317	D:\Xumeng Li\论文\pic\Validation\IRRI sample Second\Test Paper\Fri Mar 13 13-26-36.bmp	-2.9114e-007 -7.0856e-007 -1.9196e-008 0.05817 0.00016913 0	-3.2786e-007 1.733e-008 -6.3113e-007 0.0002562 0.062236 0	-5.5697e-006 0.0011203 0.032939 0.22632	-2.4605e-007 3.0529e-005 0.34719 -0.49753	0.260377	0.296638	0.335074	0.375649	0.418332	0.463088	0.509884	0.558687	0.609463	0.66218	0.716802	0.773298	0.831634	0.891775	0.95369	1.01734	1.0827	1.14974	1.21841	1.28868	1.36053	1.43392	1.50882	1.58518	1.66299	1.7422	1.82278	1.9047	1.98792	2.07242	2.15815	2.24509	2.3332	2.42245	2.5128	2.60423	2.69669	2.79015	2.88459	2.97996	3.07624	3.17339
4	-0.49256	25.4517	D:\Xumeng Li\论文\pic\Validation\IRRI sample Second\Test Paper\Fri Mar 13 13-26-36.bmp	-2.9114e-007 -7.0856e-007 -1.9196e-008 0.05817 0.00016913 0	-3.2786e-007 1.733e-008 -6.3113e-007 0.0002562 0.062236 0	2.5774e-006 -0.0009692 -0.0073584 -0.076769	3.5586e-008 -3.3965e-005 0.31699 -0.31204	-0.085094	-0.0953419	-0.107497	-0.121545	-0.137469	-0.155254	-0.174884	-0.196345	-0.219621	-0.244695	-0.271554	-0.300181	-0.33056	-0.362677	-0.396516	-0.432061	-0.469298	-0.508209	-0.548781	-0.590997	-0.634843	-0.680302	-0.727359	-0.775999	-0.826207	-0.877966	-0.931261	-0.986077	-1.0424	-1.10021	-1.1595	-1.22024	-1.28243	-1.34605	-1.41108	-1.4775	-1.54531	-1.61449	-1.68501	-1.75687	-1.83005	-1.90454
5	0.2142	25.4829	D:\Xumeng Li\论文\pic\Validation\IRRI sample Second\Test Paper\Fri Mar 13 13-26-36.bmp	-2.9114e-007 -7.0856e-007 -1.9196e-008 0.05817 0.00016913 0	-3.2786e-007 1.733e-008 -6.3113e-007 0.0002562 0.062236 0	-2.9257e-006 0.00037076 -0.0083536 -0.075507	-1.2278e-007 1.0676e-005 0.22231 -0.28253	-0.0834931	-0.0907549	-0.0973104	-0.103177	-0.108372	-0.112914	-0.116819	-0.120106	-0.122791	-0.124893	-0.126429	-0.127417	-0.127874	-0.127817	-0.127265	-0.126234	-0.124743	-0.122809	-0.120449	-0.117681	-0.114523	-0.110991	-0.107105	-0.102881	-0.0983361	-0.0934889	-0.0883566	-0.0829567	-0.0773068	-0.0714245	-0.0653273	-0.0590327	-0.0525583	-0.0459217	-0.0391405	-0.0322321	-0.0252141	-0.0181041	-0.0109196	-0.00367821	0.00360253	0.0109051
0	1.20886	22.4031	D:\Xumeng Li\论文\pic\Validation\IRRI sample Second\Test Paper\Fri Mar 13 13-26-36.bmp	-2.9114e-007 -7.0856e-007 -1.9196e-008 0.05817 0.00016913 0	-3.2786e-007 1.733e-008 -6.3113e-007 0.0002562 0.062236 0			0.615287	1.04602	0.984498	0.861417	0.799894	0.861415	0.922934	0.861413	1.90778	1.41551	1.7231	1.66154	1.59999	1.53843	1.47688	1.41533	1.35377	1.35375	1.35374	1.16911	1.10756	1.04602	0.984476	0.984475	0.861397	0.79986	0.861377	0.922913	0.922912	0.861374	0.799855	0.799854	0.799853	0.799853	0.799852	0.799851	0.79985	0.799849	0.799848	0.799847	0.799846	0.861381
1	0.813489	7.14903	D:\Xumeng Li\论文\pic\Validation\IRRI sample Second\Test Paper\Fri Mar 13 13-26-36.bmp	-2.9114e-007 -7.0856e-007 -1.9196e-008 0.05817 0.00016913 0	-3.2786e-007 1.733e-008 -6.3113e-007 0.0002562 0.062236 0	3.5713e-008 -2.1019e-005 0.28068 -0.47448	1.9527e-005 -0.0056491 0.58159 -0.54634	-0.193817	0.0868031	0.367381	0.647918	0.928414	1.20887	1.48928	1.76966	2.04999	2.33028	2.61054	2.89075	3.17092	3.45106	3.73115	4.01121	4.29123	4.57121	4.85115	5.13105	5.41092	5.69075	5.97054	6.25029	6.53001	6.80969	7.08933	7.36894	7.64851	7.92805	8.20755	8.48701	8.76644	9.04584	9.3252	9.60452	9.88382	10.1631	10.4423	10.7215	11.0006	11.2798
2	-0.74115	11.4539	D:\Xumeng Li\论文\pic\Validation\IRRI sample Second\Test Paper\Fri Mar 13 13-26-36.bmp	-2.9114e-007 -7.0856e-007 -1.9196e-008 0.05817 0.00016913 0	-3.2786e-007 1.733e-008 -6.3113e-007 0.0002562 0.062236 0	7.5319e-008 -2.7236e-005 -0.32363 0.45643	2.9272e-005 -0.0078575 0.65417 -0.54739	0.132779	-0.190931	-0.514694	-0.838511	-1.16238	-1.4863	-1.81027	-2.1343	-2.45837	-2.7825	-3.10667	-3.4309	-3.75517	-4.0795	-4.40387	-4.72829	-5.05275	-5.37726	-5.70182	-6.02643	-6.35108	-6.67577	-7.00051	-7.3253	-7.65012	-7.975	-8.29991	-8.62486	-8.94986	-9.2749	-9.59998	-9.9251	-10.2503	-10.5755	-10.9007	-11.226	-11.5513	-11.8766	-12.202	-12.5275	-12.8529	-13.1784
3	-0.616311	20.8363	D:\Xumeng Li\论文\pic\Validation\IRRI sample Second\Test Paper\Fri Mar 13 13-26-36.bmp	-2.9114e-007 -7.0856e-007 -1.9196e-008 0.05817 0.00016913 0	-3.2786e-007 1.733e-008 -6.3113e-007 0.0002562 0.062236 0	-8.3245e-006 -0.00048761 -0.057745 -0.37264	3.0582e-007 -3.7099e-005 0.34846 -0.5492	-0.430879	-0.490145	-0.550486	-0.611952	-0.674593	-0.738459	-0.8036	-0.870066	-0.937906	-1.00717	-1.07791	-1.15018	-1.22402	-1.29948	-1.37662	-1.45548	-1.53612	-1.61858	-1.70291	-1.78917	-1.87741	-1.96767	-2.06	-2.15445	-2.25108	-2.34994	-2.45107	-2.55452	-2.66034	-2.76859	-2.87931	-2.99256	-3.10838	-3.22682	-3.34794	-3.47178	-3.59839	-3.72783	-3.86014	-3.99537	-4.13358	-4.27481
4	-0.390653	22.317	D:\Xumeng Li\论文\pic\Validation\IRRI sample Second\Test Paper\Fri Mar 13 13-26-36.bmp	-2.9114e-007 -7.0856e-007 -1.9196e-008 0.05817 0.00016913 0	-3.2786e-007 1.733e-008 -6.3113e-007 0.0002562 0.062236 0	-1.1921e-005 -0.00025009 -0.028347 0.16591	1.9798e-007 -1.9903e-005 0.3288 -0.38786	0.137299	0.108118	0.078295	0.0477568	0.0164323	-0.01575	-0.0488617	-0.0829742	-0.118159	-0.154488	-0.192032	-0.230863	-0.271053	-0.312673	-0.355794	-0.400489	-0.446828	-0.494883	-0.544725	-0.596427	-0.65006	-0.705695	-0.763404	-0.823258	-0.885329	-0.949688	-1.01641	-1.08556	-1.15721	-1.23144	-1.30831	-1.3879	-1.47028	-1.55553	-1.6437	-1.73487	-1.82913	-1.92653	-2.02714	-2.13105	-2.23832	-2.34902
5	0.286219	22.3162	D:\Xumeng Li\论文\pic\Validation\IRRI sample Second\Test Paper\Fri Mar 13 13-26-36.bmp	-2.9114e-007 -7.0856e-007 -1.9196e-008 0.05817 0.00016913 0	-3.2786e-007 1.733e-008 -6.3113e-007 0.0002562 0.062236 0	-6.6532e-007 0.00010723 0.0086326 -0.014388	-5.9082e-008 1.8403e-006 0.26753 -0.20449	-0.00564868	0.00330092	0.012457	0.0218156	0.0313726	0.0411242	0.0510662	0.0611948	0.0715059	0.0819955	0.0926597	0.103494	0.114496	0.12566	0.136982	0.148459	0.160086	0.171861	0.183777	0.195833	0.208023	0.220343	0.232791	0.245361	0.258049	0.270852	0.283766	0.296787	0.30991	0.323132	0.336449	0.349856	0.36335	0.376927	0.390583	0.404313	0.418114	0.431982	0.445912	0.459902	0.473946	0.488041
0	1.14116	26.7694	D:\Xumeng Li\论文\pic\Validation\IRRI sample Second\Test Paper\Fri Mar 13 13-26-36.bmp	-2.9114e-007 -7.0856e-007 -1.9196e-008 0.05817 0.00016913 0	-3.2786e-007 1.733e-008 -6.3113e-007 0.0002562 0.062236 0			0.794303	1.28302	1.22194	1.16088	1.22199	1.1609	1.09981	0.977625	1.03874	0.977662	0.977661	1.03877	0.977679	0.916582	0.916599	0.855501	0.916616	0.855516	0.855532	0.855531	0.855548	0.855547	0.855563	0.855562	0.855578	0.855577	0.916717	0.916716	0.977839	0.977858	1.71146	1.71146	1.52807	1.40579	1.34468	1.22241	1.28355	1.22243	1.10017	1.03906	1.10019	1.03907
1	-0.892278	18.9682	D:\Xumeng Li\论文\pic\Validation\IRRI sample Second\Test Paper\Fri Mar 13 13-26-36.bmp	-2.9114e-007 -7.0856e-007 -1.9196e-008 0.05817 0.00016913 0	-3.2786e-007 1.733e-008 -6.3113e-007 0.0002562 0.062236 0	-2.4366e-006 -0.00025015 -0.12631 0.024365	-1.424e-007 -4.7356e-005 0.38027 -0.47417	-0.102198	-0.229275	-0.356881	-0.485032	-0.613741	-0.743024	-0.872895	-1.00337	-1.13446	-1.26618	-1.39855	-1.53158	-1.66529	-1.79968	-1.93478	-2.07061	-2.20716	-2.34446	-2.48253	-2.62138	-2.76102	-2.90146	-3.04273	-3.18483	-3.32779	-3.47161	-3.61631	-3.7619	-3.90841	-4.05584	-4.20421	-4.35353	-4.50382	-4.6551	-4.80737	-4.96065	-5.11496	-5.27031	-5.42671	-5.58419	-5.74275	-5.90241
2	0.709583	26.8705	D:\Xumeng Li\论文\pic\Validation\IRRI sample Second\Test Paper\Fri Mar 13 13-26-36.bmp	-2.9114e-007 -7.0856e-007 -1.9196e-008 0.05817 0.00016913 0	-3.2786e-007 1.733e-008 -6.3113e-007 0.0002562 0.062236 0	-8.1174e-006 0.0010718 0.0089269 -0.077884	-7.6888e-007 7.7495e-005 0.41848 -0.48912	-0.0678939	-0.0558084	-0.0416769	-0.0255479	-0.00747021	0.0125075	0.0343366	0.0579682	0.0833538	0.110445	0.139192	0.169547	0.201461	0.234886	0.269772	0.306071	0.343734	0.382713	0.422959	0.464423	0.507057	0.550811	0.595637	0.641487	0.688311	0.736061	0.784689	0.834145	0.884381	0.935347	0.986997	1.03928	1.09215	1.14555	1.19944	1.25377	1.3085	1.36356	1.41891	1.47451	1.53031	1.58625
3	-0.207136	26.7714	D:\Xumeng Li\论文\pic\Validation\IRRI sample Second\Test Paper\Fri Mar 13 13-26-36.bmp	-2.9114e-007 -7.0856e-007 -1.9196e-008 0.05817 0.00016913 0	-3.2786e-007 1.733e-008 -6.3113e-007 0.0002562 0.062236 0	3.0005e-006 -0.00014572 -0.012229 -0.039704	2.7634e-007 -2.1163e-005 0.32084 -0.26729	-0.0520766	-0.0647221	-0.077623	-0.0907614	-0.104119	-0.117678	-0.131421	-0.145329	-0.159385	-0.173569	-0.187866	-0.202255	-0.21672	-0.231243	-0.245805	-0.260388	-0.274975	-0.289547	-0.304086	-0.318575	-0.332995	-0.347328	-0.361557	-0.375663	-0.389629	-0.403436	-0.417066	-0.430502	-0.443725	-0.456717	-0.469461	-0.481938	-0.49413	-0.50602	-0.517589	-0.528819	-0.539692	-0.550191	-0.560298	-0.569993	-0.57926	-0.58808
0	1.07917	22.5785	D:\Xumeng Li\论文\pic\Validation\IRRI sample Second\Test Paper\Fri Mar 13 13-26-36.bmp	-2.9114e-007 -7.0856e-007 -1.9196e-008 0.05817 0.00016913 0	-3.2786e-007 1.733e-008 -6.3113e-007 0.0002562 0.062236 0			0.552751	0.982637	0.982636	0.921229	0.859804	0.859803	0.798396	0.798395	1.47379	1.4124	1.35097	1.2896	1.2896	1.2896	1.2282	1.1668	1.1668	1.1668	1.044	1.10542	1.10542	1.04402	1.04404	1.04404	1.04404	1.04403	0.98263	0.982629	0.982648	0.982647	0.982646	0.921239	0.921238	0.921237	0.921236	0.859846	0.859845	0.798434	0.798433	0.798433	0.859859	0.859858
1	0.912867	6.40856	D:\Xumeng Li\论文\pic\Validation\IRRI sample Second\Test Paper\Fri Mar 13 13-26-36.bmp	-2.9114e-007 -7.0856e-007 -1.9196e-008 0.05817 0.00016913 0	-3.2786e-007 1.733e-008 -6.3113e-007 0.0002562 0.062236 0	-1.1607e-007 6.1743e-005 0.22161 -0.43429	1.746e-006 -0.001257 0.27842 -0.45852	-0.212626	0.00916378	0.231076	0.45311	0.675264	0.897539	1.11993	1.34244	1.56507	1.78782	2.01069	2.23367	2.45676	2.67997	2.90329	3.12673	3.35028	3.57394	3.79771	4.02159	4.24558	4.46968	4.69389	4.9182	5.14263	5.36715	5.59179	5.81653	6.04137	6.26631	6.49136	6.71651	6.94176	7.16712	7.39257	7.61812	7.84377	8.06951	8.29536	8.5213	8.74733	8.97346
2	-0.783598	10.5906	D:\Xumeng Li\论文\pic\Validation\IRRI sample Second\Test Paper\Fri Mar 13 13-26-36.bmp	-2.9114e-007 -7.0856e-007 -1.9196e-008 0.05817 0.00016913 0	-3.2786e-007 1.733e-008 -6.3113e-007 0.0002562 0.062236 0	-5.08e-005 0.0048553 -0.25829 0.91421	-2.6809e-006 0.00025579 0.28617 -0.33608	0.660727	0.416645	0.181664	-0.0445207	-0.262214	-0.471721	-0.673346	-0.867393	-1.05417	-1.23398	-1.40712	-1.57391	-1.73465	-1.88963	-2.03918	-2.18358	-2.32315	-2.45819	-2.58901	-2.71591	-2.83919	-2.95917	-3.07613	-3.1904	-3.30228	-3.41206	-3.52006	-3.62657	-3.73191	-3.83638	-3.94028	-4.04392	-4.1476	-4.25164	-4.35632	-4.46196	-4.56886	-4.67733	-4.78768	-4.90019	-5.01519	-5.13298
3	0.445913	21.1508	D:\Xumeng Li\论文\pic\Validation\IRRI sample Second\Test Paper\Fri Mar 13 13-26-36.bmp	-2.9114e-007 -7.0856e-007 -1.9196e-008 0.05817 0.00016913 0	-3.2786e-007 1.733e-008 -6.3113e-007 0.0002562 0.062236 0	-5.3284e-007 0.00031627 0.053733 0.033616	7.6524e-008 -1.7133e-005 0.35256 -0.5987	0.0876642	0.142342	0.197646	0.253573	0.31012	0.367283	0.425059	0.483446	0.54244	0.602038	0.662236	0.723031	0.784421	0.846402	0.90897	0.972123	1.03586	1.10017	1.16506	1.23052	1.29655	1.36314	1.43029	1.49801	1.56628	1.6351	1.70448	1.77439	1.84486	1.91586	1.9874	2.05947	2.13207	2.2052	2.27885	2.35303	2.42772	2.50292	2.57864	2.65486	2.73159	2.80882
4	-0.616247	22.519	D:\Xumeng Li\论文\pic\Validation\IRRI sample Second\Test Paper\Fri Mar 13 13-26-36.bmp	-2.9114e-007 -7.0856e-007 -1.9196e-008 0.05817 0.00016913 0	-3.2786e-007 1.733e-008 -6.3113e-007 0.0002562 0.062236 0	6.6917e-006 -0.0010013 0.020894 -0.15148	2.3669e-007 -4.5276e-005 0.33212 -0.33079	-0.13158	-0.113644	-0.0976292	-0.0834969	-0.0712065	-0.0607181	-0.0519913	-0.0449861	-0.0396623	-0.0359797	-0.0338983	-0.0333778	-0.0343781	-0.0368591	-0.0407806	-0.0461024	-0.0527845	-0.0607866	-0.0700686	-0.0805903	-0.0923117	-0.105193	-0.119193	-0.134272	-0.15039	-0.167507	-0.185583	-0.204578	-0.22445	-0.245162	-0.266671	-0.288938	-0.311923	-0.335585	-0.359886	-0.384783	-0.410238	-0.436209	-0.462658	-0.489543	-0.516825	-0.544464
5	0.0594121	22.5566	D:\Xumeng Li\论文\pic\Validation\IRRI sample Second\Test Paper\Fri Mar 13 13-26-36.bmp	-2.9114e-007 -7.0856e-007 -1.9196e-008 0.05817 0.00016913 0	-3.2786e-007 1.733e-008 -6.3113e-007 0.0002562 0.062236 0	-1.1071e-006 0.00020005 0.0052771 -0.024217	-7.3505e-008 8.7118e-006 0.18999 -0.24853	-0.0187412	-0.0128717	-0.00661541	2.10919e-05	0.00703113	0.0144081	0.0221452	0.030236	0.0386738	0.0474519	0.0565636	0.0660024	0.0757616	0.0858346	0.0962146	0.106895	0.117869	0.129131	0.140673	0.152489	0.164572	0.176916	0.189514	0.202359	0.215445	0.228765	0.242312	0.25608	0.270062	0.284252	0.298642	0.313226	0.327999	0.342952	0.358079	0.373374	0.38883	0.40444	0.420198	0.436097	0.45213	0.468291
0	1.09271	20.4295	D:\Xumeng Li\论文\pic\Validation\IRRI sample Second\Test Paper\Fri Mar 13 13-26-36.bmp	-2.9114e-007 -7.0856e-007 -1.9196e-008 0.05817 0.00016913 0	-3.2786e-007 1.733e-008 -6.3113e-007 0.0002562 0.062236 0			1.10702	1.35302	1.35302	1.2915	1.2915	1.22999	1.22999	1.16848	1.16847	1.04545	1.04545	0.983966	0.922458	0.922456	0.86095	0.860949	0.860948	0.860947	0.799458	0.799458	0.799457	0.799456	0.799455	0.799454	0.799453	0.799453	0.799452	0.799451	0.79945	0.799449	0.799449	0.799448	0.799447	0.799446	0.799446	0.799445	0.799444	1.35281	1.72165	1.66017	1.5987	1.53723
1	-0.961465	5.45675	D:\Xumeng Li\论文\pic\Validation\IRRI sample Second\Test Paper\Fri Mar 13 13-26-36.bmp	-2.9114e-007 -7.0856e-007 -1.9196e-008 0.05817 0.00016913 0	-3.2786e-007 1.733e-008 -6.3113e-007 0.0002562 0.062236 0	-5.5031e-006 1.6552e-005 -0.1049 0.119	-2.4576e-007 1.4743e-005 0.21886 -0.24904	0.0141189	-0.0907667	-0.195685	-0.30067	-0.405753	-0.510969	-0.616349	-0.721928	-0.827737	-0.933811	-1.04018	-1.14688	-1.25395	-1.36141	-1.4693	-1.57765	-1.68649	-1.79587	-1.9058	-2.01633	-2.12749	-2.23931	-2.35182	-2.46506	-2.57906	-2.69384	-2.80946	-2.92593	-3.0433	-3.16159	-3.28083	-3.40107	-3.52233	-3.64465	-3.76805	-3.89258	-4.01826	-4.14514	-4.27323	-4.40258	-4.53322	-4.66518
2	0.791317	12.9218	D:\Xumeng Li\论文\pic\Validation\IRRI sample Second\Test Paper\Fri Mar 13 13-26-36.bmp	-2.9114e-007 -7.0856e-007 -1.9196e-008 0.05817 0.00016913 0	-3.2786e-007 1.733e-008 -6.3113e-007 0.0002562 0.062236 0	-1.515e-006 -0.00030828 0.10309 -0.05873	-7.4756e-008 -2.2378e-005 0.39703 -0.44721	0.0440498	0.146204	0.247724	0.3486	0.448823	0.548384	0.647274	0.745484	0.843004	0.939826	1.03594	1.13134	1.22601	1.31995	1.41314	1.50558	1.59726	1.68817	1.7783	1.86764	1.95618	2.04391	2.13082	2.21691	2.30217	2.38658	2.47014	2.55284	2.63466	2.71561	2.79566	2.87482	2.95307	3.03041	3.10682	3.18229	3.25682	3.3304	3.40301	3.47465	3.54532	3.61499
3	-0.876198	20.3631	D:\Xumeng Li\论文\pic\Validation\IRRI sample Second\Test Paper\Fri Mar 13 13-26-36.bmp	-2.9114e-007 -7.0856e-007 -1.9196e-008 0.05817 0.00016913 0	-3.2786e-007 1.733e-008 -6.3113e-007 0.0002562 0.062236 0	3.1779e-006 9.783e-005 -0.066679 0.18719	5.0311e-008 -2.6632e-006 0.3512 -0.34885	0.120611	0.0542479	-0.0118818	-0.0777585	-0.143363	-0.208677	-0.273681	-0.338356	-0.402682	-0.466641	-0.530214	-0.593382	-0.656125	-0.718424	-0.780261	-0.841616	-0.902471	-0.962805	-1.0226	-1.08184	-1.1405	-1.19856	-1.25601	-1.31283	-1.36899	-1.42448	-1.47928	-1.53337	-1.58673	-1.63934	-1.69118	-1.74223	-1.79248	-1.84191	-1.89049	-1.9382	-1.98504	-2.03097	-2.07599	-2.12006	-2.16318	-2.20532
4	-0.0458523	20.3875	D:\Xumeng Li\论文\pic\Validation\IRRI sample Second\Test Paper\Fri Mar 13 13-26-36.bmp	-2.9114e-007 -7.0856e-007 -1.9196e-008 0.05817 0.00016913 0	-3.2786e-007 1.733e-008 -6.3113e-007 0.0002562 0.062236 0	-4.2641e-006 0.00074564 -0.021003 0.031758	-1.6524e-007 1.9814e-005 0.27429 -0.21353	0.0114968	-0.00729891	-0.0246546	-0.0405957	-0.0551479	-0.0683368	-0.0801879	-0.0907268	-0.0999791	-0.10797	-0.114726	-0.120272	-0.124634	-0.127837	-0.129907	-0.13087	-0.13075	-0.129575	-0.127368	-0.124157	-0.119965	-0.11482	-0.108747	-0.10177	-0.0939165	-0.0852112	-0.0756798	-0.0653479	-0.0542411	-0.042385	-0.0298052	-0.0165272	-0.00257665	0.0120209	0.0272398	0.0430545	0.0594394	0.076369	0.0938176	0.11176	0.13017	0.149022
0	1.23876	28.3461	D:\Xumeng Li\论文\pic\Validation\IRRI sample Second\Test Paper\Fri Mar 13 13-26-36.bmp	-2.9114e-007 -7.0856e-007 -1.9196e-008 0.05817 0.00016913 0	-3.2786e-007 1.733e-008 -6.3113e-007 0.0002562 0.062236 0			0	0.983584	0.983583	0.922098	0.860615	0.799133	0.799132	0.737667	0.737666	0.6762	0.61472	0.614719	0.676197	0.676196	1.47553	1.47553	1.47553	1.47553	1.41403	1.41403	1.35256	1.29106	1.2296	1.22959	1.22959	1.1681	1.1681	1.1681	1.16809	1.16809	1.16809	1.16809	1.16809	1.16809	1.10662	1.10662	1.04513	0.983656	1.04514	1.04514	1.04514	1.04514
1	-0.972773	6.00393	D:\Xumeng Li\论文\pic\Validation\IRRI sample Second\Test Paper\Fri Mar 13 13-26-36.bmp	-2.9114e-007 -7.0856e-007 -1.9196e-008 0.05817 0.00016913 0	-3.2786e-007 1.733e-008 -6.3113e-007 0.0002562 0.062236 0	-4.0423e-007 0.00015275 -0.27949 0.45097	1.2133e-005 -0.004418 0.55084 -0.9268	0.171637	-0.107397	-0.386131	-0.664566	-0.942706	-1.22055	-1.49811	-1.77537	-2.05235	-2.32905	-2.60547	-2.8816	-3.15746	-3.43305	-3.70837	-3.98341	-4.25819	-4.5327	-4.80696	-5.08095	-5.35469	-5.62817	-5.9014	-6.17438	-6.44711	-6.7196	-6.99184	-7.26385	-7.53562	-7.80715	-8.07845	-8.34952	-8.62036	-8.89098	-9.16137	-9.43154	-9.7015	-9.97124	-10.2408	-10.5101	-10.7792	-11.0481
2	0.921633	13.1094	D:\Xumeng Li\论文\pic\Validation\IRRI sample Second\Test Paper\Fri Mar 13 13-26-36.bmp	-2.9114e-007 -7.0856e-007 -1.9196e-008 0.05817 0.00016913 0	-3.2786e-007 1.733e-008 -6.3113e-007 0.0002562 0.062236 0	2.4668e-006 -5.7404e-005 0.097167 0.04035	1.5218e-007 -3.8929e-005 0.43348 -0.5285	0.137462	0.234475	0.331402	0.428258	0.525059	0.621819	0.718554	0.815277	0.912003	1.00875	1.10553	1.20235	1.29924	1.39621	1.49327	1.59043	1.68772	1.78515	1.88272	1.98047	2.07839	2.17651	2.27484	2.3734	2.4722	2.57125	2.67057	2.77018	2.87009	2.97031	3.07086	3.17175	3.273	3.37463	3.47665	3.57907	3.6819	3.78517	3.88889	3.99307	4.09773	4.20287
3	-0.607594	26.0567	D:\Xumeng Li\论文\pic\Validation\IRRI sample Second\Test Paper\Fri Mar 13 13-26-36.bmp	-2.9114e-007 -7.0856e-007 -1.9196e-008 0.05817 0.00016913 0	-3.2786e-007 1.733e-008 -6.3113e-007 0.0002562 0.062236 0	2.795e-006 -0.00037342 -0.03834 -0.029016	2.6541e-007 -5.0513e-005 0.40435 -1.9996	-0.067727	-0.107168	-0.147322	-0.188172	-0.229702	-0.271896	-0.314735	-0.358204	-0.402286	-0.446963	-0.49222	-0.538039	-0.584403	-0.631297	-0.678702	-0.726603	-0.774982	-0.823823	-0.873109	-0.922824	-0.972949	-1.02347	-1.07437	-1.12563	-1.17723	-1.22916	-1.2814	-1.33394	-1.38675	-1.43983	-1.49315	-1.54669	-1.60045	-1.65439	-1.70852	-1.7628	-1.81723	-1.87179	-1.92645	-1.98121	-2.03604	-2.09093
4	0.0193878	28.2996	D:\Xumeng Li\论文\pic\Validation\IRRI sample Second\Test Paper\Fri Mar 13 13-26-36.bmp	-2.9114e-007 -7.0856e-007 -1.9196e-008 0.05817 0.00016913 0	-3.2786e-007 1.733e-008 -6.3113e-007 0.0002562 0.062236 0	-3.8448e-006 0.00073489 -0.022777 0.018156	-7.6749e-008 9.0713e-007 0.39067 -0.56371	-0.00388943	-0.0244884	-0.0436637	-0.0614384	-0.0778357	-0.0928785	-0.10659	-0.118993	-0.130111	-0.139967	-0.148583	-0.155984	-0.162192	-0.16723	-0.171121	-0.173888	-0.175554	-0.176143	-0.175678	-0.174181	-0.171675	-0.168185	-0.163732	-0.158339	-0.152031	-0.14483	-0.136758	-0.12784	-0.118098	-0.107555	-0.0962344	-0.0841591	-0.0713523	-0.057837	-0.0436362	-0.0287731	-0.0132707	0.0028479	0.0195597	0.0368415	0.0546704	0.0730233
0	1.05668	22.0586	D:\Xumeng Li\论文\pic\Validation\IRRI sample Second\Test Paper\Fri Mar 13 13-26-36.bmp	-2.9114e-007 -7.0856e-007 -1.9196e-008 0.05817 0.00016913 0	-3.2786e-007 1.733e-008 -6.3113e-007 0.0002562 0.062236 0			0.676709	1.10731	1.10731	1.1073	1.0458	1.0458	1.04579	1.04579	1.04579	0.984284	1.90734	1.84583	1.78428	1.66123	1.66123	1.59968	1.59968	1.41511	1.35357	1.23049	1.23049	1.16895	1.10742	1.04588	0.984349	0.922817	0.861286	0.738229	0.738228	0.738227	0.738227	0.738226	0.738225	0.738224	0.738224	0.738223	0.738222	0.738221	0.73822	0.73822	0.738219	0.738218
1	-1.09789	3.68634	D:\Xumeng Li\论文\pic\Validation\IRRI sample Second\Test Paper\Fri Mar 13 13-26-36.bmp	-2.9114e-007 -7.0856e-007 -1.9196e-008 0.05817 0.00016913 0	-3.2786e-007 1.733e-008 -6.3113e-007 0.0002562 0.062236 0	-1.3882e-007 4.7871e-005 -0.26107 0.5144	1.701e-006 -0.0019168 0.24054 -0.32642	0.253378	-0.0075468	-0.268378	-0.529115	-0.789761	-1.05031	-1.31078	-1.57115	-1.83143	-2.09163	-2.35174	-2.61176	-2.8717	-3.13155	-3.39131	-3.651	-3.9106	-4.17012	-4.42956	-4.68892	-4.9482	-5.2074	-5.46652	-5.72557	-5.98454	-6.24344	-6.50226	-6.76101	-7.01969	-7.27829	-7.53683	-7.79529	-8.05369	-8.31202	-8.57028	-8.82847	-9.0866	-9.34466	-9.60266	-9.8606	-10.1185	-10.3763
2	-0.548234	11.3723	D:\Xumeng Li\论文\pic\Validation\IRRI sample Second\Test Paper\Fri Mar 13 13-26-36.bmp	-2.9114e-007 -7.0856e-007 -1.9196e-008 0.05817 0.00016913 0	-3.2786e-007 1.733e-008 -6.3113e-007 0.0002562 0.062236 0	-2.7672e-006 8.8788e-005 -0.10759 -0.089162	-1.0195e-007 7.3816e-006 0.27895 -0.38855	-0.196665	-0.304007	-0.411204	-0.518274	-0.625232	-0.732096	-0.838882	-0.945607	-1.05229	-1.15894	-1.26558	-1.37222	-1.47889	-1.5856	-1.69236	-1.79919	-1.90611	-2.01313	-2.12028	-2.22756	-2.335	-2.44261	-2.5504	-2.6584	-2.76663	-2.87509	-2.9838	-3.09278	-3.20205	-3.31163	-3.42153	-3.53176	-3.64235	-3.7533	-3.86465	-3.9764	-4.08856	-4.20117	-4.31423	-4.42775	-4.54177	-4.65629
3	-0.667956	20.1239	D:\Xumeng Li\论文\pic\Validation\IRRI sample Second\Test Paper\Fri Mar 13 13-26-36.bmp	-2.9114e-007 -7.0856e-007 -1.9196e-008 0.05817 0.00016913 0	-3.2786e-007 1.733e-008 -6.3113e-007 0.0002562 0.062236 0	-1.8717e-005 0.00072157 -0.078726 -0.12907	-2.4545e-007 -5.2771e-006 0.26809 -0.49308	-0.207089	-0.283781	-0.359254	-0.433621	-0.506994	-0.579486	-0.651208	-0.722274	-0.792794	-0.862882	-0.93265	-1.00221	-1.07167	-1.14116	-1.21077	-1.28062	-1.35082	-1.4215	-1.49275	-1.56469	-1.63743	-1.71109	-1.78577	-1.8616	-1.93868	-2.01712	-2.09704	-2.17854	-2.26175	-2.34678	-2.43373	-2.52271	-2.61385	-2.70725	-2.80302	-2.90129	-3.00215	-3.10572	-3.21212	-3.32146	-3.43384	-3.54938
4	0.500242	22.0088	D:\Xumeng Li\论文\pic\Validation\IRRI sample Second\Test Paper\Fri Mar 13 13-26-36.bmp	-2.9114e-007 -7.0856e-007 -1.9196e-008 0.05817 0.00016913 0	-3.2786e-007 1.733e-008 -6.3113e-007 0.0002562 0.062236 0	-9.8648e-008 -0.00014108 -0.016804 0.11904	-6.4927e-008 1.0554e-006 0.27763 -0.26919	0.102098	0.0848703	0.0673594	0.0495646	0.0314853	0.0131208	-0.00552929	-0.0244657	-0.043689	-0.0631998	-0.0829987	-0.103086	-0.123463	-0.14413	-0.165087	-0.186335	-0.207874	-0.229706	-0.251831	-0.274249	-0.296961	-0.319968	-0.34327	-0.366868	-0.390762	-0.414952	-0.439441	-0.464228	-0.489313	-0.514698	-0.540382	-0.566367	-0.592653	-0.619241	-0.646131	-0.673324	-0.700821	-0.728621	-0.756726	-0.785137	-0.813853	-0.842875
5	-0.42259	21.9869	D:\Xumeng Li\论文\pic\Validation\IRRI sample Second\Test Paper\Fri Mar 13 13-26-36.bmp	-2.9114e-007 -7.0856e-007 -1.9196e-008 0.05817 0.00016913 0	-3.2786e-007 1.733e-008 -6.3113e-007 0.0002562 0.062236 0	-4.0578e-007 0.00012649 -0.024552 0.086864	4.0619e-009 -2.4016e-007 0.12512 0.45105	0.0624383	0.0382626	0.014335	-0.00934694	-0.0327856	-0.0559835	-0.078943	-0.101667	-0.124157	-0.146416	-0.168446	-0.19025	-0.211831	-0.23319	-0.25433	-0.275254	-0.295963	-0.316462	-0.336751	-0.356833	-0.376711	-0.396387	-0.415864	-0.435143	-0.454229	-0.473122	-0.491825	-0.510341	-0.528673	-0.546822	-0.564791	-0.582582	-0.600199	-0.617643	-0.634916	-0.652022	-0.668963	-0.685741	-0.702358	-0.718817	-0.735121	-0.751271
0	1.18492	23.5946	D:\Xumeng Li\论文\pic\Validation\IRRI sample Second\Test Paper\Fri Mar 13 13-26-36.bmp	-2.9114e-007 -7.0856e-007 -1.9196e-008 0.05817 0.00016913 0	-3.2786e-007 1.733e-008 -6.3113e-007 0.0002562 0.062236 0			0.430148	0.614503	0.614503	0.614514	0.614514	0.553067	0.614538	0.614537	0.553088	0.614548	0.61456	0.798968	0.860435	1.65963	1.65963	1.59817	1.53672	1.53672	1.53672	1.35229	1.29084	1.22936	1.22935	1.22935	1.22935	1.22935	1.10644	1.10644	1.04496	1.04495	1.04495	0.983494	0.983493	0.983492	0.922032	0.922031	0.860552	0.922029	0.922028	0.860567	0.860566	0.860565
1	-0.877239	9.02444	D:\Xumeng Li\论文\pic\Validation\IRRI sample Second\Test Paper\Fri Mar 13 13-26-36.bmp	-2.9114e-007 -7.0856e-007 -1.9196e-008 0.05817 0.00016913 0	-3.2786e-007 1.733e-008 -6.3113e-007 0.0002562 0.062236 0	-1.2885e-005 0.001494 -0.10912 0.14324	-6.482e-007 7.3497e-005 0.27741 -0.35756	0.0356002	-0.0691266	-0.17102	-0.270157	-0.366616	-0.460473	-0.551805	-0.640691	-0.727207	-0.811431	-0.89344	-0.973311	-1.05112	-1.12695	-1.20087	-1.27297	-1.34331	-1.41198	-1.47905	-1.5446	-1.60871	-1.67146	-1.73292	-1.79317	-1.85229	-1.91035	-1.96743	-2.02361	-2.07897	-2.13359	-2.18753	-2.24088	-2.29372	-2.34613	-2.39817	-2.44993	-2.50148	-2.55291	-2.60429	-2.65569	-2.7072	-2.75889
2	0.588855	13.6006	D:\Xumeng Li\论文\pic\Validation\IRRI sample Second\Test Paper\Fri Mar 13 13-26-36.bmp	-2.9114e-007 -7.0856e-007 -1.9196e-008 0.05817 0.00016913 0	-3.2786e-007 1.733e-008 -6.3113e-007 0.0002562 0.062236 0	7.5382e-006 0.0011707 0.034203 0.18123	3.8115e-007 2.3792e-005 0.31929 -0.40404	0.216613	0.25438	0.29458	0.337256	0.382454	0.43022	0.480599	0.533636	0.589376	0.647864	0.709145	0.773266	0.840271	0.910205	0.983113	1.05904	1.13803	1.22014	1.3054	1.39386	1.48556	1.58056	1.67889	1.78061	1.88575	1.99436	2.10649	2.22218	2.34149	2.46444	2.59109	2.72149	2.85567	2.99369	3.13559	3.28141	3.4312	3.58501	3.74287	3.90484	4.07096	4.24128
3	-0.626749	20.6298	D:\Xumeng Li\论文\pic\Validation\IRRI sample Second\Test Paper\Fri Mar 13 13-26-36.bmp	-2.9114e-007 -7.0856e-007 -1.9196e-008 0.05817 0.00016913 0	-3.2786e-007 1.733e-008 -6.3113e-007 0.0002562 0.062236 0	6.9699e-007 -7.8625e-005 -0.016984 -0.15876	-1.3964e-008 -6.6675e-006 0.33603 -0.47596	-0.175822	-0.193036	-0.2104	-0.227909	-0.245558	-0.263343	-0.28126	-0.299306	-0.317475	-0.335764	-0.354168	-0.372684	-0.391306	-0.410032	-0.428856	-0.447775	-0.466784	-0.485879	-0.505056	-0.524311	-0.54364	-0.563038	-0.582501	-0.602025	-0.621606	-0.64124	-0.660923	-0.68065	-0.700416	-0.720219	-0.740054	-0.759916	-0.779802	-0.799707	-0.819627	-0.839558	-0.859496	-0.879436	-0.899374	-0.919307	-0.939229	-0.959138
4	0.564797	23.5478	D:\Xumeng Li\论文\pic\Validation\IRRI sample Second\Test Paper\Fri Mar 13 13-26-36.bmp	-2.9114e-007 -7.0856e-007 -1.9196e-008 0.05817 0.00016913 0	-3.2786e-007 1.733e-008 -6.3113e-007 0.0002562 0.062236 0	-3.3295e-006 0.00082814 0.02193 -0.048053	-5.8319e-008 1.2853e-005 0.25954 -0.21191	-0.0252985	-0.000907396	0.0251	0.0527037	0.0818839	0.11262	0.144893	0.178683	0.213969	0.250731	0.28895	0.328605	0.369677	0.412146	0.455991	0.501193	0.547731	0.595586	0.644738	0.695167	0.746852	0.799774	0.853913	0.909248	0.965761	1.02343	1.08224	1.14216	1.20318	1.26528	1.32843	1.39262	1.45783	1.52403	1.59122	1.65936	1.72843	1.79842	1.86932	1.94108	2.01371	2.08717
0	1.16587	30.2943	D:\Xumeng Li\论文\pic\Validation\IRRI sample Second\Test Paper\Fri Mar 13 13-26-36.bmp	-2.9114e-007 -7.0856e-007 -1.9196e-008 0.05817 0.00016913 0	-3.2786e-007 1.733e-008 -6.3113e-007 0.0002562 0.062236 0			0.491821	0.614776	0.614775	0.614774	0.676257	0.614785	0.614784	0.614783	0.614782	0.614781	0.61478	0.614779	0.614778	0.614777	1.47568	1.41417	1.41417	1.35267	1.35267	1.29117	1.29116	1.22967	1.22966	1.16817	1.10667	1.10667	0.983706	1.0452	1.04519	0.92223	0.922228	0.922227	0.983717	0.983716	0.983714	0.983713	1.0452	1.0452	1.0452	1.0452	1.0452	1.0452
1	0.912565	14.4007	D:\Xumeng Li\论文\pic\Validation\IRRI sample Second\Test Paper\Fri Mar 13 13-26-36.bmp	-2.9114e-007 -7.0856e-007 -1.9196e-008 0.05817 0.00016913 0	-3.2786e-007 1.733e-008 -6.3113e-007 0.0002562 0.062236 0	-1.5557e-005 0.0018339 0.024739 0.28746	-5.5393e-007 5.1112e-005 0.32271 -0.61029	0.314017	0.344149	0.377761	0.414762	0.455056	0.498552	0.545156	0.594774	0.647312	0.702679	0.76078	0.821521	0.884811	0.950555	1.01866	1.08903	1.16158	1.23621	1.31282	1.39133	1.47164	1.55366	1.63729	1.72244	1.80902	1.89694	1.98609	2.07639	2.16775	2.26007	2.35325	2.44721	2.54185	2.63708	2.7328	2.82892	2.92535	3.02199	3.11876	3.21555	3.31227	3.40884
2	-0.72646	15.4933	D:\Xumeng Li\论文\pic\Validation\IRRI sample Second\Test Paper\Fri Mar 13 13-26-36.bmp	-2.9114e-007 -7.0856e-007 -1.9196e-008 0.05817 0.00016913 0	-3.2786e-007 1.733e-008 -6.3113e-007 0.0002562 0.062236 0	-2.91e-005 0.0016823 -0.15745 0.2239	-8.4449e-007 3.4988e-005 0.28886 -0.47907	0.0680965	-0.0845147	-0.234111	-0.380866	-0.524955	-0.666552	-0.805832	-0.942971	-1.07814	-1.21152	-1.34328	-1.47359	-1.60264	-1.73059	-1.85762	-1.9839	-2.10962	-2.23494	-2.36003	-2.48508	-2.61026	-2.73573	-2.86169	-2.9883	-3.11573	-3.24416	-3.37377	-3.50473	-3.63721	-3.77139	-3.90744	-4.04554	-4.18587	-4.32859	-4.47389	-4.62193	-4.77289	-4.92694	-5.08427	-5.24504	-5.40944	-5.57762
3	-0.489706	26.5858	D:\Xumeng Li\论文\pic\Validation\IRRI sample Second\Test Paper\Fri Mar 13 13-26-36.bmp	-2.9114e-007 -7.0856e-007 -1.9196e-008 0.05817 0.00016913 0	-3.2786e-007 1.733e-008 -6.3113e-007 0.0002562 0.062236 0	-1.2342e-005 0.0010343 -0.070261 -0.081409	-4.5541e-007 3.3566e-005 0.37314 -0.75785	-0.150649	-0.217893	-0.283217	-0.346695	-0.4084	-0.468406	-0.526789	-0.583621	-0.638976	-0.69293	-0.745555	-0.796926	-0.847117	-0.896203	-0.944256	-0.991351	-1.03756	-1.08296	-1.12763	-1.17164	-1.21505	-1.25796	-1.30042	-1.34252	-1.38432	-1.42591	-1.46736	-1.50874	-1.55012	-1.59158	-1.63319	-1.67503	-1.71718	-1.75969	-1.80266	-1.84615	-1.89024	-1.93499	-1.9805	-2.02682	-2.07404	-2.12222
4	-0.0861184	30.2438	D:\Xumeng Li\论文\pic\Validation\IRRI sample Second\Test Paper\Fri Mar 13 13-26-36.bmp	-2.9114e-007 -7.0856e-007 -1.9196e-008 0.05817 0.00016913 0	-3.2786e-007 1.733e-008 -6.3113e-007 0.0002562 0.062236 0	-3.5007e-006 0.0012467 -0.037664 0.24424	-2.0401e-007 3.6208e-005 0.37715 -0.30882	0.20782	0.173871	0.142375	0.113309	0.0866516	0.0623832	0.0404821	0.0209274	0.0036981	-0.0112268	-0.0238684	-0.0342475	-0.0423854	-0.0483028	-0.0520209	-0.0535606	-0.052943	-0.050189	-0.0453197	-0.0383561	-0.0293191	-0.0182298	-0.00510917	0.0100218	0.0271421	0.0462307	0.0672666	0.0902288	0.115096	0.141848	0.170463	0.200921	0.233199	0.267278	0.303136	0.340753	0.380107	0.421177	0.463942	0.508382	0.554474	0.602199
0	1.04955	16.4625	D:\Xumeng Li\论文\pic\Validation\IRRI sample Second\Test Paper\Fri Mar 13 13-26-36.bmp	-2.9114e-007 -7.0856e-007 -1.9196e-008 0.05817 0.00016913 0	-3.2786e-007 1.733e-008 -6.3113e-007 0.0002562 0.062236 0			0.615129	1.04566	0.984164	0.984164	0.922643	0.922643	0.922642	0.922641	0.92264	0.922639	0.922639	0.922638	0.922637	0.922637	0.861136	0.799617	0.799616	0.799616	0.799615	0.799615	0.738113	0.738112	0.738111	0.799628	0.799628	0.799627	0.799626	0.799626	0.799625	1.16861	1.53755	1.47606	1.47606	1.41457	1.41457	1.35308	1.29159	1.29159	1.23009	1.29161	1.23012	1.10713
1	-0.849199	4.80319	D:\Xumeng Li\论文\pic\Validation\IRRI sample Second\Test Paper\Fri Mar 13 13-26-36.bmp	-2.9114e-007 -7.0856e-007 -1.9196e-008 0.05817 0.00016913 0	-3.2786e-007 1.733e-008 -6.3113e-007 0.0002562 0.062236 0	5.9447e-006 0.00015691 -0.20275 0.44384	2.157e-007 1.8562e-006 0.2507 -0.2615	0.24126	0.0390259	-0.162823	-0.364251	-0.565223	-0.765702	-0.965654	-1.16504	-1.36383	-1.56199	-1.75947	-1.95625	-2.15228	-2.34754	-2.54199	-2.73558	-2.92829	-3.12008	-3.31092	-3.50076	-3.68958	-3.87734	-4.06399	-4.24951	-4.43386	-4.61701	-4.79892	-4.97954	-5.15886	-5.33683	-5.51341	-5.68858	-5.86228	-6.0345	-6.20519	-6.37432	-6.54185	-6.70775	-6.87198	-7.03451	-7.19529	-7.3543
2	0.559697	11.7729	D:\Xumeng Li\论文\pic\Validation\IRRI sample Second\Test Paper\Fri Mar 13 13-26-36.bmp	-2.9114e-007 -7.0856e-007 -1.9196e-008 0.05817 0.00016913 0	-3.2786e-007 1.733e-008 -6.3113e-007 0.0002562 0.062236 0	-4.5971e-006 0.00064933 0.056515 0.17033	-9.1922e-008 -7.8359e-007 0.30354 -0.42307	0.227485	0.285915	0.345589	0.406479	0.468557	0.531796	0.596168	0.661646	0.728201	0.795807	0.864436	0.934061	1.00465	1.07618	1.14863	1.22196	1.29615	1.37116	1.44698	1.52357	1.60091	1.67897	1.75773	1.83714	1.91719	1.99785	2.0791	2.1609	2.24322	2.32604	2.40933	2.49307	2.57722	2.66177	2.74667	2.8319	2.91744	3.00326	3.08933	3.17563	3.26211	3.34877
3	0.162442	16.4222	D:\Xumeng Li\论文\pic\Validation\IRRI sample Second\Test Paper\Fri Mar 13 13-26-36.bmp	-2.9114e-007 -7.0856e-007 -1.9196e-008 0.05817 0.00016913 0	-3.2786e-007 1.733e-008 -6.3113e-007 0.0002562 0.062236 0	5.1379e-008 3.9463e-005 0.0070861 -0.038339	-1.1825e-007 1.1226e-005 0.2796 -0.33381	-0.0312136	-0.0240088	-0.0167244	-0.00936018	-0.00191579	0.00560908	0.0132147	0.0209014	0.0286696	0.0365194	0.0444512	0.0524653	0.0605621	0.0687418	0.0770048	0.0853513	0.0937816	0.102296	0.110895	0.119579	0.128348	0.137202	0.146142	0.155168	0.16428	0.173479	0.182765	0.192138	0.201599	0.211148	0.220784	0.23051	0.240324	0.250227	0.260219	0.270302	0.280474	0.290736	0.30109	0.311534	0.322069	0.332696
4	-0.483433	16.4012	D:\Xumeng Li\论文\pic\Validation\IRRI sample Second\Test Paper\Fri Mar 13 13-26-36.bmp	-2.9114e-007 -7.0856e-007 -1.9196e-008 0.05817 0.00016913 0	-3.2786e-007 1.733e-008 -6.3113e-007 0.0002562 0.062236 0	-4.8226e-007 0.00034953 -0.050434 0.1456	-9.6493e-008 1.5432e-005 0.29792 -0.23764	0.0955117	0.0461234	-0.00257167	-0.0505763	-0.0978935	-0.144526	-0.190477	-0.235749	-0.280345	-0.324269	-0.367522	-0.410108	-0.452029	-0.493289	-0.533891	-0.573837	-0.61313	-0.651773	-0.689769	-0.727122	-0.763833	-0.799905	-0.835343	-0.870148	-0.904323	-0.937871	-0.970796	-1.0031	-1.03479	-1.06586	-1.09631	-1.12616	-1.15541	-1.18405	-1.21208	-1.23952	-1.26637	-1.29262	-1.31829	-1.34337	-1.36786	-1.39178
0	1.30488	24.5343	D:\Xumeng Li\论文\pic\Validation\IRRI sample Second\Test Paper\Fri Mar 13 13-26-36.bmp	-2.9114e-007 -7.0856e-007 -1.9196e-008 0.05817 0.00016913 0	-3.2786e-007 1.733e-008 -6.3113e-007 0.0002562 0.062236 0			0.184658	0.861711	0.861709	0.800166	0.800165	0.738621	0.73862	1.41585	1.35427	1.35427	1.2927	1.2927	1.23115	1.16958	1.16958	1.16958	1.04646	1.04646	1.04646	1.04646	1.04646	0.984889	0.984888	0.984887	0.984886	0.92332	0.923319	0.923318	1.78482	1.72329	1.66176	1.66176	1.5387	1.53869	1.47716	1.41562	1.41562	1.35409	1.29255	1.29255	1.23101	1.23101
1	0.85437	8.54653	D:\Xumeng Li\论文\pic\Validation\IRRI sample Second\Test Paper\Fri Mar 13 13-26-36.bmp	-2.9114e-007 -7.0856e-007 -1.9196e-008 0.05817 0.00016913 0	-3.2786e-007 1.733e-008 -6.3113e-007 0.0002562 0.062236 0	7.0154e-008 -3.0317e-005 0.29157 -0.47759	9.8681e-006 -0.0037673 0.39019 -0.55673	-0.186048	0.105435	0.396859	0.688224	0.979529	1.27078	1.56196	1.8531	2.14417	2.43519	2.72615	3.01705	3.3079	3.59869	3.88943	4.18012	4.47075	4.76133	5.05185	5.34232	5.63274	5.92311	6.21343	6.50369	6.79391	7.08407	7.37419	7.66425	7.95427	8.24424	8.53416	8.82403	9.11386	9.40364	9.69337	9.98306	10.2727	10.5623	10.8518	11.1414	11.4308	11.7202
2	-1.0754	11.2582	D:\Xumeng Li\论文\pic\Validation\IRRI sample Second\Test Paper\Fri Mar 13 13-26-36.bmp	-2.9114e-007 -7.0856e-007 -1.9196e-008 0.05817 0.00016913 0	-3.2786e-007 1.733e-008 -6.3113e-007 0.0002562 0.062236 0	6.4804e-007 -0.00011734 -0.30436 0.45528	6.765e-005 -0.01617 1.0629 -1.4022	0.150809	-0.153896	-0.458829	-0.763984	-1.06936	-1.37495	-1.68075	-1.98676	-2.29297	-2.59938	-2.90599	-3.21279	-3.51978	-3.82695	-4.1343	-4.44183	-4.74953	-5.0574	-5.36543	-5.67363	-5.98198	-6.29049	-6.59914	-6.90794	-7.21688	-7.52596	-7.83517	-8.14451	-8.45398	-8.76357	-9.07328	-9.3831	-9.69303	-10.0031	-10.3132	-10.6234	-10.9338	-11.2442	-11.5547	-11.8653	-12.176	-12.4867
3	0.624736	17.8353	D:\Xumeng Li\论文\pic\Validation\IRRI sample Second\Test Paper\Fri Mar 13 13-26-36.bmp	-2.9114e-007 -7.0856e-007 -1.9196e-008 0.05817 0.00016913 0	-3.2786e-007 1.733e-008 -6.3113e-007 0.0002562 0.062236 0	1.1423e-005 -0.00043795 0.076564 0.043108	-3.2514e-007 2.7466e-005 0.28517 -0.39226	0.119245	0.194576	0.269167	0.343088	0.416407	0.489193	0.561515	0.63344	0.705038	0.776377	0.847525	0.918551	0.989524	1.06051	1.13158	1.20281	1.27425	1.34598	1.41808	1.49059	1.56361	1.63718	1.71139	1.7863	1.86198	1.93849	2.01591	2.09431	2.17375	2.2543	2.33603	2.41901	2.50331	2.58899	2.67613	2.76479	2.85504	2.94695	3.04059	3.13603	3.23333	3.33257
4	-0.473346	22.9697	D:\Xumeng Li\论文\pic\Validation\IRRI sample Second\Test Paper\Fri Mar 13 13-26-36.bmp	-2.9114e-007 -7.0856e-007 -1.9196e-008 0.05817 0.00016913 0	-3.2786e-007 1.733e-008 -6.3113e-007 0.0002562 0.062236 0	6.1919e-006 -0.0010865 -0.024738 -0.1677	-1.4879e-007 1.5446e-005 0.39403 -0.57675	-0.193517	-0.221472	-0.251525	-0.28364	-0.31778	-0.353906	-0.391983	-0.431973	-0.473839	-0.517543	-0.563049	-0.610319	-0.659317	-0.710004	-0.762345	-0.816301	-0.871836	-0.928912	-0.987493	-1.04754	-1.10902	-1.17189	-1.23612	-1.30166	-1.36849	-1.43656	-1.50584	-1.57628	-1.64786	-1.72054	-1.79427	-1.86903	-1.94477	-2.02146	-2.09906	-2.17753	-2.25683	-2.33694	-2.4178	-2.49939	-2.58167	-2.66459
5	0.179559	24.4482	D:\Xumeng Li\论文\pic\Validation\IRRI sample Second\Test Paper\Fri Mar 13 13-26-36.bmp	-2.9114e-007 -7.0856e-007 -1.9196e-008 0.05817 0.00016913 0	-3.2786e-007 1.733e-008 -6.3113e-007 0.0002562 0.062236 0	-1.7804e-006 0.00060209 0.020524 0.034868	-2.4747e-008 -1.2052e-005 0.32593 -0.38277	0.0559921	0.0783101	0.101811	0.126484	0.152318	0.179304	0.207429	0.236684	0.267057	0.298538	0.331117	0.364783	0.399524	0.435331	0.472192	0.510098	0.549036	0.588998	0.629971	0.671945	0.71491	0.758855	0.803769	0.849641	0.896461	0.944219	0.992903	1.0425	1.09301	1.14441	1.19669	1.24984	1.30386	1.35873	1.41444	1.47098	1.52834	1.58651	1.64548	1.70524	1.76577	1.82707
[truncated: 158 more columns]
