# Supplementary material for: A technique system for the measurement, reconstruction and character extraction of rice plant architecture
Source: PLoS One. 2017 May 30;12(5):e0177205. doi: 10.1371/journal.pone.0177205 (PMC5448746; doi:10.1371/journal.pone.0177205)
Supplement: S1 Data — There four type file in the zip file, SystemData is parameters of paratus, SSP_LCAA correspond to the special position of stem, leafvein correspond to data of leaf midrib curves, leafshape correspond to the data of leaf shape. 0: correspond to Sample S4, 1: correspond to Sample S5. (ZIP) [file pone.0177205.s007.zip › 0SSP_LCAA.xlsx]

## Sheet: Sheet1
Treatment	L1	Rotate1	L2	Rotate2	Leaf1 Angle	Leaf2 Angle	Leaf3 Angle	Leaf4 Angle	Leaf5 Angle
122	239	126	203	109	120.5	28.2	-64.7	47.4	0
	244	46	207	50	69.2	0	23.1	0	81.8
	239	124	208	112	114.1	29	-76	35.4	0
	226	160	212	177	-65.9	13.1	0	19.2	0
	222	278	168	261	175.5	-58.8	0	0	0
	233	300	209	295	174.6	-84.2	-152.2	-71.6	0
	222	7	186	19	-64.1	34.8	0	0	0
	235	345	221	340	180	130.9	169	0	0
	235	247	162	263	-81.2	-26.1	45.1	0	0
	250	290	205	310	-91.4	126.4	0	61.8	0
	252	332	251	357	152.8	-144.2	114.6	180	0
	233	202	189	159	-51.4	-76.6	53.7	-33.2	0
	247	232	211	259	-144.1	0	-94.5	0	-60.9
