# Supplementary material for: A technique system for the measurement, reconstruction and character extraction of rice plant architecture
Source: PLoS One. 2017 May 30;12(5):e0177205. doi: 10.1371/journal.pone.0177205 (PMC5448746; doi:10.1371/journal.pone.0177205)
Supplement: S1 Data — There four type file in the zip file, SystemData is parameters of paratus, SSP_LCAA correspond to the special position of stem, leafvein correspond to data of leaf midrib curves, leafshape correspond to the data of leaf shape. 0: correspond to Sample S4, 1: correspond to Sample S5. (ZIP) [file pone.0177205.s007.zip › 2leafshape.xls]

## Sheet: Sheet1
Length	Width	data9	data10	data11	data12	data13	data14	data15	data16	data17	data18	data19	data20	data21	data22	data23	data24	data25	data26	data27	data28	data29	data30	data31	data32	data33	data34	data35	data36	data37	data38	data39	data40	data41	data42	data43	data44	data45	data46	data47	data48	data49	data50	data51	data52	data53	data54	data55	data56
36.5928	1.0655	0.1867	0.3734	0.74679	1.1202	1.4936	1.867	2.2404	2.6138	2.9872	3.3606	3.734	4.1074	4.4808	4.8541	5.2275	5.6009	5.9743	6.3477	6.7211	7.0945	7.4679	7.8413	8.2147	8.5881	8.9615	9.3349	9.7083	10.0817	10.4551	10.8285	11.2019	11.5753	11.9487	12.3221	12.6955	13.0689	13.4423	13.8157	14.1891	14.5624	14.9358	15.3092	15.6826	16.056	16.4294	16.8028	17.1762	17.3629
36.5928	1.0655	0.10449	0.31113	0.3111	0.45528	0.46244	0.46122	0.61243	0.6124	0.76385	0.81303	0.81419	0.81416	0.81413	0.8141	1.0132	1.0167	1.0167	1.0166	1.0166	1.0166	1.0165	1.0165	1.0165	1.0164	1.0164	1.0164	1.0163	1.0163	1.0632	1.0151	1.015	1.015	1.0586	1.0653	1.0653	1.0652	1.0652	1.0652	1.0651	1.0651	1.0651	1.0584	0.91361	0.91358	0.91465	0.95837	1.0633	1.0655
48.5812	1.2799	0.24786	0.49573	0.99145	1.4872	1.9829	2.4786	2.9744	3.4701	3.9658	4.4615	4.9573	5.453	5.9487	6.4444	6.9402	7.4359	7.9316	8.4273	8.9231	9.4188	9.9145	10.4103	10.906	11.4017	11.6496	11.8974	12.3932	12.8889	13.3846	13.8803	14.3761	14.8718	15.3675	15.8632	16.359	16.8547	17.3504	17.8461	18.3419	18.8376	19.3333	19.8291	20.3248	20.8205	21.3162	21.812	22.3077	22.8034
48.5812	1.2799	0.35926	0.36185	0.40927	0.46397	0.46393	0.61553	0.61751	0.61746	0.61742	0.66494	0.82124	0.97376	0.97467	1.0257	1.1267	1.1276	1.1276	1.127	1.1274	1.1274	1.1273	1.1272	1.1267	1.2787	1.2799	1.2799	1.2798	1.2797	1.2792	1.2796	1.2787	1.2283	1.2283	1.2278	1.2787	1.2753	1.1257	1.1256	1.1252	1.1251	1.125	1.1254	1.1253	1.1249	1.1248	1.1247	1.1251	1.125
41.7639	1.2938	0.21308	0.42616	0.85232	1.2785	1.7046	2.1308	2.557	2.9831	3.4093	3.8355	4.2616	4.6878	5.1139	5.5401	5.9663	6.3924	6.8186	7.2448	7.6709	8.0971	8.5232	8.9494	9.3756	9.8017	10.2279	10.6541	11.0802	11.5064	11.9325	12.3587	12.7849	13.211	13.6372	14.0634	14.4895	14.9157	15.3418	15.768	16.1942	16.6203	17.0465	17.4727	17.8988	18.325	18.7511	19.1773	19.6035	20.0296
41.7639	1.2938	0.15846	0.20636	0.36472	0.46543	0.47272	0.47269	0.47387	0.61878	0.5756	0.57557	0.62706	0.77674	0.7827	0.82699	0.83293	1.0364	1.0399	1.0399	1.0398	1.0398	1.0853	1.09	1.2372	1.2453	1.2453	1.2406	1.0378	1.0857	1.0891	1.0891	1.0902	1.0901	1.1882	1.1916	1.1915	1.1915	1.2372	1.2439	1.2438	1.2438	1.2426	1.237	1.088	1.0879	1.0879	1.2386	1.1915	1.1903
33.4265	1.3023	0.17054	0.34109	0.68217	1.0233	1.3643	1.7054	2.0465	2.3876	2.7287	3.0698	3.4109	3.752	4.093	4.4341	4.7752	5.1163	5.4574	5.7985	6.1396	6.4806	6.8217	7.1628	7.5039	7.845	8.1861	8.5272	8.8683	9.2093	9.5504	9.8915	10.2326	10.5737	10.9148	11.2559	11.597	11.938	12.2791	12.6202	12.9613	13.3024	13.6435	13.9846	14.3256	14.6667	15.0078	15.3489	15.69	16.0311
33.4265	1.3023	0.15758	0.36506	0.3667	0.41866	0.41921	0.26265	0.26265	0.41754	0.41922	0.47011	0.62649	0.62648	0.78026	0.83445	0.83444	0.83443	0.99071	1.0404	1.0421	1.0427	1.0421	1.0421	1.0421	1.1957	1.1981	1.1981	1.1981	1.1986	1.198	1.198	1.1986	1.1986	1.1979	1.1979	1.1985	1.1979	1.1972	1.0428	1.0428	1.091	1.0942	1.0948	1.0948	1.0941	1.0941	1.0947	1.0947	1.0908
26.1686	2.0028	0.13351	0.26703	0.53405	0.80108	1.0681	1.3351	1.6022	1.8692	2.1362	2.4032	2.6703	2.9373	3.2043	3.4713	3.7384	4.0054	4.2724	4.5395	4.8065	5.0735	5.3405	5.6076	5.8746	6.1416	6.4086	6.6757	6.9427	7.2097	7.4767	7.7438	8.0108	8.2778	8.5448	8.8119	9.0789	9.3459	9.613	9.88	10.147	10.414	10.6811	10.9481	11.2151	11.4821	11.7492	12.0162	12.2832	12.5502
26.1686	2.0028	0.31863	0.36651	0.37549	0.37549	0.42781	0.4278	0.57819	0.58494	0.58719	0.84652	0.84876	0.84648	0.84646	0.89872	1.1083	1.1106	1.1539	1.1629	1.1629	1.1629	1.1628	1.1605	1.1605	1.3177	1.32	1.3199	1.3199	1.3199	1.3654	1.529	1.5289	1.5266	1.4152	1.3721	1.5224	1.5293	1.5293	1.5292	1.5292	1.5793	1.5839	1.5815	1.5815	1.5814	1.5814	1.5814	1.6244	1.7409
45.1469	1.2221	0.23034	0.46068	0.92136	1.382	1.8427	2.3034	2.7641	3.2248	3.6855	4.1461	4.6068	5.0675	5.5282	5.9889	6.4496	6.9102	7.3709	7.8316	8.2923	8.753	9.2136	9.6743	10.135	10.5957	11.0564	11.5171	11.9777	12.4384	12.6688	12.8991	13.3598	13.8205	14.2811	14.7418	15.2025	15.6632	16.1239	16.5846	17.0452	17.5059	17.9666	18.4273	18.888	19.3487	19.8093	20.27	20.7307	21.1914
45.1469	1.2221	0.10392	0.1571	0.40882	0.41006	0.41068	0.56231	0.60929	0.61307	0.6137	0.76408	0.76535	0.81353	0.81611	1.0173	1.0192	1.0199	1.0192	1.0198	1.0646	1.0699	1.0706	1.0699	1.0705	1.0698	1.0705	1.0698	1.0705	1.2193	1.2221	1.22	1.0195	1.0201	1.0194	1.0201	1.0702	1.0709	1.0708	1.0701	1.0708	1.0193	1.0163	1.0186	1.0201	1.0201	1.02	1.02	1.0148	1.02
42.0087	1.3904	0.21433	0.42866	0.85732	1.286	1.7146	2.1433	2.572	3.0006	3.4293	3.8579	4.2866	4.7153	5.1439	5.5726	6.0012	6.4299	6.8586	7.2872	7.7159	8.1446	8.5732	9.0019	9.4305	9.8592	10.2879	10.7165	11.1452	11.5738	12.0025	12.4312	12.8598	13.2885	13.7171	14.1458	14.5745	15.0031	15.4318	15.8604	16.2891	16.7178	17.1464	17.5751	18.0037	18.4324	18.8611	19.2897	19.7184	20.147
42.0087	1.3904	0.1584	0.31838	0.31838	0.36956	0.36956	0.36957	0.36957	0.56429	0.57421	0.62041	0.82974	0.82972	0.8297	1.0244	1.0361	1.0361	1.036	1.0343	1.0854	1.1281	1.1365	1.1365	1.1364	1.1364	1.1364	1.1295	1.0853	1.0852	1.237	1.2915	1.2914	1.2914	1.3339	1.2915	1.2897	1.2897	1.2896	1.2896	1.2895	1.2774	1.2302	1.2407	1.2406	1.2406	1.2405	1.2405	1.2405	1.2352
34.2875	1.4471	0.17494	0.34987	0.69975	1.0496	1.3995	1.7494	2.0992	2.4491	2.799	3.1489	3.4987	3.8486	4.1985	4.5483	4.8982	5.2481	5.598	5.9478	6.2977	6.6476	6.9975	7.3473	7.6972	8.0471	8.3969	8.7468	9.0967	9.4466	9.7964	10.1463	10.4962	10.8461	11.1959	11.3709	11.5458	11.8957	12.2455	12.5954	12.9453	13.2952	13.645	13.9949	14.3448	14.6947	15.0445	15.3944	15.7443	16.0941
34.2875	1.4471	0.10682	0.11022	0.31584	0.31698	0.31584	0.36865	0.3675	0.41462	0.41921	0.42036	0.77629	0.7809	0.78204	0.78087	0.83025	0.83256	1.0383	1.0923	1.1381	1.144	1.1439	1.2956	1.2956	1.2475	1.2463	1.2475	1.2474	1.2474	1.298	1.2991	1.2991	1.2991	1.299	1.4471	1.2479	1.2479	1.2478	1.2478	1.2478	1.2477	1.2477	1.2477	1.2477	1.2476	1.2476	1.2932	1.2477	1.2477
27.2547	1.9415	0.13905	0.27811	0.55622	0.83433	1.1124	1.3905	1.6687	1.9468	2.2249	2.503	2.7811	3.0592	3.3373	3.6154	3.8935	4.1716	4.4497	4.7279	5.006	5.2841	5.5622	5.8403	6.1184	6.3965	6.6746	6.9527	7.2308	7.5089	7.787	8.0652	8.3433	8.6214	8.8995	9.1776	9.4557	9.7338	10.0119	10.29	10.5681	10.8462	11.1244	11.4025	11.6806	11.9587	12.2368	12.5149	12.793	13.0711
27.2547	1.9415	0.16097	0.22006	0.21773	0.2675	0.41686	0.42621	0.4262	0.4262	0.62982	0.63684	0.68888	0.68886	0.83585	0.84525	0.84523	0.88557	1.051	1.0534	1.0533	1.0533	1.2003	1.2617	1.2617	1.3565	1.366	1.3683	1.3683	1.3658	1.5104	1.4703	1.4703	1.4702	1.4702	1.5695	1.5766	1.5766	1.5766	1.5741	1.5221	1.6714	1.6786	1.6785	1.6785	1.7258	1.733	1.7329	1.7329	1.7328
49.6288	1.2773	0.25321	0.50642	1.0128	1.5192	2.0257	2.5321	3.0385	3.5449	4.0513	4.5577	5.0642	5.5706	6.077	6.5834	7.0898	7.5962	8.1027	8.6091	9.1155	9.6219	10.1283	10.6347	11.1412	11.6476	12.154	12.6604	13.1668	13.6732	14.1797	14.6861	15.1925	15.6989	16.2053	16.7117	17.2182	17.7246	18.231	18.4842	18.7374	19.2438	19.7502	20.2567	20.7631	21.2695	21.7759	22.2823	22.7887	23.2951
49.6288	1.2773	0.20227	0.20892	0.36337	0.36604	0.6135	0.61886	0.74914	0.61775	0.6191	0.61774	0.66698	0.81988	0.97174	0.97308	1.0154	1.0237	1.17	1.1755	1.1755	1.1699	1.024	1.0634	1.0745	1.0731	1.2686	1.277	1.2756	1.277	1.2684	1.2657	1.277	1.277	1.2769	1.2712	1.1254	1.1254	1.2759	1.2773	1.2772	1.2772	1.267	1.2771	1.2712	1.2728	1.2772	1.2771	1.2771	1.2667
42.0657	1.2302	0.21462	0.42924	0.85848	1.2877	1.717	2.1462	2.5755	3.0047	3.4339	3.8632	4.2924	4.7217	5.1509	5.5801	6.0094	6.4386	6.8679	7.2971	7.7264	8.1556	8.5848	9.0141	9.4433	9.8726	10.3018	10.7311	11.1603	11.5895	12.0188	12.448	12.8773	13.3065	13.5211	13.7357	14.165	14.5942	15.0235	15.4527	15.882	16.3112	16.7404	17.1697	17.5989	18.0282	18.4574	18.8867	19.3159	19.7451
42.0657	1.2302	0.30991	0.31348	0.36292	0.36472	0.36472	0.36473	0.61723	0.62085	0.62085	0.6666	0.67208	0.67207	0.8255	0.97277	0.97923	0.97921	0.97826	0.97918	0.97916	1.0257	1.0304	1.0303	1.0303	1.0303	1.1802	1.184	1.184	1.184	1.1782	1.1839	1.1839	1.1839	1.2302	1.0827	1.0827	1.0817	1.0817	1.0797	1.0305	1.1843	1.1843	1.1842	1.1842	1.1842	1.1841	1.1841	1.1841	1.1841
34.951	1.5081	0.17832	0.35664	0.71329	1.0699	1.4266	1.7832	2.1399	2.4965	2.8531	3.2098	3.5664	3.9231	4.2797	4.6364	4.993	5.3496	5.7063	6.0629	6.4196	6.7762	7.1329	7.4895	7.8461	8.2028	8.5594	8.9161	9.2727	9.6293	9.986	10.3426	10.6993	11.0559	11.4126	11.7692	12.1258	12.4825	12.8391	13.1958	13.5524	13.9091	14.2657	14.6223	14.979	15.3356	15.6923	16.0489	16.4056	16.7622
34.951	1.5081	0.10591	0.10963	0.16136	0.36453	0.36951	0.36826	0.36951	0.41372	0.42125	0.78329	0.78328	0.78326	0.8854	0.88665	0.93077	1.0419	1.0381	0.99025	1.0419	1.0406	1.0936	1.0936	1.0936	1.0935	1.0935	1.0935	1.2423	1.2488	1.2487	1.2487	1.2487	1.2486	1.2486	1.2486	1.2486	1.2485	1.2976	1.3002	1.3002	1.3002	1.3001	1.3001	1.2987	1.3001	1.4473	1.4037	1.4037	1.405
24.0299	1.7855	0.1226	0.2452	0.49041	0.73561	0.98081	1.226	1.4712	1.7164	1.9616	2.2068	2.452	2.6972	2.9424	3.1876	3.4328	3.678	3.9233	4.1685	4.4137	4.6589	4.9041	5.1493	5.3945	5.6397	5.8849	6.1301	6.3753	6.6205	6.8657	7.1109	7.3561	7.6013	7.8465	8.0917	8.3369	8.5821	8.8273	9.0725	9.3177	9.5629	9.8081	10.0533	10.2985	10.5437	10.7889	11.0341	11.2794	11.5246
24.0299	1.7855	0.16196	0.16802	0.32385	0.36673	0.37582	0.37581	0.37581	0.57767	0.63566	0.63565	0.63563	0.68152	0.8433	0.84328	0.84325	0.9962	1.0023	1.0022	0.99917	1.045	1.0542	1.0542	1.0541	1.106	1.2559	1.262	1.2619	1.2619	1.3108	1.3138	1.3138	1.3138	1.3137	1.3137	1.3137	1.4604	1.4697	1.5675	1.5675	1.5218	1.5217	1.5217	1.5216	1.5216	1.6102	1.5252	1.5221	1.5251
43.4859	1.408	0.22187	0.44373	0.88747	1.3312	1.7749	2.2187	2.6624	3.1061	3.5499	3.9936	4.4373	4.8811	5.3248	5.7685	6.2123	6.656	7.0997	7.5435	7.9872	8.4309	8.8747	9.3184	9.7621	10.2059	10.6496	11.0933	11.5371	11.9808	12.4245	12.8683	13.312	13.7557	14.1995	14.6432	15.0869	15.5307	15.9744	16.4181	16.8619	17.3056	17.5275	17.7493	18.1931	18.6368	19.0805	19.5243	19.968	20.4117
43.4859	1.408	0.1041	0.10816	0.10716	0.35124	0.40436	0.40744	0.55041	0.75592	0.75798	0.75796	0.80492	0.80908	0.95414	0.80833	0.90221	0.90854	0.90852	1.0589	1.0599	1.0088	1.0514	1.06	1.0589	1.2061	1.2093	1.0103	1.0528	1.0604	1.0604	1.0593	1.0593	1.0603	1.0592	1.0581	1.1574	1.1607	1.2075	1.2108	1.2108	1.2096	1.408	1.4034	1.0607	1.0595	1.0606	1.0606	1.1015	1.2611
56.3329	1.5269	0.28741	0.57483	1.1497	1.7245	2.2993	2.8741	3.449	4.0238	4.5986	5.1734	5.7483	6.3231	6.8979	7.4727	8.0476	8.6224	9.1972	9.772	10.3469	10.9217	11.4965	12.0713	12.6462	13.221	13.7958	14.3706	14.9455	15.5203	16.0951	16.6699	17.2448	17.8196	18.3944	18.9692	19.5441	20.1189	20.6937	21.2685	21.5559	21.8434	22.4182	22.993	23.5678	24.1427	24.7175	25.2923	25.8671	26.442
56.3329	1.5269	0.3058	0.30964	0.36264	0.51389	0.36253	0.46383	0.46306	0.56503	0.6086	0.61494	0.66633	0.81521	0.8667	1.02	1.2679	1.2736	1.2736	1.2743	1.324	1.324	1.4736	1.4761	1.3239	1.3247	1.3238	1.4742	1.4767	1.4758	1.4758	1.4766	1.4766	1.4756	1.4765	1.4764	1.4755	1.4764	1.4763	1.5243	1.5269	1.5269	1.5268	1.4734	1.468	1.4762	1.4752	1.4761	1.4761	1.476
40.3783	1.4475	0.20601	0.41202	0.82405	1.2361	1.6481	2.0601	2.4721	2.8842	3.2962	3.7082	4.1202	4.5323	4.9443	5.3563	5.7683	6.1804	6.5924	7.0044	7.4164	7.8284	8.2405	8.6525	9.0645	9.4765	9.8886	10.3006	10.7126	11.1246	11.5367	11.9487	12.3607	12.7727	13.1848	13.5968	14.0088	14.4208	14.8328	15.2449	15.6569	16.0689	16.4809	16.893	17.305	17.717	18.129	18.5411	18.9531	19.3651
40.3783	1.4475	0.1094	0.25476	0.35669	0.42266	0.46612	0.47613	0.47362	0.61653	0.62908	0.62906	0.67248	0.68003	0.68001	0.67999	0.86879	0.88396	0.88393	0.8839	1.0365	1.0798	1.0874	1.2353	1.2429	1.0877	1.1259	1.1412	1.1386	1.1412	1.2813	1.2916	1.2941	1.2915	1.2914	1.2811	1.1896	1.2406	1.2431	1.2405	1.2275	1.2331	1.2408	1.2356	1.1899	1.1925	1.1898	1.0803	1.0908	1.0907
28.4816	1.5059	0.14531	0.29063	0.58126	0.87188	1.1625	1.4531	1.7438	2.0344	2.325	2.6157	2.9063	3.1969	3.4875	3.7782	4.0688	4.3594	4.65	4.9407	5.2313	5.5219	5.8126	6.1032	6.3938	6.6844	6.9751	7.2657	7.5563	7.847	8.1376	8.4282	8.7188	9.0095	9.3001	9.5907	9.8814	10.172	10.4626	10.7532	11.0439	11.3345	11.6251	11.9158	12.2064	12.497	12.7876	13.0783	13.3689	13.6595
28.4816	1.5059	0.15623	0.2114	0.36303	0.3677	0.3677	0.36652	0.3677	0.36652	0.41823	0.41941	0.62158	0.78006	0.78124	0.82702	0.83295	0.88456	0.88336	1.0362	1.0398	1.0385	1.0397	1.0397	1.0902	1.0914	1.0914	1.0914	1.0914	1.0913	1.0913	1.2429	1.2465	1.2465	1.2465	1.2452	1.2464	1.2464	1.2464	1.2944	1.2981	1.2981	1.298	1.298	1.298	1.298	1.4507	1.4532	1.4532	1.4544
23.5938	1.9388	0.12038	0.24075	0.48151	0.72226	0.96301	1.2038	1.4445	1.6853	1.926	2.1668	2.4075	2.6483	2.889	3.1298	3.3705	3.6113	3.852	4.0928	4.3336	4.5743	4.8151	5.0558	5.2966	5.5373	5.7781	6.0188	6.2596	6.5003	6.7411	6.9818	7.2226	7.4633	7.7041	7.9449	8.1856	8.4264	8.6671	8.9079	9.1486	9.3894	9.6301	9.8709	10.1116	10.3524	10.5931	10.8339	11.0746	11.3154
23.5938	1.9388	0.10742	0.20884	0.21335	0.37155	0.37004	0.37154	0.37154	0.473	0.47602	0.63103	0.63253	0.78321	0.84143	0.84142	0.83989	0.89366	0.89364	1.1022	1.1021	1.1021	1.1482	1.2604	1.2589	1.2588	1.3065	1.3111	1.311	1.311	1.311	1.311	1.311	1.4678	1.4678	1.4693	1.4677	1.5689	1.572	1.572	1.5735	1.5719	1.5735	1.5719	1.5718	1.5734	1.5686	1.5212	1.7257	1.7303
47.0194	1.418	0.2399	0.47979	0.95958	1.4394	1.9192	2.399	2.8787	3.3585	3.8383	4.3181	4.7979	5.2777	5.7575	6.2373	6.7171	7.1969	7.6766	8.1564	8.6362	9.116	9.5958	10.0756	10.5554	11.0352	11.515	11.9948	12.4745	12.9543	13.4341	13.9139	14.3937	14.8735	15.3533	15.8331	16.3129	16.7927	17.2724	17.7522	18.232	18.7118	19.1916	19.4315	19.6714	20.1512	20.631	21.1108	21.5906	22.0704
47.0194	1.418	0.15305	0.15702	0.36033	0.36034	0.51124	0.51124	0.55554	0.56159	0.56159	0.76204	0.80831	0.9574	0.96457	0.96454	0.96452	0.9645	1.0128	1.0138	1.0148	1.1608	1.166	1.1659	1.1659	1.1659	1.1659	1.2152	1.2162	1.362	1.3673	1.3673	1.3673	1.3672	1.3585	1.2603	1.2668	1.2679	1.2679	1.2667	1.2176	1.2164	1.4113	1.418	1.4179	1.4179	1.4179	1.4178	1.4099	1.2671
44.8361	1.434	0.22876	0.45751	0.91502	1.3725	1.83	2.2876	2.7451	3.2026	3.6601	4.1176	4.5751	5.0326	5.4901	5.9476	6.4052	6.8627	7.3202	7.7777	8.2352	8.6927	9.1502	9.6077	10.0652	10.5228	10.9803	11.4378	11.8953	12.3528	12.8103	13.2678	13.7253	13.9541	14.1828	14.6404	15.0979	15.5554	16.0129	16.4704	16.9279	17.3854	17.8429	18.3004	18.758	19.2155	19.673	20.1305	20.588	21.0455
44.8361	1.434	0.30959	0.31333	0.36152	0.36434	0.36341	0.56263	0.56736	0.56831	0.56736	0.77197	0.771	0.87107	0.87299	0.87394	1.025	1.0778	1.0768	1.0778	1.0768	1.1268	1.1278	1.1287	1.2304	1.2812	1.2812	1.2812	1.2811	1.2811	1.2811	1.281	1.432	1.434	1.434	1.4308	1.2814	1.2803	1.2813	1.2803	1.2813	1.2802	1.4337	1.4336	1.4336	1.4251	1.2811	1.28	1.281	1.2799
36.205	1.5102	0.18472	0.36944	0.73888	1.1083	1.4778	1.8472	2.2166	2.5861	2.9555	3.3249	3.6944	4.0638	4.4333	4.8027	5.1721	5.5416	5.911	6.2805	6.6499	7.0193	7.3888	7.7582	8.1277	8.4971	8.8665	9.236	9.6054	9.9748	10.3443	10.7137	11.0832	11.4526	11.822	12.1915	12.5609	12.9304	13.2998	13.6692	14.0387	14.4081	14.7775	15.147	15.5164	15.8859	16.2553	16.6247	16.9942	17.3636
36.205	1.5102	0.11032	0.22061	0.37458	0.37458	0.37457	0.37457	0.42586	0.46447	0.61853	0.63128	0.67497	0.83644	0.98031	0.99309	0.9905	0.99046	1.0392	1.1343	1.2499	1.2344	1.0935	1.1345	1.1474	1.2938	1.3016	1.2989	1.3015	1.3451	1.3528	1.3398	1.3015	1.4453	1.4557	1.4556	1.4555	1.4991	1.3531	1.3531	1.3531	1.5047	1.5072	1.5098	1.5098	1.5071	1.4991	1.4045	1.4044	1.407
26.5032	1.9345	0.13522	0.27044	0.54088	0.81132	1.0818	1.3522	1.6226	1.8931	2.1635	2.434	2.7044	2.9748	3.2453	3.5157	3.7862	4.0566	4.327	4.5975	4.8679	5.1384	5.4088	5.6792	5.9497	6.2201	6.4906	6.761	7.0315	7.3019	7.5723	7.8428	8.1132	8.3837	8.6541	8.9245	9.195	9.4654	9.7359	10.0063	10.2767	10.5472	10.8176	11.0881	11.3585	11.6289	11.8994	12.1698	12.4403	12.7107
26.5032	1.9345	0.10817	0.15799	0.36582	0.37224	0.37224	0.41777	0.4242	0.4242	0.42419	0.62351	0.63212	0.67979	0.8398	0.83979	0.89165	0.89163	1.0476	1.0476	1.0476	1.0497	1.2551	1.3091	1.3091	1.3091	1.4585	1.465	1.465	1.465	1.4649	1.4649	1.4649	1.5168	1.5168	1.5168	1.5167	1.5167	1.5167	1.5166	1.6638	1.6726	1.6726	1.6725	1.6725	1.7267	1.7266	1.7266	1.7265	1.7265
47.1515	1.4284	0.24057	0.48114	0.96228	1.4434	1.9246	2.4057	2.8868	3.368	3.8491	4.3302	4.8114	5.2925	5.7737	6.2548	6.7359	7.2171	7.6982	8.1793	8.6605	9.1416	9.6228	10.1039	10.585	11.0662	11.5473	12.0285	12.5096	12.9907	13.4719	13.953	14.4341	14.9153	15.3964	15.8776	16.3587	16.8398	17.321	17.8021	18.2832	18.7644	19.2455	19.7267	20.2078	20.6889	21.1701	21.6512	22.1323	22.6135
47.1515	1.4284	0.10405	0.1572	0.35954	0.3607	0.36066	0.40689	0.41156	0.41157	0.56367	0.56426	0.7675	0.81659	0.81778	1.019	1.0214	1.022	1.022	1.022	1.0704	1.0728	1.0728	1.0728	1.0728	1.2217	1.2255	1.2758	1.2757	1.2757	1.2763	1.2763	1.2763	1.2762	1.2762	1.2762	1.2708	1.0731	1.0731	1.0731	1.073	1.073	1.073	1.0737	1.0737	1.0729	1.0729	1.2758	1.2758	1.2758
44.1257	1.3024	0.22513	0.45026	0.90052	1.3508	1.801	2.2513	2.7016	3.1518	3.6021	4.0524	4.5026	4.9529	5.4031	5.8534	6.3037	6.7539	7.2042	7.6545	8.1047	8.555	9.0052	9.4555	9.9058	10.356	10.8063	11.2566	11.7068	12.1571	12.6073	13.0576	13.5079	13.9581	14.4084	14.8587	15.3089	15.7592	16.2094	16.6597	17.11	17.5602	18.0105	18.4607	18.911	19.3613	19.8115	20.2618	20.7121	21.1623
44.1257	1.3024	0.15385	0.214	0.41032	0.42589	0.46606	0.4772	0.47719	0.61996	0.63114	0.63113	0.63336	0.68017	0.68241	0.97651	0.99228	1.0255	1.0436	1.0435	1.0412	1.0434	1.1883	1.0438	1.0438	1.0437	1.0437	1.1349	1.1463	1.1463	1.095	1.095	1.095	1.2397	1.2489	1.2489	1.2511	1.2488	1.2487	1.3023	1.3	1.2953	1.179	1.3003	1.3003	1.3002	1.2815	1.249	1.2489	1.2489
34.0088	1.4673	0.17351	0.34703	0.69406	1.0411	1.3881	1.7351	2.0822	2.4292	2.7762	3.1233	3.4703	3.8173	4.1643	4.5114	4.8584	5.2054	5.5525	5.8995	6.2465	6.5935	6.9406	7.2876	7.6346	7.9817	8.3287	8.6757	9.0227	9.3698	9.7168	10.0638	10.4109	10.7579	11.1049	11.4519	11.799	12.146	12.493	12.8401	13.1871	13.5341	13.8811	14.2282	14.5752	14.9222	15.2692	15.6163	15.9633	16.3103
34.0088	1.4673	0.11007	0.15764	0.31747	0.36933	0.37575	0.3736	0.47936	0.62852	0.63495	0.68682	0.68465	0.68679	0.88785	0.89432	0.89429	0.89427	0.93529	0.94612	1.0369	1.0996	1.1018	1.1017	1.1017	1.1017	1.1535	1.1535	1.1557	1.1534	1.307	1.3091	1.3091	1.2055	1.2055	1.2055	1.2076	1.2529	1.2573	1.2572	1.413	1.4151	1.4129	1.4106	1.2598	1.2575	1.2597	1.3116	1.3093	1.3115
26.1647	1.7928	0.13349	0.26699	0.53397	0.80096	1.0679	1.3349	1.6019	1.8689	2.1359	2.4029	2.6699	2.9369	3.2038	3.4708	3.7378	4.0048	4.2718	4.5388	4.8058	5.0727	5.3397	5.6067	5.8737	6.1407	6.4077	6.6747	6.9417	7.2086	7.4756	7.7426	8.0096	8.2766	8.5436	8.8106	9.0775	9.3445	9.6115	9.8785	10.1455	10.4125	10.6795	10.9465	11.2134	11.4804	11.7474	12.0144	12.2814	12.5484
26.1647	1.7928	0.16055	0.21612	0.21612	0.41977	0.42597	0.42597	0.42596	0.47839	0.63433	0.63744	0.68369	0.68837	0.8456	0.99687	1.0031	1.0031	1.0555	1.1048	1.1095	1.1095	1.1079	1.1079	1.1079	1.1079	1.2607	1.267	1.267	1.2669	1.3131	1.3178	1.3178	1.3178	1.3178	1.3193	1.3193	1.4763	1.4763	1.4763	1.6832	1.6848	1.6864	1.6863	1.7356	1.7388	1.7339	1.5817	1.5817	1.5816
45.7282	1.2051	0.23331	0.46661	0.93323	1.3998	1.8665	2.3331	2.7997	3.2663	3.7329	4.1995	4.6661	5.1328	5.5994	6.066	6.5326	6.9992	7.4658	7.9324	8.3991	8.8657	9.3323	9.7989	10.2655	10.7321	11.1987	11.6653	12.132	12.5986	13.0652	13.5318	13.9984	14.2317	14.465	14.9316	15.3983	15.8649	16.3315	16.7981	17.2647	17.7313	18.1979	18.6646	19.1312	19.5978	20.0644	20.531	20.9976	21.4642
45.7282	1.2051	0.20133	0.35175	0.3523	0.35226	0.35223	0.40245	0.40241	0.45251	0.45253	0.75348	0.75379	0.75374	0.80397	0.80391	0.95472	0.95466	0.9546	0.95458	0.95439	0.95443	0.95437	0.95432	0.95426	0.9542	1.0044	1.0545	1.0544	1.0544	1.0042	1.0042	1.2051	1.2051	1.2051	1.2051	1.1549	1.1549	1.1549	1.1549	1.1549	1.1549	1.1549	1.1548	1.1548	1.1548	1.1548	1.1547	1.1548	1.1547
47.3907	1.2728	0.24179	0.48358	0.96716	1.4507	1.9343	2.4179	2.9015	3.385	3.8686	4.3522	4.8358	5.3194	5.8029	6.2865	6.7701	7.2537	7.7373	8.2208	8.7044	9.188	9.6716	10.1551	10.6387	11.1223	11.6059	12.0895	12.573	13.0566	13.2984	13.5402	14.0238	14.5074	14.9909	15.4745	15.9581	16.4417	16.9252	17.4088	17.8924	18.376	18.8596	19.3431	19.8267	20.3103	20.7939	21.2775	21.761	22.2446
47.3907	1.2728	0.2034	0.20402	0.20465	0.35697	0.3573	0.40819	0.61145	0.61146	0.61146	0.66225	0.81362	0.8149	0.8149	0.86579	0.86578	0.86577	1.0682	1.0679	1.0694	1.0693	1.0693	1.0693	1.0686	1.0185	1.0689	1.0694	1.2214	1.2221	1.2728	1.2726	1.222	1.222	1.222	1.222	1.2217	1.2217	1.2217	1.2216	1.2216	1.2216	1.2697	1.0188	1.0674	1.0697	1.2726	1.2726	1.2217	1.2217
38.7048	1.288	0.19747	0.39495	0.78989	1.1848	1.5798	1.9747	2.3697	2.7646	3.1596	3.5545	3.9495	4.3444	4.7394	5.1343	5.5293	5.9242	6.3192	6.7141	7.109	7.504	7.8989	8.2939	8.6888	9.0838	9.4787	9.8737	10.2686	10.6636	11.0585	11.4535	11.8484	12.0459	12.2434	12.6383	13.0333	13.4282	13.8232	14.2181	14.613	15.008	15.4029	15.7979	16.1928	16.5878	16.9827	17.3777	17.7726	18.1676
38.7048	1.288	0.10418	0.15415	0.157	0.36162	0.36306	0.41109	0.414	0.41302	0.5169	0.56826	0.66813	0.67161	0.87644	0.87643	1.0287	1.0307	1.0307	1.0307	1.0307	1.0307	1.0789	1.0826	1.082	1.1333	1.1338	1.1333	1.1333	1.1332	1.2854	1.2875	1.2864	1.288	1.2875	1.2874	1.288	1.2879	1.2873	1.2873	1.2366	1.236	1.2872	1.2878	1.2872	1.2872	1.2877	1.2877	1.2358	1.2876
31.0864	1.469	0.1586	0.31721	0.63442	0.95162	1.2688	1.586	1.9032	2.2205	2.5377	2.8549	3.1721	3.4893	3.8065	4.1237	4.4409	4.7581	5.0753	5.3925	5.7097	6.0269	6.3442	6.6614	6.9786	7.2958	7.613	7.9302	8.2474	8.5646	8.8818	9.199	9.5162	9.8334	10.1506	10.4679	10.7851	11.1023	11.4195	11.7367	12.0539	12.3711	12.6883	13.0055	13.3227	13.6399	13.9571	14.2743	14.5916	14.9088
31.0864	1.469	0.1091	0.15804	0.16928	0.32457	0.32456	0.32456	0.37351	0.37632	0.37631	0.5175	0.53162	0.53444	0.53443	0.5692	0.58336	0.82791	0.89672	0.8967	0.93425	0.94845	0.94557	0.94554	0.94837	1.2587	1.2587	1.3105	1.3104	1.3133	1.3104	1.296	1.2993	1.3107	1.3107	1.3107	1.3106	1.3106	1.3566	1.3623	1.3623	1.3651	1.3564	1.2588	1.4143	1.4142	1.4171	1.417	1.2963	1.2591
23.6111	1.9452	0.12046	0.24093	0.48186	0.72279	0.96372	1.2046	1.4456	1.6865	1.9274	2.1684	2.4093	2.6502	2.8912	3.1321	3.373	3.6139	3.8549	4.0958	4.3367	4.5777	4.8186	5.0595	5.3004	5.5414	5.7823	6.0232	6.2642	6.5051	6.746	6.9869	7.2279	7.4688	7.7097	7.9507	8.1916	8.4325	8.6735	8.9144	9.1553	9.3962	9.6372	9.8781	10.119	10.36	10.6009	10.8418	11.0827	11.3237
23.6111	1.9452	0.10599	0.31545	0.31675	0.36974	0.3693	0.42189	0.42233	0.57948	0.57992	0.57946	0.57991	0.63197	0.63196	0.84146	0.84236	1.0528	1.0523	1.0523	1.1054	1.1049	1.1578	1.3138	1.3156	1.3156	1.3151	1.3156	1.3151	1.3677	1.3682	1.3677	1.3681	1.3676	1.3681	1.3681	1.3676	1.368	1.3675	1.5253	1.6812	1.6832	1.6832	1.6826	1.6831	1.6831	1.6831	1.683	1.6825	1.788
45.9815	1.3031	0.2346	0.4692	0.9384	1.4076	1.8768	2.346	2.8152	3.2844	3.7536	4.2228	4.692	5.1612	5.6304	6.0996	6.5688	7.038	7.5072	7.9764	8.4456	8.9148	9.384	9.8532	10.3224	10.7916	11.2608	11.73	11.9646	12.1992	12.6684	13.1376	13.6068	14.076	14.5452	15.0144	15.4836	15.9528	16.422	16.8911	17.3603	17.8295	18.2987	18.7679	19.2371	19.7063	20.1755	20.6447	21.1139	21.5831
45.9815	1.3031	0.15026	0.20063	0.20094	0.20096	0.35112	0.40133	0.60161	0.75199	0.8516	0.85217	1.0521	1.0527	1.0526	1.0525	1.0026	1.0519	1.0528	1.1027	1.2529	1.2533	1.2532	1.2526	1.2031	1.203	1.2032	1.2031	1.3031	1.3031	1.2518	1.2031	1.2029	1.253	1.2532	1.2531	1.2531	1.2529	1.3031	1.3023	1.253	1.2528	1.2528	1.253	1.2529	1.2529	1.2527	1.2529	1.2529	1.2528
42.2959	1.1677	0.2158	0.43159	0.86318	1.2948	1.7264	2.158	2.5895	3.0211	3.4527	3.8843	4.3159	4.7475	5.1791	5.6107	6.0423	6.4739	6.9055	7.337	7.7686	8.2002	8.6318	9.0634	9.495	9.9266	10.3582	10.7898	11.2214	11.653	12.0845	12.5161	12.9477	13.3793	13.8109	14.2425	14.6741	15.1057	15.5373	15.9689	16.4004	16.832	17.2636	17.6952	18.1268	18.3426	18.5584	18.99	19.4216	19.8532
42.2959	1.1677	0.1026	0.155	0.30638	0.35612	0.35748	0.50851	0.50943	0.50943	0.56008	0.56008	0.56008	0.56008	0.76131	0.76273	0.76272	0.76272	0.76271	0.81239	0.81336	0.81335	0.81334	0.81333	0.81332	0.81331	0.9643	0.96531	0.96529	0.96528	0.96526	0.96525	1.0143	0.96521	1.0663	1.0662	1.1121	1.0158	1.0163	1.0163	1.1672	1.0157	1.0157	1.0157	1.1615	1.1677	1.1677	1.1676	1.1676	1.1676
34.3476	1.4382	0.17524	0.35049	0.70097	1.0515	1.4019	1.7524	2.1029	2.4534	2.8039	3.1544	3.5049	3.8553	4.2058	4.5563	4.9068	5.2573	5.6078	5.9583	6.3087	6.6592	7.0097	7.3602	7.7107	8.0612	8.4117	8.7621	9.1126	9.4631	9.8136	10.1641	10.5146	10.8651	11.2155	11.566	11.9165	12.267	12.6175	12.968	13.3184	13.6689	14.0194	14.3699	14.7204	15.0709	15.4214	15.7718	16.1223	16.4728
34.3476	1.4382	0.10406	0.10556	0.10507	0.15684	0.20712	0.31064	0.36137	0.51525	0.51524	0.51576	0.61672	0.61828	0.8209	0.82353	1.0278	1.0283	1.0278	1.0769	1.079	1.0796	1.079	1.0795	1.2307	1.2335	1.2329	1.2334	1.2334	1.2334	1.2334	1.2845	1.2845	1.2845	1.2844	1.2844	1.2844	1.2844	1.2843	1.3333	1.3356	1.3356	1.3356	1.332	1.2844	1.2838	1.3355	1.3324	1.437	1.4376
26.4594	1.7648	0.135	0.26999	0.53999	0.80998	1.08	1.35	1.62	1.89	2.16	2.4299	2.6999	2.9699	3.2399	3.5099	3.7799	4.0499	4.3199	4.5899	4.8599	5.1299	5.3999	5.6699	5.9399	6.2099	6.4799	6.7499	7.0199	7.2898	7.5598	7.8298	8.0998	8.3698	8.6398	8.9098	9.1798	9.4498	9.7198	9.9898	10.2598	10.5298	10.7998	11.0698	11.3398	11.6098	11.8797	12.1497	12.4197	12.6897
26.4594	1.7648	0.10648	0.16126	0.20985	0.21296	0.41357	0.4198	0.4198	0.57475	0.62647	0.62646	0.62645	0.67807	0.83325	0.87866	0.88495	0.88493	0.88492	0.8849	0.88488	0.88486	1.0397	1.1949	1.1948	1.1948	1.245	1.2465	1.2465	1.2481	1.248	1.248	1.3968	1.4032	1.4032	1.4032	1.4031	1.4031	1.505	1.5066	1.5065	1.5065	1.5065	1.5064	1.5064	1.5064	1.4998	1.5053	1.5069	1.5068
[truncated: 52 more columns]
