# Supplementary material for: A technique system for the measurement, reconstruction and character extraction of rice plant architecture
Source: PLoS One. 2017 May 30;12(5):e0177205. doi: 10.1371/journal.pone.0177205 (PMC5448746; doi:10.1371/journal.pone.0177205)
Supplement: S1 Data — There four type file in the zip file, SystemData is parameters of paratus, SSP_LCAA correspond to the special position of stem, leafvein correspond to data of leaf midrib curves, leafshape correspond to the data of leaf shape. 0: correspond to Sample S4, 1: correspond to Sample S5. (ZIP) [file pone.0177205.s007.zip › 2leafvein.xls]

## Sheet: Sheet1
LeafNo(0:Stem)	NodeX	NodeY	CaliberatedImage	CaliberatedEquationX	CaliberatedEquationY	Xdata9	Xdata10	Xdata11	Xdata12	Xdata13	Xdata14	Xdata15	Xdata16	Xdata17	Xdata18	Xdata19	Xdata20	Xdata21	Xdata22	Xdata23	Xdata24	Xdata25	Xdata26	Xdata27	Xdata28	Xdata29	Xdata30	Xdata31	Xdata32	Xdata33	Xdata34	Xdata35	Xdata36	Xdata37	Xdata38	Xdata39	Xdata40	Xdata41	Xdata42	Xdata43	Xdata44	Xdata45	Xdata46	Xdata47	Xdata48	Xdata49	Xdata50	Xdata51	Xdata52
0	1.16148	30.8244	D:\Xumeng Li\论文\pic\Validation\IRRI sample 2015-3-24-27\校验纸\Fri Mar 27 14-50-29.bmp	2.1349e-006 5.4207e-008 -5.044e-007 0.060756 0.00093025 0	1.8203e-007 1.8729e-006 -5.1622e-007 -0.0019381 0.066778 0			0.268657	0.604381	0.604297	0.604213	0.604128	0.604044	0.60396	0.939326	1.2075	1.1403	1.14014	1.14	1.0728	1.00561	0.871424	0.804285	0.871194	0.871072	0.80396	1.13876	0.87072	0.870599	0.937444	0.937313	0.803299	0.73626	0.736177	0.802996	0.802884	0.802772	0.802659	0.802559	0.802447	0.802335	0.802222	0.80211	0.868838	0.801898	0.801785	0.801673	0.801561	0.801448
1	-0.974019	4.57832	D:\Xumeng Li\论文\pic\Validation\IRRI sample 2015-3-24-27\校验纸\Fri Mar 27 14-50-29.bmp	2.1349e-006 5.4207e-008 -5.044e-007 0.060756 0.00093025 0	1.8203e-007 1.8729e-006 -5.1622e-007 -0.0019381 0.066778 0	7.2941e-006 -0.0016856 -0.097661 -0.080019	8.2939e-008 1.345e-005 0.28722 -0.29962	-0.179358	-0.282024	-0.387974	-0.497164	-0.60955	-0.725088	-0.843735	-0.965447	-1.09018	-1.21789	-1.34853	-1.48207	-1.61845	-1.75763	-1.89957	-2.04422	-2.19155	-2.3415	-2.49404	-2.64911	-2.80668	-2.96671	-3.12914	-3.29394	-3.46105	-3.63045	-3.80208	-3.97589	-4.15186	-4.32992	-4.51004	-4.69218	-4.87629	-5.06233	-5.25024	-5.44	-5.63156	-5.82486	-6.01987	-6.21655	-6.41485	-6.61473
2	1.13674	8.54487	D:\Xumeng Li\论文\pic\Validation\IRRI sample 2015-3-24-27\校验纸\Fri Mar 27 14-50-29.bmp	2.1349e-006 5.4207e-008 -5.044e-007 0.060756 0.00093025 0	1.8203e-007 1.8729e-006 -5.1622e-007 -0.0019381 0.066778 0	4.7231e-005 -0.0046764 0.28798 -1.2771	1.0315e-006 -4.2449e-005 0.32583 -0.34893	-0.993784	-0.719502	-0.454006	-0.197013	0.0517601	0.292598	0.525783	0.751598	0.970328	1.18226	1.38766	1.58684	1.78006	1.96761	2.14977	2.32684	2.49908	2.66679	2.83025	2.98974	3.14555	3.29795	3.44723	3.59368	3.73758	3.87921	4.01885	4.15679	4.29332	4.42871	4.56324	4.69721	4.8309	4.96458	5.09855	5.23308	5.36846	5.50498	5.64291	5.78254	5.92415	6.06802
3	-0.838966	17.7473	D:\Xumeng Li\论文\pic\Validation\IRRI sample 2015-3-24-27\校验纸\Fri Mar 27 14-50-29.bmp	2.1349e-006 5.4207e-008 -5.044e-007 0.060756 0.00093025 0	1.8203e-007 1.8729e-006 -5.1622e-007 -0.0019381 0.066778 0	3.307e-006 -0.00066954 -0.042838 -0.004236	1.5903e-007 5.6136e-005 0.39264 -0.4	-0.0477401	-0.0925635	-0.138686	-0.186089	-0.234751	-0.284653	-0.335775	-0.388097	-0.441599	-0.496262	-0.552066	-0.608991	-0.667016	-0.726123	-0.786291	-0.8475	-0.909731	-0.972964	-1.03718	-1.10236	-1.16847	-1.23552	-1.30346	-1.37229	-1.44198	-1.51251	-1.58387	-1.65602	-1.72897	-1.80267	-1.87712	-1.9523	-2.02818	-2.10474	-2.18197	-2.25984	-2.33833	-2.41744	-2.49712	-2.57737	-2.65817	-2.73949
4	0.46961	28.4664	D:\Xumeng Li\论文\pic\Validation\IRRI sample 2015-3-24-27\校验纸\Fri Mar 27 14-50-29.bmp	2.1349e-006 5.4207e-008 -5.044e-007 0.060756 0.00093025 0	1.8203e-007 1.8729e-006 -5.1622e-007 -0.0019381 0.066778 0	7.7649e-007 -2.837e-005 0.060398 -0.03775	-8.0146e-008 6.5027e-005 0.3072 -0.43402	0.0226205	0.0829386	0.143209	0.203437	0.263627	0.323784	0.383911	0.444015	0.504099	0.564168	0.624227	0.684281	0.744333	0.80439	0.864455	0.924533	0.984629	1.04475	1.10489	1.16507	1.22528	1.28554	1.34584	1.40619	1.4666	1.52706	1.58759	1.64819	1.70887	1.76962	1.83045	1.89137	1.95239	2.0135	2.07471	2.13603	2.19746	2.25901	2.32068	2.38247	2.44439	2.50644
5	-0.09165	30.5153	D:\Xumeng Li\论文\pic\Validation\IRRI sample 2015-3-24-27\校验纸\Fri Mar 27 14-50-29.bmp	2.1349e-006 5.4207e-008 -5.044e-007 0.060756 0.00093025 0	1.8203e-007 1.8729e-006 -5.1622e-007 -0.0019381 0.066778 0	4.8565e-007 0.0001402 -0.0079859 0.12011	9.2032e-008 2.9203e-005 0.26208 -0.26547	0.112269	0.104707	0.0974314	0.0904448	0.0837503	0.0773508	0.0712492	0.0654483	0.0599512	0.0547607	0.0498797	0.0453112	0.041058	0.0371232	0.0335095	0.0302199	0.0272574	0.0246248	0.022325	0.020361	0.0187357	0.017452	0.0165127	0.0159209	0.0156795	0.0157912	0.0162592	0.0170862	0.0182752	0.0198291	0.0217508	0.0240433	0.0267094	0.029752	0.0331741	0.0369787	0.0411685	0.0457465	0.0507157	0.0560789	0.061839	0.067999
0	1.08125	33.72	D:\Xumeng Li\论文\pic\Validation\IRRI sample 2015-3-24-27\校验纸\Fri Mar 27 14-50-29.bmp	2.1349e-006 5.4207e-008 -5.044e-007 0.060756 0.00093025 0	1.8203e-007 1.8729e-006 -5.1622e-007 -0.0019381 0.066778 0			0.134527	0.874268	0.73963	0.672292	0.537744	0.537669	0.604798	0.604697	0.604612	0.537339	0.537264	0.537189	0.604242	0.604157	0.604056	0.603972	0.603888	1.27476	1.20749	1.14021	1.14005	1.13989	1.0056	0.938435	0.938278	0.938147	0.871008	0.803878	0.803766	0.803631	0.937439	0.937308	0.93715	1.00396	0.936862	0.936731	0.8028	0.802665	0.802553	0.869293	0.869171	0.869049
1	-0.743427	10.7235	D:\Xumeng Li\论文\pic\Validation\IRRI sample 2015-3-24-27\校验纸\Fri Mar 27 14-50-29.bmp	2.1349e-006 5.4207e-008 -5.044e-007 0.060756 0.00093025 0	1.8203e-007 1.8729e-006 -5.1622e-007 -0.0019381 0.066778 0	7.785e-007 -0.00084703 -0.045955 -0.13531	-7.3876e-008 9.2315e-005 0.41613 -0.55845	-0.182108	-0.230599	-0.280774	-0.33263	-0.386161	-0.441363	-0.498231	-0.55676	-0.616946	-0.678784	-0.742269	-0.807397	-0.874163	-0.942562	-1.01259	-1.08424	-1.15751	-1.2324	-1.3089	-1.387	-1.4667	-1.548	-1.63089	-1.71536	-1.80142	-1.88905	-1.97826	-2.06904	-2.16138	-2.25527	-2.35072	-2.44773	-2.54627	-2.64636	-2.74798	-2.85113	-2.9558	-3.062	-3.16972	-3.27894	-3.38968	-3.50191
2	0.844574	17.1582	D:\Xumeng Li\论文\pic\Validation\IRRI sample 2015-3-24-27\校验纸\Fri Mar 27 14-50-29.bmp	2.1349e-006 5.4207e-008 -5.044e-007 0.060756 0.00093025 0	1.8203e-007 1.8729e-006 -5.1622e-007 -0.0019381 0.066778 0	-4.3992e-007 0.00032063 0.10874 -0.069642	-1.6246e-008 8.2132e-005 0.37388 -0.43511	0.0394165	0.149114	0.259447	0.370413	0.48201	0.594235	0.707086	0.820559	0.934653	1.04936	1.16469	1.28063	1.39718	1.51433	1.63209	1.75045	1.86941	1.98896	2.10911	2.22986	2.35118	2.4731	2.5956	2.71868	2.84233	2.96656	3.09137	3.21674	3.34269	3.46919	3.59626	3.72389	3.85207	3.98081	4.1101	4.23994	4.37033	4.50126	4.63273	4.76474	4.89728	5.03036
3	-0.48247	28.1231	D:\Xumeng Li\论文\pic\Validation\IRRI sample 2015-3-24-27\校验纸\Fri Mar 27 14-50-29.bmp	2.1349e-006 5.4207e-008 -5.044e-007 0.060756 0.00093025 0	1.8203e-007 1.8729e-006 -5.1622e-007 -0.0019381 0.066778 0	6.4201e-006 -0.00097551 -0.021145 -0.21265	2.5878e-007 1.5026e-005 0.31776 -0.59688	-0.234764	-0.258791	-0.284692	-0.312428	-0.341961	-0.373253	-0.406265	-0.440958	-0.477294	-0.515234	-0.55474	-0.595773	-0.638295	-0.682268	-0.727652	-0.774409	-0.822501	-0.871889	-0.922535	-0.9744	-1.02745	-1.08163	-1.13692	-1.19328	-1.25066	-1.30903	-1.36835	-1.42859	-1.48969	-1.55163	-1.61436	-1.67785	-1.74206	-1.80695	-1.87248	-1.93861	-2.00531	-2.07253	-2.14024	-2.2084	-2.27696	-2.3459
4	-0.154783	33.4006	D:\Xumeng Li\论文\pic\Validation\IRRI sample 2015-3-24-27\校验纸\Fri Mar 27 14-50-29.bmp	2.1349e-006 5.4207e-008 -5.044e-007 0.060756 0.00093025 0	1.8203e-007 1.8729e-006 -5.1622e-007 -0.0019381 0.066778 0	-1.2095e-007 -5.2378e-005 0.012102 0.0042705	1.3736e-007 1.2854e-005 0.25661 -0.3906	0.0163202	0.0282645	0.0401025	0.0518336	0.063457	0.074972	0.0863779	0.097674	0.10886	0.119934	0.130896	0.141745	0.152482	0.163103	0.17361	0.184002	0.194276	0.204434	0.214474	0.224396	0.234198	0.24388	0.253441	0.262881	0.272199	0.281394	0.290465	0.299412	0.308234	0.31693	0.3255	0.333942	0.342257	0.350442	0.358498	0.366424	0.374219	0.381883	0.389414	0.396812	0.404077	0.411206
0	1.1189	28.9999	D:\Xumeng Li\论文\pic\Validation\IRRI sample 2015-3-24-27\校验纸\Fri Mar 27 14-50-29.bmp	2.1349e-006 5.4207e-008 -5.044e-007 0.060756 0.00093025 0	1.8203e-007 1.8729e-006 -5.1622e-007 -0.0019381 0.066778 0			0.537044	0.536961	0.469792	0.469726	0.469661	0.939267	1.47588	1.40858	1.34135	1.27407	1.1398	1.07263	0.938402	0.938297	0.871147	0.804018	0.803928	0.803815	0.870685	0.870587	0.870466	0.870344	0.870247	0.870125	0.870003	0.869906	0.869784	0.869662	0.869565	0.869443	0.936199	0.936095	1.53755	1.53738	1.47034	1.47013	1.40316	1.33617	1.26919	1.20227	1.2021	1.26871
1	-0.925072	10.4701	D:\Xumeng Li\论文\pic\Validation\IRRI sample 2015-3-24-27\校验纸\Fri Mar 27 14-50-29.bmp	2.1349e-006 5.4207e-008 -5.044e-007 0.060756 0.00093025 0	1.8203e-007 1.8729e-006 -5.1622e-007 -0.0019381 0.066778 0	-7.8314e-006 0.00018324 -0.15973 0.37065	6.9746e-008 7.8158e-005 0.43155 -0.46105	0.211094	0.0518546	-0.107112	-0.265853	-0.424416	-0.582847	-0.741194	-0.899503	-1.05782	-1.2162	-1.37467	-1.5333	-1.69213	-1.8512	-2.01056	-2.17026	-2.33035	-2.49087	-2.65186	-2.81339	-2.97548	-3.1382	-3.30158	-3.46568	-3.63054	-3.79621	-3.96273	-4.13016	-4.29853	-4.4679	-4.63832	-4.80982	-4.98246	-5.15629	-5.33135	-5.50768	-5.68534	-5.86437	-6.04482	-6.22674	-6.41017	-6.59516
2	0.69857	19.7653	D:\Xumeng Li\论文\pic\Validation\IRRI sample 2015-3-24-27\校验纸\Fri Mar 27 14-50-29.bmp	2.1349e-006 5.4207e-008 -5.044e-007 0.060756 0.00093025 0	1.8203e-007 1.8729e-006 -5.1622e-007 -0.0019381 0.066778 0	-8.5282e-007 0.00024464 0.037599 0.09655	-1.3477e-007 7.1487e-005 0.30143 -0.44061	0.134393	0.17272	0.211526	0.250806	0.290555	0.330767	0.371438	0.412563	0.454136	0.496152	0.538606	0.581494	0.624809	0.668547	0.712702	0.757271	0.802246	0.847624	0.893399	0.939566	0.98612	1.03306	1.08037	1.12805	1.1761	1.22452	1.27328	1.3224	1.37187	1.42167	1.47182	1.52229	1.57309	1.62421	1.67564	1.72738	1.77943	1.83178	1.88443	1.93736	1.99058	2.04408
3	-1.46381	28.6584	D:\Xumeng Li\论文\pic\Validation\IRRI sample 2015-3-24-27\校验纸\Fri Mar 27 14-50-29.bmp	2.1349e-006 5.4207e-008 -5.044e-007 0.060756 0.00093025 0	1.8203e-007 1.8729e-006 -5.1622e-007 -0.0019381 0.066778 0	-1.0688e-009 -0.00021127 -0.07409 0.68526	-5.638e-007 0.00013571 0.31009 -1.7992	0.610956	0.536232	0.461085	0.385516	0.309524	0.23311	0.156273	0.079013	0.0013308	-0.076774	-0.155301	-0.234251	-0.313624	-0.393419	-0.473637	-0.554277	-0.63534	-0.716826	-0.798734	-0.881065	-0.963819	-1.047	-1.13059	-1.21462	-1.29906	-1.38393	-1.46922	-1.55493	-1.64106	-1.72762	-1.8146	-1.90201	-1.98983	-2.07808	-2.16675	-2.25585	-2.34536	-2.4353	-2.52567	-2.61645	-2.70766	-2.79929
4	-0.188091	28.6696	D:\Xumeng Li\论文\pic\Validation\IRRI sample 2015-3-24-27\校验纸\Fri Mar 27 14-50-29.bmp	2.1349e-006 5.4207e-008 -5.044e-007 0.060756 0.00093025 0	1.8203e-007 1.8729e-006 -5.1622e-007 -0.0019381 0.066778 0	2.2049e-007 -9.144e-005 0.013374 -0.081536	-4.554e-008 3.7998e-005 0.24133 -0.176	-0.0682536	-0.0551524	-0.0422314	-0.0294894	-0.0169249	-0.00453665	0.00767663	0.0197163	0.0315837	0.0432801	0.0548068	0.0661652	0.0773566	0.0883824	0.0992437	0.109942	0.120479	0.130855	0.141072	0.151132	0.161035	0.170782	0.180377	0.189818	0.199109	0.20825	0.217242	0.226087	0.234786	0.243341	0.251753	0.260022	0.268151	0.276141	0.283993	0.291709	0.299289	0.306735	0.314049	0.321231	0.328284	0.335208
0	1.19576	37.516	D:\Xumeng Li\论文\pic\Validation\IRRI sample 2015-3-24-27\校验纸\Fri Mar 27 14-50-29.bmp	2.1349e-006 5.4207e-008 -5.044e-007 0.060756 0.00093025 0	1.8203e-007 1.8729e-006 -5.1622e-007 -0.0019381 0.066778 0			0.404194	0.538835	0.538745	0.538655	0.538565	0.605789	0.538394	0.538304	0.538214	0.538124	0.538034	0.537944	1.2101	1.07548	1.0753	1.00793	0.940601	0.873276	0.87313	1.14158	1.20854	1.20833	1.20813	1.20793	0.939372	0.939215	1.00614	1.00597	1.0058	1.00564	0.938443	1.00531	1.00514	1.00498	0.937828	0.937671	0.937513	1.94189	1.80766	1.67346	1.5393	1.40519
1	-1.23231	7.98508	D:\Xumeng Li\论文\pic\Validation\IRRI sample 2015-3-24-27\校验纸\Fri Mar 27 14-50-29.bmp	2.1349e-006 5.4207e-008 -5.044e-007 0.060756 0.00093025 0	1.8203e-007 1.8729e-006 -5.1622e-007 -0.0019381 0.066778 0	7.6612e-006 -0.001109 -0.21304 0.34312	2.5124e-007 3.9869e-005 0.37828 -0.36998	0.128977	-0.0873333	-0.30577	-0.526287	-0.748837	-0.973376	-1.19986	-1.42823	-1.65846	-1.89049	-2.12428	-2.35978	-2.59695	-2.83574	-3.07611	-3.318	-3.56137	-3.80618	-4.05238	-4.29993	-4.54877	-4.79887	-5.05017	-5.30264	-5.55622	-5.81086	-6.06654	-6.32318	-6.58076	-6.83922	-7.09853	-7.35862	-7.61946	-7.88101	-8.1432	-8.40601	-8.66938	-8.93327	-9.19763	-9.46241	-9.72758	-9.99307
2	0.664304	15.3288	D:\Xumeng Li\论文\pic\Validation\IRRI sample 2015-3-24-27\校验纸\Fri Mar 27 14-50-29.bmp	2.1349e-006 5.4207e-008 -5.044e-007 0.060756 0.00093025 0	1.8203e-007 1.8729e-006 -5.1622e-007 -0.0019381 0.066778 0	-1.48e-005 0.0012397 0.064125 0.19274	-1.4713e-007 0.00015158 0.52739 -0.99341	0.258086	0.325826	0.395868	0.468124	0.542503	0.618918	0.697279	0.777498	0.859486	0.943154	1.02841	1.11518	1.20335	1.29285	1.38359	1.47547	1.56842	1.66233	1.75712	1.85271	1.949	2.0459	2.14333	2.2412	2.33941	2.43788	2.53653	2.63526	2.73397	2.8326	2.93104	3.0292	3.127	3.22435	3.32117	3.41735	3.51282	3.60747	3.70124	3.79402	3.88573	3.97627
3	-0.75519	23.4931	D:\Xumeng Li\论文\pic\Validation\IRRI sample 2015-3-24-27\校验纸\Fri Mar 27 14-50-29.bmp	2.1349e-006 5.4207e-008 -5.044e-007 0.060756 0.00093025 0	1.8203e-007 1.8729e-006 -5.1622e-007 -0.0019381 0.066778 0	-1.706e-006 0.00014438 -0.097694 -0.10063	-5.2565e-008 7.7281e-005 0.36366 -0.51305	-0.19818	-0.295453	-0.392458	-0.489205	-0.585704	-0.681966	-0.778	-0.873817	-0.969427	-1.06484	-1.16007	-1.25512	-1.35	-1.44473	-1.53932	-1.63377	-1.72809	-1.8223	-1.9164	-2.01041	-2.10434	-2.19819	-2.29198	-2.38571	-2.47941	-2.57307	-2.6667	-2.76033	-2.85395	-2.94758	-3.04123	-3.13491	-3.22862	-3.32239	-3.41621	-3.51011	-3.60408	-3.69814	-3.79231	-3.88658	-3.98097	-4.0755
4	0.621042	32.9834	D:\Xumeng Li\论文\pic\Validation\IRRI sample 2015-3-24-27\校验纸\Fri Mar 27 14-50-29.bmp	2.1349e-006 5.4207e-008 -5.044e-007 0.060756 0.00093025 0	1.8203e-007 1.8729e-006 -5.1622e-007 -0.0019381 0.066778 0	-9.9407e-007 0.00015762 0.033498 -0.14519	-8.3402e-008 5.2569e-005 0.2731 -0.27276	-0.111537	-0.0775738	-0.0433068	-0.00874252	0.0261132	0.0612542	0.0966748	0.132369	0.16833	0.204553	0.241032	0.27776	0.314732	0.351942	0.389383	0.42705	0.464937	0.503038	0.541347	0.579857	0.618564	0.65746	0.696541	0.735799	0.77523	0.814827	0.854583	0.894495	0.934554	0.974755	1.01509	1.05556	1.09615	1.13686	1.17769	1.21862	1.25965	1.30077	1.34199	1.38328	1.42466	1.4661
5	0.0193142	37.2041	D:\Xumeng Li\论文\pic\Validation\IRRI sample 2015-3-24-27\校验纸\Fri Mar 27 14-50-29.bmp	2.1349e-006 5.4207e-008 -5.044e-007 0.060756 0.00093025 0	1.8203e-007 1.8729e-006 -5.1622e-007 -0.0019381 0.066778 0	-1.133e-006 0.00016561 -0.019521 0.035339	3.0024e-008 2.414e-005 0.2328 -0.23563	0.0159824	-0.00305007	-0.021765	-0.040169	-0.058269	-0.0760718	-0.0935841	-0.110813	-0.127765	-0.144446	-0.160865	-0.177027	-0.19294	-0.208609	-0.224043	-0.239247	-0.254229	-0.268995	-0.283552	-0.297908	-0.312068	-0.326039	-0.339829	-0.353444	-0.366891	-0.380176	-0.393308	-0.406291	-0.419134	-0.431842	-0.444423	-0.456884	-0.469231	-0.481471	-0.493611	-0.505658	-0.517618	-0.529499	-0.541307	-0.553048	-0.564731	-0.57636
0	1.19028	39.6706	D:\Xumeng Li\论文\pic\Validation\IRRI sample 2015-3-24-27\校验纸\Fri Mar 27 14-50-29.bmp	2.1349e-006 5.4207e-008 -5.044e-007 0.060756 0.00093025 0	1.8203e-007 1.8729e-006 -5.1622e-007 -0.0019381 0.066778 0			0.404706	0.809253	0.606808	0.606707	0.606606	0.67387	0.74115	0.741027	0.740883	0.740759	0.740635	0.740491	2.15345	2.08582	1.9509	1.88336	1.81581	1.681	1.6135	1.3444	1.20974	1.07517	1.07499	1.07478	1.0746	1.07439	1.07421	1.07403	1.07382	1.14075	1.14056	1.14033	1.14014	1.13995	1.13973	1.13954	1.13935	1.13912	1.13893	1.87573	1.80838	1.67412
1	0.87589	13.7367	D:\Xumeng Li\论文\pic\Validation\IRRI sample 2015-3-24-27\校验纸\Fri Mar 27 14-50-29.bmp	2.1349e-006 5.4207e-008 -5.044e-007 0.060756 0.00093025 0	1.8203e-007 1.8729e-006 -5.1622e-007 -0.0019381 0.066778 0	-3.7396e-006 0.00050085 0.1416 -0.087518	-9.3724e-008 0.00011319 0.42391 -0.49118	0.0545792	0.197655	0.341688	0.486656	0.632535	0.779304	0.92694	1.07542	1.22472	1.37483	1.52571	1.67734	1.82971	1.98279	2.13655	2.29098	2.44605	2.60175	2.75804	2.9149	3.07232	3.23027	3.38873	3.54767	3.70708	3.86693	4.02719	4.18785	4.34889	4.51027	4.67199	4.83401	4.99631	5.15888	5.32168	5.48471	5.64792	5.81131	5.97484	6.1385	6.30227	6.46612
2	-0.898784	24.0525	D:\Xumeng Li\论文\pic\Validation\IRRI sample 2015-3-24-27\校验纸\Fri Mar 27 14-50-29.bmp	2.1349e-006 5.4207e-008 -5.044e-007 0.060756 0.00093025 0	1.8203e-007 1.8729e-006 -5.1622e-007 -0.0019381 0.066778 0	3.9995e-006 -0.000723 -0.079198 -0.11864	2.7581e-008 8.3988e-005 0.40582 -0.53779	-0.198558	-0.279898	-0.362635	-0.446746	-0.532207	-0.618995	-0.707084	-0.796451	-0.887073	-0.978924	-1.07198	-1.16622	-1.26162	-1.35815	-1.45579	-1.55452	-1.65431	-1.75514	-1.85698	-1.95981	-2.06361	-2.16835	-2.27401	-2.38056	-2.48798	-2.59625	-2.70534	-2.81523	-2.92589	-3.0373	-3.14944	-3.26228	-3.3758	-3.48997	-3.60478	-3.72019	-3.83618	-3.95273	-4.06981	-4.1874	-4.30548	-4.42403
3	0.579455	34.8166	D:\Xumeng Li\论文\pic\Validation\IRRI sample 2015-3-24-27\校验纸\Fri Mar 27 14-50-29.bmp	2.1349e-006 5.4207e-008 -5.044e-007 0.060756 0.00093025 0	1.8203e-007 1.8729e-006 -5.1622e-007 -0.0019381 0.066778 0	-1.7191e-006 0.00028232 0.042736 0.32853	1.2963e-007 1.5047e-005 0.25611 -0.37184	0.371546	0.415117	0.459232	0.50388	0.549052	0.594737	0.640925	0.687605	0.734768	0.782402	0.830497	0.879044	0.928032	0.97745	1.02729	1.07754	1.12818	1.17922	1.23064	1.28242	1.33457	1.38706	1.43989	1.49304	1.54652	1.6003	1.65437	1.70874	1.76338	1.81828	1.87344	1.92884	1.98448	2.04035	2.09642	2.1527	2.20918	2.26584	2.32267	2.37966	2.4368	2.49409
4	-0.0886485	39.3343	D:\Xumeng Li\论文\pic\Validation\IRRI sample 2015-3-24-27\校验纸\Fri Mar 27 14-50-29.bmp	2.1349e-006 5.4207e-008 -5.044e-007 0.060756 0.00093025 0	1.8203e-007 1.8729e-006 -5.1622e-007 -0.0019381 0.066778 0	-2.4425e-006 0.00038037 -0.032269 0.13711	1.2702e-007 1.7307e-005 0.26359 -0.33191	0.105214	0.0740689	0.0436552	0.0139582	-0.0150366	-0.0433439	-0.0709785	-0.0979548	-0.124288	-0.149992	-0.175081	-0.199572	-0.223477	-0.246812	-0.269592	-0.29183	-0.313543	-0.334744	-0.355447	-0.375669	-0.395423	-0.414723	-0.433586	-0.452025	-0.470055	-0.48769	-0.504946	-0.521836	-0.538377	-0.554581	-0.570464	-0.586041	-0.601326	-0.616334	-0.63108	-0.645577	-0.659842	-0.673888	-0.68773	-0.701383	-0.714861	-0.72818
0	1.10797	36.3723	D:\Xumeng Li\论文\pic\Validation\IRRI sample 2015-3-24-27\校验纸\Fri Mar 27 14-50-29.bmp	2.1349e-006 5.4207e-008 -5.044e-007 0.060756 0.00093025 0	1.8203e-007 1.8729e-006 -5.1622e-007 -0.0019381 0.066778 0			0.269407	0.471379	0.538625	0.53855	0.53846	0.53837	0.53828	0.538191	0.538101	0.538026	0.537936	0.537846	0.537756	0.537666	0.537591	1.07507	1.07489	1.00752	1.00735	1.00718	0.939896	0.939738	0.939581	0.939424	0.939266	0.939109	1.07312	1.07294	1.07276	1.07258	1.0724	1.07225	1.07207	1.07189	1.94228	1.875	1.80775	1.8075	1.74027	1.73998	1.73969	1.53876
1	-0.882638	12.3796	D:\Xumeng Li\论文\pic\Validation\IRRI sample 2015-3-24-27\校验纸\Fri Mar 27 14-50-29.bmp	2.1349e-006 5.4207e-008 -5.044e-007 0.060756 0.00093025 0	1.8203e-007 1.8729e-006 -5.1622e-007 -0.0019381 0.066778 0	1.3428e-005 -0.0015605 -0.11833 0.031132	1.5609e-007 9.2098e-005 0.44776 -0.46276	-0.0887459	-0.211664	-0.337543	-0.4663	-0.597856	-0.73213	-0.869042	-1.00851	-1.15046	-1.2948	-1.44145	-1.59034	-1.74139	-1.89451	-2.04962	-2.20664	-2.3655	-2.52611	-2.68838	-2.85225	-3.01763	-3.18444	-3.35259	-3.52202	-3.69263	-3.86434	-4.03709	-4.21078	-4.38533	-4.56067	-4.73671	-4.91338	-5.09059	-5.26826	-5.44631	-5.62467	-5.80324	-5.98196	-6.16073	-6.33948	-6.51813	-6.6966
2	0.777933	23.8787	D:\Xumeng Li\论文\pic\Validation\IRRI sample 2015-3-24-27\校验纸\Fri Mar 27 14-50-29.bmp	2.1349e-006 5.4207e-008 -5.044e-007 0.060756 0.00093025 0	1.8203e-007 1.8729e-006 -5.1622e-007 -0.0019381 0.066778 0	-4.5239e-006 0.00066173 0.04572 0.20722	-7.3096e-008 9.5341e-005 0.39353 -0.53448	0.253595	0.301269	0.350211	0.400396	0.451795	0.504382	0.55813	0.613011	0.668999	0.726066	0.784184	0.843328	0.903469	0.964581	1.02664	1.08961	1.15347	1.21819	1.28375	1.35012	1.41726	1.48516	1.55379	1.62311	1.69311	1.76375	1.83501	1.90686	1.97927	2.05222	2.12568	2.19962	2.27402	2.34884	2.42407	2.49967	2.57561	2.65187	2.72843	2.80525	2.88231	2.95957
3	-0.508362	31.4102	D:\Xumeng Li\论文\pic\Validation\IRRI sample 2015-3-24-27\校验纸\Fri Mar 27 14-50-29.bmp	2.1349e-006 5.4207e-008 -5.044e-007 0.060756 0.00093025 0	1.8203e-007 1.8729e-006 -5.1622e-007 -0.0019381 0.066778 0	-2.8516e-006 0.00028404 -0.07346 0.074989	-8.592e-008 6.7875e-005 0.32426 -0.86479	0.00181071	-0.070817	-0.142911	-0.214488	-0.285565	-0.35616	-0.42629	-0.495971	-0.565221	-0.634057	-0.702496	-0.770555	-0.838251	-0.905602	-0.972624	-1.03933	-1.10575	-1.17189	-1.23777	-1.30341	-1.36882	-1.43402	-1.49903	-1.56386	-1.62854	-1.69308	-1.75749	-1.8218	-1.88602	-1.95017	-2.01426	-2.07831	-2.14235	-2.20638	-2.27042	-2.3345	-2.39862	-2.46281	-2.52708	-2.59145	-2.65593	-2.72055
4	-0.147432	36.0437	D:\Xumeng Li\论文\pic\Validation\IRRI sample 2015-3-24-27\校验纸\Fri Mar 27 14-50-29.bmp	2.1349e-006 5.4207e-008 -5.044e-007 0.060756 0.00093025 0	1.8203e-007 1.8729e-006 -5.1622e-007 -0.0019381 0.066778 0	-2.0292e-007 -1.711e-005 0.0025756 -0.15646	-5.4864e-008 4.4996e-005 0.26358 -0.19882	-0.1539	-0.151378	-0.148891	-0.146443	-0.144034	-0.141665	-0.139338	-0.137053	-0.134812	-0.132617	-0.130468	-0.128366	-0.126314	-0.124311	-0.12236	-0.120461	-0.118616	-0.116825	-0.115091	-0.113415	-0.111796	-0.110238	-0.108741	-0.107305	-0.105934	-0.104627	-0.103386	-0.102211	-0.101106	-0.100069	-0.0991039	-0.0982104	-0.09739	-0.0966441	-0.0959737	-0.0953802	-0.0948648	-0.0944286	-0.0940729	-0.0937989	-0.0936078	-0.0935009
0	1.27393	38.0254	D:\Xumeng Li\论文\pic\Validation\IRRI sample 2015-3-24-27\校验纸\Fri Mar 27 14-50-29.bmp	2.1349e-006 5.4207e-008 -5.044e-007 0.060756 0.00093025 0	1.8203e-007 1.8729e-006 -5.1622e-007 -0.0019381 0.066778 0			0.269527	0.606329	0.606228	0.606127	0.606026	1.14447	1.4808	1.34594	1.27844	1.21096	1.1435	1.14333	1.14314	1.0085	1.07556	0.940972	0.873621	0.873475	1.14203	1.1418	1.20878	1.20857	1.27551	1.2753	1.00668	1.00651	1.07344	1.07326	1.07308	1.0729	1.07274	1.07256	1.07235	1.74243	1.67512	1.60784	1.54057	1.54031	1.47311	1.4059	1.33872	1.33849
1	-0.875535	10.3153	D:\Xumeng Li\论文\pic\Validation\IRRI sample 2015-3-24-27\校验纸\Fri Mar 27 14-50-29.bmp	2.1349e-006 5.4207e-008 -5.044e-007 0.060756 0.00093025 0	1.8203e-007 1.8729e-006 -5.1622e-007 -0.0019381 0.066778 0	-2.5604e-005 0.0011327 -0.16226 0.19472	-9.0306e-007 0.00012231 0.34059 -0.50759	0.0335658	-0.12548	-0.282567	-0.43785	-0.591482	-0.743616	-0.894407	-1.04401	-1.19257	-1.34026	-1.48721	-1.63359	-1.77954	-1.92523	-2.0708	-2.21641	-2.36222	-2.50837	-2.65502	-2.80232	-2.95044	-3.09951	-3.24969	-3.40115	-3.55403	-3.70848	-3.86466	-4.02272	-4.18282	-4.34511	-4.50974	-4.67687	-4.84665	-5.01924	-5.19478	-5.37343	-5.55535	-5.74069	-5.9296	-6.12224	-6.31875	-6.5193
2	0.760239	15.4049	D:\Xumeng Li\论文\pic\Validation\IRRI sample 2015-3-24-27\校验纸\Fri Mar 27 14-50-29.bmp	2.1349e-006 5.4207e-008 -5.044e-007 0.060756 0.00093025 0	1.8203e-007 1.8729e-006 -5.1622e-007 -0.0019381 0.066778 0	-2.897e-006 0.00039703 0.088899 0.084358	1.2035e-007 8.5552e-005 0.43805 -0.55082	0.173651	0.263721	0.35455	0.446121	0.538416	0.631419	0.725111	0.819476	0.914496	1.01015	1.10643	1.20331	1.30078	1.39881	1.4974	1.59651	1.69615	1.79628	1.89689	1.99797	2.0995	2.20145	2.30381	2.40657	2.50971	2.6132	2.71704	2.8212	2.92567	3.03043	3.13547	3.24075	3.34628	3.45202	3.55797	3.66411	3.77041	3.87686	3.98345	4.09015	4.19696	4.30384
3	-0.8296	25.4826	D:\Xumeng Li\论文\pic\Validation\IRRI sample 2015-3-24-27\校验纸\Fri Mar 27 14-50-29.bmp	2.1349e-006 5.4207e-008 -5.044e-007 0.060756 0.00093025 0	1.8203e-007 1.8729e-006 -5.1622e-007 -0.0019381 0.066778 0	4.4878e-006 -0.00093239 -0.050548 -0.11758	-2.4625e-008 7.2025e-005 0.37057 -0.62891	-0.16906	-0.222373	-0.277498	-0.334407	-0.393073	-0.453469	-0.515568	-0.579344	-0.644769	-0.711816	-0.780459	-0.85067	-0.922424	-0.995692	-1.07045	-1.14666	-1.22431	-1.30337	-1.38381	-1.4656	-1.54872	-1.63313	-1.71882	-1.80576	-1.89391	-1.98326	-2.07376	-2.16541	-2.25817	-2.35201	-2.44691	-2.54284	-2.63977	-2.73768	-2.83654	-2.93632	-3.03699	-3.13854	-3.24092	-3.34412	-3.44811	-3.55286
4	0.640637	35.9118	D:\Xumeng Li\论文\pic\Validation\IRRI sample 2015-3-24-27\校验纸\Fri Mar 27 14-50-29.bmp	2.1349e-006 5.4207e-008 -5.044e-007 0.060756 0.00093025 0	1.8203e-007 1.8729e-006 -5.1622e-007 -0.0019381 0.066778 0	-2.6995e-007 9.572e-005 0.044737 0.15254	-2.1231e-008 4.3207e-005 0.2712 -0.35601	0.197374	0.242396	0.287606	0.333003	0.378584	0.424349	0.470296	0.516423	0.562728	0.60921	0.655867	0.702698	0.749701	0.796874	0.844216	0.891726	0.9394	0.987239	1.03524	1.0834	1.13172	1.1802	1.22883	1.27762	1.32656	1.37565	1.4249	1.47428	1.52382	1.5735	1.62332	1.67328	1.72339	1.77363	1.824	1.87452	1.92516	1.97594	2.02684	2.07788	2.12904	2.18033
5	0.0785708	37.7082	D:\Xumeng Li\论文\pic\Validation\IRRI sample 2015-3-24-27\校验纸\Fri Mar 27 14-50-29.bmp	2.1349e-006 5.4207e-008 -5.044e-007 0.060756 0.00093025 0	1.8203e-007 1.8729e-006 -5.1622e-007 -0.0019381 0.066778 0	-1.0608e-006 0.0002119 0.003171 0.04034	1.1549e-007 1.8753e-005 0.25769 -0.26482	0.0437218	0.0475211	0.0517315	0.0563466	0.06136	0.0667654	0.0725564	0.0787267	0.0852698	0.0921795	0.0994493	0.107073	0.115044	0.123356	0.132003	0.140978	0.150275	0.159888	0.16981	0.180034	0.190556	0.201367	0.212462	0.223835	0.235478	0.247387	0.259553	0.271972	0.284636	0.297539	0.310676	0.324038	0.337621	0.351418	0.365422	0.379627	0.394027	0.408615	0.423385	0.43833	0.453445	0.468723
0	1.08319	27.9348	D:\Xumeng Li\论文\pic\Validation\IRRI sample 2015-3-24-27\校验纸\Fri Mar 27 14-50-29.bmp	2.1349e-006 5.4207e-008 -5.044e-007 0.060756 0.00093025 0	1.8203e-007 1.8729e-006 -5.1622e-007 -0.0019381 0.066778 0			0.402625	0.603866	0.536691	0.536631	0.60363	0.603562	0.603478	0.603411	0.603326	0.603259	0.603175	0.603107	1.27295	1.20583	1.20566	1.13856	1.07144	1.07132	1.00423	0.937187	1.07092	1.0708	1.00374	1.00363	0.936598	0.936494	0.86951	0.869389	0.869291	0.86917	0.869072	0.86895	0.868853	0.868731	0.868634	0.868512	0.868415	1.53633	1.53616	1.53594	1.4022	1.33523
1	0.877251	9.28524	D:\Xumeng Li\论文\pic\Validation\IRRI sample 2015-3-24-27\校验纸\Fri Mar 27 14-50-29.bmp	2.1349e-006 5.4207e-008 -5.044e-007 0.060756 0.00093025 0	1.8203e-007 1.8729e-006 -5.1622e-007 -0.0019381 0.066778 0	-4.1761e-006 0.00057582 0.11188 0.079886	-4.0306e-008 9.67e-005 0.40188 -0.45998	0.192336	0.305912	0.42059	0.536345	0.653151	0.770983	0.889817	1.00963	1.13039	1.25208	1.37466	1.49813	1.62244	1.74758	1.87353	2.00024	2.12771	2.25591	2.3848	2.51437	2.64459	2.77544	2.90689	3.03891	3.17148	3.30458	3.43818	3.57225	3.70677	3.84172	3.97707	4.11279	4.24887	4.38526	4.52196	4.65893	4.79615	4.9336	5.07125	5.20907	5.34704	5.48513
2	-0.667825	17.6983	D:\Xumeng Li\论文\pic\Validation\IRRI sample 2015-3-24-27\校验纸\Fri Mar 27 14-50-29.bmp	2.1349e-006 5.4207e-008 -5.044e-007 0.060756 0.00093025 0	1.8203e-007 1.8729e-006 -5.1622e-007 -0.0019381 0.066778 0	2.1884e-006 -0.0005335 -0.048734 -0.097427	1.195e-007 6.1674e-005 0.38148 -0.64839	-0.146693	-0.197012	-0.248372	-0.30076	-0.354162	-0.408566	-0.463957	-0.520324	-0.577653	-0.635931	-0.695144	-0.75528	-0.816325	-0.878267	-0.941091	-1.00479	-1.06934	-1.13473	-1.20096	-1.268	-1.33585	-1.40449	-1.47391	-1.54409	-1.61502	-1.6867	-1.7591	-1.83221	-1.90602	-1.98051	-2.05568	-2.13151	-2.20799	-2.2851	-2.36283	-2.44117	-2.5201	-2.59962	-2.6797	-2.76033	-2.84151	-2.92322
3	0.505997	24.4932	D:\Xumeng Li\论文\pic\Validation\IRRI sample 2015-3-24-27\校验纸\Fri Mar 27 14-50-29.bmp	2.1349e-006 5.4207e-008 -5.044e-007 0.060756 0.00093025 0	1.8203e-007 1.8729e-006 -5.1622e-007 -0.0019381 0.066778 0	-7.2538e-007 0.00017255 0.044902 0.012847	1.332e-007 1.5002e-005 0.25563 -0.35343	0.0579207	0.103335	0.149086	0.195168	0.241579	0.288313	0.335365	0.382733	0.430411	0.478394	0.52668	0.575262	0.624137	0.673301	0.722749	0.772477	0.822481	0.872755	0.923296	0.9741	1.02516	1.07648	1.12804	1.17985	1.2319	1.28419	1.33671	1.38945	1.44242	1.49561	1.54901	1.60263	1.65645	1.71047	1.76469	1.8191	1.87369	1.92848	1.98344	2.03858	2.09389	2.14936
4	0.0467708	27.597	D:\Xumeng Li\论文\pic\Validation\IRRI sample 2015-3-24-27\校验纸\Fri Mar 27 14-50-29.bmp	2.1349e-006 5.4207e-008 -5.044e-007 0.060756 0.00093025 0	1.8203e-007 1.8729e-006 -5.1622e-007 -0.0019381 0.066778 0	-2.2327e-006 0.00035929 -0.032679 0.17548	8.2769e-008 2.4321e-005 0.26145 -0.26837	0.143159	0.111542	0.0806163	0.0503694	0.0207875	-0.00814283	-0.036435	-0.0641023	-0.0911582	-0.117616	-0.143489	-0.168791	-0.193536	-0.217735	-0.241404	-0.264555	-0.287202	-0.309358	-0.331037	-0.352251	-0.373015	-0.393342	-0.413244	-0.432737	-0.451832	-0.470543	-0.488884	-0.506869	-0.52451	-0.54182	-0.558814	-0.575505	-0.591906	-0.60803	-0.623891	-0.639503	-0.654878	-0.67003	-0.684973	-0.69972	-0.714284	-0.728678
[truncated: 158 more columns]
