# Supplementary material for: A technique system for the measurement, reconstruction and character extraction of rice plant architecture
Source: PLoS One. 2017 May 30;12(5):e0177205. doi: 10.1371/journal.pone.0177205 (PMC5448746; doi:10.1371/journal.pone.0177205)
Supplement: S1 Data — There four type file in the zip file, SystemData is parameters of paratus, SSP_LCAA correspond to the special position of stem, leafvein correspond to data of leaf midrib curves, leafshape correspond to the data of leaf shape. 0: correspond to Sample S4, 1: correspond to Sample S5. (ZIP) [file pone.0177205.s007.zip › 2SSP_LCAA.xlsx]

## Sheet: Sheet1
Treatment	L1	Rotate1	L2	Rotate2	Leaf1 Angle	Leaf2 Angle	Leaf3 Angle	Leaf4 Angle	Leaf5 Angle
122	250	222	258	230	-110	54	180	0	0
	224	289	206	303	51	-36	86	0	0
	232	324	210	347	-44.5	180	-57	0	0
	234	341	220	0	-63	74	-66	104	0
	240	20	213	57	-82	0	-103	0	0
	251	53	238	59	-106	47	-96	0	0
	255	3	243	20	0	-117	-45	-78	0
	241	285	238	308	-77	-41	-154	-52	0
