# Supplementary material for: A technique system for the measurement, reconstruction and character extraction of rice plant architecture
Source: PLoS One. 2017 May 30;12(5):e0177205. doi: 10.1371/journal.pone.0177205 (PMC5448746; doi:10.1371/journal.pone.0177205)
Supplement: S2 Data — There four type file in the zip file, SystemData is parameters of paratus, SSP_LCAA correspond to the special position of stem, leafvein correspond to data of leaf midrib curves, leafshape correspond to the data of leaf shape. 101: correspond to neighbor 8 hills of Sample S1 (NSICRc222), 1: correspond to neighbor 8 hills of Sample S2 (NSICRc124H). (ZIP) [file pone.0177205.s008.zip]

Archive with 64 entries (64 files):
- leafshape11MarA101.xls
- leafshape11MarA102.xls
- leafshape11MarB101.xls
- leafshape11MarB102.xls
- leafshape11MarC101.xls
- leafshape11MarC102.xls
- leafshape11MarD101.xls
- leafshape11MarD102.xls
- leafshape11MarE101.xls
- leafshape11MarE102.xls
- leafshape11MarF101.xls
- leafshape11MarF102.xls
- leafshape11MarG101.xls
- leafshape11MarG102.xls
- leafshape11MarH101.xls
- leafshape11MarH102.xls
- leafveinA101.xls
- leafveinA102.xls
- leafveinB101.xls
- leafveinB102.xls
- leafveinC101.xls
- leafveinC102.xls
- leafveinD101.xls
- leafveinD102.xls
- leafveinE101.xls
- leafveinE102.xls
- leafveinF101.xls
- leafveinF102.xls
- leafveinG101.xls
- leafveinG102.xls
- leafveinH101.xls
- leafveinH102.xls
- SSP_LCAAA101.xlsx
- SSP_LCAAA102.xlsx
- SSP_LCAAB101.xlsx
- SSP_LCAAB102.xlsx
- SSP_LCAAC101.xlsx
- SSP_LCAAC102.xlsx
- SSP_LCAAD101.xlsx
- SSP_LCAAD102.xlsx
- SSP_LCAAE101.xlsx
- SSP_LCAAE102.xlsx
- SSP_LCAAF101.xlsx
- SSP_LCAAF102.xlsx
- SSP_LCAAG101.xlsx
- SSP_LCAAG102.xlsx
- SSP_LCAAH101.xlsx
- SSP_LCAAH102.xlsx
- System DataA101.xlsx
- System DataA102.xlsx
- System DataB101.xlsx
- System DataB102.xlsx
- System DataC101.xlsx
- System DataC102.xlsx
- System DataD101.xlsx
- System DataD102.xlsx
- System DataE101.xlsx
- System DataE102.xlsx
- System DataF101.xlsx
- System DataF102.xlsx
- System DataG101.xlsx
- System DataG102.xlsx
- System DataH101.xlsx
- System DataH102.xlsx
