# Supplementary material for: A technique system for the measurement, reconstruction and character extraction of rice plant architecture
Source: PLoS One. 2017 May 30;12(5):e0177205. doi: 10.1371/journal.pone.0177205 (PMC5448746; doi:10.1371/journal.pone.0177205)
Supplement: S2 Data — There four type file in the zip file, SystemData is parameters of paratus, SSP_LCAA correspond to the special position of stem, leafvein correspond to data of leaf midrib curves, leafshape correspond to the data of leaf shape. 101: correspond to neighbor 8 hills of Sample S1 (NSICRc222), 1: correspond to neighbor 8 hills of Sample S2 (NSICRc124H). (ZIP) [file pone.0177205.s008.zip › leafshape11MarA101.xls]

## Sheet: Sheet1
Length	Width	data9	data10	data11	data12	data13	data14	data15	data16	data17	data18	data19	data20	data21	data22	data23	data24	data25	data26	data27	data28	data29	data30	data31	data32	data33	data34	data35	data36	data37	data38	data39	data40	data41	data42	data43	data44	data45	data46	data47	data48	data49	data50	data51	data52	data53	data54	data55	data56
29.3791	0.81866	0.14989	0.29979	0.59957	0.89936	1.1991	1.4989	1.7987	2.0985	2.3983	2.6981	2.9979	3.2977	3.5974	3.8972	4.197	4.4968	4.7966	5.0964	5.3962	5.696	5.9957	6.2955	6.5953	6.8951	7.1949	7.4947	7.7945	8.0943	8.394	8.6938	8.9936	9.2934	9.5932	9.893	10.1928	10.4926	10.7923	11.0921	11.3919	11.6917	11.9915	12.2913	12.5911	12.8908	13.1906	13.4904	13.7902	13.9401
29.3791	0.81866	0.05853	0.17111	0.17108	0.12143	0.11253	0.071776	0.10363	0.12132	0.16647	0.24799	0.22044	0.25239	0.26118	0.30198	0.35157	0.36034	0.4143	0.50911	0.56306	0.59084	0.66221	0.70743	0.76571	0.76999	0.80656	0.76559	0.71596	0.73529	0.7159	0.72016	0.67052	0.70719	0.69859	0.66615	0.65754	0.63615	0.61646	0.65322	0.6164	0.62061	0.6163	0.65736	0.6531	0.60775	0.65732	0.76495	0.81028	0.81866
38.6844	0.8705	0.19737	0.39474	0.78948	1.1842	1.579	1.9737	2.3684	2.7632	3.1579	3.5527	3.9474	4.3421	4.7369	5.1316	5.5263	5.9211	6.3158	6.7106	7.1053	7.5	7.8948	8.2895	8.6843	9.079	9.4737	9.8685	10.2632	10.658	11.0527	11.4474	11.8422	12.2369	12.6317	13.0264	13.4211	13.6185	13.8159	14.2106	14.6054	15.0001	15.3948	15.7896	16.1843	16.579	16.9738	17.3685	17.7633	18.158
38.6844	0.8705	0.10309	0.20066	0.30652	0.36492	0.45425	0.50714	0.56275	0.66309	0.66577	0.69965	0.74445	0.74178	0.75795	0.77134	0.80538	0.80537	0.81867	0.85818	0.81328	0.81061	0.77096	0.75513	0.74202	0.71541	0.6704	0.65737	0.6072	0.6201	0.62003	0.67014	0.77043	0.8052	0.77037	0.82047	0.86042	0.8705	0.86789	0.86786	0.85777	0.86776	0.87018	0.85518	0.76975	0.76967	0.76958	0.7695	0.76943	0.81216
50.3718	1.0351	0.257	0.514	1.028	1.542	2.056	2.57	3.084	3.598	4.112	4.626	5.14	5.654	6.168	6.682	7.196	7.71	8.224	8.738	9.252	9.766	10.28	10.794	11.308	11.822	12.336	12.85	13.364	13.878	14.392	14.906	15.4199	15.9339	16.4479	16.7049	16.9619	17.4759	17.9899	18.5039	19.0179	19.5319	20.0459	20.5599	21.0739	21.5879	22.1019	22.6159	23.1299	23.6439
50.3718	1.0351	0.11415	0.1579	0.21161	0.31903	0.41321	0.46359	0.51724	0.53028	0.58387	0.60166	0.66829	0.70894	0.72828	0.72175	0.75926	0.82884	0.82559	0.87912	0.85051	0.87898	0.91352	0.97961	0.98579	0.98564	1.0141	0.93507	0.97295	0.97909	0.96977	0.96048	0.92234	0.96351	1.0138	1.0351	1.0349	1.0107	0.93394	0.96322	0.90688	0.88628	0.8713	0.83565	0.83256	0.82068	0.8206	0.88555	0.94244	0.87376
59.2826	1.1623	0.30246	0.60492	1.2098	1.8148	2.4197	3.0246	3.6295	4.2345	4.8394	5.4443	6.0492	6.6542	7.2591	7.864	8.4689	9.0739	9.6788	10.2837	10.8886	11.4936	12.0985	12.7034	13.3083	13.9133	14.5182	15.1231	15.728	16.333	16.9379	17.5428	18.1477	18.7526	19.3576	19.9625	20.5674	21.1723	21.7773	22.0797	22.3822	22.9871	23.592	24.197	24.8019	25.4068	26.0117	26.6167	27.2216	27.8265
59.2826	1.1623	0.011805	0.076753	0.3049	0.4112	0.51049	0.56129	0.56126	0.61893	0.64687	0.6674	0.65831	0.61877	0.66729	0.72925	0.79972	0.78432	0.77539	0.8305	0.8703	0.92973	0.97612	1.0376	1.0797	1.1198	1.1135	1.0754	1.0161	1.0369	1.0689	1.0387	1.0263	1.0749	1.1176	1.089	1.0828	1.1195	1.1373	1.1623	1.1603	1.1389	1.1387	1.1211	1.0349	1.0291	0.98576	1.0118	0.93473	0.97036
43.7431	1.4848	0.22318	0.44636	0.89272	1.3391	1.7854	2.2318	2.6781	3.1245	3.5709	4.0172	4.4636	4.9099	5.3563	5.8027	6.249	6.6954	7.1417	7.5881	8.0344	8.4808	8.9272	9.3735	9.8199	10.2662	10.7126	11.159	11.6053	12.0517	12.498	12.9444	13.3907	13.8371	14.2835	14.7298	15.1762	15.6225	16.0689	16.5153	16.9616	17.408	17.8543	18.3007	18.747	19.1934	19.6398	20.0861	20.5325	20.9788
43.7431	1.4848	0.10245	0.20483	0.30717	0.35844	0.40953	0.46071	0.51197	0.56317	0.61441	0.61448	0.61452	0.66515	0.71659	0.76816	0.87012	0.92179	0.92173	0.97305	1.0243	1.0748	1.0754	1.0754	1.1779	1.2287	1.3304	1.3312	1.3313	1.3301	1.3314	1.3812	1.3825	1.4332	1.4337	1.4337	1.4843	1.4848	1.4832	1.4337	1.4334	1.4337	1.4335	1.4337	1.4334	1.4827	1.4848	1.4829	1.4337	1.4334
24.2744	0.65485	0.12385	0.2477	0.4954	0.74309	0.99079	1.2385	1.4862	1.7339	1.9816	2.2293	2.477	2.7247	2.9724	3.2201	3.4678	3.7155	3.9632	4.2109	4.4586	4.7063	4.954	5.2017	5.4494	5.6971	5.9448	6.1925	6.4402	6.6879	6.9356	7.1833	7.4309	7.6786	7.9263	8.174	8.4217	8.6694	8.9171	9.1648	9.4125	9.6602	9.9079	10.1556	10.4033	10.651	10.8987	11.1464	11.3941	11.6418
24.2744	0.65485	0.051788	0.055482	0.15165	0.15533	0.30692	0.3069	0.30505	0.30685	0.30682	0.35674	0.35671	0.34947	0.20691	0.25502	0.255	0.25677	0.25674	0.20681	0.25139	0.25492	0.25667	0.25664	0.25486	0.29602	0.25659	0.25656	0.25654	0.25651	0.25649	0.30294	0.30465	0.35455	0.45607	0.45604	0.49572	0.45601	0.45598	0.45089	0.40434	0.406	0.35605	0.35435	0.40258	0.45578	0.45575	0.49902	0.50561	0.50558
37.8948	0.81579	0.19334	0.38668	0.77336	1.16	1.5467	1.9334	2.3201	2.7068	3.0935	3.4801	3.8668	4.2535	4.6402	5.0269	5.4135	5.8002	6.1869	6.5736	6.9603	7.347	7.7336	8.1203	8.507	8.8937	9.2804	9.667	10.0537	10.4404	10.8271	11.2138	11.6004	11.7938	11.9871	12.3738	12.7605	13.1472	13.5339	13.9205	14.3072	14.6939	15.0806	15.4673	15.8539	16.2406	16.6273	17.014	17.4007	17.7874
37.8948	0.81579	0.05747	0.15036	0.29585	0.44384	0.45116	0.45604	0.50135	0.50377	0.50378	0.55153	0.60645	0.64466	0.60882	0.64473	0.69729	0.74277	0.71615	0.79064	0.75455	0.66823	0.69044	0.69977	0.75687	0.76835	0.76369	0.71808	0.7522	0.76585	0.76806	0.76576	0.80908	0.81579	0.81124	0.76776	0.80894	0.79783	0.76541	0.76754	0.75428	0.66716	0.66272	0.61471	0.61465	0.75637	0.76714	0.76706	0.76484	0.7605
50.0641	1.0014	0.25543	0.51086	1.0217	1.5326	2.0434	2.5543	3.0651	3.576	4.0869	4.5977	5.1086	5.6194	6.1303	6.6412	7.152	7.6629	8.1737	8.6846	9.1954	9.7063	10.2172	10.728	11.2389	11.7497	12.2606	12.7715	13.2823	13.7932	14.304	14.5595	14.8149	15.3257	15.8366	16.3475	16.8583	17.3692	17.88	18.3909	18.9018	19.4126	19.9235	20.4343	20.9452	21.456	21.9669	22.4778	22.9886	23.4995
50.0641	1.0014	0.10395	0.15434	0.21734	0.28029	0.31174	0.33049	0.40306	0.43105	0.60459	0.61078	0.66422	0.68263	0.70529	0.77706	0.82431	0.85333	0.80904	0.78279	0.87141	0.83298	0.83286	0.87415	0.93339	0.93029	0.92726	0.97457	0.96863	0.88544	0.92691	1.0014	0.95974	0.93538	0.95677	0.86472	0.88187	0.90637	0.97095	0.96522	0.88146	0.89783	0.86158	0.83082	0.84191	0.78029	0.81106	0.85583	0.88064	0.88052
37.9983	1.2407	0.19387	0.38774	0.77548	1.1632	1.551	1.9387	2.3264	2.7142	3.1019	3.4896	3.8774	4.2651	4.6529	5.0406	5.4283	5.8161	6.2038	6.5915	6.9793	7.367	7.7548	8.1425	8.5302	8.918	9.3057	9.6935	10.0812	10.4689	10.8567	11.2444	11.6321	12.0199	12.4076	12.7954	13.1831	13.5708	13.9586	14.3463	14.734	15.1218	15.5095	15.8973	16.285	16.6727	17.0605	17.4482	17.836	18.2237
37.9983	1.2407	0.050561	0.15957	0.21801	0.24886	0.25672	0.31512	0.35782	0.424	0.42786	0.42782	0.47833	0.52883	0.61056	0.58318	0.66493	0.71546	0.76984	0.78516	0.86321	0.88615	0.93281	0.98713	0.97562	0.96041	0.98697	1.0223	1.0879	1.0765	1.0803	1.1082	1.0877	1.1812	1.17	1.1418	1.1417	1.1587	1.1773	1.1378	1.1661	1.1662	1.1414	1.1734	1.1881	1.2239	1.2348	1.1696	1.1733	1.1878
27.2433	1.4394	0.139	0.27799	0.55598	0.83398	1.112	1.39	1.668	1.9459	2.2239	2.5019	2.7799	3.0579	3.3359	3.6139	3.8919	4.1699	4.4479	4.7259	5.0039	5.2819	5.5598	5.8378	6.1158	6.3938	6.6718	6.9498	7.2278	7.5058	7.7838	8.0618	8.3398	8.6178	8.8958	9.1738	9.4517	9.7297	10.0077	10.2857	10.5637	10.8417	11.1197	11.3977	11.6757	11.9537	12.2317	12.5097	12.7877	13.0656
27.2433	1.4394	0.10152	0.11377	0.21527	0.25786	0.27006	0.37154	0.42227	0.42629	0.47297	0.47698	0.56635	0.57843	0.57436	0.613	0.67178	0.71448	0.77325	0.81596	0.87071	0.88267	0.93738	0.97612	0.98404	1.0348	1.0855	1.1203	1.1401	1.1591	1.14	1.14	1.1867	1.1867	1.2334	1.2412	1.1905	1.1904	1.2919	1.3269	1.323	1.2878	1.2839	1.2839	1.2916	1.3268	1.3422	1.3383	1.3344	1.3421
27.8422	0.76516	0.14205	0.2841	0.56821	0.85231	1.1364	1.4205	1.7046	1.9887	2.2728	2.5569	2.841	3.1252	3.4093	3.6934	3.9775	4.2616	4.5457	4.8298	5.1139	5.2559	5.398	5.6821	5.9662	6.2503	6.5344	6.8185	7.1026	7.3867	7.6708	7.9549	8.239	8.5231	8.8072	9.0913	9.3755	9.6596	9.9437	10.2278	10.5119	10.796	11.0801	11.3642	11.6483	11.9324	12.2165	12.5006	12.7847	13.0688
27.8422	0.76516	0.099551	0.10915	0.15252	0.3082	0.4141	0.46066	0.50405	0.51354	0.55695	0.55061	0.60986	0.61298	0.66272	0.69047	0.66267	0.70928	0.73714	0.71236	0.71231	0.76516	0.71225	0.70292	0.66242	0.66237	0.71211	0.71206	0.70894	0.70893	0.74335	0.71502	0.71191	0.75249	0.71186	0.7118	0.71176	0.74634	0.7117	0.74633	0.71166	0.71462	0.75832	0.75829	0.75829	0.76123	0.74926	0.70546	0.6119	0.65271
30.1959	0.75813	0.15406	0.30812	0.61624	0.92436	1.2325	1.5406	1.8487	2.1569	2.465	2.7731	3.0812	3.3893	3.6975	4.0056	4.3137	4.6218	4.9299	5.2381	5.5462	5.8543	6.1624	6.4706	6.7787	7.0868	7.3949	7.703	8.0112	8.3193	8.6274	8.9355	9.2436	9.5518	9.8599	10.0139	10.168	10.4761	10.7843	11.0924	11.4005	11.7086	12.0167	12.3249	12.633	12.9411	13.2492	13.5573	13.8655	14.1736
30.1959	0.75813	0.10051	0.10374	0.15184	0.19995	0.20528	0.20631	0.25023	0.25547	0.30155	0.25647	0.30052	0.40209	0.4544	0.55693	0.60616	0.60614	0.60814	0.60512	0.5578	0.55776	0.55772	0.55768	0.55763	0.5528	0.5528	0.60496	0.60777	0.60679	0.60769	0.65787	0.65782	0.65686	0.65774	0.75813	0.75808	0.75804	0.75799	0.75794	0.75789	0.75785	0.55333	0.75343	0.7577	0.75766	0.75761	0.75756	0.75751	0.75582
41.8812	1.0138	0.21368	0.42736	0.85472	1.2821	1.7094	2.1368	2.5642	2.9915	3.4189	3.8462	4.2736	4.7009	5.1283	5.5557	5.983	6.4104	6.8377	7.2651	7.6925	8.1198	8.5472	8.9745	9.4019	9.8293	10.2566	10.684	11.1113	11.5387	11.9661	12.3934	12.8208	13.2481	13.6755	14.1028	14.5302	14.9576	15.1712	15.3849	15.8123	16.2396	16.667	17.0944	17.5217	17.9491	18.3764	18.8038	19.2312	19.6585
41.8812	1.0138	0.15675	0.16754	0.3027	0.32148	0.37188	0.46206	0.49387	0.47264	0.56555	0.65061	0.66114	0.72208	0.80464	0.77767	0.81244	0.81505	0.86031	0.87576	0.95866	0.92617	0.96119	1.004	0.87812	0.90821	0.92592	0.87792	0.96118	0.97619	0.97609	0.97351	0.92548	0.94368	0.92535	0.97326	0.97809	1.0138	1.0138	0.9779	0.97779	0.97769	0.95598	0.92713	0.92703	0.97023	0.92451	0.87401	0.87391	0.87382
30.5358	1.1259	0.15579	0.31159	0.62318	0.93477	1.2464	1.5579	1.8695	2.1811	2.4927	2.8043	3.1159	3.4275	3.7391	4.0507	4.3623	4.6738	4.9854	5.297	5.6086	5.9202	6.2318	6.5434	6.855	7.1666	7.4781	7.7897	8.1013	8.4129	8.7245	9.0361	9.3477	9.6593	9.9709	10.2825	10.594	10.9056	11.0614	11.2172	11.5288	11.8404	12.152	12.4636	12.7752	13.0868	13.3983	13.7099	14.0215	14.3331
30.5358	1.1259	0.054825	0.10561	0.20317	0.26397	0.30673	0.3127	0.3575	0.41423	0.41618	0.45707	0.50786	0.56842	0.71291	0.72069	0.82221	0.82216	0.86323	0.97435	1.0212	1.0231	0.96855	1.0193	1.0269	1.0249	1.0192	0.97407	1.021	1.0248	1.0247	1.0736	1.0754	1.0772	1.0753	1.1205	1.1204	1.1186	1.1259	1.0751	1.075	1.0768	1.0767	1.0749	1.0748	1.0712	1.0694	1.0747	1.0746	1.0238
24.1031	1.2276	0.12297	0.24595	0.4919	0.73785	0.9838	1.2297	1.4757	1.7216	1.9676	2.2135	2.4595	2.7054	2.9514	3.1973	3.4433	3.6892	3.9352	4.1811	4.4271	4.673	4.919	5.1649	5.4109	5.6568	5.9028	6.1487	6.3947	6.6406	6.8866	7.1325	7.3785	7.6244	7.8704	8.1163	8.3623	8.6082	8.8542	9.1001	9.3461	9.592	9.838	10.0839	10.3299	10.5758	10.8218	11.0677	11.3137	11.5596
24.1031	1.2276	0.052664	0.10532	0.20671	0.25626	0.30964	0.35843	0.3607	0.35992	0.46133	0.46206	0.46278	0.46201	0.46273	0.4627	0.46195	0.51371	0.61302	0.61586	0.61512	0.6158	0.71723	0.76831	0.81731	0.82004	0.87106	0.92145	0.92209	0.97048	0.97313	0.97243	0.97306	0.97237	0.97298	1.024	1.0725	1.075	1.0743	1.126	1.1254	1.126	1.1253	1.1259	1.1252	1.1258	1.1258	1.1257	1.1257	1.1251
24.7651	0.90248	0.12635	0.25271	0.50541	0.75812	1.0108	1.2635	1.5162	1.7689	2.0216	2.2743	2.5271	2.7798	3.0325	3.2852	3.5379	3.7906	4.0433	4.296	4.5487	4.8014	5.0541	5.3068	5.5595	5.8122	6.0649	6.3176	6.5703	6.823	7.0757	7.3284	7.5812	7.8339	8.0866	8.2129	8.3393	8.592	8.8447	9.0974	9.3501	9.6028	9.8555	10.1082	10.3609	10.6136	10.8663	11.119	11.3717	11.6244
24.7651	0.90248	0.050661	0.10191	0.20087	0.25266	0.30041	0.30269	0.39999	0.35274	0.35272	0.35269	0.40274	0.50231	0.65297	0.65293	0.6529	0.65287	0.70288	0.70284	0.7023	0.70278	0.75277	0.75274	0.75221	0.75267	0.75264	0.7526	0.75257	0.75254	0.7525	0.75201	0.80204	0.80247	0.90206	0.90248	0.90244	0.9024	0.90236	0.90105	0.85228	0.80219	0.7021	0.70165	0.65202	0.65198	0.65196	0.69962	0.65193	0.65152
36.8512	0.9701	0.18802	0.37603	0.75206	1.1281	1.5041	1.8802	2.2562	2.6322	3.0083	3.3843	3.7603	4.1364	4.5124	4.8884	5.2645	5.6405	6.0165	6.3926	6.7686	7.1446	7.5206	7.8967	8.2727	8.6487	9.0248	9.4008	9.7768	9.9649	10.1529	10.5289	10.9049	11.281	11.657	12.033	12.4091	12.7851	13.1611	13.5372	13.9132	14.2892	14.6653	15.0413	15.4173	15.7934	16.1694	16.5454	16.9215	17.2975
36.8512	0.9701	0.1029	0.15319	0.31558	0.4664	0.51665	0.56004	0.56911	0.60573	0.61928	0.66726	0.71525	0.81351	0.82017	0.82009	0.90509	0.90951	0.92052	0.92044	0.96187	0.95966	0.90504	0.86998	0.8699	0.92012	0.92004	0.91996	0.96374	0.9701	0.97002	0.96358	0.91961	0.91953	0.90896	0.86913	0.91725	0.95704	0.96947	0.957	0.95904	0.91905	0.91897	0.91889	0.91881	0.91872	0.91259	0.91856	0.91448	0.86818
50.1152	1.0741	0.25569	0.51138	1.0228	1.5341	2.0455	2.5569	3.0683	3.5797	4.091	4.6024	5.1138	5.6252	6.1366	6.6479	7.1593	7.6707	8.1821	8.6934	9.2048	9.7162	10.2276	10.739	11.2503	11.7617	12.2731	12.7845	13.2959	13.8072	14.3186	14.83	15.3414	15.8528	16.3641	16.6198	16.8755	17.3869	17.8983	18.4097	18.921	19.4324	19.9438	20.4552	20.9666	21.4779	21.9893	22.5007	23.0121	23.5235
50.1152	1.0741	0.11299	0.17835	0.32993	0.32981	0.43079	0.6183	0.67175	0.68327	0.68315	0.68304	0.68291	0.76957	0.82863	0.82573	0.83416	0.83404	0.88446	0.91237	0.93757	0.99663	1.0217	1.0355	1.0354	1.016	0.93416	1.0214	1.0132	0.91756	0.90936	0.97338	0.98409	1.0291	1.0661	1.0741	1.0182	0.98353	0.9834	0.97801	0.9727	0.98049	0.98299	0.96731	0.88178	0.88423	0.91409	0.93453	0.96448	1.015
45.8299	1.2645	0.23383	0.46765	0.9353	1.403	1.8706	2.3383	2.8059	3.2736	3.7412	4.2089	4.6765	5.1442	5.6118	6.0795	6.5471	7.0148	7.4824	7.9501	8.4177	8.8854	9.353	9.8207	10.2883	10.756	11.2236	11.6913	12.1589	12.6266	13.0943	13.5619	14.0296	14.4972	14.9649	15.4325	15.9002	16.3678	16.8355	17.3031	17.7708	18.2384	18.7061	19.1737	19.6414	20.109	20.3429	20.5767	21.0443	21.512
45.8299	1.2645	0.11523	0.20637	0.36199	0.46002	0.4839	0.4971	0.48374	0.5648	0.53434	0.58161	0.60874	0.56472	0.60873	0.66278	0.87896	0.9097	0.8789	0.89205	0.96702	0.93933	1.021	0.98991	0.98979	1.0716	1.0813	1.0651	1.0877	1.0908	1.1568	1.1446	1.1536	1.1285	1.1284	1.0904	1.1442	1.122	1.144	1.1883	1.2358	1.2264	1.2139	1.2201	1.1942	1.22	1.2645	1.2446	1.2414	1.1845
33.7923	1.5341	0.17241	0.34482	0.68964	1.0345	1.3793	1.7241	2.0689	2.4137	2.7586	3.1034	3.4482	3.793	4.1378	4.4827	4.8275	5.1723	5.5171	5.8619	6.2067	6.5516	6.8964	7.2412	7.586	7.9308	8.2757	8.6205	8.9653	9.3101	9.6549	9.9998	10.3446	10.6894	11.0342	11.379	11.7239	12.0687	12.4135	12.7583	13.1031	13.448	13.7928	14.1376	14.4824	14.8272	15.172	15.5169	15.8617	16.2065
33.7923	1.5341	0.15608	0.25509	0.27016	0.31512	0.36311	0.37209	0.41408	0.51907	0.52798	0.52792	0.56108	0.57883	0.62684	0.67191	0.72878	0.77387	0.83072	0.87876	0.97784	0.98654	1.0229	1.0739	1.1393	1.1816	1.2326	1.2412	1.2692	1.244	1.2806	1.292	1.2919	1.3371	1.3456	1.3682	1.3427	1.3454	1.3425	1.3878	1.3961	1.3932	1.3959	1.4246	1.3931	1.3957	1.3929	1.3364	1.3446	1.3709
31.4113	0.84774	0.16026	0.32052	0.64105	0.96157	1.2821	1.6026	1.9231	2.2437	2.5642	2.8847	3.2052	3.5258	3.8463	4.1668	4.4873	4.8078	5.1284	5.4489	5.7694	6.0899	6.4105	6.731	7.0515	7.372	7.6926	8.0131	8.3336	8.6541	8.9746	9.2952	9.6157	9.9362	10.2567	10.5773	10.8978	11.2183	11.5388	11.8593	12.1799	12.5004	12.8209	13.1414	13.462	13.7825	14.103	14.4235	14.7441	14.9043
31.4113	0.84774	0.1006	0.10627	0.11003	0.1603	0.16027	0.21052	0.26079	0.30362	0.31102	0.36126	0.45443	0.46176	0.46171	0.46167	0.56219	0.6555	0.6627	0.71296	0.71291	0.71107	0.66255	0.6625	0.70565	0.71447	0.71266	0.6641	0.70559	0.71429	0.71423	0.71417	0.71412	0.71406	0.7123	0.71225	0.7122	0.71215	0.7121	0.75726	0.76227	0.75888	0.71194	0.7555	0.76211	0.80407	0.81229	0.81223	0.81218	0.84774
43.8484	0.97252	0.22372	0.44743	0.89486	1.3423	1.7897	2.2372	2.6846	3.132	3.5795	4.0269	4.4743	4.9218	5.3692	5.8166	6.2641	6.7115	7.1589	7.6063	8.0538	8.5012	8.9486	9.3961	9.8435	10.2909	10.7384	11.1858	11.6332	12.0807	12.5281	12.9755	13.423	13.8704	14.3178	14.7653	15.2127	15.6601	16.1076	16.555	16.7787	17.0024	17.4499	17.8973	18.3447	18.7922	19.2396	19.687	20.1344	20.5819
43.8484	0.97252	0.10138	0.20275	0.26485	0.31222	0.41677	0.4167	0.41663	0.61447	0.66194	0.72045	0.72037	0.77249	0.77084	0.81525	0.82289	0.8228	0.82118	0.82109	0.81048	0.77029	0.82083	0.82222	0.82065	0.82056	0.82193	0.82184	0.8203	0.82021	0.82155	0.87069	0.87061	0.87192	0.87182	0.87033	0.92227	0.96321	0.97136	0.97127	0.97252	0.97108	0.97099	0.97221	0.96556	0.92012	0.91874	0.87065	0.86927	0.86664
33.4167	0.80715	0.17049	0.34099	0.68197	1.023	1.3639	1.7049	2.0459	2.3869	2.7279	3.0689	3.4099	3.7509	4.0918	4.4328	4.7738	5.1148	5.4558	5.7968	6.1378	6.4788	6.8197	7.1607	7.5017	7.6722	7.8427	8.1837	8.5247	8.8657	9.2067	9.5476	9.8886	10.2296	10.5706	10.9116	11.2526	11.5936	11.9346	12.2755	12.6165	12.9575	13.2985	13.6395	13.9805	14.3215	14.6624	15.0034	15.3444	15.6854
33.4167	0.80715	0.09996	0.20151	0.29988	0.50295	0.55923	0.59975	0.55919	0.59978	0.59978	0.64978	0.65285	0.65745	0.74671	0.65743	0.74982	0.65892	0.74384	0.74987	0.75138	0.75731	0.7543	0.75724	0.79985	0.80715	0.75859	0.79839	0.74988	0.70278	0.70851	0.7499	0.70701	0.74848	0.70836	0.7069	0.75826	0.7582	0.75813	0.75808	0.75664	0.75795	0.79972	0.80648	0.80509	0.75776	0.75236	0.7037	0.65505	0.65238
47.237	1.1077	0.241	0.48201	0.96402	1.446	1.928	2.41	2.8921	3.3741	3.8561	4.3381	4.8201	5.3021	5.7841	6.2661	6.7481	7.2301	7.7122	8.1942	8.6762	9.1582	9.6402	10.1222	10.6042	11.0862	11.5682	12.0502	12.2912	12.5323	13.0143	13.4963	13.9783	14.4603	14.9423	15.4243	15.9063	16.3883	16.8703	17.3524	17.8344	18.3164	18.7984	19.2804	19.7624	20.2444	20.7264	21.2084	21.6904	22.1725
47.237	1.1077	0.16028	0.2223	0.32276	0.32035	0.41385	0.46408	0.55307	0.60563	0.65589	0.72208	0.77	0.80887	0.86813	0.8223	0.87024	0.87238	0.87227	0.9158	0.96159	1.0031	0.97246	1.049	1.0248	1.0246	1.0726	1.0747	1.1077	1.0596	1.0241	1.024	1.0092	0.87309	0.90655	0.92105	0.96295	0.92089	0.92077	0.95662	0.95459	0.97076	0.96864	0.91432	0.87	0.86592	0.8176	0.85595	0.86967	0.86956
45.5021	1.1982	0.23215	0.46431	0.92861	1.3929	1.8572	2.3215	2.7858	3.2502	3.7145	4.1788	4.6431	5.1074	5.5717	6.036	6.5003	6.9646	7.4289	7.8932	8.3575	8.8218	9.2861	9.7505	10.2148	10.6791	11.1434	11.6077	12.072	12.5363	13.0006	13.4649	13.9292	14.3935	14.8578	15.3221	15.7865	16.2508	16.7151	17.1794	17.6437	18.108	18.5723	18.8045	19.0366	19.5009	19.9652	20.4295	20.8938	21.3581
45.5021	1.1982	0.16155	0.212	0.35321	0.40367	0.46084	0.52133	0.56504	0.56168	0.57166	0.60215	0.53107	0.71626	0.76007	0.86097	0.88391	0.88708	0.92111	0.88043	0.91779	0.97794	0.95204	0.97139	1.0121	1.0562	1.0121	1.0689	1.0784	1.0435	1.0783	1.0846	1.1003	1.0813	1.0843	1.1696	1.182	1.1726	1.1376	1.1539	1.1477	1.1342	1.1372	1.1982	1.1722	1.1369	1.169	1.169	1.1125	1.0831
32.2744	1.3224	0.16467	0.32933	0.65866	0.98799	1.3173	1.6467	1.976	2.3053	2.6346	2.964	3.2933	3.6226	3.952	4.2813	4.6106	4.94	5.2693	5.5986	5.928	6.2573	6.5866	6.9159	7.2453	7.5746	7.9039	8.2333	8.5626	8.8919	9.2213	9.5506	9.8799	10.2092	10.5386	10.8679	11.1972	11.5266	11.8559	12.1852	12.5146	12.8439	13.1732	13.5026	13.8319	14.1612	14.4905	14.8199	15.1492	15.4785
32.2744	1.3224	0.10245	0.10302	0.15279	0.25465	0.25552	0.35734	0.45899	0.45912	0.50999	0.50995	0.50991	0.50987	0.5606	0.66205	0.71296	0.76429	0.86579	0.91696	0.91691	1.0186	1.0695	1.0695	1.1708	1.1711	1.1711	1.171	1.171	1.1709	1.1709	1.2217	1.2216	1.2216	1.2215	1.2723	1.2722	1.2722	1.2722	1.2722	1.2722	1.2722	1.2722	1.2722	1.2722	1.2722	1.2722	1.2722	1.2722	1.2722
25.975	0.87631	0.13253	0.26505	0.5301	0.79515	1.0602	1.3253	1.5903	1.8554	2.1204	2.3855	2.6505	2.9156	3.1806	3.4457	3.7107	3.9758	4.2408	4.5059	4.7709	5.036	5.301	5.5661	5.8311	6.0962	6.3612	6.6263	6.8913	7.1564	7.4214	7.6865	7.9515	8.2166	8.4816	8.7467	9.0117	9.2768	9.5418	9.8069	10.0719	10.337	10.602	10.8671	11.1321	11.3972	11.6622	11.9273	12.1923	12.4574
25.975	0.87631	0.10212	0.20424	0.2576	0.31555	0.41304	0.4176	0.46864	0.51055	0.57068	0.61717	0.62395	0.62165	0.62162	0.62158	0.62155	0.62151	0.62147	0.62144	0.6214	0.6236	0.5725	0.57025	0.62123	0.6212	0.62116	0.67213	0.71875	0.7231	0.77407	0.77621	0.82721	0.82716	0.82496	0.82492	0.81842	0.77384	0.77381	0.77377	0.81196	0.77587	0.77582	0.77578	0.76939	0.72259	0.76515	0.77355	0.76932	0.72248
16.3729	0.75545	0.083535	0.16707	0.33414	0.50121	0.66828	0.83535	1.0024	1.1695	1.3366	1.5036	1.6707	1.8378	2.0048	2.1719	2.339	2.5061	2.6731	2.7567	2.8402	3.0073	3.1743	3.3414	3.5085	3.6756	3.8426	4.0097	4.1768	4.3438	4.5109	4.678	4.845	5.0121	5.1792	5.3463	5.5133	5.6804	5.8475	6.0145	6.1816	6.3487	6.5158	6.6828	6.8499	7.017	7.184	7.3511	7.5182	7.6852
16.3729	0.75545	0.099977	0.15277	0.25276	0.70286	0.70844	0.70841	0.70282	0.6556	0.65559	0.65835	0.65833	0.65831	0.65829	0.65827	0.65825	0.70548	0.70546	0.75545	0.70822	0.70819	0.70817	0.70815	0.65816	0.70541	0.70813	0.70538	0.70808	0.70806	0.70804	0.70802	0.708	0.75256	0.75255	0.70527	0.70255	0.65796	0.65794	0.65792	0.6579	0.60792	0.60253	0.55522	0.55521	0.55519	0.60517	0.60783	0.60781	0.60779
38.8841	0.96876	0.19839	0.39678	0.79355	1.1903	1.5871	1.9839	2.3807	2.7774	3.1742	3.571	3.9678	4.3645	4.7613	5.1581	5.5549	5.9516	6.3484	6.7452	7.142	7.5388	7.9355	8.3323	8.7291	8.9275	9.1259	9.5226	9.9194	10.3162	10.713	11.1097	11.5065	11.9033	12.3001	12.6969	13.0936	13.4904	13.8872	14.284	14.6807	15.0775	15.4743	15.8711	16.2678	16.6646	17.0614	17.4582	17.8549	18.2517
38.8841	0.96876	0.055614	0.10859	0.20142	0.26746	0.35249	0.41843	0.46614	0.51128	0.60939	0.65972	0.66996	0.76802	0.81066	0.82081	0.86349	0.86094	0.86344	0.8181	0.77273	0.82301	0.82293	0.85826	0.87312	0.96876	0.96623	0.95636	0.92321	0.92311	0.92303	0.96115	0.92291	0.91075	0.87243	0.91548	0.91066	0.8603	0.85789	0.87213	0.86731	0.82166	0.80982	0.7712	0.77113	0.81203	0.8213	0.82122	0.85989	0.86218
38.2085	0.97206	0.19494	0.38988	0.77976	1.1696	1.5595	1.9494	2.3393	2.7292	3.1191	3.5089	3.8988	4.2887	4.6786	5.0685	5.4584	5.8482	6.2381	6.628	7.0179	7.4078	7.7976	8.1875	8.5774	8.9673	9.3572	9.7471	10.1369	10.3319	10.5268	10.9167	11.3066	11.6965	12.0863	12.4762	12.8661	13.256	13.6459	14.0358	14.4256	14.8155	15.2054	15.5953	15.9852	16.3751	16.7649	17.1548	17.5447	17.9346
38.2085	0.97206	0.15514	0.20586	0.35657	0.36386	0.36381	0.50726	0.56659	0.56653	0.56648	0.56642	0.6692	0.76634	0.76909	0.76902	0.82102	0.86892	0.87023	0.86199	0.87144	0.87137	0.86994	0.92054	0.92047	0.92172	0.92032	0.92025	0.92018	0.97206	0.97198	0.97061	0.97054	0.97173	0.97165	0.97032	0.97024	0.91953	0.92068	0.92061	0.96756	0.96993	0.97106	0.97098	0.9697	0.96963	0.97073	0.97065	0.9694	0.96933
33.5922	1.016	0.17139	0.34278	0.68556	1.0283	1.3711	1.7139	2.0567	2.3994	2.7422	3.085	3.4278	3.7706	4.1133	4.4561	4.7989	5.1417	5.4844	5.8272	6.17	6.5128	6.8556	7.1983	7.5411	7.8839	8.2267	8.5694	8.9122	9.255	9.5978	9.9406	10.1119	10.2833	10.6261	10.9689	11.3117	11.6544	11.9972	12.34	12.6828	13.0256	13.3683	13.7111	14.0539	14.3967	14.7394	15.0822	15.425	15.7678
33.5922	1.016	0.0076859	0.065346	0.11274	0.21011	0.34986	0.40745	0.49982	0.5498	0.66481	0.70972	0.71468	0.85211	0.90957	0.91449	0.91443	0.91435	0.95439	0.95684	0.90687	0.91419	0.90435	0.91166	0.90432	0.91159	0.91396	0.95662	0.96381	0.95899	0.96373	1.0065	1.016	1.0016	0.95877	0.86351	0.86345	0.86108	0.86336	0.8633	0.86323	0.86084	0.81318	0.8131	0.85377	0.81302	0.81296	0.8129	0.81283	0.83993
44.2396	1.0257	0.22571	0.45142	0.90285	1.3543	1.8057	2.2571	2.7085	3.16	3.6114	4.0628	4.5142	4.9657	5.4171	5.8685	6.3199	6.7714	7.2228	7.6742	8.1256	8.5771	9.0285	9.4799	9.9313	10.3828	10.8342	11.2856	11.737	12.1885	12.6399	13.0913	13.5427	13.9941	14.4456	14.897	15.3484	15.7998	16.2513	16.477	16.7027	17.1541	17.6055	18.057	18.5084	18.9598	19.4112	19.8627	20.3141	20.7655
44.2396	1.0257	0.15072	0.20696	0.38701	0.5055	0.61195	0.71834	0.72716	0.72706	0.72696	0.72686	0.81258	0.82713	0.84817	0.82698	0.87133	0.87703	0.85679	0.82662	0.82651	0.86237	0.91255	0.92669	0.9655	0.95981	0.96258	0.97377	0.9039	0.87597	0.87586	0.87576	0.87566	1.0152	1.0152	0.97585	0.97574	0.95931	1.0204	1.0257	1.0067	0.87497	0.91971	0.91161	0.87471	0.72399	0.86391	0.95634	0.95896	0.87434
58.7869	1.1278	0.29993	0.59987	1.1997	1.7996	2.3995	2.9993	3.5992	4.1991	4.7989	5.3988	5.9987	6.5985	7.1984	7.7983	8.3981	8.998	9.5979	10.1977	10.7976	11.3975	11.9973	12.5972	13.1971	13.7969	14.3968	14.9966	15.5965	16.1964	16.7962	17.3961	17.996	18.5958	19.1957	19.4956	19.7956	20.3954	20.9953	21.5952	22.195	22.7949	23.3948	23.9946	24.5945	25.1944	25.7942	26.3941	26.994	27.5938
58.7869	1.1278	0.11671	0.16322	0.26806	0.30282	0.36501	0.42324	0.46588	0.52405	0.6056	0.67147	0.68295	0.74868	0.78368	0.8112	0.92351	0.9322	0.91584	0.89554	0.9775	1.0166	1.0446	1.0315	1.0425	1.0521	0.99925	0.99906	0.99789	1.0273	1.0667	1.0235	1.1062	1.0739	1.1134	1.1278	1.0844	1.0843	1.0842	1.0628	1.0123	0.99727	0.96535	0.97587	0.99684	0.96521	1.0226	0.99988	0.99621	1.0555
47.3244	1.3826	0.24145	0.4829	0.96581	1.4487	1.9316	2.4145	2.8974	3.3803	3.8632	4.3461	4.829	5.3119	5.7948	6.2777	6.7606	7.2435	7.7264	8.2093	8.6922	9.1751	9.6581	10.141	10.6239	11.1068	11.5897	12.0726	12.5555	13.0384	13.5213	14.0042	14.4871	14.97	15.4529	15.9358	16.4187	16.9016	17.3845	17.8674	18.3503	18.8332	19.0746	19.3161	19.799	20.2819	20.7648	21.2477	21.7306	22.2135
47.3244	1.3826	0.20567	0.25661	0.31136	0.36226	0.41696	0.50937	0.52437	0.57336	0.61678	0.66397	0.71489	0.77314	0.77855	0.7694	0.7275	0.76753	0.91675	0.91682	0.931	0.97477	1.0292	1.0661	1.0835	1.0834	1.129	1.1765	1.1341	1.1747	1.1339	1.1847	1.1846	1.1845	1.2287	1.2254	1.1843	1.2188	1.2746	1.2875	1.3383	1.3763	1.3826	1.3285	1.3363	1.3362	1.3637	1.3314	1.285	1.2849
33.8649	1.5971	0.17278	0.34556	0.69112	1.0367	1.3822	1.7278	2.0734	2.4189	2.7645	3.11	3.4556	3.8012	4.1467	4.4923	4.8378	5.1834	5.529	5.8745	6.2201	6.5656	6.9112	7.2568	7.6023	7.9479	8.2934	8.639	8.9846	9.3301	9.6757	10.0212	10.3668	10.7124	11.0579	11.4035	11.749	12.0946	12.4402	12.7857	13.1313	13.4768	13.8224	14.168	14.5135	14.8591	15.2046	15.5502	15.723	15.8958
33.8649	1.5971	0.1048	0.11258	0.25551	0.41652	0.46503	0.47272	0.52378	0.56205	0.57734	0.6284	0.6258	0.67686	0.67934	0.72786	0.92466	0.93467	0.93459	0.98314	1.0317	1.0753	1.1774	1.1897	1.2359	1.2407	1.2918	1.2917	1.3427	1.3694	1.3426	1.3864	1.3936	1.4277	1.3935	1.4349	1.4373	1.3838	1.3933	1.3932	1.4443	1.4882	1.4442	1.5463	1.588	1.5462	1.5462	1.5878	1.5971	1.5878
28.487	0.70903	0.14534	0.29068	0.58137	0.87205	1.1627	1.4534	1.7441	2.0348	2.3255	2.6162	2.9068	3.1975	3.4882	3.7789	4.0696	4.3603	4.6509	4.9416	5.2323	5.523	5.8137	6.1044	6.395	6.6857	6.9764	7.2671	7.5578	7.8485	8.1392	8.4298	8.7205	8.8659	9.0112	9.3019	9.5926	9.8833	10.1739	10.4646	10.7553	11.046	11.3367	11.6274	11.918	12.2087	12.4994	12.7901	13.0808	13.3715
28.487	0.70903	0.10415	0.20207	0.20826	0.30617	0.3082	0.29998	0.30407	0.40812	0.41012	0.40806	0.40399	0.35801	0.35999	0.35996	0.60179	0.60976	0.60972	0.60968	0.55766	0.5596	0.60955	0.6095	0.60946	0.60356	0.45169	0.40754	0.45167	0.50938	0.50933	0.55928	0.65913	0.70903	0.70708	0.65706	0.60142	0.65895	0.65891	0.60888	0.45893	0.64941	0.65873	0.65125	0.6087	0.64937	0.65859	0.65119	0.65487	0.65849
44.2593	0.87155	0.22581	0.45163	0.90325	1.3549	1.8065	2.2581	2.7098	3.1614	3.613	4.0646	4.5163	4.9679	5.4195	5.8711	6.3228	6.7744	7.0002	7.226	7.6776	8.1293	8.5809	9.0325	9.4841	9.9358	10.3874	10.839	11.2906	11.7423	12.1939	12.6455	13.0971	13.5488	14.0004	14.452	14.9036	15.3553	15.8069	16.2585	16.7101	17.1618	17.6134	18.065	18.5167	18.9683	19.4199	19.8715	20.3232	20.7748
44.2593	0.87155	0.20786	0.26707	0.30392	0.36972	0.4155	0.46572	0.51374	0.60551	0.64487	0.6207	0.65573	0.71462	0.74766	0.76696	0.77116	0.86101	0.87155	0.81699	0.77086	0.84831	0.81892	0.82091	0.8566	0.82076	0.86066	0.8688	0.82051	0.82046	0.87065	0.87055	0.86844	0.86037	0.86035	0.81996	0.81789	0.75191	0.75584	0.81972	0.81961	0.85625	0.80599	0.76914	0.76904	0.76894	0.76884	0.76686	0.75927	0.66252
40.0333	1.0682	0.20425	0.4085	0.81701	1.2255	1.634	2.0425	2.451	2.8595	3.268	3.6765	4.085	4.4935	4.902	5.3105	5.719	6.1275	6.536	6.9445	7.353	7.7616	8.1701	8.5786	8.9871	9.3956	9.8041	10.2126	10.6211	11.0296	11.4381	11.8466	12.0508	12.2551	12.6636	13.0721	13.4806	13.8891	14.2976	14.7061	15.1146	15.5231	15.9316	16.3401	16.7486	17.1571	17.5656	17.9741	18.3826	18.7911
40.0333	1.0682	0.15184	0.2066	0.30882	0.35836	0.40792	0.41093	0.50609	0.46146	0.50608	0.55963	0.56253	0.65886	0.66365	0.71512	0.81529	0.86114	0.86671	0.86479	0.81599	0.85833	0.9135	0.91704	0.91607	0.96131	1.0128	1.0171	0.96645	1.0119	1.0641	1.0675	1.0682	1.0624	0.96693	1.0134	1.0174	1.0133	0.96586	0.96657	1.0093	0.96646	0.91582	0.91499	0.96327	0.96545	0.96611	1.0166	1.0165	1.0165
28.2321	1.1779	0.14404	0.28808	0.57616	0.86425	1.1523	1.4404	1.7285	2.0166	2.3047	2.5927	2.8808	3.1689	3.457	3.7451	4.0332	4.3212	4.6093	4.8974	5.1855	5.4736	5.7616	6.0497	6.3378	6.6259	6.914	7.2021	7.4901	7.7782	8.0663	8.3544	8.6425	8.9305	9.2186	9.5067	9.7948	10.0829	10.371	10.659	10.9471	11.2352	11.5233	11.8114	11.9554	12.0995	12.3875	12.6756	12.9637	13.2518
28.2321	1.1779	0.050835	0.057194	0.16096	0.25627	0.3092	0.31338	0.36627	0.41498	0.50829	0.51868	0.51864	0.51653	0.56937	0.6607	0.71971	0.76846	0.81927	0.82127	0.91884	0.92491	0.97362	1.0264	1.0264	1.0243	1.0163	1.0223	1.0242	1.077	1.077	1.0749	1.0769	1.0768	1.1237	1.1275	1.1275	1.1274	1.1274	1.1273	1.1253	1.1684	1.1272	1.1741	1.1779	1.1779	1.1778	1.1683	1.1269	1.1212
15.6347	0.41191	0.079769	0.15954	0.31908	0.47861	0.63815	0.79769	0.95723	1.1168	1.2763	1.4358	1.5954	1.7549	1.9145	2.074	2.2335	2.3931	2.5526	2.7121	2.8717	3.0312	3.1908	3.3503	3.5098	3.6694	3.8289	3.9885	4.148	4.3075	4.4671	4.6266	4.7861	4.9457	5.1052	5.2648	5.4243	5.5838	5.7434	5.9029	6.0624	6.222	6.3815	6.5411	6.7006	6.8601	7.0197	7.1792	7.3388	7.4185
15.6347	0.41191	0.053091	0.055138	0.10618	0.15313	0.15721	0.1572	0.15516	0.10615	0.15718	0.15717	0.10613	0.10612	0.10611	0.10611	0.1061	0.10609	0.10609	0.10608	0.10607	0.10606	0.10606	0.10605	0.10604	0.10604	0.10603	0.10602	0.15704	0.15703	0.15702	0.15701	0.20802	0.20801	0.20801	0.208	0.20799	0.30806	0.31001	0.31	0.30998	0.36098	0.36291	0.36289	0.36288	0.36286	0.36093	0.36091	0.3609	0.41191
18.7783	0.50828	0.095808	0.19162	0.38323	0.57485	0.76646	0.95808	1.1497	1.3413	1.5329	1.7245	1.9162	2.1078	2.2994	2.491	2.6826	2.8742	3.0658	3.2575	3.4491	3.6407	3.8323	4.0239	4.2155	4.4072	4.5988	4.7904	4.982	5.1736	5.3652	5.5568	5.7485	5.9401	6.1317	6.3233	6.5149	6.7065	6.8982	7.0898	7.2814	7.473	7.6646	7.8562	8.0478	8.2395	8.4311	8.6227	8.8143	9.0059
18.7783	0.50828	0.0058262	0.017476	0.054963	0.1041	0.14743	0.10991	0.2082	0.24573	0.23413	0.20819	0.20239	0.23996	0.20819	0.25155	0.28914	0.24577	0.21395	0.24577	0.19663	0.20239	0.20816	0.23427	0.20815	0.20239	0.20813	0.21388	0.25154	0.21386	0.2835	0.26302	0.25728	0.30071	0.26299	0.30642	0.30642	0.26296	0.30069	0.3064	0.3121	0.34415	0.3064	0.295	0.31208	0.30639	0.31775	0.34986	0.31773	0.36121
30.0579	0.91579	0.15336	0.30671	0.61343	0.92014	1.2269	1.5336	1.8403	2.147	2.4537	2.7604	3.0671	3.3739	3.6806	3.9873	4.294	4.6007	4.9074	5.2141	5.5208	5.8276	6.1343	6.441	6.7477	7.0544	7.3611	7.6678	7.9746	8.1279	8.2813	8.588	8.8947	9.2014	9.5081	9.8148	10.1216	10.4283	10.735	11.0417	11.3484	11.6551	11.9618	12.2686	12.5753	12.882	13.1887	13.4954	13.8021	14.1088
30.0579	0.91579	0.0067823	0.099997	0.24997	0.36682	0.46673	0.52002	0.51658	0.46655	0.4665	0.55975	0.66303	0.713	0.71964	0.70631	0.653	0.61957	0.65628	0.61619	0.75294	0.80954	0.81608	0.8693	0.86924	0.91264	0.90934	0.90935	0.89957	0.91579	0.90278	0.86896	0.86567	0.86884	0.85913	0.61561	0.51561	0.50916	0.46877	0.54951	0.75258	0.85252	0.86837	0.85248	0.76834	0.70568	0.65571	0.5558	0.30291	0.30292
44.9466	1.0194	0.22932	0.45864	0.91728	1.3759	1.8346	2.2932	2.7518	3.2105	3.6691	4.1277	4.5864	5.045	5.5037	5.9623	6.4209	6.8796	7.3382	7.7969	8.2555	8.7141	9.1728	9.6314	10.09	10.5487	10.778	11.0073	11.466	11.9246	12.3832	12.8419	13.3005	13.7592	14.2178	14.6764	15.1351	15.5937	16.0523	16.511	16.9696	17.4283	17.8869	18.3455	18.8042	19.2628	19.7215	20.1801	20.6387	21.0974
44.9466	1.0194	0.15447	0.21088	0.31477	0.41422	0.50638	0.51505	0.6578	0.66638	0.71819	0.71668	0.718	0.75999	0.76831	0.76683	0.76812	0.76666	0.76793	0.76648	0.76774	0.81278	0.81803	0.86705	0.91087	0.91735	1.0194	1.018	1.0103	0.91698	0.91815	0.91804	1.0188	1.0187	1.01	0.86717	0.91267	1.0182	1.0181	1.018	1.0097	0.91702	0.91576	0.60727	0.70925	0.71491	0.70577	0.70913	0.81218	0.80881
51.0993	1.2194	0.26071	0.52142	1.0428	1.5643	2.0857	2.6071	3.1285	3.65	4.1714	4.6928	5.2142	5.7356	6.2571	6.7785	7.2999	7.8213	8.3428	8.8642	9.3856	9.907	10.4284	10.9499	11.4713	11.9927	12.5141	13.0355	13.557	14.0784	14.5998	15.1212	15.6427	16.1641	16.6855	17.2069	17.7283	18.2498	18.7712	19.2926	19.814	20.3355	20.8569	21.3783	21.639	21.8997	22.4211	22.9426	23.464	23.9854
51.0993	1.2194	0.010645	0.10388	0.19715	0.25306	0.34641	0.3543	0.3726	0.41534	0.56457	0.56455	0.65803	0.72407	0.76184	0.79715	0.81247	0.7745	0.85802	0.86809	0.91115	0.97679	1.0631	1.068	1.1063	1.0989	1.068	1.0247	1.0704	1.027	1.0631	1.0221	1.0149	1.0631	1.0971	1.0655	1.0361	1.1643	1.1784	1.137	1.1986	1.1345	1.1367	1.2171	1.2194	1.1688	1.1687	1.1754	1.0348	1.0831
38.6244	1.2773	0.19706	0.39413	0.78825	1.1824	1.5765	1.9706	2.3648	2.7589	3.153	3.5471	3.9413	4.3354	4.7295	5.1236	5.5178	5.9119	6.306	6.7001	7.0943	7.4884	7.8825	8.2767	8.6708	9.0649	9.459	9.8532	10.2473	10.6414	11.0355	11.4297	11.8238	12.2179	12.612	13.0062	13.4003	13.7944	14.1885	14.5827	14.9768	15.3709	15.7651	16.1592	16.5533	16.9474	17.3416	17.7357	17.9327	18.1298
38.6244	1.2773	0.10209	0.10504	0.20856	0.30915	0.36229	0.40902	0.46355	0.46349	0.46412	0.61581	0.66478	0.66809	0.66736	0.6673	0.61619	0.56569	0.7672	0.81632	0.82003	0.92076	1.0239	1.0238	1.0243	1.0746	1.0746	1.0745	1.1255	1.0743	1.1248	1.2261	1.2271	1.2271	1.227	1.2269	1.2268	1.2267	1.2272	1.2266	1.2265	1.2269	1.2259	1.1753	1.1752	1.1756	1.226	1.2765	1.2773	1.2768
31.4843	1.3279	0.16063	0.32127	0.64254	0.9638	1.2851	1.6063	1.9276	2.2489	2.5701	2.8914	3.2127	3.534	3.8552	4.1765	4.4978	4.819	5.1403	5.4616	5.7828	6.1041	6.4254	6.7466	7.0679	7.3892	7.7104	8.0317	8.353	8.6742	8.9955	9.3168	9.638	9.9593	10.2806	10.6019	10.9231	11.2444	11.405	11.5657	11.8869	12.2082	12.5295	12.8507	13.172	13.4933	13.8145	14.1358	14.4571	14.7783
31.4843	1.3279	0.10235	0.1558	0.31614	0.40942	0.42071	0.46509	0.47182	0.56518	0.57411	0.61632	0.6252	0.62075	0.62736	0.62731	0.67625	0.6762	0.72295	0.76754	0.87203	0.88071	0.98298	1.0319	1.0341	1.034	1.0765	1.0872	1.1874	1.1895	1.2385	1.2405	1.2383	1.2895	1.2852	1.2831	1.2893	1.2893	1.3279	1.2913	1.2912	1.3279	1.2911	1.291	1.291	1.2909	1.2888	1.2827	1.2376	1.2314
30.3036	0.99552	0.15461	0.30922	0.61844	0.92766	1.2369	1.5461	1.8553	2.1645	2.4738	2.783	3.0922	3.4014	3.7106	4.0199	4.3291	4.6383	4.9475	5.2568	5.566	5.8752	6.1844	6.4936	6.8029	7.1121	7.4213	7.7305	8.0397	8.349	8.6582	8.9674	9.2766	9.5858	9.8951	10.2043	10.5135	10.8227	11.1319	11.4412	11.7504	12.0596	12.3688	12.678	12.9873	13.1419	13.2965	13.6057	13.9149	14.2242
30.3036	0.99552	0.054204	0.11049	0.11045	0.2063	0.26044	0.3563	0.50629	0.60217	0.65422	0.71032	0.76026	0.7602	0.81013	0.852	0.86206	0.85999	0.85994	0.95787	0.95982	0.9098	0.90974	0.90968	0.90963	0.91154	0.90952	0.95942	0.90941	0.9113	0.96118	0.95919	0.90913	0.90528	0.91099	0.90902	0.89946	0.85897	0.91081	0.90886	0.9088	0.90875	0.91056	0.9105	0.90858	0.99552	0.95851	0.9603	0.94926	0.95291
38.7512	0.91048	0.19771	0.39542	0.79084	1.1863	1.5817	1.9771	2.3725	2.7679	3.1634	3.5588	3.9542	4.3496	4.745	5.1405	5.5359	5.9313	6.3267	6.7221	7.1176	7.513	7.9084	8.3038	8.6992	8.897	9.0947	9.4901	9.8855	10.2809	10.6764	11.0718	11.4672	11.8626	12.258	12.6535	13.0489	13.4443	13.8397	14.2351	14.6306	15.026	15.4214	15.8168	16.2122	16.6077	17.0031	17.3985	17.7939	18.1893
38.7512	0.91048	0.10228	0.20377	0.3029	0.40823	0.5066	0.55617	0.60424	0.6087	0.60864	0.65528	0.65889	0.70847	0.70984	0.70906	0.80829	0.81031	0.80955	0.85579	0.86045	0.90346	0.81003	0.80931	0.90992	0.91048	0.90853	0.8594	0.85994	0.85926	0.85919	0.85971	0.85905	0.85898	0.85948	0.85884	0.85933	0.8587	0.85863	0.8591	0.85849	0.85843	0.85887	0.85728	0.80794	0.80836	0.80732	0.65728	0.70468	0.80712
51.9205	0.96474	0.2649	0.5298	1.0596	1.5894	2.1192	2.649	3.1788	3.7086	4.2384	4.7682	5.298	5.8278	6.3576	6.8874	7.4172	7.947	8.4768	9.0066	9.5364	10.0662	10.596	11.1258	11.6556	12.1854	12.7152	13.245	13.5099	13.7748	14.3046	14.8344	15.3642	15.894	16.4238	16.9536	17.4834	18.0132	18.543	19.0728	19.6026	20.1324	20.6622	21.192	21.7218	22.2516	22.7814	23.3112	23.841	24.3708
51.9205	0.96474	0.057134	0.15846	0.30562	0.45603	0.51302	0.57149	0.56982	0.60794	0.62184	0.67236	0.71222	0.72129	0.76732	0.77325	0.77313	0.81033	0.86537	0.87411	0.87398	0.87385	0.86085	0.9115	0.87217	0.87346	0.87333	0.87321	0.96474	0.91684	0.87294	0.87282	0.87269	0.96452	0.91126	0.51679	0.51793	0.56842	0.61508	0.75928	0.77066	0.77055	0.77043	0.71967	0.56646	0.46276	0.71083	0.86625	0.87096	0.87083
50.4358	1.132	0.25733	0.51465	1.0293	1.544	2.0586	2.5733	3.0879	3.6026	4.1172	4.6319	5.1465	5.6612	6.1758	6.6905	7.2051	7.7198	8.2344	8.7491	9.2637	9.7784	10.293	10.8077	11.3223	11.837	12.3516	12.8663	13.3809	13.8956	14.4102	14.9249	15.4395	15.9542	16.4688	16.9835	17.4982	18.0128	18.5275	19.0421	19.5568	20.0714	20.5861	21.1007	21.6154	21.8727	22.13	22.6447	23.1593	23.674
50.4358	1.132	0.058123	0.10721	0.21436	0.31612	0.36695	0.45812	0.47392	0.51948	0.56686	0.55988	0.57364	0.57357	0.66167	0.67521	0.7142	0.76508	0.81595	0.86682	0.87998	0.91274	0.96533	1.0259	1.08	1.0719	1.083	1.1195	1.0225	1.0687	0.98097	1.024	1.0687	1.0809	1.0732	1.0268	1.0611	1.0297	1.031	1.0294	1.0788	1.1251	1.1251	1.0814	1.0812	1.132	1.1319	1.1247	1.1205	1.0807
35.9818	1.6453	0.18358	0.36716	0.73432	1.1015	1.4686	1.8358	2.203	2.5701	2.9373	3.3045	3.6716	4.0388	4.4059	4.7731	5.1403	5.5074	5.8746	6.2417	6.6089	6.9761	7.3432	7.7104	8.0775	8.4447	8.8119	9.179	9.5462	9.9134	10.2805	10.6477	11.0148	11.382	11.7492	12.1163	12.4835	12.8506	13.2178	13.585	13.9521	14.3193	14.6864	15.0536	15.4208	15.7879	16.1551	16.5223	16.8894	17.2566
35.9818	1.6453	0.20396	0.21417	0.26854	0.31271	0.42818	0.47574	0.51319	0.53001	0.52994	0.52988	0.57747	0.62506	0.67934	0.73361	0.78786	0.91756	0.97514	1.0327	1.0425	1.0737	1.0359	1.0868	1.1345	1.1312	1.141	1.1409	1.1376	1.1756	1.2298	1.2426	1.2425	1.2425	1.2902	1.2933	1.3411	1.3474	1.427	1.3951	1.4396	1.4333	1.4395	1.4489	1.4488	1.4903	1.5412	1.5505	1.5473	1.5348
31.6606	0.80644	0.16153	0.32307	0.64614	0.9692	1.2923	1.6153	1.9384	2.2615	2.5845	2.9076	3.2307	3.5537	3.8768	4.1999	4.5229	4.846	5.1691	5.4921	5.8152	6.1383	6.4614	6.7844	7.1075	7.4306	7.5921	7.7536	8.0767	8.3998	8.7228	9.0459	9.369	9.692	10.0151	10.3382	10.6612	10.9843	11.3074	11.6304	11.9535	12.2766	12.5996	12.9227	13.2458	13.5688	13.8919	14.215	14.538	14.8611
31.6606	0.80644	0.15286	0.16045	0.26317	0.35579	0.4084	0.46101	0.46098	0.46096	0.51354	0.56112	0.60872	0.61612	0.69656	0.66618	0.65877	0.6661	0.70637	0.71368	0.7161	0.70876	0.70875	0.75399	0.76604	0.76598	0.80644	0.76591	0.76346	0.71571	0.76101	0.70853	0.66313	0.70375	0.71315	0.71075	0.66297	0.66292	0.70831	0.70596	0.70363	0.71287	0.75368	0.76288	0.76283	0.76278	0.76272	0.76267	0.7558	0.66244
22.989	0.97017	0.11729	0.23458	0.46916	0.70374	0.93833	1.1729	1.4075	1.6421	1.8767	2.1112	2.3458	2.5804	2.815	3.0496	3.2841	3.5187	3.7533	3.9879	4.2225	4.457	4.6916	4.9262	5.1608	5.3954	5.63	5.8645	6.0991	6.3337	6.5683	6.8029	7.0374	7.272	7.5066	7.7412	7.9758	8.2103	8.4449	8.6795	8.9141	9.1487	9.3833	9.6178	9.8524	10.087	10.3216	10.5562	10.7907	11.0253
22.989	0.97017	0.0064852	0.10381	0.15409	0.16378	0.25142	0.36164	0.40546	0.41511	0.45573	0.46534	0.46211	0.50917	0.56264	0.56262	0.65999	0.66634	0.66312	0.71338	0.71653	0.76046	0.66625	0.66622	0.65357	0.75732	0.76675	0.76671	0.76668	0.8138	0.8169	0.85778	0.85777	0.81683	0.8168	0.86705	0.86702	0.85769	0.86389	0.86695	0.86692	0.86687	0.91096	0.91709	0.95506	0.91707	0.92009	0.90782	0.86671	0.90779
30.0027	0.6646	0.15308	0.30615	0.6123	0.91845	1.2246	1.5308	1.8369	2.1431	2.4492	2.7554	3.0615	3.3677	3.6738	3.98	4.2861	4.5923	4.8984	5.2046	5.5107	5.8169	6.123	6.4292	6.7353	7.0415	7.3476	7.6538	7.9599	8.2661	8.5722	8.8784	9.1845	9.4907	9.7968	10.103	10.4091	10.7153	11.0214	11.3276	11.6337	11.9399	12.246	12.5522	12.8583	13.1645	13.4706	13.7768	14.0829	14.3891
30.0027	0.6646	0.053687	0.14914	0.21076	0.33217	0.34013	0.38593	0.3978	0.40176	0.39389	0.35206	0.31411	0.33636	0.35205	0.39787	0.46711	0.46706	0.51286	0.51672	0.46305	0.42106	0.4094	0.30992	0.25632	0.21816	0.21428	0.20271	0.2601	0.40159	0.4169	0.46659	0.46655	0.51241	0.53926	0.51997	0.55826	0.60795	0.60793	0.6117	0.61543	0.64248	0.61913	0.56563	0.60779	0.63875	0.61151	0.5655	0.61892	0.66113
36.3208	0.92097	0.18531	0.37062	0.74124	1.1119	1.4825	1.8531	2.2237	2.5943	2.965	3.3356	3.7062	4.0768	4.4474	4.8181	5.1887	5.5593	5.9299	6.3005	6.6712	7.0418	7.4124	7.783	7.9683	8.1536	8.5243	8.8949	9.2655	9.6361	10.0067	10.3774	10.748	11.1186	11.4892	11.8598	12.2305	12.6011	12.9717	13.3423	13.7129	14.0836	14.4542	14.8248	15.1954	15.5661	15.9367	16.3073	16.6779	17.0485
36.3208	0.92097	0.10311	0.20364	0.4098	0.41747	0.46766	0.51531	0.61828	0.61821	0.71864	0.71857	0.72103	0.77117	0.7711	0.76853	0.76846	0.86137	0.86877	0.8687	0.86863	0.87102	0.87094	0.87086	0.92097	0.87065	0.86815	0.86807	0.868	0.86793	0.86785	0.86778	0.8701	0.87002	0.81977	0.86991	0.8604	0.81724	0.80778	0.76693	0.81239	0.91977	0.91969	0.91961	0.91492	0.86239	0.76659	0.76652	0.76645	0.76638
50.7755	1.1041	0.25906	0.51812	1.0362	1.5544	2.0725	2.5906	3.1087	3.6268	4.1449	4.6631	5.1812	5.6993	6.2174	6.7355	7.2536	7.7718	8.2899	8.808	9.3261	9.8442	10.3623	10.8805	11.3986	11.9167	12.4348	12.9529	13.471	13.9892	14.2482	14.5073	15.0254	15.5435	16.0616	16.5797	17.0979	17.616	18.1341	18.6522	19.1703	19.6885	20.2066	20.7247	21.2428	21.7609	22.279	22.7972	23.3153	23.8334
50.7755	1.1041	0.10115	0.11267	0.20689	0.27118	0.40685	0.42499	0.45966	0.51696	0.52363	0.56293	0.61568	0.62672	0.62664	0.67051	0.72758	0.82426	0.86171	0.91443	0.91871	0.97138	1.0134	1.0155	1.0112	1.0239	1.0301	1.0638	1.0576	1.0298	1.1041	0.97712	0.94844	0.92843	0.96671	0.97877	1.0111	1.0092	0.97849	1.021	1.0498	0.97821	0.97808	0.97602	0.92151	0.87858	0.87653	0.8764	0.95653	0.90979
53.7812	1.1844	0.27439	0.54879	1.0976	1.6464	2.1952	2.7439	3.2927	3.8415	4.3903	4.9391	5.4879	6.0367	6.5855	7.1342	7.683	8.2318	8.7806	9.3294	9.8782	10.427	10.9758	11.5245	12.0733	12.6221	13.1709	13.7197	14.2685	14.8173	15.3661	15.9148	16.4636	17.0124	17.5612	18.11	18.6588	18.9332	19.2076	19.7564	20.3051	20.8539	21.4027	21.9515	22.5003	23.0491	23.5979	24.1467	24.6954	25.2442
53.7812	1.1844	0.055059	0.10176	0.26476	0.35612	0.42552	0.45783	0.61447	0.66124	0.68143	0.67929	0.72202	0.72993	0.7298	0.77265	0.88414	0.93292	0.96809	0.98354	1.0323	1.0341	1.0696	1.0866	1.1298	1.1372	1.1352	1.135	1.1183	1.024	0.98404	0.9839	1.0327	1.0326	1.134	1.1339	1.1828	1.1844	1.0845	1.0826	1.0825	1.1176	1.1347	1.1278	1.0836	1.0818	1.0817	1.0732	0.9307	0.93056
39.794	1.3859	0.20303	0.40606	0.81212	1.2182	1.6242	2.0303	2.4364	2.8424	3.2485	3.6545	4.0606	4.4667	4.8727	5.2788	5.6849	6.0909	6.497	6.903	7.3091	7.7152	8.1212	8.5273	8.9333	9.3394	9.7455	10.1515	10.5576	10.9636	11.3697	11.7758	12.1818	12.5879	12.994	13.4	13.8061	14.2121	14.6182	15.0243	15.4303	15.8364	16.2424	16.6485	16.8515	17.0546	17.4606	17.8667	18.2727	18.6788
39.794	1.3859	0.15473	0.2073	0.30646	0.45965	0.46849	0.51658	0.51946	0.52085	0.51934	0.52072	0.57026	0.66522	0.72333	0.77292	0.87357	0.92873	0.97828	1.0224	1.0292	1.0305	1.1244	1.1835	1.182	1.1833	1.2263	1.2342	1.2249	1.2341	1.234	1.2798	1.2849	1.3358	1.3357	1.3331	1.2846	1.2845	1.3279	1.3353	1.3352	1.3351	1.335	1.3824	1.3859	1.3858	1.3798	1.3346	1.3345	1.3344
23.7067	1.0849	0.12095	0.24191	0.48381	0.72572	0.96762	1.2095	1.4514	1.6933	1.9352	2.1771	2.4191	2.661	2.9029	3.1448	3.3867	3.6286	3.8705	4.1124	4.3543	4.5962	4.8381	5.08	5.3219	5.5638	5.8057	6.0476	6.2895	6.5314	6.7733	7.0153	7.2572	7.4991	7.741	7.9829	8.2248	8.4667	8.7086	8.9505	9.1924	9.4343	9.6762	9.9181	10.16	10.4019	10.6438	10.8857	11.1276	11.3695
23.7067	1.0849	0.054029	0.10512	0.16207	0.21022	0.21313	0.31821	0.31527	0.41744	0.41742	0.46559	0.47137	0.47134	0.47131	0.46842	0.47128	0.51371	0.56192	0.57052	0.57336	0.61298	0.62439	0.62436	0.67258	0.71511	0.72646	0.77185	0.77748	0.82289	0.81723	0.77742	0.82285	0.82284	0.77736	0.82562	0.82839	0.77729	0.8172	0.82832	0.82828	0.871	0.82826	0.82821	0.82818	0.82814	0.8281	0.88191	0.87638	0.82804
33.4583	0.91304	0.17071	0.34141	0.68282	1.0242	1.3656	1.7071	2.0485	2.3899	2.7313	3.0727	3.4141	3.7555	4.0969	4.4383	4.7798	5.1212	5.4626	5.804	6.1454	6.4868	6.8282	7.1696	7.511	7.8525	8.1939	8.5353	8.8767	9.2181	9.5595	9.9009	10.2423	10.5837	10.9252	11.2666	11.608	11.9494	12.2908	12.4615	12.6322	12.9736	13.315	13.6564	13.9979	14.3393	14.6807	15.0221	15.3635	15.7049
33.4583	0.91304	0.049926	0.059527	0.15936	0.20607	0.21879	0.35265	0.40573	0.50871	0.60851	0.65841	0.70516	0.76449	0.76757	0.77064	0.76744	0.78615	0.76735	0.76729	0.80476	0.80165	0.8109	0.80163	0.81083	0.80773	0.81384	0.76696	0.7669	0.76682	0.81669	0.81663	0.81655	0.80744	0.76956	0.8164	0.80734	0.80432	0.81625	0.91304	0.91299	0.86602	0.86003	0.76614	0.76608	0.76013	0.71608	0.7043	0.71306	0.7483
47.3634	1.0732	0.24165	0.4833	0.9666	1.4499	1.9332	2.4165	2.8998	3.3831	3.8664	4.3497	4.833	5.3163	5.7996	6.2829	6.7662	7.2495	7.7328	8.2161	8.6994	9.1827	9.666	10.1493	10.6326	10.8742	11.1159	11.5992	12.0825	12.5658	13.0491	13.5324	14.0157	14.499	14.9823	15.4656	15.9489	16.4322	16.9155	17.3988	17.8821	18.3654	18.8487	19.332	19.8153	20.2986	20.7819	21.2652	21.7485	22.2318
47.3634	1.0732	0.15971	0.17032	0.32141	0.37169	0.3716	0.40936	0.45555	0.50592	0.56041	0.60665	0.65701	0.67126	0.77192	0.82019	0.9572	1.0016	0.97316	0.97304	0.96503	0.95906	0.97276	1.0133	1.0578	1.0732	1.0712	0.97231	0.9722	1.013	1.0091	1.011	0.97186	0.99598	0.97169	0.96234	0.92114	0.96407	0.91915	0.87053	0.87043	0.90808	0.90986	0.91338	0.91512	0.87176	0.90794	0.86285	0.82114	0.85409
48.625	1.1244	0.24809	0.49617	0.99235	1.4885	1.9847	2.4809	2.977	3.4732	3.9694	4.4656	4.9617	5.4579	5.9541	6.4503	6.9464	7.4426	7.9388	8.435	8.9311	9.4273	9.9235	10.4196	10.9158	11.412	11.9082	12.4043	12.9005	13.3967	13.8929	14.141	14.389	14.8852	15.3814	15.8776	16.3737	16.8699	17.3661	17.8623	18.3584	18.8546	19.3508	19.847	20.3431	20.8393	21.3355	21.8316	22.3278	22.824
48.625	1.1244	0.10577	0.16085	0.2556	0.26871	0.40983	0.47348	0.55965	0.57684	0.61242	0.67588	0.66305	0.67359	0.71155	0.7622	0.86559	0.87804	0.91616	0.91204	0.87986	0.92019	0.97489	0.97886	1.0092	1.062	1.056	1.068	1.0292	1.0719	1.0816	1.1244	1.0659	0.97811	1.0171	1.0581	1.0151	0.97776	1.0676	1.0808	1.0807	1.1106	1.0656	1.0279	1.0747	1.0801	1.0782	1.0293	1.0183	0.97841
36.3529	1.3302	0.18547	0.37095	0.7419	1.1128	1.4838	1.8547	2.2257	2.5966	2.9676	3.3385	3.7095	4.0804	4.4514	4.8223	5.1933	5.5642	5.9352	6.3061	6.6771	7.048	7.419	7.7899	8.1609	8.5318	8.9027	9.2737	9.6446	10.0156	10.3865	10.7575	11.1284	11.4994	11.8703	12.2413	12.6122	12.9832	13.3541	13.7251	14.096	14.467	14.8379	15.2089	15.5798	15.9508	16.3217	16.6927	17.0636	17.2491
36.3529	1.3302	0.15427	0.25486	0.30853	0.3568	0.45872	0.4667	0.46665	0.51494	0.56847	0.56841	0.56835	0.5683	0.56824	0.56818	0.66494	0.76812	0.81779	0.82277	0.87363	0.92205	0.97544	0.97537	1.0251	1.0771	1.173	1.1789	1.1789	1.1788	1.1787	1.2237	1.1786	1.1785	1.1785	1.1784	1.1783	1.1782	1.1782	1.1781	1.2278	1.2289	1.2288	1.2287	1.2286	1.2297	1.2773	1.2794	1.3249	1.3302
24.8486	1.2337	0.12678	0.25356	0.50712	0.76067	1.0142	1.2678	1.5213	1.7749	2.0285	2.282	2.5356	2.7891	3.0427	3.2962	3.5498	3.8034	4.0569	4.3105	4.564	4.8176	5.0712	5.3247	5.5783	5.8318	6.0854	6.3389	6.5925	6.8461	7.0996	7.3532	7.6067	7.8603	8.1138	8.3674	8.621	8.8745	9.1281	9.3816	9.6352	9.8887	10.1423	10.3959	10.6494	10.903	11.1565	11.4101	11.6636	11.9172
24.8486	1.2337	0.15642	0.16407	0.20727	0.21872	0.26193	0.31278	0.32038	0.35601	0.3712	0.42204	0.4258	0.42198	0.46525	0.47656	0.47275	0.51605	0.52731	0.52352	0.52349	0.52345	0.56679	0.66845	0.6759	0.71552	0.77751	0.8246	0.832	0.87168	0.87906	0.97704	0.9844	1.0204	1.0352	1.086	1.1221	1.1294	1.1367	1.133	1.0858	1.0858	1.0821	1.1292	1.1365	1.1364	1.1255	1.0347	1.0311	0.98383
26.6384	0.54849	0.13591	0.27182	0.54364	0.81546	1.0873	1.3591	1.6309	1.9027	2.1746	2.4464	2.7182	2.99	3.2618	3.5337	3.8055	4.0773	4.3491	4.6209	4.8928	5.1646	5.4364	5.7082	5.98	6.2519	6.5237	6.7955	7.0673	7.3391	7.611	7.8828	8.1546	8.4264	8.5623	8.6983	8.9701	9.2419	9.5137	9.7855	10.0574	10.3292	10.601	10.8728	11.1446	11.4165	11.6883	11.9601	12.2319	12.5037
26.6384	0.54849	0.15168	0.20154	0.2535	0.29915	0.25768	0.25138	0.19526	0.10598	0.10388	0.10802	0.15372	0.20564	0.15783	0.20768	0.15779	0.15777	0.20557	0.20962	0.2554	0.25539	0.29917	0.30523	0.40295	0.40697	0.40694	0.4448	0.40691	0.40688	0.44878	0.45867	0.45863	0.50847	0.54849	0.50843	0.54263	0.50643	0.5064	0.49861	0.50637	0.50441	0.49862	0.5063	0.50435	0.4583	0.50814	0.5081	0.50048	0.40834
33.2051	0.96068	0.16941	0.33883	0.67765	1.0165	1.3553	1.6941	2.033	2.3718	2.7106	3.0494	3.3883	3.7271	4.0659	4.4048	4.7436	5.0824	5.4212	5.7601	6.0989	6.4377	6.7765	6.946	7.1154	7.4542	7.793	8.1319	8.4707	8.8095	9.1483	9.4872	9.826	10.1648	10.5036	10.8425	11.1813	11.5201	11.859	12.1978	12.5366	12.8754	13.2143	13.5531	13.8919	14.2307	14.5696	14.9084	15.2472	15.5861
33.2051	0.96068	0.25549	0.40017	0.45556	0.56625	0.61088	0.6582	0.69757	0.70555	0.7082	0.75293	0.74767	0.7661	0.7582	0.80558	0.816	0.90038	0.90037	0.90815	0.95556	0.91075	0.91585	0.96068	0.96065	0.90804	0.90802	0.95038	0.9156	0.91554	0.9079	0.86541	0.86535	0.85275	0.85523	0.8652	0.91268	0.91511	0.95266	0.95759	0.91496	0.91488	0.90255	0.85744	0.86231	0.86469	0.86463	0.85971	0.81452	0.81446
44.714	0.9718	0.22813	0.45627	0.91253	1.3688	1.8251	2.2813	2.7376	3.1939	3.6501	4.1064	4.5627	5.0189	5.4752	5.9315	6.3877	6.844	7.3003	7.7565	8.2128	8.669	9.1253	9.5816	10.0378	10.4941	10.9504	11.4066	11.8629	12.3192	12.7754	13.2317	13.688	14.1442	14.6005	15.0568	15.513	15.9693	16.4256	16.8818	17.11	17.3381	17.7944	18.2506	18.7069	19.1632	19.6194	20.0757	20.532	20.9882
44.714	0.9718	0.15723	0.20109	0.22347	0.31755	0.3773	0.39577	0.40527	0.4242	0.42415	0.45863	0.47426	0.5057	0.55905	0.57767	0.57758	0.56201	0.6184	0.70655	0.71269	0.77515	0.89232	0.84517	0.82833	0.88153	0.8784	0.92856	0.91646	0.88112	0.86609	0.8277	0.82759	0.82749	0.87468	0.87754	0.91299	0.91296	0.90416	0.90705	0.9718	0.94858	0.91859	0.82674	0.86537	0.86533	0.82647	0.85097	0.86518	0.86231
57.5682	1.1095	0.29372	0.58743	1.1749	1.7623	2.3497	2.9372	3.5246	4.112	4.6994	5.2869	5.8743	6.4617	7.0492	7.6366	8.224	8.8115	9.3989	9.9863	10.5738	11.1612	11.7486	12.336	12.9235	13.5109	14.0983	14.6858	15.2732	15.8606	16.4481	17.0355	17.6229	18.2103	18.7978	19.3852	19.9726	20.5601	21.1475	21.4412	21.7349	22.3224	22.9098	23.4972	24.0847	24.6721	25.2595	25.8469	26.4344	27.0218
57.5682	1.1095	0.15169	0.30339	0.43836	0.47901	0.43859	0.43866	0.54659	0.56643	0.57748	0.50925	0.5369	0.57288	0.59237	0.66746	0.718	0.76854	0.84155	0.96437	0.99308	1.0245	1.0686	1.0749	0.94204	0.97046	0.9673	0.9416	0.95785	0.93209	0.96714	0.99614	0.99163	1.039	1.0772	1.0943	1.0771	1.071	1.065	1.1095	1.0918	1.0916	1.0678	1.0201	0.98719	0.94236	0.95182	0.92752	0.93905	0.93888
45.6962	1.2104	0.23314	0.46629	0.93257	1.3989	1.8651	2.3314	2.7977	3.264	3.7303	4.1966	4.6629	5.1292	5.5954	6.0617	6.528	6.9943	7.4606	7.9269	8.3932	8.8595	9.3257	9.792	10.2583	10.7246	11.1909	11.6572	12.1235	12.5898	13.056	13.5223	13.9886	14.4549	14.9212	15.3875	15.8538	16.3201	16.7863	17.2526	17.7189	18.1852	18.6515	19.1178	19.5841	20.0504	20.5166	20.9829	21.4492	21.9155
45.6962	1.2104	0.10487	0.20651	0.27338	0.32415	0.37491	0.52097	0.57493	0.6162	0.61933	0.66065	0.71777	0.73659	0.78419	0.82559	0.80687	0.78091	0.76226	0.8316	0.91163	0.88848	0.97777	1.0285	1.0285	1.0793	1.0762	1.0732	0.98664	1.0223	1.0433	1.091	1.0909	1.0429	1.0877	1.0905	1.1235	1.1714	1.144	1.1801	1.2075	1.1945	1.1915	1.1319	1.1434	1.1826	1.1797	1.1374	1.1373	1.1429
35.4431	1.3291	0.18083	0.36166	0.72333	1.085	1.4467	1.8083	2.17	2.5316	2.8933	3.255	3.6166	3.9783	4.34	4.7016	5.0633	5.425	5.7866	6.1483	6.51	6.8716	7.2333	7.5949	7.9566	8.3183	8.6799	9.0416	9.4033	9.7649	10.1266	10.4883	10.8499	11.2116	11.5733	11.9349	12.2966	12.6582	13.0199	13.3816	13.7432	14.1049	14.4666	14.8282	15.1899	15.5516	15.9132	16.2749	16.6365	16.9982
35.4431	1.3291	0.10261	0.15403	0.25665	0.30863	0.41046	0.51281	0.51339	0.51341	0.51344	0.6155	0.61581	0.66667	0.71819	0.7687	0.76936	0.81882	0.82053	0.82055	0.82057	0.86989	0.97329	1.0236	1.0755	1.0763	1.1254	1.0763	1.1261	1.1785	1.1786	1.2288	1.2297	1.2297	1.2297	1.2298	1.2298	1.2298	1.2298	1.2303	1.2298	1.2298	1.2303	1.2809	1.2809	1.2814	1.2809	1.2809	1.2809	1.2809
18.3586	0.41157	0.093666	0.18733	0.37467	0.562	0.74933	0.93666	1.124	1.3113	1.4987	1.686	1.8733	2.0607	2.248	2.4353	2.6227	2.81	2.9973	3.1847	3.372	3.5593	3.7467	3.934	4.1213	4.3087	4.496	4.6833	4.8707	5.058	5.2453	5.4327	5.62	5.8073	5.9946	6.182	6.3693	6.5566	6.744	6.9313	7.1186	7.306	7.4933	7.6806	7.868	8.0553	8.2426	8.43	8.6173	8.711
18.3586	0.41157	0.00066934	0.053291	0.1552	0.15585	0.15518	0.15582	0.20644	0.10451	0.10385	0.10448	0.10383	0.10446	0.10382	0.10381	0.1557	0.15506	0.15567	0.15504	0.15565	0.15503	0.10435	0.10374	0.10433	0.10372	0.10371	0.10429	0.1037	0.10427	0.10368	0.10425	0.10366	0.15435	0.15491	0.25631	0.25742	0.25741	0.25796	0.30864	0.30918	0.30862	0.30915	0.35932	0.36038	0.35984	0.36035	0.35981	0.41106	0.41157
25.2205	0.59562	0.12868	0.25735	0.5147	0.77206	1.0294	1.2868	1.5441	1.8015	2.0588	2.3162	2.5735	2.8309	3.0882	3.3456	3.6029	3.8603	4.1176	4.375	4.6323	4.8897	5.147	5.4044	5.6617	5.9191	6.1765	6.4338	6.6912	6.9485	7.2059	7.4632	7.7206	7.9779	8.2353	8.4926	8.75	9.0073	9.2647	9.522	9.7794	10.0367	10.2941	10.5514	10.8088	11.0661	11.3235	11.5808	11.8382	12.0956
25.2205	0.59562	0.051918	0.099915	0.10774	0.14792	0.1077	0.055784	0.055772	0.15181	0.14989	0.15758	0.19409	0.15372	0.14989	0.15751	0.15369	0.15558	0.15367	0.10748	0.10746	0.10743	0.10554	0.20356	0.20728	0.20726	0.20723	0.20721	0.20535	0.15722	0.20348	0.20713	0.20711	0.20709	0.20706	0.20704	0.30511	0.30689	0.3568	0.35677	0.4049	0.40667	0.40664	0.40839	0.40659	0.40656	0.40653	0.45641	0.45814	0.45636
30.9786	0.96795	0.15805	0.31611	0.63222	0.94833	1.2644	1.5805	1.8967	2.2128	2.5289	2.845	3.1611	3.4772	3.7933	4.1094	4.4255	4.7416	5.0577	5.3738	5.69	6.0061	6.3222	6.6383	6.9544	7.2705	7.5866	7.9027	8.2188	8.5349	8.851	9.1671	9.4833	9.6413	9.7994	10.1155	10.4316	10.7477	11.0638	11.3799	11.696	12.0121	12.3282	12.6443	12.9604	13.2766	13.5927	13.9088	14.2249	14.541
30.9786	0.96795	0.055604	0.10575	0.25619	0.35919	0.40932	0.50688	0.56241	0.60715	0.61787	0.6994	0.66797	0.71274	0.80499	0.8156	0.8604	0.85775	0.86829	0.90786	0.90522	0.90784	0.86553	0.9078	0.86026	0.86027	0.86806	0.86799	0.86793	0.86787	0.91024	0.91534	0.96031	0.96795	0.96279	0.96787	0.96781	0.95761	0.86741	0.85727	0.8046	0.8046	0.81711	0.81705	0.86214	0.86708	0.90473	0.9171	0.9121	0.86441
42.8688	0.96801	0.21872	0.43744	0.87487	1.3123	1.7497	2.1872	2.6246	3.0621	3.4995	3.9369	4.3744	4.8118	5.2492	5.6867	6.1241	6.5616	6.999	7.4364	7.8739	8.3113	8.7487	9.1862	9.6236	10.061	10.4985	10.9359	11.1546	11.3734	11.8108	12.2482	12.6857	13.1231	13.5605	13.998	14.4354	14.8729	15.3103	15.7477	16.1852	16.6226	17.06	17.4975	17.9349	18.3723	18.8098	19.2472	19.6847	20.1221
42.8688	0.96801	0.10234	0.15166	0.25643	0.45496	0.46344	0.60896	0.61492	0.61485	0.66415	0.66642	0.71686	0.7156	0.71553	0.76371	0.76592	0.80961	0.81631	0.86009	0.86779	0.8666	0.86651	0.86643	0.86634	0.96724	0.96715	0.96706	0.96801	0.91738	0.86572	0.91004	0.91607	0.91599	0.9159	0.9168	0.9167	0.91661	0.91554	0.86494	0.86486	0.86477	0.86469	0.86552	0.86543	0.76343	0.81384	0.81376	0.85795	0.81277
57.4033	1.0241	0.29287	0.58575	1.1715	1.7572	2.343	2.9287	3.5145	4.1002	4.686	5.2717	5.8575	6.4432	7.029	7.6147	8.2005	8.7862	9.372	9.9577	10.5435	11.1292	11.715	12.3007	12.8864	13.4722	14.0579	14.6437	15.2294	15.8152	16.1081	16.4009	16.9867	17.5724	18.1582	18.7439	19.3297	19.9154	20.5012	21.0869	21.6727	22.2584	22.8442	23.4299	24.0156	24.6014	25.1871	25.7729	26.3586	26.9444
57.4033	1.0241	0.10933	0.11886	0.21853	0.26173	0.36334	0.41973	0.46491	0.51569	0.52666	0.56639	0.66615	0.67874	0.76233	0.78015	0.76583	0.72907	0.76746	0.82521	0.92325	0.96537	0.97735	0.92474	0.92974	0.97874	0.98197	0.98181	1.0226	1.0225	1.0241	1.0078	0.93045	0.97791	0.97621	0.96662	1.0033	0.98061	0.9681	0.92955	0.97868	0.96946	0.92914	0.92899	0.91994	0.81684	0.77625	0.81378	0.86596	0.87739
43.5152	1.278	0.22202	0.44403	0.88807	1.3321	1.7761	2.2202	2.6642	3.1082	3.5523	3.9963	4.4403	4.8844	5.3284	5.7724	6.2165	6.6605	7.1045	7.5486	7.9926	8.4366	8.8807	9.3247	9.7687	10.2128	10.6568	11.1008	11.5449	11.9889	12.4329	12.877	13.321	13.765	14.2091	14.6531	15.0971	15.5412	15.9852	16.4292	16.8733	17.3173	17.7613	18.2054	18.6494	19.0934	19.5375	19.9815	20.4255	20.8696
43.5152	1.278	0.10216	0.10221	0.10221	0.15324	0.15328	0.20442	0.30658	0.35773	0.40886	0.4089	0.45967	0.4601	0.46014	0.51062	0.71507	0.7667	0.81782	0.81785	0.91944	0.91992	0.97116	0.9712	1.1233	1.1242	1.1242	1.1751	1.1754	1.1754	1.1753	1.2253	1.2265	1.2265	1.2758	1.2774	1.2264	1.2266	1.2267	1.2766	1.2774	1.2774	1.2777	1.2778	1.2778	1.2762	1.2762	1.2267	1.2268	1.2268
34.5746	1.5437	0.1764	0.3528	0.7056	1.0584	1.4112	1.764	2.1168	2.4696	2.8224	3.1752	3.528	3.8808	4.2336	4.5864	4.9392	5.292	5.6448	5.9976	6.3504	6.7032	7.056	7.4088	7.7616	8.1144	8.4672	8.8201	9.1729	9.5257	9.8785	10.2313	10.5841	10.9369	11.2897	11.6425	11.9953	12.3481	12.7009	13.0537	13.4065	13.7593	14.1121	14.4649	14.8177	15.1705	15.5233	15.6997	15.8761	16.2289
34.5746	1.5437	0.15544	0.2051	0.30925	0.31727	0.41979	0.46624	0.5175	0.57347	0.6247	0.66808	0.71934	0.72711	0.72705	0.72699	0.77667	0.8294	0.92421	0.97547	1.0342	1.0824	1.1307	1.1366	1.1365	1.1365	1.1877	1.1876	1.2315	1.2387	1.2387	1.2386	1.2869	1.2883	1.2883	1.2896	1.2896	1.3892	1.392	1.3919	1.3918	1.4416	1.4429	1.4428	1.4899	1.494	1.5384	1.5437	1.4938	1.4937
26.3695	0.80261	0.13454	0.26908	0.53815	0.80723	1.0763	1.3454	1.6145	1.8835	2.1526	2.4217	2.6908	2.9598	3.2289	3.498	3.7671	4.0362	4.3052	4.5743	4.8434	5.1125	5.3815	5.6506	5.9197	6.1888	6.4578	6.7269	6.996	7.2651	7.5342	7.8032	8.0723	8.3414	8.6105	8.8795	9.1486	9.4177	9.6868	9.9558	10.2249	10.494	10.7631	11.0322	11.3012	11.5703	11.8394	12.1085	12.3775	12.6466
26.3695	0.80261	0.15003	0.15278	0.20186	0.40097	0.45098	0.55011	0.55011	0.5028	0.50366	0.59752	0.50366	0.55279	0.55279	0.59849	0.55363	0.65282	0.60364	0.65364	0.65361	0.70278	0.70196	0.75115	0.75114	0.75197	0.75033	0.70353	0.74953	0.7035	0.70347	0.70343	0.7034	0.70026	0.65333	0.70179	0.7033	0.70327	0.70323	0.7032	0.70316	0.70313	0.70309	0.70306	0.70302	0.65372	0.65368	0.70362	0.70358	0.70354
41.0825	0.97246	0.2096	0.41921	0.83842	1.2576	1.6768	2.096	2.5153	2.9345	3.3537	3.7729	4.1921	4.6113	5.0305	5.4497	5.8689	6.2881	6.7073	7.1266	7.5458	7.965	8.3842	8.8034	9.2226	9.6418	10.061	10.4802	10.8994	11.109	11.3186	11.7379	12.1571	12.5763	12.9955	13.4147	13.8339	14.2531	14.6723	15.0915	15.5107	15.9299	16.3491	16.7684	17.1876	17.6068	18.026	18.4452	18.8644	19.2836
41.0825	0.97246	0.010376	0.060543	0.16777	0.17118	0.30105	0.3615	0.37515	0.42527	0.46856	0.51868	0.5722	0.65559	0.70237	0.75253	0.75589	0.77933	0.82609	0.82599	0.87942	0.92618	0.87927	0.87587	0.92265	0.87903	0.87893	0.87882	0.9529	0.97246	0.92876	0.92865	0.95606	0.94956	0.85577	0.87184	0.87819	0.91863	0.91219	0.86521	0.82773	0.87779	0.87769	0.82432	0.84288	0.85233	0.81162	0.77395	0.76139	0.70811
43.8006	1.0788	0.22347	0.44694	0.89389	1.3408	1.7878	2.2347	2.6817	3.1286	3.5756	4.0225	4.4694	4.9164	5.3633	5.8103	6.2572	6.7042	7.1511	7.5981	8.045	8.492	8.9389	9.3858	9.8328	10.2797	10.7267	11.1736	11.6206	12.0675	12.5145	12.9614	13.4083	13.8553	14.3022	14.5257	14.7492	15.1961	15.6431	16.09	16.537	16.9839	17.4308	17.8778	18.3247	18.7717	19.2186	19.6656	20.1125	20.5595
43.8006	1.0788	0.10347	0.15631	0.30594	0.36762	0.45999	0.51059	0.56338	0.61179	0.61396	0.7022	0.71736	0.71089	0.72374	0.86271	0.87545	0.91329	0.92385	0.96179	0.97437	0.96387	1.002	0.97631	0.968	0.97212	0.91326	0.87689	0.91322	0.97195	0.97592	1.065	1.071	1.0283	1.0282	1.0788	1.0668	0.92483	0.9617	0.92664	0.97138	0.97713	0.97703	0.97693	0.97491	1.0216	1.0272	1.0177	0.97645	1.0195
29.8245	0.99198	0.15217	0.30433	0.60866	0.913	1.2173	1.5217	1.826	2.1303	2.4347	2.739	3.0433	3.3476	3.652	3.9563	4.2606	4.565	4.8693	5.1736	5.478	5.7823	6.0866	6.391	6.6953	6.9996	7.304	7.6083	7.9126	8.217	8.5213	8.8256	9.13	9.4343	9.7386	10.0429	10.1951	10.3473	10.6516	10.9559	11.2603	11.5646	11.8689	12.1733	12.4776	12.7819	13.0863	13.3906	13.6949	13.9993
29.8245	0.99198	0.052858	0.14978	0.26423	0.3141	0.36398	0.36394	0.36389	0.46365	0.50196	0.56337	0.6046	0.6132	0.61315	0.66298	0.66579	0.75411	0.76262	0.80679	0.8623	0.86224	0.90361	0.91205	0.91199	0.91474	0.91467	0.91182	0.91455	0.90614	0.8618	0.86452	0.90326	0.90325	0.96143	0.96412	0.99198	0.95858	0.91415	0.91135	0.94757	0.86417	0.86139	0.9058	0.91388	0.91112	0.9003	0.91375	0.94748	0.91368
36.7047	1.0024	0.18727	0.37454	0.74907	1.1236	1.4981	1.8727	2.2472	2.6218	2.9963	3.3708	3.7454	4.1199	4.4944	4.869	5.2435	5.6181	5.9926	6.3671	6.7417	7.1162	7.4907	7.8653	8.2398	8.6144	8.8016	8.9889	9.3634	9.738	10.1125	10.487	10.8616	11.2361	11.6107	11.9852	12.3597	12.7343	13.1088	13.4833	13.8579	14.2324	14.607	14.9815	15.356	15.7306	16.1051	16.4796	16.8542	17.2287
36.7047	1.0024	0.10348	0.16005	0.40746	0.46078	0.5205	0.55462	0.52045	0.56735	0.61744	0.6707	0.77094	0.76456	0.75195	0.72066	0.7018	0.71743	0.7644	0.79893	0.81137	0.82374	0.83975	0.82363	0.90528	0.96462	1.0024	0.95539	0.87347	0.92048	0.92345	0.91427	0.87319	0.87311	0.89	0.873	0.89304	0.85196	0.86987	0.81971	0.81964	0.85781	0.961	0.96983	0.97276	0.97267	0.97258	0.96372	0.91358	0.86346
45.7677	1.0785	0.23351	0.46702	0.93403	1.4011	1.8681	2.3351	2.8021	3.2691	3.7361	4.2032	4.6702	5.1372	5.6042	6.0712	6.5382	7.0053	7.4723	7.9393	8.4063	8.8733	9.3403	9.8074	10.2744	10.7414	11.2084	11.6754	12.1425	12.6095	13.0765	13.5435	14.0105	14.4775	14.9446	15.1781	15.4116	15.8786	16.3456	16.8126	17.2796	17.7467	18.2137	18.6807	19.1477	19.6147	20.0817	20.5488	21.0158	21.4828
45.7677	1.0785	0.10984	0.25513	0.37132	0.40898	0.46382	0.56919	0.57335	0.61753	0.62377	0.62367	0.62358	0.61521	0.64922	0.66985	0.71625	0.77293	0.81936	0.82537	0.92647	0.92636	0.92625	0.92615	0.92604	0.97255	0.97641	0.92571	0.96836	1.015	1.0266	1.0264	1.0263	1.0672	1.0767	1.0785	1.0765	1.0763	1.0781	1.0761	1.0631	1.0272	1.074	1.0757	1.0629	0.97451	0.9744	0.97608	0.97418	0.96875
56.8014	1.0897	0.2898	0.57961	1.1592	1.7388	2.3184	2.898	3.4776	4.0572	4.6368	5.2165	5.7961	6.3757	6.9553	7.5349	8.1145	8.6941	9.2737	9.8533	10.4329	11.0125	11.5921	12.1717	12.7513	13.3309	13.9105	14.4901	15.0697	15.6494	16.229	16.8086	17.3882	17.9678	18.5474	19.127	19.7066	20.2862	20.8658	21.4454	22.025	22.3148	22.6046	23.1842	23.7638	24.3434	24.923	25.5027	26.0823	26.6619
56.8014	1.0897	0.1041	0.20563	0.30715	0.38317	0.46961	0.55844	0.6092	0.62175	0.68824	0.67991	0.67982	0.71074	0.71074	0.72055	0.72051	0.76394	0.72768	0.77359	0.76874	0.80513	0.78057	0.81229	0.83587	0.83572	0.90906	0.88627	0.97374	0.976	0.92977	0.93197	0.9205	0.91817	0.97566	0.98682	0.98666	0.9994	0.97313	0.98631	1.0745	1.0897	1.0874	1.0677	0.98563	0.98334	0.83309	0.96819	0.98718	0.98701
40.929	1.3824	0.20882	0.41764	0.83529	1.2529	1.6706	2.0882	2.5059	2.9235	3.3411	3.7588	4.1764	4.5941	5.0117	5.4294	5.847	6.2646	6.6823	7.0999	7.5176	7.9352	8.3529	8.7705	9.1881	9.6058	10.0234	10.4411	10.8587	11.2764	11.694	12.1117	12.5293	12.9469	13.3646	13.7822	14.1999	14.6175	15.0352	15.4528	15.8704	16.2881	16.7057	17.1234	17.541	17.7498	17.9587	18.3763	18.7939	19.2116
40.929	1.3824	0.15523	0.15906	0.25644	0.30848	0.31221	0.41528	0.51647	0.51642	0.56655	0.5683	0.56823	0.66505	0.72137	0.81996	0.87189	0.87441	0.87433	1.0266	1.0265	1.0784	1.0783	1.1284	1.1292	1.1291	1.1792	1.1791	1.2309	1.2308	1.2809	1.3326	1.3273	1.3317	1.3323	1.3293	1.2783	1.2803	1.2809	1.327	1.3318	1.331	1.378	1.3806	1.3309	1.3824	1.3823	1.3778	1.3305	1.331
30.3263	1.4362	0.15473	0.30945	0.6189	0.92836	1.2378	1.5473	1.8567	2.1662	2.4756	2.7851	3.0945	3.404	3.7134	4.0229	4.3323	4.6418	4.9512	5.2607	5.5701	5.8796	6.189	6.4985	6.8079	7.1174	7.4268	7.7363	8.0457	8.3552	8.6647	8.9741	9.2836	9.593	9.9025	10.2119	10.5214	10.8308	11.1403	11.295	11.4497	11.7592	12.0686	12.3781	12.6875	12.997	13.3064	13.6159	13.9253	14.2348
30.3263	1.4362	0.15566	0.2562	0.30745	0.41278	0.46306	0.46493	0.46491	0.46489	0.56733	0.61485	0.67064	0.66969	0.7209	0.72176	0.72082	0.76936	0.81971	0.87442	0.92563	1.0246	1.08	1.0791	1.1311	1.1311	1.1302	1.1797	1.1822	1.2813	1.2837	1.2845	1.3357	1.3348	1.3828	1.3868	1.3867	1.3858	1.3866	1.4362	1.4339	1.3865	1.3864	1.3863	1.3863	1.3862	1.3861	1.3846	1.3349	1.3348
29.8455	0.76287	0.15227	0.30455	0.60909	0.91364	1.2182	1.5227	1.8273	2.1318	2.4364	2.7409	3.0455	3.35	3.6546	3.9591	4.2636	4.5682	4.8727	5.1773	5.4818	5.7864	6.0909	6.3955	6.7	7.0046	7.3091	7.6137	7.9182	8.2227	8.5273	8.8318	9.1364	9.4409	9.7455	10.05	10.3546	10.6591	10.9637	11.2682	11.5728	11.8773	12.1818	12.4864	12.7909	13.0955	13.2478	13.4	13.7046	14.0091
29.8455	0.76287	0.15014	0.20724	0.30028	0.31198	0.36198	0.41199	0.41195	0.45964	0.50503	0.56199	0.56195	0.60046	0.60275	0.56185	0.56181	0.60497	0.61404	0.61172	0.61167	0.60262	0.66167	0.66162	0.66382	0.66153	0.66148	0.66143	0.66139	0.66134	0.66129	0.75472	0.7547	0.71123	0.66119	0.66114	0.70459	0.7546	0.76107	0.76101	0.71313	0.71093	0.70234	0.71301	0.75659	0.7608	0.76287	0.75437	0.71067	0.70432
45.282	0.97744	0.23103	0.46206	0.92412	1.3862	1.8482	2.3103	2.7724	3.2344	3.6965	4.1586	4.6206	5.0827	5.5447	6.0068	6.4689	6.9309	7.393	7.624	7.855	8.3171	8.7792	9.2412	9.7033	10.1654	10.6274	11.0895	11.5515	12.0136	12.4757	12.9377	13.3998	13.8619	14.3239	14.786	15.248	15.7101	16.1722	16.6342	17.0963	17.5583	18.0204	18.4825	18.9445	19.4066	19.8687	20.3307	20.7928	21.2548
45.282	0.97744	0.11183	0.12289	0.22354	0.22069	0.27371	0.40552	0.45585	0.51433	0.60688	0.6599	0.76054	0.77662	0.82152	0.89815	0.87709	0.92995	0.96961	0.97744	0.97209	0.92691	0.91638	0.82609	0.87374	0.87624	0.92131	0.92638	0.96378	0.9612	0.92102	0.8757	0.87307	0.8252	0.84528	0.82504	0.81496	0.72422	0.77196	0.81725	0.77429	0.77418	0.82441	0.85513	0.81455	0.77387	0.77618	0.76165	0.74488	0.72329
42.5931	1.0814	0.21731	0.43462	0.86925	1.3039	1.7385	2.1731	2.6077	3.0424	3.477	3.9116	4.3462	4.7809	5.2155	5.6501	6.0847	6.5193	6.954	7.3886	7.8232	8.2578	8.6925	9.1271	9.5617	9.9963	10.431	10.8656	11.3002	11.7348	12.1694	12.6041	13.0387	13.4733	13.9079	14.3426	14.7772	15.2118	15.6464	16.0811	16.5157	16.9503	17.3849	17.6022	17.8195	18.2542	18.6888	19.1234	19.558	19.9927
42.5931	1.0814	0.15719	0.16766	0.26368	0.31169	0.37011	0.45582	0.45582	0.50644	0.52439	0.62051	0.62555	0.71406	0.72671	0.72662	0.77467	0.82023	0.77707	0.81513	0.86822	0.8806	0.8805	0.96196	0.93101	0.92601	0.92841	0.96923	0.92344	0.92582	0.97638	0.98112	1.0125	0.97857	0.97848	1.0171	1.0289	0.97825	0.96876	0.91811	0.97807	1.0286	1.0652	1.0814	1.0675	1.0744	1.0305	1.0304	1.0303	1.0605
29.6386	1.2354	0.15122	0.30244	0.60487	0.90731	1.2097	1.5122	1.8146	2.117	2.4195	2.7219	3.0244	3.3268	3.6292	3.9317	4.2341	4.5365	4.839	5.1414	5.4438	5.7463	6.0487	6.3511	6.6536	6.956	7.2584	7.5609	7.8633	8.1657	8.4682	8.7706	9.0731	9.3755	9.6779	9.9804	10.2828	10.5852	10.8877	11.1901	11.4925	11.795	12.0974	12.3998	12.7023	13.0047	13.3071	13.6096	13.912	14.2144
29.6386	1.2354	0.10446	0.15542	0.25478	0.26491	0.31331	0.31834	0.42023	0.47113	0.51202	0.57295	0.5729	0.57286	0.62374	0.66969	0.72309	0.82245	0.87338	0.87826	0.91934	0.92912	0.98247	1.0309	1.0308	1.0793	1.0817	1.072	1.0768	1.084	1.0815	1.0814	1.1323	1.1323	1.1346	1.176	1.183	1.183	1.1829	1.1852	1.1828	1.2243	1.1827	1.1827	1.2289	1.1826	1.1849	1.1825	1.2218	1.1847
26.8688	0.6581	0.13709	0.27417	0.54834	0.82251	1.0967	1.3709	1.645	1.9192	2.1934	2.4675	2.7417	3.0159	3.2901	3.5642	3.8384	4.1126	4.2497	4.3867	4.6609	4.9351	5.2093	5.4834	5.7576	6.0318	6.3059	6.5801	6.8543	7.1285	7.4026	7.6768	7.951	8.2251	8.4993	8.7735	9.0476	9.3218	9.596	9.8702	10.1443	10.4185	10.6927	10.9668	11.241	11.5152	11.7894	12.0635	12.3377	12.6119
26.8688	0.6581	0.0032471	0.058166	0.15662	0.1566	0.25024	0.30669	0.35192	0.50522	0.50836	0.50833	0.50829	0.50668	0.55663	0.5566	0.60506	0.65659	0.6581	0.65652	0.60802	0.60644	0.60641	0.60637	0.60634	0.6063	0.60777	0.60773	0.6077	0.60766	0.60613	0.65464	0.65609	0.65605	0.65602	0.65744	0.55742	0.55738	0.55589	0.55586	0.55007	0.5058	0.50005	0.45575	0.45714	0.45569	0.45144	0.45565	0.45562	0.4056
38.4397	1.0132	0.19612	0.39224	0.78448	1.1767	1.569	1.9612	2.3535	2.7457	3.1379	3.5302	3.9224	4.3147	4.7069	5.0991	5.4914	5.8836	6.2759	6.6681	7.0604	7.4526	7.8448	8.2371	8.6293	8.8254	9.0216	9.4138	9.806	10.1983	10.5905	10.9828	11.375	11.7673	12.1595	12.5517	12.944	13.3362	13.7285	14.1207	14.5129	14.9052	15.2974	15.6897	16.0819	16.4742	16.8664	17.2586	17.6509	18.0431
38.4397	1.0132	0.20098	0.25561	0.50467	0.55927	0.60519	0.60952	0.61383	0.66404	0.7538	0.76448	0.76445	0.7998	0.76861	0.81036	0.80402	0.8166	0.86054	0.86052	0.86464	0.86875	0.91276	0.91068	1.0051	1.0132	1.0092	0.96094	0.90664	0.96091	0.91867	0.91659	0.91856	0.95088	0.91054	0.90853	0.91637	0.86802	0.868	0.86597	0.86783	0.86775	0.85614	0.85038	0.81733	0.81726	0.86365	0.86736	0.86728	0.80569
52.0193	1.1756	0.2654	0.53081	1.0616	1.5924	2.1232	2.654	3.1849	3.7157	4.2465	4.7773	5.3081	5.8389	6.3697	6.9005	7.4313	7.9621	8.4929	9.0238	9.5546	10.0854	10.6162	11.147	11.6778	12.2086	12.7394	13.2702	13.801	14.3318	14.8626	15.3935	15.9243	16.4551	16.9859	17.2513	17.5167	18.0475	18.5783	19.1091	19.6399	20.1707	20.7015	21.2324	21.7632	22.294	22.8248	23.3556	23.8864	24.4172
52.0193	1.1756	0.16229	0.22609	0.32708	0.32698	0.42271	0.56119	0.61431	0.66221	0.71272	0.78123	0.83166	0.83153	0.87175	0.86664	0.8742	0.91205	0.93209	0.98251	0.98237	1.0204	1.0302	1.0757	1.083	1.0609	1.0322	1.0802	1.0849	1.1256	1.1208	1.0316	1.0773	1.1301	1.1347	1.1756	1.1662	1.1296	1.0309	1.0743	1.0192	0.97547	0.91347	0.96621	0.97749	0.92915	0.92901	0.9727	0.96146	0.97919
50.0598	1.1717	0.25541	0.51081	1.0216	1.5324	2.0433	2.5541	3.0649	3.5757	4.0865	4.5973	5.1081	5.619	6.1298	6.6406	7.1514	7.6622	8.173	8.6838	9.1947	9.7055	10.2163	10.7271	11.2379	11.7487	12.2595	12.7704	13.2812	13.792	14.3028	14.8136	15.3244	15.8353	16.3461	16.8569	17.3677	17.8785	18.3893	18.9001	19.411	19.9218	20.4326	20.9434	21.1988	21.4542	21.965	22.4758	22.9867	23.4975
50.0598	1.1717	0.15523	0.16966	0.25677	0.30466	0.40906	0.46266	0.51625	0.57833	0.61772	0.66844	0.71917	0.76989	0.78659	0.77813	0.73561	0.77244	0.83141	0.88754	0.98897	1.026	1.0395	1.0657	1.0765	1.0684	1.0791	1.1191	1.1244	1.0388	1.0175	0.98781	1.0708	1.0708	1.0304	0.98741	0.98727	1.0706	1.0834	1.0679	1.0807	1.0882	1.0881	1.1261	1.1717	1.1717	1.0902	1.0875	1.1232	1.0849
38.4984	1.3382	0.19642	0.39284	0.78568	1.1785	1.5714	1.9642	2.357	2.7499	3.1427	3.5356	3.9284	4.3213	4.7141	5.1069	5.4998	5.8926	6.2855	6.6783	7.0711	7.464	7.8568	8.2497	8.6425	9.0353	9.4282	9.821	10.2139	10.6067	10.9995	11.3924	11.7852	12.1781	12.5709	12.9638	13.3566	13.7494	14.1423	14.5351	14.928	15.3208	15.7136	16.1065	16.4993	16.8922	17.285	17.6778	18.0707	18.4635
38.4984	1.3382	0.20632	0.26222	0.36657	0.46109	0.47575	0.47568	0.57509	0.57503	0.61867	0.62829	0.66715	0.67671	0.77135	0.78085	0.77839	0.78069	0.78061	0.77583	0.71312	0.86823	0.88221	0.9724	0.98165	1.0348	1.0857	1.0856	1.1714	1.1874	1.1873	1.2245	1.238	1.2379	1.2379	1.2378	1.2377	1.2796	1.2884	1.284	1.2773	1.275	1.2882	1.2859	1.328	1.3258	1.2879	1.2878	1.2877	1.2876
25.9115	0.93318	0.1322	0.2644	0.52881	0.79321	1.0576	1.322	1.5864	1.8508	2.1152	2.3796	2.644	2.9084	3.1728	3.4372	3.7016	3.966	4.2304	4.4949	4.7593	5.0237	5.2881	5.5525	5.8169	6.0813	6.3457	6.6101	6.8745	7.1389	7.4033	7.6677	7.9321	8.1965	8.3287	8.4609	8.7253	8.9897	9.2541	9.5185	9.7829	10.0473	10.3117	10.5761	10.8405	11.1049	11.3693	11.6337	11.8981	12.1625
25.9115	0.93318	0.10829	0.15316	0.25525	0.30939	0.35736	0.36964	0.4176	0.42064	0.47473	0.57376	0.6248	0.62477	0.62473	0.67272	0.67572	0.67568	0.72368	0.72969	0.72964	0.7266	0.72656	0.77157	0.77753	0.77749	0.83145	0.88246	0.88241	0.88236	0.93041	0.93036	0.93032	0.93027	0.93318	0.93024	0.93313	0.93308	0.93303	0.93006	0.92419	0.87898	0.88185	0.90961	0.8818	0.88175	0.8817	0.92981	0.92114	0.87874
42.6569	1.2592	0.21764	0.43527	0.87055	1.3058	1.7411	2.1764	2.6116	3.0469	3.4822	3.9175	4.3527	4.788	5.2233	5.6586	6.0938	6.5291	6.9644	7.3997	7.8349	8.2702	8.7055	9.1408	9.576	10.0113	10.4466	10.8819	11.3171	11.5348	11.7524	12.1877	12.623	13.0582	13.4935	13.9288	14.3641	14.7993	15.2346	15.6699	16.1052	16.5404	16.9757	17.411	17.8463	18.2815	18.7168	19.1521	19.5874	20.0226
42.6569	1.2592	0.053146	0.15613	0.27924	0.29577	0.34894	0.45192	0.532	0.60149	0.70447	0.84759	0.8735	0.85724	0.88773	0.89741	0.854	0.82337	0.90383	0.95366	0.92289	0.94729	0.98133	0.92273	1.0098	1.0502	1.0875	1.097	1.2562	1.2592	1.2031	0.9598	0.93503	0.94432	0.95355	0.9566	0.9688	0.95653	0.97171	0.982	0.97156	0.95938	0.91549	0.91845	0.92135	0.90033	0.89735	0.87127	0.96795	0.959
53.7473	1.03	0.27422	0.54844	1.0969	1.6453	2.1938	2.7422	3.2907	3.8391	4.3875	4.936	5.4844	6.0329	6.5813	7.1297	7.6782	8.2266	8.7751	9.3235	9.872	10.4204	10.9688	11.5173	11.7915	12.0657	12.6142	13.1626	13.7111	14.2595	14.8079	15.3564	15.9048	16.4533	17.0017	17.5501	18.0986	18.647	19.1955	19.7439	20.2924	20.8408	21.3892	21.9377	22.4861	23.0346	23.583	24.1315	24.6799	25.2283
53.7473	1.03	0.10327	0.11633	0.15618	0.26718	0.30709	0.41543	0.46055	0.5185	0.61398	0.67186	0.66927	0.67926	0.71188	0.72682	0.75461	0.80985	0.85273	0.85764	0.87966	0.91518	0.97272	1.0108	1.03	1.0083	0.97949	0.97695	0.97918	0.97903	0.9892	0.97879	0.99161	0.97854	0.97839	1.0147	1.0239	1.0101	0.97791	0.9755	1.0077	0.97758	1.0255	1.0187	0.97718	0.97704	0.97689	0.97018	0.87607	0.90667
44.2457	1.2816	0.22574	0.45149	0.90297	1.3545	1.8059	2.2574	2.7089	3.1604	3.6119	4.0634	4.5149	4.9664	5.4178	5.8693	6.3208	6.7723	7.2238	7.6753	8.1268	8.5782	9.0297	9.4812	9.9327	10.3842	10.8357	11.2872	11.7387	12.1901	12.6416	13.0931	13.5446	13.9961	14.4476	14.8991	15.3505	15.802	16.2535	16.705	17.1565	17.608	18.0595	18.511	18.9624	19.4139	19.8654	20.3169	20.7684	21.2199
44.2457	1.2816	0.15183	0.1615	0.30366	0.3229	0.40487	0.47218	0.55667	0.52267	0.56374	0.62139	0.66724	0.72483	0.71543	0.71073	0.77291	0.81189	0.86248	0.87851	0.91072	0.97041	0.97944	1.1131	1.1311	1.131	1.1726	1.1308	1.1813	1.1746	1.2207	1.2273	1.2053	1.1788	1.1195	1.1194	1.0796	1.1215	1.13	1.1783	1.1804	1.1802	1.2223	1.277	1.2769	1.2284	1.2242	1.2303	1.254	1.2301
33.4876	1.4301	0.17086	0.34171	0.68342	1.0251	1.3668	1.7086	2.0503	2.392	2.7337	3.0754	3.4171	3.7588	4.1005	4.4422	4.7839	5.1257	5.4674	5.8091	6.1508	6.4925	6.8342	7.1759	7.5176	7.8593	8.2011	8.5428	8.8845	9.2262	9.5679	9.9096	10.2513	10.593	10.9347	11.2764	11.6182	11.9599	12.3016	12.6433	12.985	13.3267	13.6684	14.0101	14.3518	14.6936	15.0353	15.377	15.7187	15.8895
33.4876	1.4301	0.10305	0.15723	0.25494	0.3112	0.36318	0.46196	0.51497	0.51596	0.51488	0.61675	0.66866	0.6676	0.66755	0.71944	0.66741	0.7183	0.76531	0.82011	0.87098	0.92094	0.9228	1.0199	1.0236	1.0727	1.0745	1.1253	1.2281	1.2272	1.2271	1.2788	1.2779	1.2778	1.3295	1.3286	1.3285	1.3802	1.3792	1.3792	1.278	1.328	1.3279	1.3287	1.3278	1.3277	1.3285	1.3284	1.4254	1.4301
26.1472	0.79589	0.1334	0.26681	0.53362	0.80042	1.0672	1.334	1.6008	1.8677	2.1345	2.4013	2.6681	2.9349	3.2017	3.4685	3.7353	4.0021	4.2689	4.5357	4.8025	5.0694	5.3362	5.603	5.8698	6.1366	6.4034	6.6702	6.937	7.2038	7.4706	7.7374	8.0042	8.271	8.4045	8.5379	8.8047	9.0715	9.3383	9.6051	9.8719	10.1387	10.4055	10.6723	10.9391	11.2059	11.4727	11.7396	12.0064	12.2732
26.1472	0.79589	0.049464	0.11342	0.25696	0.31124	0.36069	0.41495	0.4692	0.50421	0.5186	0.51379	0.54884	0.56798	0.64775	0.6174	0.66683	0.61258	0.65725	0.64773	0.66674	0.69715	0.70189	0.66664	0.71134	0.69712	0.71601	0.7371	0.71596	0.75595	0.76534	0.76529	0.76054	0.76523	0.79589	0.76518	0.7912	0.76513	0.76507	0.76502	0.75103	0.7772	0.76497	0.74634	0.71544	0.7015	0.66597	0.7556	0.72001	0.70611
39.7598	1.0143	0.20286	0.40571	0.81142	1.2171	1.6228	2.0286	2.4343	2.84	3.2457	3.6514	4.0571	4.4628	4.8685	5.2743	5.68	6.0857	6.4914	6.8971	7.3028	7.7085	8.1142	8.52	8.9257	9.3314	9.7371	10.1428	10.5485	10.9542	11.3599	11.7656	12.1714	12.5771	12.9828	13.3885	13.7942	14.1999	14.6056	15.0113	15.2142	15.4171	15.8228	16.2285	16.6342	17.0399	17.4456	17.8513	18.257	18.6627
39.7598	1.0143	0.1036	0.15705	0.31076	0.45453	0.5581	0.57454	0.60163	0.6213	0.66483	0.72145	0.7585	0.77471	0.81505	0.82469	0.82461	0.8618	0.82449	0.85529	0.8585	0.87442	0.87752	0.90536	0.92752	0.92426	0.9021	0.87399	0.90206	0.877	0.87378	0.89575	0.86122	0.82658	0.82339	0.84254	0.91119	0.92344	0.96119	0.97339	1.0143	0.96109	0.87606	0.87293	0.86983	0.87281	0.86371	0.82256	0.82247	0.80447
54.422	1.1086	0.27766	0.55533	1.1107	1.666	2.2213	2.7766	3.332	3.8873	4.4426	4.9979	5.5533	6.1086	6.6639	7.2192	7.7746	8.3299	8.8852	9.4405	9.9959	10.5512	11.1065	11.6619	12.2172	12.7725	13.3278	13.8832	14.4385	14.9938	15.5491	16.1045	16.6598	17.2151	17.7704	18.3258	18.8811	19.4364	19.7141	19.9918	20.5471	21.1024	21.6577	22.2131	22.7684	23.3237	23.879	24.4344	24.9897	25.545
54.422	1.1086	0.10527	0.15207	0.16945	0.27072	0.27252	0.37184	0.41485	0.47298	0.5742	0.61731	0.6753	0.71847	0.72573	0.77624	0.77612	0.82666	0.81759	0.72511	0.81916	0.86797	0.87668	0.87829	0.92876	0.92689	0.91478	0.87772	0.87588	0.87575	0.87729	0.91945	0.97664	0.97815	0.978	0.97623	0.97609	0.97756	1.1086	1.077	1.0674	1.0277	1.026	1.0212	1.0242	0.96436	0.72187	0.76932	0.6711	0.81683
46.4992	1.1816	0.23724	0.47448	0.94896	1.4234	1.8979	2.3724	2.8469	3.3214	3.7959	4.2703	4.7448	5.2193	5.6938	6.1683	6.6427	7.1172	7.5917	8.0662	8.5407	9.0151	9.4896	9.9641	10.4386	10.9131	11.3876	11.862	12.3365	12.811	13.2855	13.76	14.2344	14.7089	15.1834	15.6579	16.1324	16.6068	17.0813	17.5558	18.0303	18.5048	18.9793	19.4537	19.9282	20.4027	20.8772	21.3517	21.5889	21.8261
46.4992	1.1816	0.15285	0.15987	0.30919	0.35664	0.47234	0.5146	0.56894	0.574	0.61976	0.67235	0.67564	0.71813	0.66386	0.77561	0.82807	0.92824	0.97585	0.92972	0.97896	1.0234	1.0313	1.0312	1.0741	1.0788	1.0232	1.0262	0.97988	0.97978	0.97967	1.0753	1.0768	1.0768	1.0722	1.0302	1.0301	1.0314	1.0793	1.0807	1.1271	1.1213	1.1227	1.1312	1.1283	1.1311	1.1323	1.1762	1.1816	1.1815
33.3099	1.4959	0.16995	0.3399	0.67979	1.0197	1.3596	1.6995	2.0394	2.3793	2.7192	3.0591	3.399	3.7389	4.0788	4.4187	4.7586	5.0985	5.4384	5.7783	6.1181	6.458	6.7979	7.1378	7.4777	7.8176	8.1575	8.4974	8.8373	9.1772	9.5171	9.857	10.1969	10.5368	10.8767	11.2166	11.5565	11.8964	12.2363	12.5762	12.9161	13.256	13.5959	13.9358	14.2757	14.6156	14.9555	15.2954	15.6353	15.9752
33.3099	1.4959	0.15351	0.16029	0.2137	0.30926	0.37162	0.42275	0.51609	0.52275	0.52492	0.51602	0.47147	0.52476	0.61606	0.72058	0.82504	0.87181	0.88266	1.0273	1.0359	1.0806	1.087	1.1295	1.138	1.2317	1.2402	1.1869	1.1889	1.1888	1.2336	1.291	1.2909	1.3336	1.3909	1.3929	1.3928	1.3927	1.3927	1.3926	1.4437	1.4436	1.4435	1.4434	1.4433	1.4904	1.4943	1.4942	1.4902	1.4941
28.1006	0.70195	0.14337	0.28674	0.57348	0.86022	1.147	1.4337	1.7204	2.0072	2.2939	2.5807	2.8674	3.1542	3.4409	3.7276	4.0144	4.3011	4.5879	4.8746	5.1613	5.4481	5.7348	6.0216	6.3083	6.595	6.8818	7.1685	7.4553	7.742	8.0288	8.3155	8.6022	8.7456	8.889	9.1757	9.4625	9.7492	10.0359	10.3227	10.6094	10.8962	11.1829	11.4697	11.7564	12.0431	12.3299	12.6166	12.9034	13.1901
28.1006	0.70195	0.1504	0.40133	0.402	0.40219	0.45122	0.45206	0.50135	0.50135	0.50195	0.5023	0.55167	0.5522	0.55234	0.60228	0.60193	0.55226	0.6019	0.60219	0.6023	0.60187	0.60212	0.6521	0.6522	0.65229	0.65213	0.6521	0.65217	0.65203	0.652	0.65205	0.65192	0.70195	0.70193	0.65186	0.60169	0.60171	0.60157	0.55149	0.5515	0.55142	0.60149	0.60148	0.6515	0.65153	0.65148	0.65144	0.7015	0.70147
43.9997	0.90702	0.22449	0.44898	0.89795	1.3469	1.7959	2.2449	2.6939	3.1428	3.5918	4.0408	4.4898	4.9387	5.3877	5.8367	6.2857	6.7346	7.1836	7.6326	8.0816	8.3061	8.5306	8.9795	9.4285	9.8775	10.3265	10.7754	11.2244	11.6734	12.1224	12.5713	13.0203	13.4693	13.9183	14.3673	14.8162	15.2652	15.7142	16.1632	16.6121	17.0611	17.5101	17.9591	18.408	18.857	19.306	19.755	20.2039	20.6529
43.9997	0.90702	0.11618	0.13197	0.20073	0.30503	0.4211	0.47124	0.56373	0.60609	0.65238	0.71032	0.73721	0.76434	0.82607	0.84919	0.82982	0.78339	0.79516	0.76414	0.81045	0.90702	0.87963	0.82181	0.8606	0.84926	0.86432	0.87933	0.84548	0.86048	0.86793	0.80652	0.78609	0.81018	0.77112	0.78585	0.77467	0.76728	0.76725	0.70236	0.76716	0.77807	0.72055	0.68123	0.76696	0.77778	0.76695	0.72755	0.69871	0.66292
36.289	1.0673	0.18515	0.3703	0.74059	1.1109	1.4812	1.8515	2.2218	2.5921	2.9624	3.3327	3.703	4.0733	4.4435	4.8138	5.1841	5.5544	5.9247	6.295	6.6653	7.0356	7.4059	7.7762	8.1465	8.5168	8.8871	9.2574	9.6277	9.998	10.3683	10.7386	11.1089	11.4792	11.8495	12.2198	12.59	12.9603	13.3306	13.7009	14.0712	14.4415	14.8118	15.1821	15.5524	15.9227	16.293	16.6633	17.0336	17.4039
36.289	1.0673	0.10274	0.10439	0.15408	0.25623	0.30807	0.35673	0.45729	0.45985	0.4598	0.55886	0.56181	0.7137	0.76491	0.76438	0.81467	0.81509	0.86402	0.86625	0.86618	0.86612	0.86563	0.86557	0.86593	0.86586	0.91661	0.96537	0.96729	0.96685	0.96679	0.9671	0.96703	0.96696	0.9669	0.96515	0.96682	0.96642	0.96669	0.91582	0.91575	0.91569	0.91562	0.96458	0.966	0.96594	1.0169	1.0169	1.0168	1.0167
23.5662	1.1218	0.12024	0.24047	0.48094	0.72141	0.96189	1.2024	1.4428	1.6833	1.9238	2.1642	2.4047	2.6452	2.8857	3.1261	3.3666	3.6071	3.8475	4.088	4.3285	4.569	4.8094	5.0499	5.2904	5.5308	5.7713	6.0118	6.2523	6.4927	6.7332	6.9737	7.2141	7.4546	7.6951	7.9356	8.176	8.4165	8.657	8.8974	9.1379	9.3784	9.6189	9.8593	10.0998	10.22	10.3403	10.5807	10.8212	11.0617
23.5662	1.1218	0.15353	0.15394	0.15372	0.25597	0.35782	0.40901	0.51067	0.51084	0.51082	0.5108	0.51077	0.51075	0.5619	0.61272	0.71489	0.76571	0.76568	0.81664	0.81662	0.86758	0.86755	0.91843	0.91853	0.91861	0.96928	0.96948	0.96944	1.0204	1.0713	1.0713	1.0714	1.0712	1.0203	1.0201	1.0711	1.071	1.071	1.071	1.071	1.071	1.0709	1.0709	1.1218	1.1218	1.1218	1.1217	1.1217	1.1217
[truncated: 52 more columns]
