# Supplementary material for: A technique system for the measurement, reconstruction and character extraction of rice plant architecture
Source: PLoS One. 2017 May 30;12(5):e0177205. doi: 10.1371/journal.pone.0177205 (PMC5448746; doi:10.1371/journal.pone.0177205)
Supplement: S2 Data — There four type file in the zip file, SystemData is parameters of paratus, SSP_LCAA correspond to the special position of stem, leafvein correspond to data of leaf midrib curves, leafshape correspond to the data of leaf shape. 101: correspond to neighbor 8 hills of Sample S1 (NSICRc222), 1: correspond to neighbor 8 hills of Sample S2 (NSICRc124H). (ZIP) [file pone.0177205.s008.zip › leafshape11MarA102.xls]

## Sheet: Sheet1
Length	Width	data9	data10	data11	data12	data13	data14	data15	data16	data17	data18	data19	data20	data21	data22	data23	data24	data25	data26	data27	data28	data29	data30	data31	data32	data33	data34	data35	data36	data37	data38	data39	data40	data41	data42	data43	data44	data45	data46	data47	data48	data49	data50	data51	data52	data53	data54	data55	data56
36.9948	1.0084	0.18875	0.3775	0.755	1.1325	1.51	1.8875	2.265	2.6425	3.02	3.3975	3.775	4.1525	4.53	4.9075	5.285	5.6625	6.04	6.4175	6.795	7.1725	7.55	7.9275	8.305	8.6825	9.06	9.4375	9.815	10.1925	10.57	10.7587	10.9474	11.3249	11.7024	12.0799	12.4574	12.8349	13.2124	13.5899	13.9674	14.3449	14.7224	15.0999	15.4774	15.8549	16.2324	16.6099	16.9874	17.3649
36.9948	1.0084	0.052604	0.15155	0.20565	0.2551	0.30608	0.45303	0.60528	0.65774	0.70428	0.7538	0.75811	0.80617	0.85498	0.85846	0.85566	0.90452	0.90859	0.90718	0.90784	0.90844	0.90838	0.95793	0.95532	0.9585	0.95843	0.95836	1.0073	1.0073	1.0067	1.0084	1.0083	1.0048	0.95799	0.95792	0.95785	0.95779	0.95826	0.95818	0.95811	0.9575	0.95743	0.95736	0.95729	0.95722	1.0069	1.0073	1.0073	1.0072
52.5335	1.2782	0.26803	0.53606	1.0721	1.6082	2.1442	2.6803	3.2163	3.7524	4.2885	4.8245	5.3606	5.8966	6.4327	6.9687	7.5048	8.0408	8.5769	9.113	9.649	10.1851	10.7211	11.2572	11.7932	12.3293	12.8654	13.4014	13.9375	14.2055	14.4735	15.0096	15.5456	16.0817	16.6177	17.1538	17.6899	18.2259	18.762	19.298	19.8341	20.3701	20.9062	21.4423	21.9783	22.5144	23.0504	23.5865	24.1225	24.6586
52.5335	1.2782	0.15142	0.16252	0.31165	0.37308	0.45419	0.52427	0.57028	0.57452	0.71281	0.81364	0.96281	1.0721	1.1225	1.1644	1.1791	1.1727	1.1284	1.2312	1.2547	1.2309	1.2308	1.2306	1.2305	1.2707	1.2626	1.2301	1.2467	1.2782	1.2722	1.2275	1.2274	1.1265	1.076	1.0758	1.0643	1.1204	1.1259	1.1258	1.1667	1.217	1.2114	1.1775	1.1646	1.215	1.2276	1.222	1.1769	1.1767
47.9421	1.379	0.2446	0.48921	0.97841	1.4676	1.9568	2.446	2.9352	3.4244	3.9136	4.4028	4.8921	5.3813	5.8705	6.3597	6.8489	7.3381	7.8273	8.3165	8.8057	9.2949	9.7841	10.2733	10.7625	11.2517	11.7409	12.2301	12.7193	13.2085	13.6977	14.1869	14.6762	15.1654	15.6546	16.1438	16.633	17.1222	17.6114	18.1006	18.5898	19.079	19.5682	19.8128	20.0574	20.5466	21.0358	21.525	22.0142	22.5034
47.9421	1.379	0.10756	0.21095	0.31224	0.36492	0.51686	0.5736	0.6586	0.66265	0.71127	0.72529	0.77186	0.87508	0.92169	0.97031	0.97811	1.015	1.0228	1.0695	1.122	1.1315	1.1687	1.2175	1.2307	1.2718	1.3281	1.2811	1.2303	1.2753	1.2808	1.3185	1.2769	1.2751	1.3256	1.3328	1.3326	1.3671	1.3307	1.3324	1.3305	1.3303	1.3721	1.379	1.3686	1.3737	1.281	1.2757	1.2301	1.23
44.234	1.4381	0.22568	0.45137	0.90274	1.3541	1.8055	2.2568	2.7082	3.1596	3.6109	4.0623	4.5137	4.965	5.4164	5.8678	6.3191	6.7705	7.2219	7.6733	8.1246	8.576	9.0274	9.4787	9.9301	10.3815	10.8328	11.2842	11.7356	12.1869	12.6383	13.0897	13.541	13.9924	14.4438	14.8951	15.3465	15.7979	16.2492	16.7006	17.152	17.3777	17.6033	18.0547	18.5061	18.9574	19.4088	19.8602	20.3116	20.7629
44.234	1.4381	0.15279	0.16065	0.21546	0.26243	0.36618	0.41319	0.46987	0.51498	0.55632	0.52445	0.52437	0.61104	0.67135	0.76942	0.81471	0.86747	0.88039	0.96743	0.98207	0.98197	1.0292	1.0782	1.0835	1.1272	1.1343	1.1342	1.185	1.1849	1.183	1.1846	1.2233	1.2336	1.2249	1.2249	1.2334	1.2858	1.2857	1.3264	1.4298	1.4381	1.438	1.4296	1.3869	1.3868	1.3867	1.4326	1.4373	1.4372
25.7055	0.85432	0.13115	0.2623	0.5246	0.7869	1.0492	1.3115	1.5738	1.8361	2.0984	2.3607	2.623	2.8853	3.1476	3.4099	3.6722	3.9345	4.1968	4.4591	4.7214	4.9837	5.246	5.5083	5.7706	6.0329	6.2952	6.5575	6.8198	7.0821	7.3444	7.6067	7.869	8.1313	8.3936	8.6559	8.9182	9.1805	9.4428	9.7051	9.9674	10.2297	10.492	10.7543	10.8855	11.0166	11.2789	11.5412	11.8035	12.0658
25.7055	0.85432	0.10214	0.10394	0.20334	0.25437	0.30094	0.30448	0.40124	0.40474	0.45313	0.55258	0.55516	0.55513	0.65369	0.65537	0.70466	0.70547	0.70544	0.7054	0.70537	0.7555	0.75547	0.75544	0.7554	0.75537	0.80469	0.80546	0.80542	0.80538	0.80613	0.80532	0.80528	0.80524	0.8052	0.80366	0.75502	0.80439	0.8051	0.80506	0.80576	0.805	0.80496	0.80492	0.85432	0.85288	0.80486	0.75467	0.75463	0.75529
36.4378	1.0106	0.18591	0.37181	0.74363	1.1154	1.4873	1.8591	2.2309	2.6027	2.9745	3.3463	3.7181	4.09	4.4618	4.8336	5.2054	5.5772	5.949	6.3208	6.6927	7.0645	7.4363	7.8081	8.1799	8.5517	8.9236	9.2954	9.6672	10.039	10.4108	10.7826	11.1544	11.5263	11.8981	12.2699	12.6417	13.0135	13.3853	13.7571	14.129	14.5008	14.8726	15.2444	15.6162	15.988	16.3598	16.7317	17.1035	17.4753
36.4378	1.0106	0.0028131	0.10256	0.20324	0.25726	0.35242	0.35787	0.50347	0.50884	0.55825	0.60679	0.65971	0.7074	0.70909	0.75854	0.7602	0.8105	0.80793	0.80958	0.85988	0.95968	0.96125	0.95636	0.90922	0.9092	0.91073	0.91067	0.95708	0.96089	0.95855	0.9608	0.96073	0.96066	1.008	1.0087	1.0094	0.9605	0.96114	0.96037	0.95892	0.90994	0.96016	0.90974	0.85667	0.90568	0.95988	0.95981	0.95974	0.95714
51.9868	1.2129	0.26524	0.53048	1.061	1.5914	2.1219	2.6524	3.1829	3.7133	4.2438	4.7743	5.3048	5.8352	6.3657	6.8962	7.4267	7.9572	8.4876	9.0181	9.5486	10.0791	10.6095	11.14	11.6705	12.201	12.7315	13.2619	13.7924	14.3229	14.8534	15.3838	15.9143	16.4448	16.9753	17.5057	18.0362	18.5667	19.0972	19.3624	19.6277	20.1581	20.6886	21.2191	21.7496	22.28	22.8105	23.341	23.8715	24.4019
51.9868	1.2129	0.20351	0.25328	0.2564	0.30687	0.40678	0.45692	0.55693	0.55897	0.65931	0.71014	0.8093	0.91038	0.91245	0.91233	0.91251	0.96186	0.96284	1.013	1.0129	1.0128	1.0615	1.0129	1.0633	1.0631	1.0628	1.0627	1.1131	1.113	1.0625	1.0624	1.0622	1.062	1.0619	1.0619	1.0617	1.162	1.1626	1.2129	1.2128	1.1621	1.1621	1.0609	1.0607	1.0606	1.0605	0.95945	0.95937	0.808
51.0165	1.4227	0.26029	0.52058	1.0412	1.5617	2.0823	2.6029	3.1235	3.644	4.1646	4.6852	5.2058	5.7263	6.2469	6.7675	7.2881	7.8087	8.3292	8.8498	9.3704	9.891	10.4115	10.9321	11.4527	11.9733	12.4938	13.0144	13.535	14.0556	14.5762	15.0967	15.6173	16.1379	16.6585	17.179	17.6996	18.2202	18.7408	19.2613	19.7819	20.3025	20.8231	21.0834	21.3437	21.8642	22.3848	22.9054	23.426	23.9465
51.0165	1.4227	0.10301	0.20456	0.31105	0.41181	0.51392	0.51382	0.56379	0.56436	0.61435	0.71446	0.76703	0.81702	0.81753	0.91584	0.91818	0.96706	0.96874	0.96862	0.96907	1.0191	1.0681	1.1188	1.1203	1.1714	1.1712	1.1706	1.171	1.1708	1.1702	1.2707	1.272	1.2714	1.2717	1.2711	1.3209	1.322	1.3215	1.3214	1.3216	1.3707	1.4199	1.4227	1.4212	1.3718	1.3716	1.3204	1.3206	1.3205
49.5139	1.6885	0.25262	0.50524	1.0105	1.5157	2.021	2.5262	3.0315	3.5367	4.0419	4.5472	5.0524	5.5577	6.0629	6.5682	7.0734	7.5787	8.0839	8.5891	9.0944	9.5996	10.1049	10.6101	11.1154	11.6206	12.1258	12.6311	13.1363	13.6416	14.1468	14.6521	15.1573	15.6626	16.1678	16.673	17.1783	17.6835	18.1888	18.694	19.1993	19.7045	20.2097	20.715	21.2202	21.7255	22.2307	22.4833	22.736	23.2412
49.5139	1.6885	0.056491	0.15705	0.25898	0.35818	0.41992	0.56737	0.62226	0.67049	0.67305	0.67295	0.67415	0.67275	0.81785	0.8267	0.87631	0.9184	0.92831	1.019	1.0287	1.1317	1.1304	1.2794	1.3351	1.3338	1.3348	1.3347	1.3334	1.3344	1.3841	1.4349	1.4358	1.4778	1.4854	1.4864	1.4851	1.485	1.4785	1.4339	1.5334	1.5832	1.579	1.5362	1.586	1.5859	1.6817	1.6885	1.6874	1.6804
27.3279	0.90849	0.13943	0.27886	0.55771	0.83657	1.1154	1.3943	1.6731	1.952	2.2308	2.5097	2.7886	3.0674	3.3463	3.6251	3.904	4.1828	4.4617	4.7406	5.0194	5.2983	5.5771	5.856	6.1348	6.4137	6.6925	6.9714	7.2503	7.5291	7.808	8.0868	8.3657	8.6445	8.9234	9.2022	9.4811	9.76	9.8994	10.0388	10.3177	10.5965	10.8754	11.1542	11.4331	11.7119	11.9908	12.2697	12.5485	12.8274
27.3279	0.90849	0.052486	0.10609	0.15067	0.20536	0.20533	0.25553	0.30462	0.35263	0.45415	0.50218	0.55457	0.60586	0.65392	0.65711	0.65605	0.65708	0.6581	0.65806	0.70616	0.75637	0.75737	0.8055	0.80856	0.80749	0.85463	0.85765	0.85862	0.85658	0.80734	0.80731	0.90674	0.90377	0.85845	0.85743	0.90665	0.90758	0.90849	0.90845	0.90556	0.85539	0.85725	0.85814	0.85809	0.85717	0.85713	0.85709	0.85796	0.85792
37.38	1.215	0.19071	0.38143	0.76286	1.1443	1.5257	1.9071	2.2886	2.67	3.0514	3.4329	3.8143	4.1957	4.5771	4.9586	5.34	5.7214	6.1029	6.4843	6.8657	7.2471	7.6286	8.01	8.3914	8.7729	9.1543	9.5357	9.9171	10.2986	10.68	11.0614	11.4428	11.6336	11.8243	12.2057	12.5871	12.9686	13.35	13.7314	14.1128	14.4943	14.8757	15.2571	15.6386	16.02	16.4014	16.7828	17.1643	17.5457
37.38	1.215	0.15242	0.15689	0.15797	0.25768	0.353	0.40996	0.45492	0.5107	0.66082	0.708	0.8088	0.90755	0.91484	0.96417	0.9641	1.0144	1.0143	1.0637	1.0616	1.0142	1.1119	1.1148	1.1148	1.1157	1.1156	1.1145	1.1639	1.1648	1.2124	1.1647	1.2095	1.215	1.2149	1.2094	1.1653	1.205	1.114	1.1139	1.06	1.0591	1.0634	1.1136	1.1136	1.1135	1.0639	1.0638	1.0637	1.0596
51.7048	1.3533	0.2638	0.5276	1.0552	1.5828	2.1104	2.638	3.1656	3.6932	4.2208	4.7484	5.276	5.8036	6.3312	6.8588	7.3864	7.914	8.4416	8.9692	9.4968	10.0244	10.552	11.0796	11.6072	12.1348	12.6624	13.19	13.7176	14.2452	14.7728	15.3004	15.828	16.3556	16.6194	16.8832	17.4108	17.9384	18.466	18.9936	19.5212	20.0488	20.5764	21.104	21.6316	22.1592	22.6868	23.2144	23.742	24.2696
51.7048	1.3533	0.11076	0.20217	0.36098	0.45724	0.51254	0.57255	0.70991	0.76278	0.81563	0.86846	0.91895	0.91659	0.96013	0.98084	1.0336	1.0725	1.1093	1.1184	1.1207	1.1779	1.2149	1.2833	1.3248	1.3487	1.3313	1.3181	1.3246	1.3354	1.3158	1.3286	1.349	1.3327	1.3533	1.3492	1.3198	1.3219	1.2755	1.2817	1.2546	1.231	1.2308	1.2465	1.2326	1.18	1.2041	1.1798	1.2262	1.1815
53.2392	1.4827	0.27163	0.54326	1.0865	1.6298	2.173	2.7163	3.2595	3.8028	4.3461	4.8893	5.4326	5.9758	6.5191	7.0623	7.6056	8.1489	8.6921	9.2354	9.7786	10.3219	10.8651	11.4084	11.9517	12.4949	13.0382	13.5814	14.1247	14.6679	15.2112	15.7545	16.2977	16.841	17.3842	17.9275	18.4707	19.014	19.5573	20.1005	20.6438	21.187	21.7303	22.2735	22.8168	23.3601	23.6317	23.9033	24.4466	24.9898
53.2392	1.4827	0.20516	0.30502	0.40667	0.47362	0.52436	0.62056	0.62578	0.67651	0.76754	0.77791	0.77779	0.77766	0.77754	0.8282	0.91958	0.98038	0.98025	1.0309	1.1175	1.1339	1.1337	1.2222	1.2351	1.2349	1.2332	1.2838	1.2836	1.2835	1.2833	1.2832	1.283	1.3199	1.3335	1.3349	1.3303	1.2839	1.3734	1.385	1.3849	1.3847	1.3831	1.383	1.3828	1.3827	1.4827	1.4714	1.4344	1.422
52.4311	1.48	0.26751	0.53501	1.07	1.605	2.14	2.6751	3.2101	3.7451	4.2801	4.8151	5.3501	5.8851	6.4201	6.9551	7.4902	8.0252	8.5602	9.0952	9.6302	10.1652	10.7002	11.2352	11.7702	12.3053	12.8403	13.3753	13.9103	14.4453	14.9803	15.5153	16.0503	16.5854	17.1204	17.6554	18.1904	18.7254	19.2604	19.7954	20.3304	20.8654	21.4005	21.9355	22.4705	23.0055	23.5405	24.0755	24.6105	25.1455
52.4311	1.48	0.10657	0.25733	0.36835	0.4703	0.4792	0.58109	0.62533	0.63188	0.66957	0.7737	0.78454	0.78441	0.76702	0.7332	0.8689	0.88593	0.92192	0.98974	1.0343	1.0384	1.1277	1.1869	1.1868	1.1399	1.1397	1.1416	1.1702	1.1394	1.1862	1.1901	1.2349	1.2799	1.2798	1.2425	1.2641	1.2661	1.2777	1.3267	1.3267	1.2757	1.2908	1.2926	1.2924	1.2922	1.2921	1.2753	1.239	1.2697
34.3065	1.0174	0.17503	0.35007	0.70013	1.0502	1.4003	1.7503	2.1004	2.4505	2.8005	3.1506	3.5007	3.8507	4.2008	4.5509	4.9009	5.251	5.6011	5.9511	6.3012	6.6513	7.0013	7.3514	7.7015	8.0515	8.4016	8.7517	9.1017	9.4518	9.6268	9.8019	10.1519	10.502	10.8521	11.2021	11.5522	11.9023	12.2523	12.6024	12.9525	13.3025	13.6526	14.0027	14.3527	14.7028	15.0529	15.4029	15.753	16.1031
34.3065	1.0174	0.056638	0.062921	0.11322	0.16143	0.2138	0.26202	0.31025	0.3626	0.46526	0.51347	0.56577	0.56368	0.66625	0.71447	0.71643	0.81498	0.81692	0.86519	0.9174	0.91732	0.91332	0.86691	0.86685	0.86678	0.86672	0.91691	0.91685	1.0116	1.0174	1.0173	1.0172	1.0171	0.91644	0.86612	0.86606	0.96471	0.96653	0.96646	0.96639	0.91607	0.91601	0.81535	0.81529	0.84902	0.91396	0.91572	0.91746	0.61396
48.117	1.173	0.24549	0.49099	0.98198	1.473	1.964	2.4549	2.9459	3.4369	3.9279	4.4189	4.9099	5.4009	5.8919	6.3829	6.8739	7.3648	7.8558	8.3468	8.8378	9.3288	9.8198	10.3108	10.8018	11.2928	11.7837	12.2747	12.7657	13.0112	13.2567	13.7477	14.2387	14.7297	15.2207	15.7117	16.2027	16.6936	17.1846	17.6756	18.1666	18.6576	19.1486	19.6396	20.1306	20.6216	21.1126	21.6035	22.0945	22.5855
48.117	1.173	0.25595	0.26311	0.31507	0.41337	0.4597	0.51725	0.55942	0.56769	0.70979	0.76174	0.8191	0.9175	0.92145	0.96798	0.92129	0.96785	1.021	1.0222	1.0221	1.0675	1.0738	1.0737	1.0218	1.0216	1.0647	1.072	1.1646	1.173	1.1645	1.1175	1.0728	1.0727	1.0714	1.116	1.1654	1.1722	1.171	1.1215	1.1224	1.0717	1.0705	1.0198	1.0197	1.0196	1.0184	0.96883	0.96038	0.91913
43.8118	1.2744	0.22353	0.44706	0.89412	1.3412	1.7882	2.2353	2.6824	3.1294	3.5765	4.0235	4.4706	4.9176	5.3647	5.8118	6.2588	6.7059	7.1529	7.6	8.0471	8.4941	8.9412	9.3882	9.8353	10.2824	10.7294	11.1765	11.6235	12.0706	12.5176	12.9647	13.4118	13.8588	14.3059	14.5294	14.7529	15.2	15.6471	16.0941	16.5412	16.9882	17.4353	17.8824	18.3294	18.7765	19.2235	19.6706	20.1176	20.5647
43.8118	1.2744	0.10261	0.20818	0.3048	0.36243	0.41412	0.41307	0.46378	0.46371	0.66113	0.76267	0.81894	0.81886	0.91668	0.92023	0.92015	1.0198	1.0215	1.0721	1.0721	1.1219	1.1227	1.1226	1.1233	1.1224	1.173	1.1729	1.2204	1.2235	1.2234	1.2241	1.2232	1.2231	1.2692	1.2744	1.2228	1.2227	1.2233	1.2232	1.271	1.2689	1.2737	1.2729	1.2728	1.2734	1.2218	1.2218	1.2705	1.2717
27.4165	1.0037	0.13988	0.27976	0.55952	0.83928	1.119	1.3988	1.6786	1.9583	2.2381	2.5178	2.7976	3.0774	3.3571	3.6369	3.9166	4.1964	4.4762	4.7559	5.0357	5.3154	5.5952	5.875	6.1547	6.4345	6.7142	6.994	7.2738	7.5535	7.6934	7.8333	8.1131	8.3928	8.6726	8.9523	9.2321	9.5119	9.7916	10.0714	10.3511	10.6309	10.9107	11.1904	11.4702	11.7499	12.0297	12.3095	12.5892	12.869
27.4165	1.0037	0.05067	0.15054	0.30109	0.35128	0.40236	0.45275	0.55219	0.55282	0.55279	0.60254	0.65271	0.65308	0.70305	0.75336	0.80353	0.80348	0.8536	0.85356	0.95353	0.95397	0.95378	0.95374	0.9537	0.95366	0.95375	0.95357	1.0037	1.0036	1.0037	0.95335	0.85296	0.85292	0.85289	0.85293	0.80263	0.8026	0.80256	0.9527	0.95298	0.95301	1.0031	1.003	0.95287	0.95279	0.95275	1.0028	1.0029	1.0028
37.3139	1.2127	0.19038	0.38075	0.76151	1.1423	1.523	1.9038	2.2845	2.6653	3.046	3.4268	3.8075	4.1883	4.569	4.9498	5.3306	5.7113	6.0921	6.4728	6.8536	7.2343	7.6151	7.9958	8.3766	8.7573	9.1381	9.5188	9.8996	10.2803	10.6611	11.0419	11.4226	11.8034	12.1841	12.5649	12.9456	13.3264	13.7071	14.0879	14.4686	14.8494	15.2301	15.6109	15.9917	16.3724	16.7532	16.9435	17.1339	17.5147
37.3139	1.2127	0.10547	0.16211	0.26124	0.31155	0.36186	0.51285	0.65468	0.66383	0.71411	0.71404	0.66361	0.76424	0.81604	0.86485	0.91218	0.91508	0.96538	0.96531	0.96524	0.96517	0.96509	0.96502	1.1075	1.1635	1.1677	1.1676	1.1171	1.1521	1.1632	1.1577	1.1156	1.1155	1.1073	1.1086	1.1086	1.1153	1.1668	1.1668	1.1667	1.1666	1.1639	1.1148	1.1147	1.1147	1.1598	1.2127	1.1146	1.112
51.64	1.2267	0.26347	0.52694	1.0539	1.5808	2.1078	2.6347	3.1616	3.6886	4.2155	4.7425	5.2694	5.7963	6.3233	6.8502	7.3771	7.9041	8.431	8.958	9.4849	10.0118	10.5388	11.0657	11.5927	12.1196	12.6465	13.1735	13.7004	14.2274	14.7543	15.2812	15.8082	16.3351	16.8621	17.389	17.9159	18.4429	18.9698	19.4967	20.0237	20.5506	20.8141	21.0776	21.6045	22.1314	22.6584	23.1853	23.7123	24.2392
51.64	1.2267	0.057623	0.16754	0.26857	0.35914	0.4114	0.4602	0.56469	0.6169	0.66568	0.71281	0.7516	0.81216	0.87098	0.96872	1.011	0.97515	1.0502	1.0255	1.0695	1.1184	1.1689	1.2131	1.172	1.2131	1.2255	1.1748	1.164	1.2161	1.2266	1.2265	1.2129	1.1267	1.125	1.1711	1.2172	1.1752	1.1766	1.1721	1.1607	1.2197	1.2267	1.2251	1.225	1.2248	1.2193	1.0703	1.0224	1.1233
54.795	1.4835	0.27957	0.55913	1.1183	1.6774	2.2365	2.7957	3.3548	3.9139	4.4731	5.0322	5.5913	6.1505	6.7096	7.2687	7.8279	8.387	8.9461	9.5053	10.0644	10.6235	11.1827	11.7418	12.3009	12.8601	13.4192	13.9783	14.5375	15.0966	15.6557	16.2149	16.774	17.3331	17.8923	18.4514	19.0105	19.5697	20.1288	20.6879	21.2471	21.8062	22.3653	22.9245	23.4836	24.0427	24.6019	25.161	25.7201	26.2792
54.795	1.4835	0.10694	0.15951	0.26987	0.35754	0.4118	0.51856	0.52531	0.52519	0.52338	0.57574	0.61809	0.62466	0.62618	0.77188	0.92422	0.96846	1.0208	1.0716	1.1176	1.1317	1.1316	1.133	1.1313	1.1312	1.1803	1.2802	1.2846	1.3262	1.3336	1.3335	1.284	1.2824	1.3302	1.3344	1.3328	1.334	1.3706	1.3733	1.3844	1.3843	1.3841	1.4251	1.4332	1.473	1.4797	1.3821	1.3754	1.3779
49.1358	1.5826	0.25069	0.50139	1.0028	1.5042	2.0055	2.5069	3.0083	3.5097	4.0111	4.5125	5.0139	5.5152	6.0166	6.518	7.0194	7.5208	8.0222	8.5236	9.025	9.5263	10.0277	10.5291	11.0305	11.5319	12.0333	12.5347	13.036	13.5374	14.0388	14.5402	15.0416	15.543	16.0444	16.5457	17.0471	17.5485	18.0499	18.5513	19.0527	19.5541	20.0554	20.5568	21.0582	21.5596	22.061	22.5624	23.0638	23.5651
49.1358	1.5826	0.059739	0.12163	0.22142	0.32337	0.37641	0.46977	0.4761	0.527	0.57792	0.57783	0.66297	0.67963	0.77319	0.7814	0.7813	0.86881	0.97276	1.0359	1.0357	1.1275	1.1905	1.2784	1.3293	1.3372	1.292	1.382	1.4368	1.4445	1.4819	1.4857	1.4952	1.5307	1.5364	1.4929	1.5419	1.5455	1.5342	1.4832	1.4905	1.4941	1.5395	1.4939	1.4937	1.4936	1.5354	1.5371	1.5353	1.5441
34.162	1.2881	0.1743	0.34859	0.69718	1.0458	1.3944	1.743	2.0915	2.4401	2.7887	3.1373	3.4859	3.8345	4.1831	4.5317	4.8803	5.2289	5.5775	5.9261	6.2746	6.6232	6.9718	7.3204	7.669	8.0176	8.3662	8.7148	9.0634	9.412	9.7606	10.1092	10.4577	10.632	10.8063	11.1549	11.5035	11.8521	12.2007	12.5493	12.8979	13.2465	13.5951	13.9437	14.2923	14.6408	14.9894	15.338	15.6866	16.0352
34.162	1.2881	0.10591	0.15709	0.25767	0.36356	0.46413	0.47113	0.51877	0.56818	0.62452	0.62273	0.71812	0.72497	0.77777	0.77601	0.82713	0.87992	0.92766	0.9293	0.8781	0.82852	0.87793	0.93065	0.98011	1.0312	1.079	1.1269	1.135	1.1333	1.1811	1.1859	1.2801	1.2881	1.2864	1.2879	1.2862	1.2877	1.2877	1.2876	1.2875	1.2859	1.2874	1.2858	1.2873	1.2827	1.236	1.2781	1.2826	1.2359
28.1758	0.9575	0.14375	0.28751	0.57502	0.86253	1.15	1.4375	1.7251	2.0126	2.3001	2.5876	2.8751	3.1626	3.4501	3.7376	4.0251	4.3126	4.6001	4.8876	5.1752	5.4627	5.7502	6.0377	6.3252	6.6127	6.9002	7.1877	7.4752	7.7627	8.0502	8.3378	8.6253	8.9128	9.2003	9.4878	9.7753	10.0628	10.2066	10.3503	10.6378	10.9253	11.2128	11.5003	11.7879	12.0754	12.3629	12.6504	12.9379	13.2254
28.1758	0.9575	0.10213	0.15227	0.20334	0.3055	0.30551	0.40297	0.45499	0.45501	0.50513	0.55625	0.5553	0.60445	0.60641	0.60544	0.60644	0.65659	0.65561	0.70676	0.75687	0.75486	0.70676	0.75691	0.75692	0.75693	0.7559	0.80709	0.85509	0.85615	0.85721	0.805	0.75594	0.80715	0.80716	0.85509	0.90517	0.9564	0.9575	0.90743	0.90633	0.90299	0.85397	0.80609	0.80722	0.85735	0.80729	0.8073	0.80616	0.80732
40.9055	1.2149	0.2087	0.4174	0.83481	1.2522	1.6696	2.087	2.5044	2.9218	3.3392	3.7566	4.174	4.5914	5.0088	5.4262	5.8436	6.261	6.6785	7.0959	7.5133	7.9307	8.3481	8.7655	9.1829	9.6003	10.0177	10.4351	10.6438	10.8525	11.2699	11.6873	12.1047	12.5221	12.9395	13.3569	13.7743	14.1917	14.6091	15.0265	15.4439	15.8613	16.2787	16.6961	17.1135	17.5309	17.9483	18.3657	18.7831	19.2005
40.9055	1.2149	0.253	0.25735	0.25947	0.45339	0.46085	0.55414	0.61186	0.65798	0.71245	0.75966	0.86142	0.86339	0.86331	0.91262	0.95994	0.96385	1.0102	1.0131	1.014	1.1022	1.0643	1.1108	1.1145	1.1144	1.1582	1.2104	1.2149	1.2148	1.2147	1.2146	1.2102	1.1615	1.1137	1.1136	1.1135	1.1134	1.1133	1.1132	1.1123	1.161	1.1617	1.1122	1.0122	0.7595	0.76021	0.76012	0.75854	0.70893
52.5528	1.3166	0.26813	0.53625	1.0725	1.6088	2.145	2.6813	3.2175	3.7538	4.29	4.8263	5.3625	5.8988	6.435	6.9713	7.5075	8.0438	8.58	9.1163	9.6525	10.1888	10.7251	11.2613	11.7976	12.3338	12.8701	13.4063	13.9426	14.4788	15.0151	15.5513	15.8195	16.0876	16.6238	17.1601	17.6963	18.2326	18.7688	19.3051	19.8414	20.3776	20.9139	21.4501	21.9864	22.5226	23.0589	23.5951	24.1314	24.6676
52.5528	1.3166	0.10507	0.16045	0.21097	0.26149	0.36075	0.40579	0.46363	0.56296	0.66497	0.76167	0.81137	0.81735	0.86103	0.91329	0.96385	1.0161	1.0176	1.0159	1.0641	1.1162	1.1676	1.12	1.1659	1.1644	1.1197	1.1665	1.17	1.2648	1.271	1.3153	1.3166	1.2653	1.2161	1.2705	1.2703	1.2696	1.2701	1.2699	1.268	1.2191	1.269	1.2694	1.2682	1.2186	1.2185	1.2657	1.2688	1.2676
53.5339	1.3717	0.27313	0.54626	1.0925	1.6388	2.1851	2.7313	3.2776	3.8239	4.3701	4.9164	5.4626	6.0089	6.5552	7.1014	7.6477	8.194	8.7402	9.2865	9.8328	10.379	10.9253	11.4716	12.0178	12.5641	13.1104	13.6566	14.2029	14.7491	15.2954	15.8417	16.3879	16.9342	17.4805	18.0267	18.573	19.1193	19.6655	20.2118	20.7581	21.3043	21.8506	22.3969	22.9431	23.4894	24.0356	24.5819	25.1282	25.6744
53.5339	1.3717	0.15254	0.15438	0.35736	0.40851	0.51048	0.51141	0.56086	0.56206	0.6627	0.66351	0.71397	0.76361	0.866	0.86642	0.8663	0.91559	1.0181	1.0692	1.1687	1.1705	1.1704	1.1702	1.2203	1.221	1.2706	1.2716	1.3222	1.3221	1.3219	1.3212	1.2708	1.2707	1.2706	1.2705	1.2703	1.2702	1.2698	1.2699	1.2698	1.2696	1.2695	1.2696	1.2696	1.2696	1.2189	1.219	1.2694	1.2699
47.2778	1.6843	0.24121	0.48243	0.96485	1.4473	1.9297	2.4121	2.8946	3.377	3.8594	4.3418	4.8243	5.3067	5.7891	6.2715	6.754	7.2364	7.7188	8.2012	8.6837	9.1661	9.6485	10.131	10.6134	11.0958	11.5782	12.0607	12.5431	13.0255	13.5079	13.9904	14.4728	14.9552	15.4376	15.9201	16.4025	16.8849	17.3673	17.8498	18.3322	18.8146	19.2971	19.7795	20.2619	20.7443	21.2268	21.7092	22.1916	22.674
47.2778	1.6843	0.10351	0.20423	0.26076	0.36279	0.41375	0.46208	0.56671	0.61639	0.66861	0.7177	0.76989	0.7698	0.82133	0.82123	0.82113	0.87203	0.92298	1.0244	1.174	1.2282	1.2281	1.228	1.2789	1.2793	1.2792	1.3247	1.279	1.2789	1.3298	1.3296	1.3295	1.431	1.4309	1.4818	1.4821	1.5297	1.5329	1.5308	1.5326	1.5828	1.5834	1.5833	1.5831	1.583	1.5826	1.5818	1.5314	1.5823
28.5007	1.0536	0.14541	0.29082	0.58165	0.87247	1.1633	1.4541	1.7449	2.0358	2.3266	2.6174	2.9082	3.1991	3.4899	3.7807	4.0715	4.3624	4.6532	4.944	5.2348	5.5256	5.8165	6.1073	6.3981	6.6889	6.9798	7.2706	7.5614	7.8522	8.1431	8.4339	8.7247	9.0155	9.3064	9.5972	9.888	10.1788	10.4696	10.7605	11.0513	11.3421	11.6329	11.9238	12.2146	12.5054	12.7962	13.0871	13.3779	13.6687
28.5007	1.0536	0.0040299	0.10408	0.15008	0.20612	0.30216	0.35816	0.55035	0.60236	0.60433	0.60433	0.61021	0.65825	0.71022	0.75827	0.76018	0.81019	0.84857	0.81014	0.86015	0.86009	0.85239	0.80808	0.85808	0.85995	0.9543	1.0062	1.0081	1.0024	1.0099	1.0098	1.0098	1.0042	0.95784	1.0042	1.0097	1.0096	1.0096	1.0095	1.0095	1.0094	1.0094	0.95933	1.0003	1.0093	1.0092	0.95911	0.95907	1.0037
38.6512	1.1134	0.1972	0.3944	0.7888	1.1832	1.5776	1.972	2.3664	2.7608	3.1552	3.5496	3.944	4.3384	4.7328	5.1272	5.5216	5.916	6.3104	6.7048	7.0992	7.4936	7.888	8.2824	8.4796	8.6768	9.0712	9.4656	9.86	10.2544	10.6488	11.0432	11.4376	11.832	12.2264	12.6208	13.0152	13.4096	13.804	14.1984	14.5928	14.9872	15.3816	15.776	16.1704	16.5648	16.9592	17.3536	17.748	18.1424
38.6512	1.1134	0.20146	0.2057	0.30848	0.30843	0.45734	0.45937	0.6083	0.61131	0.66056	0.75619	0.76216	0.86173	0.90709	0.96324	1.0125	1.0124	1.0133	1.0598	1.0626	1.0634	1.0624	1.0623	1.1134	1.1125	1.1133	1.1132	1.1122	1.113	1.1129	1.112	1.1128	1.1127	1.1117	1.1125	1.0621	1.058	1.0117	1.0116	1.0107	1.0115	1.0106	1.0105	1.0592	1.0607	1.0606	1.0613	1.0605	1.0101
48.3049	1.1667	0.24645	0.49291	0.98582	1.4787	1.9716	2.4645	2.9574	3.4504	3.9433	4.4362	4.9291	5.422	5.9149	6.4078	6.9007	7.3936	7.8865	8.3794	8.8723	9.3652	9.8582	10.3511	10.844	11.3369	11.8298	12.3227	12.8156	13.3085	13.8014	14.2943	14.7872	15.2801	15.773	16.266	16.7589	17.2518	17.7447	18.2376	18.7305	19.2234	19.7163	19.9628	20.2092	20.7021	21.195	21.6879	22.1808	22.6738
48.3049	1.1667	0.20227	0.20682	0.35487	0.50924	0.55799	0.60679	0.61372	0.66162	0.71213	0.7618	0.81065	0.81557	0.866	0.8659	0.96129	0.96758	0.96668	0.96657	0.96498	1.0139	0.96631	1.0145	1.068	1.0671	1.067	1.0669	1.0668	1.0667	1.113	1.1177	1.1655	1.1635	1.0662	1.0661	1.1165	1.117	1.1157	1.0657	1.1161	1.1159	1.1158	1.1667	1.165	1.1133	1.0649	1.0648	1.0141	1.1155
55.265	1.4243	0.28196	0.56393	1.1279	1.6918	2.2557	2.8196	3.3836	3.9475	4.5114	5.0754	5.6393	6.2032	6.7671	7.3311	7.895	8.4589	9.0229	9.5868	10.1507	10.7146	11.2786	11.8425	12.4064	12.9704	13.5343	14.0982	14.6621	15.2261	15.79	16.3539	16.9179	17.4818	17.7637	18.0457	18.6096	19.1736	19.7375	20.3014	20.8653	21.4293	21.9932	22.5571	23.1211	23.685	24.2489	24.8128	25.3768	25.9407
55.265	1.4243	0.20465	0.30541	0.31155	0.3569	0.41064	0.50917	0.55845	0.61567	0.66419	0.71208	0.71757	0.76208	0.8155	0.86881	0.9175	0.97006	0.96993	1.0688	1.1696	1.1731	1.1724	1.1728	1.1721	1.2707	1.324	1.3239	1.375	1.3743	1.3746	1.374	1.3743	1.4235	1.4243	1.42	1.4231	1.4238	1.4237	1.4239	1.4234	1.4236	1.4196	1.4233	1.372	1.3722	1.3717	1.3716	1.3714	1.4213
48.3986	1.6723	0.24693	0.49386	0.98773	1.4816	1.9755	2.4693	2.9632	3.457	3.9509	4.4448	4.9386	5.4325	5.9264	6.4202	6.9141	7.4079	7.9018	8.3957	8.8895	9.3834	9.8773	10.3711	10.865	11.3589	11.8527	12.3466	12.8404	13.3343	13.8282	14.322	14.8159	15.3098	15.8036	16.2975	16.7913	17.2852	17.7791	18.2729	18.7668	19.2607	19.7545	20.2484	20.7422	21.2361	21.73	22.2238	22.7177	23.2116
48.3986	1.6723	0.20928	0.3057	0.37114	0.41659	0.52201	0.56573	0.61842	0.62545	0.67279	0.71839	0.76407	0.82884	0.87277	0.92194	0.93044	0.91674	0.87932	1.0236	1.0845	1.1779	1.1845	1.2237	1.2352	1.2778	1.3336	1.3383	1.327	1.3874	1.4334	1.4795	1.4889	1.5319	1.5303	1.4901	1.5271	1.4884	1.5392	1.5391	1.5839	1.5853	1.5867	1.591	1.5792	1.5384	1.582	1.5891	1.5833	1.5903
28.4012	1.2768	0.1449	0.28981	0.57962	0.86943	1.1592	1.449	1.7389	2.0287	2.3185	2.6083	2.8981	3.1879	3.4777	3.7675	4.0573	4.3471	4.6369	4.9267	5.2166	5.5064	5.7962	6.086	6.3758	6.6656	6.9554	7.2452	7.535	7.8248	8.1146	8.4044	8.6943	8.9841	9.2739	9.5637	9.8535	10.1433	10.2882	10.4331	10.7229	11.0127	11.3025	11.5923	11.8822	12.172	12.4618	12.7516	13.0414	13.3312
28.4012	1.2768	0.10378	0.10848	0.21066	0.25862	0.3577	0.36389	0.46296	0.46602	0.56815	0.56964	0.61461	0.61915	0.62063	0.67018	0.72121	0.76928	0.76777	0.77369	0.81733	0.82323	0.92687	0.97647	1.0261	1.0742	1.08	1.1282	1.131	1.131	1.1295	1.1762	1.1777	1.1294	1.1818	1.1803	1.2314	1.2327	1.2768	1.2327	1.2326	1.2312	1.2312	1.1304	1.1787	1.1814	1.1813	1.1799	1.1812	1.1745
16.2343	0.65355	0.082828	0.16566	0.33131	0.49697	0.66262	0.82828	0.99394	1.1596	1.3252	1.4909	1.6566	1.8222	1.9879	2.1535	2.3192	2.4848	2.6505	2.8162	2.9818	3.1475	3.3131	3.4788	3.6444	3.8101	3.9757	4.0586	4.1414	4.3071	4.4727	4.6384	4.804	4.9697	5.1353	5.301	5.4666	5.6323	5.798	5.9636	6.1293	6.2949	6.4606	6.6262	6.7919	6.9575	7.1232	7.2889	7.4545	7.6202
16.2343	0.65355	0.10054	0.10077	0.15104	0.20109	0.2013	0.30173	0.30183	0.30182	0.352	0.35208	0.40233	0.40232	0.4525	0.45257	0.55313	0.55312	0.5531	0.55309	0.55308	0.55307	0.55305	0.55304	0.6032	0.60335	0.65347	0.65355	0.65354	0.65353	0.65351	0.6535	0.65348	0.65347	0.65346	0.65344	0.65344	0.65343	0.6534	0.65338	0.65337	0.65335	0.65334	0.65334	0.65334	0.60308	0.55282	0.55282	0.55282	0.55282
34.0143	0.96291	0.17354	0.34708	0.69417	1.0413	1.3883	1.7354	2.0825	2.4296	2.7767	3.1238	3.4708	3.8179	4.165	4.5121	4.8592	5.2063	5.5534	5.9004	6.2475	6.5946	6.9417	7.2888	7.6359	7.9829	8.33	8.6771	9.0242	9.3713	9.7184	10.0655	10.4125	10.7596	11.1067	11.4538	11.8009	12.148	12.495	12.8421	13.1892	13.5363	13.8834	14.2305	14.5775	14.9246	15.2717	15.6188	15.9659	16.313
34.0143	0.96291	0.0036186	0.10334	0.10693	0.15854	0.15732	0.20891	0.2077	0.20883	0.25807	0.30963	0.35659	0.45972	0.50785	0.55942	0.6558	0.75667	0.76333	0.76106	0.71279	0.71163	0.71267	0.76303	0.76189	0.76291	0.76179	0.76279	0.76168	0.76267	0.76157	0.81093	0.81294	0.86327	0.86321	0.86214	0.86309	0.85905	0.75621	0.66027	0.66119	0.71055	0.71146	0.71141	0.71135	0.75887	0.76072	0.75694	0.71023	0.7111
44.7888	1.3738	0.22851	0.45703	0.91406	1.3711	1.8281	2.2851	2.7422	3.1992	3.6562	4.1133	4.5703	5.0273	5.4843	5.9414	6.3984	6.8554	7.3125	7.7695	8.2265	8.6835	9.1406	9.5976	10.0546	10.5117	10.9687	11.4257	11.8827	12.3398	12.7968	13.2538	13.7109	14.1679	14.6249	15.0819	15.539	15.996	16.453	16.9101	17.3671	17.8241	18.2812	18.5097	18.7382	19.1952	19.6522	20.1093	20.5663	21.0233
44.7888	1.3738	0.15312	0.15792	0.25439	0.30384	0.35565	0.46041	0.51102	0.5133	0.71009	0.76185	0.817	0.91487	0.91928	0.95769	0.91915	0.96319	0.9621	1.016	1.0634	1.0686	1.0696	1.114	1.1181	1.1191	1.1221	1.1645	1.1665	1.1715	1.3165	1.3233	1.3193	1.2219	1.2227	1.2217	1.2225	1.2665	1.3162	1.2729	1.2719	1.3206	1.373	1.3738	1.3684	1.3195	1.2714	1.2721	1.2205	1.2213
49.6315	1.3791	0.25322	0.50644	1.0129	1.5193	2.0258	2.5322	3.0387	3.5451	4.0515	4.558	5.0644	5.5709	6.0773	6.5838	7.0902	7.5967	8.1031	8.6095	9.116	9.6224	10.1289	10.6353	11.1418	11.6482	12.1546	12.6611	13.1675	13.674	14.1804	14.6869	15.1933	15.6997	16.2062	16.7126	17.2191	17.7255	18.232	18.7384	19.2448	19.7513	20.2577	20.511	20.7642	21.2706	21.7771	22.2835	22.79	23.2964
49.6315	1.3791	0.15499	0.25571	0.36527	0.4648	0.51238	0.56865	0.66391	0.67026	0.77193	0.77287	0.7208	0.77157	0.81625	0.87313	0.87303	0.97368	1.0254	1.0263	1.0722	1.0759	1.0258	1.071	1.0756	1.1753	1.1771	1.1769	1.1768	1.1767	1.1774	1.2272	1.2745	1.2787	1.2777	1.2275	1.2274	1.2724	1.3273	1.3279	1.277	1.3246	1.373	1.3791	1.3789	1.378	1.3721	1.327	1.3276	1.3254
36.7089	1.4868	0.18729	0.37458	0.74916	1.1237	1.4983	1.8729	2.2475	2.6221	2.9966	3.3712	3.7458	4.1204	4.495	4.8696	5.2441	5.6187	5.9933	6.3679	6.7425	7.117	7.4916	7.8662	8.2408	8.6154	8.9899	9.3645	9.7391	10.1137	10.4883	10.8628	11.2374	11.612	11.9866	12.3612	12.7357	13.1103	13.4849	13.8595	14.2341	14.6087	14.9832	15.3578	15.7324	16.107	16.4816	16.8561	17.2307	17.6053
36.7089	1.4868	0.1021	0.15747	0.16177	0.25952	0.36016	0.46648	0.46785	0.51885	0.51879	0.5656	0.56973	0.56967	0.6676	0.67167	0.76822	0.77361	0.87155	0.92255	0.92652	0.97484	1.0258	1.1304	1.1303	1.1302	1.1302	1.1812	1.2244	1.2321	1.13	1.1299	1.1759	1.1808	1.2281	1.2317	1.2753	1.2826	1.2825	1.3311	1.3334	1.3274	1.3262	1.3772	1.3842	1.3841	1.384	1.3782	1.3329	1.3839
23.0076	0.90216	0.11739	0.23477	0.46954	0.70431	0.93908	1.1739	1.4086	1.6434	1.8782	2.1129	2.3477	2.5825	2.8173	3.052	3.2868	3.5216	3.7563	3.9911	4.2259	4.4606	4.6954	4.9302	5.165	5.3997	5.6345	5.7519	5.8693	6.104	6.3388	6.5736	6.8084	7.0431	7.2779	7.5127	7.7474	7.9822	8.217	8.4518	8.6865	8.9213	9.1561	9.3908	9.6256	9.8604	10.0952	10.3299	10.5647	10.7995
23.0076	0.90216	0.10121	0.10228	0.15127	0.45068	0.45225	0.50232	0.55083	0.55236	0.60294	0.60291	0.60238	0.65146	0.60237	0.60235	0.65241	0.70104	0.70293	0.75253	0.7525	0.80303	0.80254	0.80297	0.85122	0.85255	0.90173	0.90216	0.85252	0.85121	0.80241	0.80281	0.85119	0.85243	0.8528	0.85237	0.85274	0.85271	0.85233	0.85269	0.85227	0.85225	0.85259	0.85219	0.80244	0.80241	0.80202	0.80234	0.80196	0.85231
27.8371	1.008	0.14203	0.28405	0.5681	0.85216	1.1362	1.4203	1.7043	1.9884	2.2724	2.5565	2.8405	3.1246	3.4086	3.6927	3.9767	4.2608	4.5448	4.8289	5.1129	5.397	5.681	5.9651	6.2491	6.5332	6.8172	7.1013	7.3853	7.6694	7.9534	8.2375	8.5216	8.8056	9.0897	9.3737	9.5157	9.6578	9.9418	10.2259	10.5099	10.794	11.078	11.3621	11.6461	11.9302	12.2142	12.4983	12.7823	13.0664
27.8371	1.008	0.20231	0.25598	0.35652	0.45372	0.45815	0.457	0.50507	0.50833	0.55423	0.55748	0.60771	0.60875	0.60764	0.6076	0.65888	0.65884	0.708	0.70901	0.70897	0.70789	0.75402	0.80736	0.85764	0.80634	0.70376	0.50374	0.45645	0.45642	0.50271	0.55594	0.9086	0.95976	0.95972	0.9587	1.008	0.95963	0.95484	0.90836	0.85903	0.85898	0.85801	0.85889	0.85701	0.75738	0.75735	0.7537	0.70795	0.70701
47.0989	1.3065	0.2403	0.4806	0.9612	1.4418	1.9224	2.403	2.8836	3.3642	3.8448	4.3254	4.806	5.2866	5.7672	6.2478	6.7284	7.209	7.6896	8.1702	8.6508	9.1314	9.612	10.0926	10.5732	11.0538	11.5344	12.015	12.4956	12.9762	13.4568	13.9374	14.1777	14.418	14.8986	15.3792	15.8598	16.3404	16.821	17.3016	17.7822	18.2628	18.7434	19.224	19.7046	20.1852	20.6658	21.1464	21.627	22.1076
47.0989	1.3065	0.1062	0.30461	0.40556	0.50824	0.59718	0.65115	0.60751	0.6546	0.70176	0.759	0.8128	0.87152	0.95757	0.95923	1.0179	1.0602	1.0732	1.1155	1.1563	1.158	1.1675	1.1612	1.1737	1.2652	1.2256	1.2132	1.2239	1.2666	1.2237	1.265	1.3065	1.2235	1.213	1.2144	1.2232	1.2677	1.2245	1.22	1.1666	1.0714	1.0712	1.1118	1.1215	1.1214	1.1075	1.0707	1.0706	1.0637
53.7223	1.4272	0.27409	0.54819	1.0964	1.6446	2.1927	2.7409	3.2891	3.8373	4.3855	4.9337	5.4819	6.03	6.5782	7.1264	7.6746	8.2228	8.771	9.3192	9.8674	10.4155	10.9637	11.5119	12.0601	12.6083	13.1565	13.7047	13.9787	14.2528	14.801	15.3492	15.8974	16.4456	16.9938	17.542	18.0901	18.6383	19.1865	19.7347	20.2829	20.8311	21.3793	21.9275	22.4756	23.0238	23.572	24.1202	24.6684	25.2166
53.7223	1.4272	0.10664	0.16244	0.35559	0.41521	0.51666	0.56733	0.56718	0.66859	0.66848	0.7191	0.81502	0.91739	0.97254	0.97242	1.023	1.0736	1.0735	1.1681	1.2255	1.2686	1.3267	1.3265	1.2764	1.1739	1.3229	1.4227	1.4272	1.427	1.3761	1.2744	1.2743	1.3714	1.4263	1.4261	1.426	1.4265	1.4257	1.4255	1.4254	1.3745	1.3693	1.3748	1.4211	1.4246	1.4245	1.4238	1.3741	1.3689
50.5534	1.5405	0.25793	0.51585	1.0317	1.5476	2.0634	2.5793	3.0951	3.611	4.1268	4.6427	5.1585	5.6744	6.1902	6.7061	7.2219	7.7378	8.2536	8.7695	9.2853	9.8012	10.317	10.8329	11.3487	11.8646	12.3804	12.8963	13.4121	13.928	14.4438	14.9597	15.4755	15.9914	16.5072	16.7651	17.0231	17.5389	18.0548	18.5706	19.0865	19.6023	20.1182	20.634	21.1499	21.6657	22.1816	22.6974	23.2133	23.7291
50.5534	1.5405	0.15465	0.25659	0.36022	0.46216	0.52493	0.56739	0.62665	0.67086	0.76939	0.77758	0.81698	0.86792	0.93176	0.93003	0.88059	0.96962	1.0221	1.0331	1.1301	1.181	1.2226	1.2364	1.2811	1.338	1.3363	1.3257	1.3287	1.3795	1.3869	1.3882	1.388	1.4345	1.5349	1.5405	1.5333	1.4893	1.4794	1.4381	1.438	1.4819	1.5395	1.5393	1.5392	1.5284	1.488	1.4879	1.5269	1.4877
34.8546	1.5953	0.17783	0.35566	0.71132	1.067	1.4226	1.7783	2.134	2.4896	2.8453	3.2009	3.5566	3.9122	4.2679	4.6236	4.9792	5.3349	5.6905	6.0462	6.4019	6.7575	7.1132	7.4688	7.8245	8.1802	8.5358	8.8915	9.2471	9.6028	9.9584	10.3141	10.6698	11.0254	11.3811	11.7367	12.0924	12.4481	12.8037	13.1594	13.515	13.8707	14.2264	14.582	14.9377	15.2933	15.4712	15.649	16.0046	16.3603
34.8546	1.5953	0.106	0.15534	0.30703	0.31611	0.46959	0.46955	0.56463	0.62294	0.62467	0.67575	0.6757	0.76734	0.77612	0.82548	0.87831	0.88	0.82875	0.8287	0.92229	1.0791	1.0842	1.1284	1.229	1.2374	1.2373	1.2834	1.3805	1.3905	1.3904	1.3903	1.3903	1.3902	1.438	1.4412	1.4411	1.4873	1.4921	1.492	1.5335	1.543	1.5429	1.5428	1.5939	1.5938	1.5953	1.5936	1.5935	1.5934
30.7204	1.2087	0.15674	0.31347	0.62695	0.94042	1.2539	1.5674	1.8808	2.1943	2.5078	2.8213	3.1347	3.4482	3.7617	4.0752	4.3886	4.7021	5.0156	5.329	5.6425	5.956	6.2695	6.5829	6.8964	7.2099	7.5234	7.8368	8.1503	8.4638	8.7773	9.0907	9.4042	9.7177	10.0311	10.1879	10.3446	10.6581	10.9716	11.285	11.5985	11.912	12.2255	12.5389	12.8524	13.1659	13.4794	13.7928	14.1063	14.4198
30.7204	1.2087	0.15021	0.20441	0.25583	0.30725	0.45201	0.50343	0.55484	0.60356	0.60087	0.60487	0.6536	0.70102	0.70759	0.75763	0.80638	0.85382	0.85768	0.90643	0.95262	0.95899	1.0039	1.0077	1.0565	1.0577	1.1065	1.1077	1.1088	1.1051	1.1552	1.1076	1.1527	1.1575	1.2076	1.2087	1.2063	1.155	1.1073	1.1561	1.1584	1.1584	1.1583	1.1071	1.1525	1.1559	1.1069	1.108	1.1079	1.1079
37.5362	1.208	0.19151	0.38302	0.76605	1.1491	1.5321	1.9151	2.2981	2.6812	3.0642	3.4472	3.8302	4.2133	4.5963	4.9793	5.3623	5.7453	6.1284	6.5114	6.8944	7.2774	7.6605	8.0435	8.4265	8.8095	9.1925	9.5756	9.9586	10.3416	10.7246	10.9162	11.1077	11.4907	11.8737	12.2567	12.6398	13.0228	13.4058	13.7888	14.1718	14.5549	14.9379	15.3209	15.7039	16.087	16.47	16.853	17.236	17.6191
37.5362	1.208	0.10271	0.20224	0.30491	0.40234	0.45883	0.50495	0.50902	0.60852	0.75731	0.76129	0.76022	0.86067	0.8606	0.91078	0.95616	0.95615	0.95614	1.0055	1.0613	1.1069	1.1571	1.1115	1.1114	1.1113	1.1121	1.1588	1.1614	1.111	1.2063	1.208	1.1109	1.1066	1.1066	1.1107	1.156	1.1107	1.1073	1.0603	1.0554	0.85271	0.8528	0.85523	0.90935	1.0097	1.0599	0.95925	0.95993	0.70852
38.601	0.95998	0.19694	0.39389	0.78778	1.1817	1.5756	1.9694	2.3633	2.7572	3.1511	3.545	3.9389	4.3328	4.7267	5.1205	5.5144	5.9083	6.3022	6.6961	7.09	7.4839	7.8778	8.2716	8.6655	9.0594	9.4533	9.8472	10.2411	10.635	11.0289	11.4227	11.8166	12.2105	12.4075	12.6044	12.9983	13.3922	13.7861	14.18	14.5738	14.9677	15.3616	15.7555	16.1494	16.5433	16.9372	17.3311	17.725	18.1188
38.601	0.95998	0.10108	0.20334	0.25268	0.35403	0.45538	0.45645	0.4564	0.50712	0.55731	0.45618	0.45612	0.45606	0.45601	0.45596	0.4559	0.45582	0.50626	0.50639	0.50614	0.55556	0.65675	0.75778	0.85923	0.85948	0.80893	0.8594	0.85933	0.85926	0.85919	0.85913	0.90938	0.95948	0.95998	0.9599	0.95983	0.95977	0.95975	0.95962	0.90909	0.90906	0.95941	0.95934	0.95922	0.90875	0.90868	0.9591	0.95912	0.90858
52.843	1.3203	0.26961	0.53921	1.0784	1.6176	2.1569	2.6961	3.2353	3.7745	4.3137	4.8529	5.3921	5.9314	6.4706	7.0098	7.549	8.0882	8.6274	9.1666	9.7059	10.2451	10.7843	11.3235	11.8627	12.4019	12.9411	13.4804	14.0196	14.5588	15.098	15.6372	16.1764	16.7156	17.2548	17.7941	18.3333	18.8725	19.4117	19.9509	20.4901	21.0293	21.5686	22.1078	22.3774	22.647	23.1862	23.7254	24.2646	24.8038
52.843	1.3203	0.15243	0.30464	0.40626	0.50761	0.50767	0.55829	0.60886	0.71027	0.81166	0.86247	0.91328	0.91333	1.0146	1.0149	1.1164	1.1164	1.1164	1.1672	1.1673	1.1673	1.1674	1.1674	1.1674	1.1675	1.2685	1.269	1.269	1.269	1.3198	1.3198	1.2692	1.1173	1.2686	1.2693	1.2694	1.2694	1.2694	1.3176	1.3201	1.3202	1.3202	1.3202	1.3203	1.3197	1.3173	1.2676	1.1684	1.1684
49.8797	1.5802	0.25449	0.50898	1.018	1.5269	2.0359	2.5449	3.0539	3.5628	4.0718	4.5808	5.0898	5.5987	6.1077	6.6167	7.1257	7.6346	8.1436	8.6526	9.1616	9.6705	10.1795	10.6885	11.1975	11.7065	12.2154	12.7244	13.2334	13.7424	14.2513	14.7603	15.2693	15.7783	16.2872	16.7962	17.3052	17.8142	18.3231	18.8321	19.3411	19.8501	20.359	20.868	21.377	21.886	22.1405	22.395	22.9039	23.4129
49.8797	1.5802	0.1546	0.20976	0.26149	0.36417	0.5145	0.51604	0.61547	0.61777	0.71335	0.77041	0.81823	0.82118	0.77015	0.8217	0.97075	1.0202	1.0753	1.2231	1.2286	1.2278	1.278	1.2785	1.3267	1.377	1.3801	1.4309	1.4308	1.3755	1.4287	1.4304	1.4812	1.4811	1.4765	1.4798	1.4808	1.5295	1.4806	1.4805	1.5303	1.4803	1.4807	1.5305	1.5313	1.5307	1.5802	1.5783	1.5304	1.5307
26.8315	0.85381	0.1369	0.27379	0.54758	0.82137	1.0952	1.369	1.6427	1.9165	2.1903	2.4641	2.7379	3.0117	3.2855	3.5593	3.8331	4.1069	4.3806	4.6544	4.9282	5.202	5.4758	5.7496	6.0234	6.2972	6.571	6.8448	6.9817	7.1185	7.3923	7.6661	7.9399	8.2137	8.4875	8.7613	9.0351	9.3089	9.5827	9.8565	10.1302	10.404	10.6778	10.9516	11.2254	11.4992	11.773	12.0468	12.3206	12.5944
26.8315	0.85381	0.10187	0.10649	0.15663	0.20677	0.30247	0.35262	0.35717	0.40276	0.55169	0.5592	0.55916	0.60929	0.60925	0.60773	0.70206	0.70795	0.70791	0.70788	0.70638	0.70347	0.70926	0.75359	0.75934	0.75785	0.75782	0.75778	0.85381	0.75779	0.75916	0.75912	0.75908	0.80639	0.80776	0.80772	0.85231	0.80769	0.80765	0.80214	0.75882	0.75878	0.75873	0.75869	0.7573	0.75726	0.75727	0.75723	0.80338	0.75852
38.7118	1.0657	0.19751	0.39502	0.79004	1.1851	1.5801	1.9751	2.3701	2.7651	3.1601	3.5552	3.9502	4.3452	4.7402	5.1352	5.5303	5.9253	6.3203	6.7153	7.1103	7.5054	7.9004	8.2954	8.6904	9.0854	9.4804	9.8755	10.2705	10.468	10.6655	11.0605	11.4555	11.8506	12.2456	12.6406	13.0356	13.4306	13.8256	14.2207	14.6157	15.0107	15.4057	15.8007	16.1958	16.5908	16.9858	17.3808	17.7758	18.1708
38.7118	1.0657	0.20166	0.30788	0.31054	0.45901	0.51336	0.56236	0.56361	0.56223	0.61255	0.71066	0.7132	0.7635	0.86292	0.86413	0.86406	0.96474	0.96467	0.9646	0.96575	0.96444	1.0147	1.0158	1.0122	0.96415	0.96526	0.96399	1.0131	1.0657	1.0141	1.0152	1.0082	0.96354	0.9646	0.96452	0.96332	0.96435	0.96428	0.96199	0.9138	0.86226	0.86219	0.91355	0.91241	0.9092	0.9574	0.96156	0.90601	0.86288
51.0416	1.2661	0.26042	0.52083	1.0417	1.5625	2.0833	2.6042	3.125	3.6458	4.1667	4.6875	5.2083	5.7292	6.25	6.7708	7.2917	7.8125	8.3333	8.8542	9.375	9.8958	10.4167	10.9375	11.4583	11.9792	12.5	13.0208	13.5417	14.0625	14.3229	14.5833	15.1041	15.625	16.1458	16.6666	17.1875	17.7083	18.2291	18.75	19.2708	19.7916	20.3125	20.8333	21.3541	21.875	22.3958	22.9166	23.4375	23.9583
51.0416	1.2661	0.10735	0.16563	0.31726	0.36013	0.46878	0.51323	0.51766	0.6068	0.70938	0.71962	0.81484	0.91154	0.92158	0.9229	0.92277	0.92124	0.9661	1.063	1.0726	1.1218	1.1749	1.2199	1.2131	1.1746	1.2104	1.213	1.2248	1.2648	1.2661	1.1662	1.1233	1.1711	1.1735	1.1734	1.2065	1.1671	1.1707	1.2211	1.2234	1.2233	1.222	1.122	1.1597	1.1218	1.1114	1.0654	1.1113	1.1125
50.7282	1.5305	0.25882	0.51763	1.0353	1.5529	2.0705	2.5882	3.1058	3.6234	4.1411	4.6587	5.1763	5.694	6.2116	6.7293	7.2469	7.7645	8.2822	8.7998	9.3174	9.8351	10.3527	10.8703	11.388	11.9056	12.4232	12.9409	13.4585	13.9761	14.4938	15.0114	15.529	16.0467	16.5643	17.0819	17.5996	18.1172	18.6348	19.1525	19.6701	20.1878	20.4466	20.7054	21.223	21.7407	22.2583	22.7759	23.2936	23.8112
50.7282	1.5305	0.10301	0.206	0.3146	0.35554	0.4188	0.46813	0.51059	0.51874	0.51864	0.51989	0.61603	0.76301	0.87111	0.92444	0.97512	0.97501	1.0244	1.0763	1.1194	1.1269	1.128	1.1725	1.2183	1.2292	1.2278	1.3137	1.3304	1.3302	1.3231	1.2781	1.2791	1.279	1.2788	1.2787	1.3226	1.3281	1.3258	1.329	1.4249	1.4291	1.5305	1.523	1.4744	1.4297	1.4296	1.4295	1.4293	1.4292
40.8521	1.4366	0.20843	0.41686	0.83372	1.2506	1.6674	2.0843	2.5011	2.918	3.3349	3.7517	4.1686	4.5854	5.0023	5.4192	5.836	6.2529	6.6697	7.0866	7.5034	7.9203	8.3372	8.754	9.1709	9.5877	10.0046	10.4215	10.8383	11.2552	11.672	12.0889	12.5057	12.9226	13.3395	13.7563	14.1732	14.59	15.0069	15.2153	15.4238	15.8406	16.2575	16.6743	17.0912	17.508	17.9249	18.3418	18.7586	19.1755
40.8521	1.4366	0.10377	0.15472	0.26582	0.36768	0.46408	0.47132	0.52222	0.56049	0.66596	0.67487	0.71684	0.72569	0.72561	0.72553	0.77291	0.87297	0.92562	1.0188	1.0731	1.1326	1.1817	1.1834	1.2291	1.2341	1.2816	1.2849	1.2848	1.2847	1.2846	1.3289	1.3354	1.3353	1.3271	1.2842	1.327	1.3349	1.4319	1.4366	1.4365	1.3267	1.2773	1.3298	1.3328	1.3251	1.3342	1.3342	1.328	1.2831
27.2281	0.9552	0.13892	0.27784	0.55567	0.83351	1.1113	1.3892	1.667	1.9449	2.2227	2.5005	2.7784	3.0562	3.334	3.6119	3.8897	4.1676	4.4454	4.7232	5.0011	5.2789	5.5567	5.8346	6.1124	6.3903	6.6681	6.9459	7.2238	7.5016	7.7794	8.0573	8.3351	8.613	8.8908	9.1686	9.4465	9.7243	10.0021	10.28	10.5578	10.8357	11.1135	11.3913	11.6692	11.947	12.2248	12.5027	12.7805	12.9194
27.2281	0.9552	0.1004	0.10447	0.10581	0.15599	0.20616	0.25635	0.30784	0.40689	0.45575	0.50722	0.50719	0.60754	0.60881	0.60747	0.75668	0.75794	0.7579	0.75914	0.7591	0.75778	0.80795	0.80791	0.80912	0.85923	0.85919	0.8579	0.90806	0.90924	0.9092	0.90794	0.85774	0.8577	0.85766	0.85882	0.85877	0.90415	0.90769	0.90764	0.90877	0.90873	0.95187	0.90753	0.90749	0.90744	0.90854	0.85832	0.95408	0.9552
36.9683	1.1137	0.18861	0.37723	0.75446	1.1317	1.5089	1.8861	2.2634	2.6406	3.0178	3.395	3.7723	4.1495	4.5267	4.904	5.2812	5.6584	6.0356	6.4129	6.7901	7.1673	7.5446	7.9218	8.1104	8.299	8.6762	9.0535	9.4307	9.8079	10.1851	10.5624	10.9396	11.3168	11.6941	12.0713	12.4485	12.8257	13.203	13.5802	13.9574	14.3347	14.7119	15.0891	15.4663	15.8436	16.2208	16.598	16.9752	17.3525
36.9683	1.1137	0.15319	0.20562	0.35675	0.40915	0.50988	0.51793	0.56624	0.60854	0.70726	0.76955	0.81192	0.8198	0.86221	0.87004	0.86996	0.90855	0.9202	0.92012	0.92004	0.95686	1.0149	1.0206	1.1137	1.0709	1.0614	1.0204	1.1099	1.0707	1.0166	1.0595	1.0203	1.0558	1.0201	1.0705	1.0704	1.1098	1.0594	1.0702	1.0702	1.0611	0.96755	0.96747	0.95859	0.95682	0.96736	0.96729	0.96721	0.96714
52.9836	1.2232	0.27032	0.54065	1.0813	1.6219	2.1626	2.7032	3.2439	3.7845	4.3252	4.8658	5.4065	5.9471	6.4878	7.0284	7.5691	8.1097	8.6504	9.191	9.7317	10.2723	10.813	11.3536	11.8943	12.4349	12.9756	13.5162	14.0569	14.5975	14.8678	15.1382	15.6788	16.2195	16.7601	17.3008	17.8414	18.3821	18.9227	19.4633	20.004	20.5446	21.0853	21.6259	22.1666	22.7072	23.2479	23.7885	24.3292	24.8698
52.9836	1.2232	0.1059	0.21287	0.36491	0.31404	0.31392	0.3138	0.36439	0.45937	0.55655	0.7117	0.7644	0.86874	0.96405	0.97194	0.97181	0.97168	1.1216	1.1234	1.1233	1.1231	1.1736	1.1735	1.1652	1.1226	1.1225	1.173	1.1728	1.2225	1.2232	1.1218	1.1217	1.1215	1.1214	1.1719	1.1717	1.1716	1.1714	1.2098	1.1712	1.0192	1.0191	1.0146	1.0189	1.1199	1.1198	1.1196	1.1161	0.90892
53.3097	1.4821	0.27199	0.54398	1.088	1.6319	2.1759	2.7199	3.2639	3.8078	4.3518	4.8958	5.4398	5.9837	6.5277	7.0717	7.6157	8.1597	8.7036	9.2476	9.7916	10.3356	10.8795	11.4235	11.9675	12.5115	13.0554	13.5994	14.1434	14.6874	15.2313	15.7753	16.3193	16.8633	17.4073	17.9512	18.4952	19.0392	19.5832	20.1271	20.6711	20.9431	21.2151	21.7591	22.303	22.847	23.391	23.935	24.479	25.0229
53.3097	1.4821	0.15389	0.21039	0.30884	0.35753	0.41716	0.46798	0.56217	0.56959	0.66284	0.71373	0.76462	0.81653	0.92031	0.97521	0.97609	1.0199	1.1237	1.1285	1.1783	1.2272	1.2743	1.2807	1.3158	1.2805	1.3268	1.3767	1.3819	1.4327	1.4283	1.379	1.3756	1.3814	1.4305	1.432	1.4763	1.4318	1.4253	1.4315	1.4313	1.4821	1.4752	1.3742	1.3801	1.3799	1.3798	1.4249	1.4304	1.4302
54.3631	1.6353	0.27736	0.55473	1.1095	1.6642	2.2189	2.7736	3.3284	3.8831	4.4378	4.9925	5.5473	6.102	6.6567	7.2114	7.7662	8.3209	8.8756	9.4303	9.9851	10.5398	11.0945	11.6492	12.204	12.7587	13.3134	13.8681	14.4229	14.9776	15.5323	16.0871	16.6418	17.1965	17.7512	18.306	18.8607	19.4154	19.6928	19.9701	20.5249	21.0796	21.6343	22.189	22.7438	23.2985	23.8532	24.4079	24.9627	25.5174
54.3631	1.6353	0.15748	0.3069	0.36603	0.46958	0.52326	0.6202	0.67643	0.67631	0.76699	0.77834	0.77821	0.82919	0.77792	0.92505	1.0321	1.0807	1.1317	1.1352	1.2302	1.2371	1.381	1.3901	1.3899	1.3909	1.4374	1.4406	1.4405	1.4414	1.4902	1.4911	1.491	1.4919	1.5417	1.5415	1.5905	1.5934	1.6353	1.5921	1.592	1.5908	1.4906	1.4894	1.4893	1.4901	1.4899	1.4888	1.4887	1.5871
29.6235	0.95457	0.15114	0.30228	0.60456	0.90684	1.2091	1.5114	1.8137	2.116	2.4182	2.7205	3.0228	3.3251	3.6274	3.9297	4.2319	4.5342	4.8365	5.1388	5.4411	5.7433	6.0456	6.3479	6.6502	6.9525	7.2547	7.557	7.8593	8.1616	8.4639	8.7661	9.0684	9.3707	9.673	9.9753	10.2775	10.5798	10.8821	11.1844	11.4867	11.789	12.0912	12.3935	12.6958	12.9981	13.3004	13.6026	13.9049	14.2072
29.6235	0.95457	0.052578	0.15121	0.20637	0.20505	0.19987	0.15247	0.15502	0.15626	0.25363	0.30483	0.30605	0.40594	0.40465	0.55451	0.60198	0.60565	0.65558	0.70547	0.7554	0.75535	0.7553	0.80524	0.80519	0.80395	0.80509	0.80504	0.85145	0.85491	0.90478	0.90473	0.90468	0.90462	0.90458	0.90452	0.90447	0.90442	0.90437	0.90431	0.95423	0.95417	0.90421	0.90417	0.90411	0.90406	0.90401	0.90396	0.90497	0.95275
34.4973	1.0573	0.17601	0.35201	0.70403	1.056	1.4081	1.7601	2.1121	2.4641	2.8161	3.1681	3.5201	3.8721	4.2242	4.5762	4.9282	5.2802	5.6322	5.9842	6.3362	6.6882	7.0403	7.3923	7.7443	8.0963	8.4483	8.8003	9.1523	9.5044	9.8564	10.2084	10.5604	10.9124	11.2644	11.6164	11.9684	12.3205	12.4965	12.6725	13.0245	13.3765	13.7285	14.0805	14.4325	14.7845	15.1366	15.4886	15.8406	16.1926
34.4973	1.0573	0.05293	0.10128	0.15599	0.20072	0.30286	0.30551	0.35566	0.40581	0.50263	0.55709	0.60293	0.60717	0.65561	0.75764	0.85704	0.85781	0.90547	0.90788	0.90781	0.95794	0.95787	1.0056	1.0079	1.004	0.90753	0.95458	0.95684	0.95607	0.95677	1.0076	1.057	1.0555	1.0074	1.0074	1.0073	1.0539	1.0573	1.0566	1.0572	1.0063	0.95684	0.9066	1.0048	1.0068	1.006	1.0066	0.95581	0.95638
49.545	1.2185	0.25278	0.50556	1.0111	1.5167	2.0222	2.5278	3.0334	3.5389	4.0445	4.5501	5.0556	5.5612	6.0667	6.5723	7.0779	7.5834	8.089	8.5945	9.1001	9.6057	10.1112	10.6168	11.1223	11.3751	11.6279	12.1335	12.639	13.1446	13.6502	14.1557	14.6613	15.1668	15.6724	16.178	16.6835	17.1891	17.6946	18.2002	18.7058	19.2113	19.7169	20.2224	20.728	21.2336	21.7391	22.2447	22.7503	23.2558
49.545	1.2185	0.10321	0.15364	0.26028	0.45392	0.46301	0.55703	0.61525	0.75755	0.76634	0.81229	0.81548	0.9119	1.0117	1.018	1.062	1.0671	1.1184	1.1646	1.1626	1.1181	1.117	1.0675	1.2108	1.2185	1.2183	1.2144	1.2181	1.217	1.2104	1.1664	1.1159	1.1167	1.1157	1.1164	1.1163	1.1153	1.1161	1.0647	1.1108	1.1546	1.0645	1.0652	1.0139	1.0145	1.0144	1.0143	1.0127	0.95996
55.5096	1.3303	0.28321	0.56642	1.1328	1.6993	2.2657	2.8321	3.3985	3.965	4.5314	5.0978	5.6642	6.2307	6.7971	7.3635	7.9299	8.4964	9.0628	9.6292	10.1956	10.7621	11.3285	11.8949	12.4613	13.0278	13.5942	14.1606	14.727	15.2935	15.8599	16.4263	16.9927	17.5592	18.1256	18.692	19.2584	19.8249	20.3913	20.9577	21.2409	21.5241	22.0906	22.657	23.2234	23.7898	24.3563	24.9227	25.4891	26.0555
55.5096	1.3303	0.2063	0.2531	0.3151	0.40684	0.46872	0.54746	0.56983	0.62593	0.6617	0.71043	0.75921	0.86768	0.91463	1.0176	1.0282	1.101	1.0786	1.0802	1.0783	1.1673	1.1793	1.2246	1.2752	1.1807	1.1805	1.2293	1.2308	1.2697	1.18	1.1685	1.1291	1.129	1.1714	1.2235	1.2297	1.2707	1.28	1.3289	1.3303	1.324	1.2794	1.2657	1.2286	1.1779	1.27	1.2282	1.1775	1.1774
50.217	1.3861	0.25621	0.51242	1.0248	1.5373	2.0497	2.5621	3.0745	3.5869	4.0994	4.6118	5.1242	5.6366	6.149	6.6614	7.1739	7.6863	8.1987	8.7111	9.2235	9.736	10.2484	10.7608	11.2732	11.7856	12.2981	12.8105	13.0667	13.3229	13.8353	14.3477	14.8601	15.3726	15.885	16.3974	16.9098	17.4222	17.9347	18.4471	18.9595	19.4719	19.9843	20.4968	21.0092	21.5216	22.034	22.5464	23.0588	23.5713
50.217	1.3861	0.10163	0.16192	0.30487	0.35943	0.41022	0.47217	0.55887	0.57544	0.61697	0.66773	0.77477	0.81644	0.86542	0.8797	0.96697	1.0826	1.0807	1.1314	1.1839	1.2294	1.2732	1.2851	1.285	1.3254	1.3355	1.3845	1.3861	1.3726	1.2843	1.2841	1.3299	1.3314	1.333	1.3313	1.2836	1.3263	1.3722	1.3848	1.3846	1.3845	1.3843	1.3842	1.3749	1.3332	1.3255	1.3239	1.2821	1.2819
31.2751	1.2259	0.15957	0.31913	0.63827	0.9574	1.2765	1.5957	1.9148	2.2339	2.5531	2.8722	3.1913	3.5105	3.8296	4.1487	4.4679	4.787	5.1061	5.4253	5.7444	6.0635	6.3827	6.7018	7.0209	7.3401	7.6592	7.9783	8.2975	8.6166	8.9357	9.2549	9.574	9.8932	10.0527	10.2123	10.5314	10.8506	11.1697	11.4888	11.808	12.1271	12.4462	12.7654	13.0845	13.4036	13.7228	14.0419	14.361	14.6802
31.2751	1.2259	0.052382	0.15437	0.30735	0.35698	0.36034	0.41064	0.41128	0.41124	0.45959	0.56285	0.56347	0.6138	0.66289	0.666	0.66595	0.71507	0.71687	0.76602	0.76779	0.86793	0.92004	0.96984	0.97153	1.0723	1.0734	1.1243	1.1243	1.1242	1.1242	1.1724	1.1745	1.1745	1.2259	1.2243	1.1748	1.1748	1.1747	1.1747	1.2255	1.2255	1.2254	1.2249	1.2253	1.2234	1.1743	1.1742	1.1741	1.1741
36.9406	1.2098	0.18847	0.37694	0.75389	1.1308	1.5078	1.8847	2.2617	2.6386	3.0156	3.3925	3.7694	4.1464	4.5233	4.9003	5.2772	5.6542	6.0311	6.4081	6.785	7.1619	7.5389	7.9158	8.2928	8.6697	9.0467	9.4236	9.8006	10.1775	10.5544	10.9314	11.3083	11.4968	11.6853	12.0622	12.4392	12.8161	13.1931	13.57	13.947	14.3239	14.7008	15.0778	15.4547	15.8317	16.2086	16.5856	16.9625	17.3395
36.9406	1.2098	0.15303	0.25458	0.35346	0.40882	0.50241	0.50893	0.60648	0.65912	0.70273	0.70911	0.75913	0.75906	0.80785	0.8554	0.90917	1.0031	1.0532	1.0593	1.0592	1.0592	1.009	1.1079	1.1091	1.109	1.1054	1.0588	1.0587	1.0586	1.1075	1.1097	1.2076	1.2098	1.2097	1.2074	1.1573	1.1094	1.155	1.1593	1.1592	1.1591	1.2081	1.159	1.1579	1.2078	1.2077	1.2077	1.2076	1.2065
46.74	1.3636	0.23847	0.47694	0.95388	1.4308	1.9078	2.3847	2.8616	3.3386	3.8155	4.2924	4.7694	5.2463	5.7233	6.2002	6.6771	7.1541	7.631	8.108	8.5849	9.0618	9.5388	10.0157	10.4927	10.9696	11.4465	11.9235	12.4004	12.8773	13.3543	13.8312	14.3082	14.7851	15.262	15.739	16.2159	16.6929	17.1698	17.6467	18.1237	18.6006	18.8391	19.0776	19.5545	20.0314	20.5084	20.9853	21.4622	21.9392
46.74	1.3636	0.10687	0.20592	0.30187	0.4071	0.51231	0.61438	0.70584	0.75764	0.80344	0.80941	0.86117	0.91439	0.96463	1.0578	1.068	1.0578	1.0678	1.118	1.1682	1.1597	1.1653	1.168	1.2616	1.2698	1.3186	1.3512	1.3184	1.3183	1.3182	1.3154	1.2651	1.2624	1.3113	1.3177	1.3176	1.2672	1.2671	1.267	1.3159	1.3624	1.3636	1.3169	1.3095	1.2664	1.2663	1.2662	1.211	1.1116
57.5338	1.3661	0.29354	0.58708	1.1742	1.7612	2.3483	2.9354	3.5225	4.1096	4.6966	5.2837	5.8708	6.4579	7.045	7.632	8.2191	8.8062	9.3933	9.9803	10.5674	11.1545	11.7416	12.3287	12.9157	13.5028	14.0899	14.677	15.2641	15.8511	16.4382	17.0253	17.6124	18.1995	18.7865	19.3736	19.9607	20.2542	20.5478	21.1349	21.7219	22.309	22.8961	23.4832	24.0703	24.6573	25.2444	25.8315	26.4186	27.0057
57.5338	1.3661	0.10221	0.25407	0.40587	0.50799	0.60961	0.61177	0.66183	0.71272	0.76071	0.85983	0.91082	0.9652	0.96505	0.96491	0.96476	0.96461	1.063	1.1135	1.1662	1.1664	1.2156	1.2167	1.2655	1.2669	1.2668	1.2664	1.2662	1.2661	1.2662	1.266	1.3147	1.3163	1.3161	1.3159	1.3655	1.3661	1.3659	1.3654	1.3152	1.315	1.3148	1.3147	1.3145	1.2638	1.2635	1.2129	1.2126	1.1621
56.3228	1.5316	0.28736	0.57472	1.1494	1.7242	2.2989	2.8736	3.4483	4.0231	4.5978	5.1725	5.7472	6.3219	6.8967	7.4714	8.0461	8.6208	9.1956	9.7703	10.345	10.9197	11.4945	12.0692	12.6439	13.2186	13.7933	14.3681	14.9428	15.5175	16.0922	16.667	17.2417	17.8164	18.3911	18.9658	19.5406	20.1153	20.69	21.2647	21.8395	22.4142	22.9889	23.5636	24.1384	24.7131	25.2878	25.8625	26.4372	27.012
56.3228	1.5316	0.052305	0.20329	0.31959	0.41237	0.51539	0.6155	0.62259	0.67467	0.67313	0.77461	0.81974	0.87595	0.92663	0.92785	0.92636	0.97034	1.0797	1.1238	1.181	1.1808	1.1807	1.2313	1.2806	1.2817	1.2816	1.3297	1.4336	1.4335	1.4321	1.4331	1.433	1.4328	1.4326	1.4324	1.4323	1.4704	1.4817	1.4782	1.4317	1.4316	1.4314	1.4312	1.4733	1.4722	1.4732	1.4814	1.4305	1.4304
47.4913	1.6336	0.2423	0.48461	0.96921	1.4538	1.9384	2.423	2.9076	3.3922	3.8768	4.3614	4.8461	5.3307	5.8153	6.2999	6.7845	7.2691	7.7537	8.2383	8.7229	9.2075	9.6921	10.1767	10.6613	11.1459	11.6305	12.1151	12.5997	13.0843	13.569	14.0536	14.5382	15.0228	15.5074	15.992	16.4766	16.9612	17.4458	17.9304	18.415	18.8996	19.3842	19.8688	20.3534	20.838	21.3226	21.8072	22.2918	22.5342
47.4913	1.6336	0.10817	0.21838	0.32233	0.40782	0.47508	0.5749	0.57684	0.67062	0.67859	0.72943	0.77235	0.83114	0.83104	0.83093	0.83083	0.88164	0.98148	1.0324	1.1245	1.1378	1.1377	1.1772	1.2393	1.2845	1.29	1.326	1.3898	1.3786	1.3386	1.3894	1.4893	1.491	1.4909	1.5399	1.5345	1.4906	1.5343	1.5412	1.5411	1.5815	1.5901	1.5848	1.5933	1.5932	1.5896	1.5862	1.5928	1.6336
16.7035	0.60317	0.085222	0.17044	0.34089	0.51133	0.68178	0.85222	1.0227	1.1931	1.3636	1.534	1.7044	1.8749	2.0453	2.2158	2.3862	2.5567	2.7271	2.8975	3.068	3.2384	3.4089	3.5793	3.7498	3.9202	4.0907	4.2611	4.4315	4.602	4.7724	4.9429	5.1133	5.2838	5.4542	5.6247	5.7099	5.7951	5.9655	6.136	6.3064	6.4769	6.6473	6.8178	6.9882	7.1586	7.3291	7.4995	7.67	7.8404
16.7035	0.60317	0.00017874	0.00053907	0.10078	0.15099	0.25141	0.30161	0.35202	0.35183	0.40205	0.40205	0.40205	0.45226	0.45248	0.45226	0.45227	0.45227	0.50248	0.50274	0.50251	0.50251	0.50251	0.50251	0.5527	0.55294	0.60291	0.60291	0.60291	0.60291	0.60316	0.6029	0.6029	0.6029	0.6029	0.6029	0.60317	0.60289	0.60289	0.55271	0.55271	0.553	0.55271	0.55271	0.55271	0.55271	0.5527	0.50281	0.5025	0.5025
36.1991	0.96045	0.18469	0.36938	0.73876	1.1081	1.4775	1.8469	2.2163	2.5856	2.955	3.3244	3.6938	4.0632	4.4325	4.8019	5.1713	5.5407	5.9101	6.2794	6.6488	7.0182	7.3876	7.7569	8.1263	8.4957	8.8651	9.2345	9.6038	9.9732	10.1579	10.3426	10.712	11.0814	11.4507	11.8201	12.1895	12.5589	12.9282	13.2976	13.667	14.0364	14.4058	14.7751	15.1445	15.5139	15.8833	16.2527	16.622	16.9914
36.1991	0.96045	0.10221	0.15467	0.25614	0.35693	0.35688	0.40529	0.4544	0.50735	0.55519	0.55831	0.60868	0.60863	0.60857	0.70752	0.75791	0.75905	0.75958	0.75952	0.75946	0.75939	0.75933	0.80749	0.9088	0.90983	0.85993	0.85986	0.8598	0.95796	0.96045	0.96038	0.90941	0.90984	0.96013	0.96006	0.85918	0.8573	0.8087	0.9072	0.95934	0.95971	0.95796	0.85883	0.90911	0.90904	0.90897	0.90891	0.90769	0.60654
49.3771	1.2196	0.25192	0.50385	1.0077	1.5115	2.0154	2.5192	3.0231	3.5269	4.0308	4.5346	5.0385	5.5423	6.0462	6.55	7.0539	7.5577	8.0616	8.5654	9.0693	9.5731	10.077	10.5808	11.0847	11.5885	12.0924	12.5962	13.1001	13.6039	14.1078	14.6116	15.1155	15.6193	16.1231	16.627	17.1308	17.6347	18.1385	18.6424	19.1462	19.6501	20.1539	20.4059	20.6578	21.1616	21.6655	22.1693	22.6732	23.177
49.3771	1.2196	0.10534	0.16107	0.25301	0.30361	0.3622	0.41173	0.45931	0.46316	0.46307	0.60997	0.71019	0.76642	0.91158	0.96215	0.96305	0.91875	0.96299	0.96118	1.0135	1.0178	0.96802	1.0682	1.069	1.0647	1.0696	1.0646	1.0646	1.1199	1.1696	1.2138	1.2145	1.0682	1.0681	1.1178	1.0634	1.0179	0.96648	0.96351	1.0646	1.1144	1.2176	1.2196	1.2188	1.1122	0.86064	0.96495	1.1172	1.1627
49.995	1.3818	0.25508	0.51015	1.0203	1.5305	2.0406	2.5508	3.0609	3.5711	4.0812	4.5914	5.1015	5.6117	6.1218	6.632	7.1421	7.6523	8.1625	8.6726	9.1828	9.6929	10.2031	10.7132	11.2234	11.7335	12.2437	12.7538	13.264	13.7741	14.2843	14.7944	15.3046	15.8148	16.3249	16.8351	17.3452	17.8554	18.3655	18.8757	19.3858	19.6409	19.896	20.4061	20.9163	21.4264	21.9366	22.4467	22.9569	23.467
49.995	1.3818	0.15569	0.25574	0.26683	0.3684	0.416	0.46833	0.52061	0.52205	0.55898	0.57116	0.71892	0.86532	0.96839	1.0177	1.0295	1.0279	1.0785	1.0799	1.1784	1.2191	1.2305	1.2318	1.2302	1.2739	1.3246	1.3329	1.3327	1.3312	1.3324	1.331	1.3322	1.3307	1.3319	1.3317	1.3316	1.3315	1.33	1.373	1.3743	1.3818	1.3804	1.2737	1.2291	1.2797	1.2796	1.3278	1.3301	1.324
34.5796	1.4803	0.17643	0.35285	0.70571	1.0586	1.4114	1.7643	2.1171	2.47	2.8228	3.1757	3.5285	3.8814	4.2342	4.5871	4.9399	5.2928	5.6456	5.9985	6.3514	6.7042	7.0571	7.4099	7.7628	8.1156	8.4685	8.8213	9.1742	9.527	9.8799	10.2327	10.5856	10.9384	11.2913	11.6441	11.997	12.3499	12.7027	13.0556	13.4084	13.7613	14.1141	14.467	14.8198	15.1727	15.5255	15.702	15.8784	16.2312
34.5796	1.4803	0.10202	0.15516	0.20756	0.30882	0.31018	0.41076	0.41209	0.51136	0.51402	0.56428	0.56489	0.56419	0.56479	0.61446	0.66666	0.76796	0.86987	0.91776	0.92139	0.92072	0.92126	1.022	1.0706	1.0735	1.2252	1.2262	1.2262	1.2261	1.2765	1.277	1.2769	1.2774	1.3262	1.3282	1.3277	1.3791	1.378	1.2771	1.3784	1.3788	1.4288	1.4296	1.4291	1.4295	1.4795	1.4803	1.4798	1.4797
33.12	1.0593	0.16898	0.33796	0.67592	1.0139	1.3518	1.6898	2.0278	2.3657	2.7037	3.0416	3.3796	3.7175	4.0555	4.3935	4.7314	5.0694	5.4073	5.7453	6.0833	6.4212	6.7592	7.0971	7.4351	7.7731	8.111	8.449	8.7869	9.1249	9.4628	9.8008	10.1388	10.4767	10.8147	11.1526	11.4906	11.8286	12.1665	12.5045	12.8424	13.1804	13.5184	13.8563	14.1943	14.5322	14.8702	15.2081	15.3771	15.5461
33.12	1.0593	0.10529	0.11016	0.2073	0.20888	0.30765	0.40645	0.50524	0.55701	0.60404	0.60245	0.60559	0.61182	0.66043	0.70905	0.75459	0.76227	0.80936	0.81237	0.86253	0.85339	0.86246	0.8624	0.85636	0.85485	0.86226	0.90797	0.86071	0.86212	0.8606	0.81037	0.90349	0.91214	0.91208	0.91058	0.86178	0.95362	0.95503	0.95784	0.96202	0.95499	0.91034	0.91166	0.96181	1.0092	1.0119	1.0118	1.0593	0.96159
48.3134	1.1616	0.2465	0.49299	0.98599	1.479	1.972	2.465	2.958	3.451	3.9439	4.4369	4.9299	5.4229	5.9159	6.4089	6.9019	7.3949	7.8879	8.3809	8.8739	9.3669	9.8599	10.3529	10.8459	11.3389	11.8318	12.3248	12.8178	13.3108	13.5573	13.8038	14.2968	14.7898	15.2828	15.7758	16.2688	16.7618	17.2548	17.7478	18.2408	18.7338	19.2268	19.7197	20.2127	20.7057	21.1987	21.6917	22.1847	22.6777
48.3134	1.1616	0.25253	0.25319	0.35347	0.40394	0.4543	0.55563	0.6058	0.65626	0.70672	0.75745	0.80782	0.80797	0.85837	0.95909	1.0096	1.0599	1.06	1.0599	1.06	1.1105	1.1106	1.1107	1.1108	1.0604	1.0604	1.111	1.111	1.1616	1.1616	1.1111	1.0607	1.0607	1.0609	1.0609	1.061	1.0104	1.0105	1.0105	1.061	1.0612	1.0612	1.0611	1.0611	1.0611	1.1113	1.1118	1.0615	1.0612
47.7899	1.2704	0.24383	0.48765	0.9753	1.463	1.9506	2.4383	2.9259	3.4136	3.9012	4.3889	4.8765	5.3642	5.8518	6.3395	6.8271	7.3148	7.8024	8.2901	8.7777	9.2654	9.753	10.2407	10.7283	11.216	11.7036	12.1913	12.6789	13.1666	13.6542	14.1419	14.6296	15.1172	15.6049	16.0925	16.5802	17.0678	17.5555	18.0431	18.5308	19.0184	19.2622	19.5061	19.9937	20.4814	20.969	21.4567	21.9443	22.432
47.7899	1.2704	0.1024	0.15312	0.25507	0.35599	0.4067	0.40813	0.45801	0.50722	0.50968	0.60919	0.71154	0.8136	0.86293	0.86468	0.96356	1.016	1.0168	1.0625	1.0168	1.0667	1.1161	1.1178	1.1685	1.1685	1.2174	1.2192	1.2661	1.2192	1.2192	1.2688	1.2698	1.2669	1.2698	1.2662	1.265	1.2197	1.2198	1.217	1.2669	1.2704	1.2704	1.2657	1.2192	1.1692	1.1187	1.1187	1.1187	1.1181
28.4832	1.2269	0.14532	0.29064	0.58129	0.87193	1.1626	1.4532	1.7439	2.0345	2.3252	2.6158	2.9064	3.1971	3.4877	3.7784	4.069	4.3597	4.6503	4.941	5.2316	5.5222	5.8129	6.1035	6.3942	6.6848	6.9755	7.2661	7.5568	7.8474	8.1381	8.4287	8.7193	9.01	9.3006	9.5913	9.8819	10.1726	10.4632	10.7539	11.0445	11.3351	11.6258	11.7711	11.9164	12.2071	12.4977	12.7884	13.079	13.3697
28.4832	1.2269	0.10442	0.10881	0.20741	0.30892	0.3104	0.3119	0.36117	0.36119	0.3627	0.4582	0.46422	0.56116	0.61646	0.71492	0.76105	0.81946	0.87019	0.8702	0.87021	0.87022	0.87023	0.87024	0.92096	0.97167	1.0176	1.0224	1.0224	1.0224	1.0731	1.0731	1.0731	1.1238	1.1238	1.1238	1.168	1.1745	1.1762	1.1745	1.1745	1.1745	1.2252	1.2269	1.2236	1.1745	1.1745	1.1711	1.1238	1.1677
31.9836	0.95611	0.16318	0.32636	0.65273	0.97909	1.3055	1.6318	1.9582	2.2845	2.6109	2.9373	3.2636	3.59	3.9164	4.2427	4.5691	4.8955	5.2218	5.5482	5.8745	6.2009	6.5273	6.8536	7.18	7.5064	7.8327	8.1591	8.4854	8.8118	9.1382	9.4645	9.7909	10.1173	10.4436	10.77	11.0964	11.2595	11.4227	11.7491	12.0754	12.4018	12.7282	13.0545	13.3809	13.7073	14.0336	14.36	14.6864	15.0127
31.9836	0.95611	0.052829	0.10239	0.1048	0.10077	0.10474	0.15431	0.30229	0.30618	0.40304	0.50455	0.55568	0.60829	0.60825	0.6082	0.65851	0.70811	0.7088	0.70875	0.75622	0.75904	0.75899	0.75895	0.7589	0.75885	0.7588	0.75875	0.80841	0.85742	0.86002	0.85996	0.85862	0.85604	0.8592	0.90827	0.90948	0.95611	0.90943	0.90938	0.90757	0.90932	0.90692	0.85889	0.85942	0.85936	0.85873	0.90793	0.909	0.90895
45.643	1.318	0.23287	0.46575	0.93149	1.3972	1.863	2.3287	2.7945	3.2602	3.726	4.1917	4.6575	5.1232	5.5889	6.0547	6.5204	6.9862	7.4519	7.9177	8.3834	8.6163	8.8492	9.3149	9.7806	10.2464	10.7121	11.1779	11.6436	12.1094	12.5751	13.0409	13.5066	13.9724	14.4381	14.9038	15.3696	15.8353	16.3011	16.7668	17.2326	17.6983	18.1641	18.6298	19.0955	19.5613	20.027	20.4928	20.9585	21.4243
45.643	1.318	0.05103	0.10204	0.20345	0.25405	0.30476	0.35538	0.45658	0.55814	0.60876	0.65936	0.65933	0.76078	0.76085	0.86206	0.96331	1.0142	1.1661	1.2168	1.2673	1.318	1.3178	1.2678	1.1152	1.0652	1.1148	1.0652	1.0652	1.1147	1.1666	1.1665	1.116	1.116	1.116	1.1161	1.1161	1.1161	1.1161	1.1159	1.1649	1.1669	1.2167	1.2175	1.2157	1.1162	1.1162	1.1163	1.1151	1.0657
[truncated: 52 more columns]
