# Supplementary material for: A technique system for the measurement, reconstruction and character extraction of rice plant architecture
Source: PLoS One. 2017 May 30;12(5):e0177205. doi: 10.1371/journal.pone.0177205 (PMC5448746; doi:10.1371/journal.pone.0177205)
Supplement: S2 Data — There four type file in the zip file, SystemData is parameters of paratus, SSP_LCAA correspond to the special position of stem, leafvein correspond to data of leaf midrib curves, leafshape correspond to the data of leaf shape. 101: correspond to neighbor 8 hills of Sample S1 (NSICRc222), 1: correspond to neighbor 8 hills of Sample S2 (NSICRc124H). (ZIP) [file pone.0177205.s008.zip › leafshape11MarB101.xls]

## Sheet: Sheet1
Length	Width	data9	data10	data11	data12	data13	data14	data15	data16	data17	data18	data19	data20	data21	data22	data23	data24	data25	data26	data27	data28	data29	data30	data31	data32	data33	data34	data35	data36	data37	data38	data39	data40	data41	data42	data43	data44	data45	data46	data47	data48	data49	data50	data51	data52	data53	data54	data55	data56
9.1991	0.55222	0.046934	0.093868	0.18774	0.2816	0.37547	0.46934	0.56321	0.65708	0.75094	0.84481	0.93868	1.0325	1.1264	1.2203	1.3142	1.408	1.5019	1.5958	1.6896	1.7835	1.8774	1.9712	2.0651	2.159	2.2528	2.2998	2.3467	2.4406	2.5344	2.6283	2.7222	2.816	2.9099	3.0038	3.0976	3.1915	3.2854	3.3792	3.4731	3.567	3.6608	3.7547	3.8486	3.9425	4.0363	4.1302	4.2241	4.3179
9.1991	0.55222	0	0.049869	0.1515	0.20137	0.30111	0.30111	0.35098	0.40084	0.40083	0.45071	0.4507	0.4507	0.45069	0.49871	0.50056	0.50056	0.50055	0.50055	0.50054	0.50053	0.50052	0.50237	0.50051	0.54854	0.55038	0.55222	0.55037	0.55036	0.55035	0.55219	0.55034	0.55033	0.55033	0.55215	0.55031	0.55031	0.5503	0.55212	0.50041	0.5004	0.5004	0.50221	0.50039	0.55025	0.55024	0.55205	0.55023	0.55022
36.7792	0.96101	0.18765	0.3753	0.7506	1.1259	1.5012	1.8765	2.2518	2.6271	3.0024	3.3777	3.753	4.1283	4.5036	4.8789	5.2542	5.6295	6.0048	6.3801	6.7554	6.943	7.1307	7.506	7.8812	8.2565	8.6318	9.0071	9.3824	9.7577	10.133	10.5083	10.8836	11.2589	11.6342	12.0095	12.3848	12.7601	13.1354	13.5107	13.886	14.2613	14.6366	15.0119	15.3872	15.7625	16.1378	16.5131	16.8884	17.2637
36.7792	0.96101	0.104	0.15434	0.30373	0.45313	0.55869	0.60739	0.65772	0.66414	0.70962	0.66405	0.70957	0.71429	0.75828	0.76142	0.7645	0.8148	0.81473	0.91539	0.91532	0.96101	0.91523	0.91516	0.91057	0.85422	0.86024	0.86468	0.85571	0.76392	0.76385	0.8112	0.81262	0.7637	0.71332	0.7564	0.76355	0.76348	0.75491	0.71023	0.66409	0.66402	0.66395	0.75623	0.76449	0.76442	0.76435	0.75885	0.71391	0.70846
46.9215	1.1213	0.2394	0.47879	0.95758	1.4364	1.9152	2.394	2.8727	3.3515	3.8303	4.3091	4.7879	5.2667	5.7455	6.2243	6.7031	7.1819	7.6606	8.1394	8.6182	9.097	9.5758	10.0546	10.5334	11.0122	11.491	11.9698	12.4485	12.9273	13.4061	13.8849	14.3637	14.8425	15.3213	15.8001	16.2789	16.7577	17.2365	17.7152	17.9546	18.194	18.6728	19.1516	19.6304	20.1092	20.588	21.0668	21.5456	22.0244
46.9215	1.1213	0.10261	0.2537	0.26262	0.36291	0.41248	0.46532	0.51381	0.56019	0.6162	0.61717	0.61708	0.61699	0.61689	0.6168	0.61671	0.76278	0.76874	0.76864	0.8173	0.86893	0.86597	1.0217	1.0207	1.0206	1.0214	1.0213	1.0212	1.0211	1.021	1.0209	1.0208	1.0644	1.0713	1.0712	1.0203	1.0202	1.0675	1.119	1.1213	1.1212	1.1211	1.1155	1.0702	1.0701	1.1131	1.0193	1.0192	1.0191
27.6099	1.2291	0.14087	0.28173	0.56347	0.8452	1.1269	1.4087	1.6904	1.9721	2.2539	2.5356	2.8173	3.0991	3.3808	3.6625	3.9443	4.226	4.5077	4.7895	5.0712	5.3529	5.6347	5.9164	6.1981	6.4799	6.7616	7.0433	7.3251	7.6068	7.8885	8.1703	8.452	8.7337	9.0155	9.2972	9.579	9.8607	10.1424	10.4242	10.7059	10.9876	11.2694	11.5511	11.8328	12.1146	12.3963	12.678	12.9598	13.2415
27.6099	1.2291	0.053983	0.10944	0.10793	0.25655	0.31194	0.40958	0.46639	0.4649	0.56545	0.56686	0.56826	0.56679	0.66591	0.66873	0.6687	0.71544	0.71964	0.77063	0.77059	0.87394	0.87389	0.87246	0.87242	0.92203	0.92473	0.9757	0.97429	0.97425	1.0239	1.0265	1.0265	1.0708	1.0761	1.076	1.0734	1.0707	1.0759	1.0759	1.0771	1.0771	1.077	1.1203	1.0757	1.0769	1.0769	1.0756	1.0755	1.0755
36.7582	1.0103	0.18754	0.37508	0.75017	1.1253	1.5003	1.8754	2.2505	2.6256	3.0007	3.3758	3.7508	4.1259	4.501	4.8761	5.2512	5.6263	6.0013	6.3764	6.7515	7.1266	7.5017	7.8768	8.2518	8.6269	9.002	9.3771	9.7522	10.1273	10.5024	10.8774	11.2525	11.6276	12.0027	12.3778	12.7529	13.1279	13.503	13.8781	14.2532	14.6283	15.0034	15.3784	15.7535	16.1286	16.3162	16.5037	16.8788	17.2539
36.7582	1.0103	0.053642	0.068711	0.11478	0.17589	0.22571	0.22565	0.2256	0.22554	0.22548	0.22543	0.35642	0.41366	0.47458	0.52069	0.55945	0.57412	0.62391	0.67367	0.71981	0.80482	0.823	0.82291	0.82283	0.81552	0.77285	0.858	0.91501	0.92213	0.87224	0.92202	0.9539	0.9717	0.95739	0.9538	0.95025	0.97146	0.95726	0.91797	0.87161	0.861	0.80764	0.77177	0.91073	0.99989	1.0103	0.95005	0.86081	0.86078
49.0764	1.106	0.25039	0.50078	1.0016	1.5023	2.0031	2.5039	3.0047	3.5055	4.0062	4.507	5.0078	5.5086	6.0094	6.5101	7.0109	7.5117	8.0125	8.5133	9.014	9.5148	10.0156	10.5164	11.0172	11.5179	12.0187	12.5195	13.0203	13.5211	14.0218	14.5226	15.0234	15.5242	16.025	16.5257	17.0265	17.5273	18.0281	18.5289	19.0296	19.5304	20.0312	20.532	21.0328	21.2831	21.5335	22.0343	22.5351	23.0359
49.0764	1.106	0.051766	0.1009	0.15526	0.25745	0.25741	0.25226	0.25352	0.2636	0.25725	0.30642	0.51064	0.609	0.71472	0.71584	0.81179	0.86099	0.86096	0.86091	0.91715	0.91244	0.86768	0.86756	0.91337	0.96711	0.96812	0.96689	0.96678	1.0545	1.0171	1.062	1.0683	1.0178	1.0167	1.0176	1.0556	1.0587	1.0677	1.0656	1.0161	1.017	1.0168	1.0604	1.067	1.106	1.0109	0.96504	0.96584	0.96573
52.8757	1.2698	0.26977	0.53955	1.0791	1.6186	2.1582	2.6977	3.2373	3.7768	4.3164	4.8559	5.3955	5.935	6.4746	7.0141	7.5537	8.0932	8.6328	9.1723	9.7119	10.2514	10.791	11.3305	11.87	12.4096	12.9491	13.4887	14.0282	14.5678	15.1073	15.6469	16.1864	16.726	17.2655	17.8051	18.3446	18.8842	19.4237	19.9633	20.5028	20.7726	21.0424	21.5819	22.1214	22.661	23.2005	23.7401	24.2796	24.8192
52.8757	1.2698	0.16095	0.20506	0.27546	0.32605	0.41869	0.42511	0.51564	0.61059	0.66341	0.67823	0.67811	0.67799	0.77926	0.77913	0.77901	0.77888	0.82534	0.86368	0.93062	0.9812	0.98106	1.0762	1.0801	1.0314	1.074	1.0837	1.064	1.0835	1.134	1.1338	1.1337	1.1335	1.1334	1.2081	1.1838	1.1837	1.1835	1.1778	1.1326	1.2698	1.2337	1.2335	1.2334	1.2332	1.1825	1.2659	1.2329	1.2327
37.8851	1.379	0.19329	0.38658	0.77317	1.1597	1.5463	1.9329	2.3195	2.7061	3.0927	3.4792	3.8658	4.2524	4.639	5.0256	5.4122	5.7987	6.1853	6.5719	6.9585	7.3451	7.7317	8.1182	8.5048	8.8914	9.278	9.6646	10.0512	10.4377	10.8243	11.2109	11.5975	11.9841	12.3707	12.7572	13.1438	13.5304	13.917	14.3036	14.4969	14.6902	15.0767	15.4633	15.8499	16.2365	16.6231	17.0097	17.3962	17.7828
37.8851	1.379	0.051667	0.15375	0.15681	0.20599	0.30624	0.3098	0.4083	0.41178	0.46104	0.46272	0.61237	0.61569	0.66448	0.66662	0.66656	0.6665	0.66643	0.71737	0.81884	0.81929	0.92126	0.97218	0.97211	0.97203	1.0717	1.1249	1.2251	1.2268	1.2267	1.2267	1.3281	1.3285	1.3284	1.3786	1.3789	1.3283	1.3282	1.3768	1.379	1.379	1.3789	1.3788	1.3787	1.379	1.3772	1.3275	1.3275	1.3274
36.1044	1.0018	0.18421	0.36841	0.73682	1.1052	1.4736	1.8421	2.2105	2.5789	2.9473	3.3157	3.6841	4.0525	4.4209	4.7894	5.1578	5.5262	5.8946	6.263	6.6314	6.9998	7.3682	7.7367	8.1051	8.4735	8.8419	9.2103	9.5787	9.9471	10.3155	10.6839	11.0524	11.4208	11.7892	12.1576	12.526	12.8944	13.0786	13.2628	13.6312	13.9997	14.3681	14.7365	15.1049	15.4733	15.8417	16.2101	16.5785	16.947
36.1044	1.0018	0.049918	0.10241	0.15488	0.15484	0.15479	0.20465	0.20461	0.25283	0.30432	0.30347	0.35415	0.50062	0.5996	0.65185	0.84985	0.8529	0.85283	0.85277	0.85271	0.85264	0.90175	0.85256	0.85249	0.85243	0.85236	0.90221	0.90214	0.90208	0.90201	0.90194	0.90187	0.95165	0.95158	0.95151	0.95144	0.95137	1.0018	1.0011	1.0011	0.9511	0.99971	1.0009	1.0002	0.95088	0.95081	0.95132	0.90085	0.90078
45.2129	1.004	0.23068	0.46136	0.92271	1.3841	1.8454	2.3068	2.7681	3.2295	3.6908	4.1522	4.6136	5.0749	5.5363	5.9976	6.459	6.9203	7.3817	7.843	8.3044	8.7658	9.2271	9.6885	10.1498	10.6112	10.8419	11.0725	11.5339	11.9952	12.4566	12.918	13.3793	13.8407	14.302	14.7634	15.2247	15.6861	16.1474	16.6088	17.0702	17.5315	17.9929	18.4542	18.9156	19.3769	19.8383	20.2997	20.761	21.2224
45.2129	1.004	0.20063	0.25111	0.40136	0.50154	0.60154	0.6526	0.65252	0.65265	0.70238	0.70284	0.75187	0.80315	0.80319	0.85336	0.8534	0.85324	0.85347	0.85351	0.90184	0.95258	0.95353	0.9538	0.95383	0.95387	1.004	0.95371	0.95402	0.95346	0.90367	0.85395	0.85399	0.90413	0.90417	0.95391	0.95149	0.90422	0.8542	0.85424	0.85389	0.85275	0.85435	0.85439	0.65409	0.85404	0.8545	0.85454	0.80409	0.80457
56.7851	1.0718	0.28972	0.57944	1.1589	1.7383	2.3178	2.8972	3.4766	4.0561	4.6355	5.215	5.7944	6.3738	6.9533	7.5327	8.1122	8.6916	9.271	9.8505	10.4299	11.0094	11.5888	12.1682	12.7477	13.3271	13.9066	14.486	15.0654	15.6449	16.2243	16.8038	17.3832	17.9626	18.5421	19.1215	19.701	20.2804	20.8598	21.4393	22.0187	22.5982	23.1776	23.757	24.0468	24.3365	24.9159	25.4954	26.0748	26.6542
56.7851	1.0718	0.15934	0.22009	0.27238	0.27224	0.3142	0.32028	0.42078	0.56347	0.61573	0.66797	0.76047	0.77431	0.86881	0.8746	0.91503	0.87436	0.87421	0.87406	0.91463	0.92407	0.92203	0.92192	0.92554	0.92352	0.92336	0.90482	0.87281	0.91931	0.96946	0.97294	0.97278	1.0175	1.0192	0.95833	0.94779	0.9219	0.96682	1.0119	0.96155	0.95131	1.0134	1.0217	1.0718	1.0551	0.97107	1.0097	0.97083	0.96906
46.9317	1.3371	0.23945	0.47889	0.95779	1.4367	1.9156	2.3945	2.8734	3.3523	3.8312	4.3101	4.7889	5.2678	5.7467	6.2256	6.7045	7.1834	7.6623	8.1412	8.6201	9.099	9.5779	10.0568	10.5357	11.0146	11.4935	11.9724	12.4513	12.9302	13.4091	13.8879	14.3668	14.8457	15.3246	15.8035	16.2824	16.7613	17.2402	17.7191	18.198	18.6769	19.1558	19.6347	20.1136	20.353	20.5925	21.0714	21.5503	22.0292
46.9317	1.3371	0.059828	0.16081	0.25248	0.40398	0.50498	0.55547	0.61208	0.66561	0.70998	0.71909	0.73117	0.76346	0.81091	0.8109	0.86737	0.8348	0.86433	0.81976	0.86432	0.91474	0.977	1.0186	1.0866	1.1136	1.1728	1.1786	1.167	1.1641	1.1366	1.1698	1.1364	1.1135	1.1753	1.1866	1.1837	1.2171	1.234	1.2956	1.3208	1.287	1.273	1.2813	1.2867	1.3371	1.315	1.3259	1.3231	1.3231
34.9028	1.5804	0.17808	0.35615	0.7123	1.0685	1.4246	1.7808	2.1369	2.4931	2.8492	3.2054	3.5615	3.9177	4.2738	4.63	4.9861	5.3423	5.6984	6.0546	6.4107	6.7669	7.123	7.4792	7.8353	8.1915	8.5476	8.9038	9.2599	9.6161	9.9722	10.3284	10.6845	11.0407	11.3968	11.753	12.1091	12.4653	12.8214	13.1776	13.5337	13.8899	14.246	14.6022	14.9583	15.3145	15.6706	16.0268	16.3829	16.7391
34.9028	1.5804	0.10424	0.15507	0.26447	0.3101	0.41429	0.42197	0.47276	0.4727	0.57173	0.66824	0.67582	0.77485	0.77732	0.82305	0.82803	0.8813	0.87872	0.87865	0.87859	0.87604	0.77685	0.77678	0.82507	0.91928	0.97742	1.0282	1.0814	1.1321	1.178	1.132	1.178	1.2311	1.2359	1.2334	1.2865	1.2841	1.33	1.3371	1.4244	1.4386	1.4361	1.436	1.475	1.4359	1.4773	1.4866	1.4749	1.4888
25.3348	0.55383	0.12926	0.25852	0.51704	0.77555	1.0341	1.2926	1.5511	1.8096	2.0681	2.3267	2.5852	2.8437	3.1022	3.3607	3.6193	3.8778	4.1363	4.3948	4.6533	4.9118	5.1704	5.4289	5.6874	5.9459	6.2044	6.4629	6.7215	6.98	7.2385	7.497	7.7555	8.0141	8.2726	8.5311	8.7896	9.0481	9.3066	9.5652	9.8237	10.0822	10.3407	10.5992	10.8578	11.1163	11.3748	11.6333	11.8918	12.1503
25.3348	0.55383	0.002641	0.049938	0.10119	0.14457	0.1459	0.10509	0.14982	0.10505	0.10503	0.15495	0.15238	0.10497	0.10369	0.15234	0.15486	0.15483	0.15481	0.15479	0.20222	0.20468	0.20466	0.25456	0.25453	0.25451	0.25449	0.25446	0.25444	0.25441	0.25439	0.25198	0.20324	0.2044	0.29952	0.30421	0.30418	0.30416	0.30413	0.30411	0.34826	0.30407	0.30405	0.30402	0.304	0.30397	0.30395	0.30392	0.30389	0.30387
36.8007	0.9102	0.18776	0.37552	0.75104	1.1266	1.5021	1.8776	2.2531	2.6286	3.0041	3.3797	3.7552	4.1307	4.5062	4.8817	5.2572	5.6328	6.0083	6.3838	6.7593	7.1348	7.5104	7.8859	8.2614	8.6369	8.8247	9.0124	9.3879	9.7635	10.139	10.5145	10.89	11.2655	11.641	12.0166	12.3921	12.7676	13.1431	13.5186	13.8942	14.2697	14.6452	15.0207	15.3962	15.7717	16.1473	16.5228	16.8983	17.2738
36.8007	0.9102	0.10054	0.15562	0.20427	0.35826	0.41168	0.454	0.46185	0.55292	0.56226	0.56221	0.56215	0.51181	0.61227	0.70664	0.71269	0.75684	0.76284	0.81154	0.81298	0.81291	0.85719	0.86305	0.86298	0.86291	0.9102	0.90437	0.86275	0.81242	0.80808	0.71181	0.71175	0.70326	0.71026	0.75487	0.76179	0.76172	0.81191	0.81184	0.81177	0.8117	0.81029	0.8049	0.81155	0.81148	0.81141	0.81134	0.80606	0.66059
48.2632	1.0676	0.24624	0.49248	0.98496	1.4774	1.9699	2.4624	2.9549	3.4474	3.9399	4.4323	4.9248	5.4173	5.9098	6.4023	6.8947	7.3872	7.8797	8.3722	8.8647	9.3572	9.8496	10.3421	10.8346	11.3271	11.8196	12.312	12.5583	12.8045	13.297	13.7895	14.282	14.7745	15.2669	15.7594	16.2519	16.7444	17.2369	17.7294	18.2218	18.7143	19.2068	19.6993	20.1918	20.6842	21.1767	21.6692	22.1617	22.6542
48.2632	1.0676	0.056003	0.15413	0.35872	0.49632	0.50461	0.58363	0.56057	0.51555	0.59203	0.61913	0.72274	0.77583	0.81285	0.89776	0.92177	0.96424	0.96159	1.0068	1.0199	1.012	1.0094	0.99899	0.95378	0.96161	0.97194	1.0198	1.0676	1.0325	0.96157	0.97425	1.0044	1.0095	0.9791	1.022	1.0624	1.0119	1.0268	1.0143	1.0217	0.97851	1.0166	1.0288	0.99719	0.98057	0.98044	0.98032	0.92736	1.0186
39.8857	1.5869	0.2035	0.407	0.81399	1.221	1.628	2.035	2.442	2.849	3.256	3.663	4.07	4.477	4.884	5.291	5.698	6.1049	6.5119	6.9189	7.3259	7.7329	8.1399	8.5469	8.9539	9.3609	9.7679	10.1749	10.5819	10.9889	11.3959	11.8029	12.2099	12.6169	13.0239	13.4309	13.8379	14.2449	14.6519	15.0589	15.4659	15.8729	16.2799	16.6869	17.0939	17.5009	17.9079	18.3148	18.7218	19.1288
39.8857	1.5869	0.15207	0.2086	0.35774	0.41132	0.46489	0.51266	0.56909	0.614	0.62547	0.67038	0.71246	0.7096	0.65326	0.72382	0.81664	0.8673	0.88133	0.92071	0.93187	0.98248	0.9824	1.1204	1.137	1.1793	1.2189	1.2353	1.1846	1.2188	1.2324	1.2297	1.2188	1.235	1.2829	1.2855	1.3361	1.3599	1.336	1.3226	1.3865	1.4212	1.4265	1.3732	1.3784	1.3888	1.4263	1.4392	1.4288	1.4665
56.9024	1.2833	0.29032	0.58064	1.1613	1.7419	2.3225	2.9032	3.4838	4.0645	4.6451	5.2257	5.8064	6.387	6.9676	7.5483	8.1289	8.7096	9.2902	9.8708	10.4515	11.0321	11.6127	12.1934	12.774	13.3546	13.9353	14.5159	15.0966	15.6772	16.2578	16.8385	17.4191	17.9997	18.5804	19.161	19.7416	20.3223	20.9029	21.4836	22.0642	22.6448	23.2255	23.8061	24.3867	24.9674	25.548	26.1287	26.7093	27.2899
56.9024	1.2833	0.066181	0.21316	0.23426	0.36311	0.38408	0.46508	0.52499	0.58781	0.64168	0.71704	0.77389	0.81315	0.83065	0.87576	0.91224	0.88436	0.84475	0.97471	1.0257	1.0484	1.1276	1.1332	1.1785	1.1897	1.1016	1.0986	1.0984	1.0983	1.1009	1.0925	1.0841	1.1459	1.1512	1.1777	1.2394	1.25	1.1989	1.1987	1.2012	1.201	1.2045	1.1981	1.2385	1.2004	1.1847	1.1414	1.1284	1.1335
31.8674	0.9644	0.16259	0.32518	0.65035	0.97553	1.3007	1.6259	1.9511	2.2762	2.6014	2.9266	3.2518	3.5769	3.9021	4.2273	4.5525	4.8777	5.2028	5.528	5.8532	6.1784	6.5035	6.8287	7.1539	7.4791	7.8043	8.1294	8.4546	8.7798	9.105	9.4301	9.7553	10.0805	10.4057	10.7308	11.056	11.3812	11.7064	12.0316	12.3567	12.6819	13.0071	13.3323	13.6574	13.9826	14.3078	14.633	14.9581	15.2833
31.8674	0.9644	0.059493	0.10262	0.16861	0.16531	0.16528	0.15226	0.11554	0.1393	0.13932	0.15224	0.109	0.10577	0.10897	0.11535	0.15541	0.14902	0.20826	0.29808	0.30761	0.34461	0.4038	0.36044	0.4409	0.43778	0.40382	0.35411	0.35097	0.35097	0.36031	0.34784	0.31368	0.39444	0.36333	0.4099	0.41294	0.40984	0.45336	0.4656	0.503	0.55268	0.55267	0.51513	0.60232	0.61443	0.61134	0.63381	0.61128	0.66092
36.8643	0.95386	0.18808	0.37617	0.75233	1.1285	1.5047	1.8808	2.257	2.6332	3.0093	3.3855	3.7617	4.1378	4.514	4.8902	5.2663	5.6425	6.0187	6.3948	6.771	7.1472	7.5233	7.8995	8.2757	8.6518	9.028	9.4042	9.7803	10.1565	10.5326	10.9088	11.285	11.6611	12.0373	12.4135	12.6016	12.7896	13.1658	13.542	13.9181	14.2943	14.6705	15.0466	15.4228	15.799	16.1751	16.5513	16.9275	17.3036
36.8643	0.95386	0.0046715	0.053274	0.11117	0.16129	0.16124	0.15965	0.20825	0.25988	0.30998	0.36009	0.45585	0.55314	0.60625	0.7582	0.76257	0.80973	0.85695	0.81112	0.8082	0.81247	0.86114	0.86249	0.86242	0.86234	0.86086	0.90956	0.91089	0.91081	0.91074	0.95263	0.91066	0.91058	0.91051	0.91044	0.95386	0.91035	0.91028	0.91021	0.91014	0.91007	0.91	0.90221	0.85976	0.85969	0.85583	0.85707	0.85954	0.9021
49.1504	1.0462	0.25077	0.50153	1.0031	1.5046	2.0061	2.5077	3.0092	3.5107	4.0123	4.5138	5.0153	5.5169	6.0184	6.52	7.0215	7.523	8.0246	8.5261	9.0276	9.5292	10.0307	10.5322	11.0338	11.5353	12.0368	12.5384	13.0399	13.5414	14.043	14.5445	15.046	15.5476	16.0491	16.5507	16.8014	17.0522	17.5537	18.0553	18.5568	19.0583	19.5599	20.0614	20.5629	21.0645	21.566	22.0675	22.5691	23.0706
49.1504	1.0462	0.055538	0.10591	0.25961	0.35268	0.4056	0.46614	0.519	0.5769	0.61963	0.65991	0.71025	0.72764	0.76054	0.82077	0.82562	0.82555	0.87093	0.91636	0.97889	1.0122	0.97868	1.0001	0.91143	0.97369	0.97124	0.90897	0.91364	0.92769	0.95926	0.92754	0.96622	0.92736	0.95458	0.97754	1.0462	1.0118	0.96369	0.91556	0.92005	0.87634	0.87177	0.92431	0.97458	0.97668	0.92622	0.96112	1.0049	0.92596
60.3542	1.0997	0.30793	0.61586	1.2317	1.8476	2.4634	3.0793	3.6952	4.311	4.9269	5.5427	6.1586	6.7745	7.3903	8.0062	8.622	9.2379	9.8538	10.4696	11.0855	11.7013	12.3172	12.9331	13.5489	14.1648	14.7806	15.3965	16.0124	16.6282	17.2441	17.8599	18.4758	19.0916	19.7075	20.3234	20.9392	21.2472	21.5551	22.1709	22.7868	23.4027	24.0185	24.6344	25.2502	25.8661	26.482	27.0978	27.7137	28.3295
60.3542	1.0997	0.11833	0.13881	0.25987	0.34099	0.42513	0.52286	0.54297	0.53946	0.61714	0.64039	0.69416	0.72475	0.74444	0.79488	0.79472	0.84187	0.83848	0.84159	0.84467	0.91347	0.93269	0.89479	0.91967	0.97017	0.99858	0.99523	0.98251	0.97611	0.9854	1.0452	1.045	1.0935	1.0953	1.0798	1.0919	1.0997	0.99363	0.98439	0.92772	0.89206	0.90954	0.96901	1.0284	0.9719	0.89138	0.9688	0.9717	0.97165
45.1881	1.4063	0.23055	0.4611	0.92221	1.3833	1.8444	2.3055	2.7666	3.2277	3.6888	4.1499	4.611	5.0721	5.5332	5.9943	6.4554	6.9165	7.3777	7.8388	8.2999	8.761	9.2221	9.6832	10.1443	10.6054	11.0665	11.5276	11.9887	12.4498	12.9109	13.372	13.8331	14.2942	14.7553	15.2164	15.6775	16.1386	16.5997	17.0608	17.2914	17.5219	17.983	18.4441	18.9052	19.3663	19.8274	20.2885	20.7496	21.2108
45.1881	1.4063	0.10734	0.20908	0.31638	0.37277	0.46065	0.50875	0.57061	0.62145	0.66408	0.68313	0.76578	0.77119	0.78195	0.81928	0.81658	0.82994	0.83519	0.78425	0.76295	0.81646	0.9234	1.0329	1.0759	1.1319	1.1345	1.137	1.1852	1.1902	1.2636	1.241	1.2815	1.2814	1.3399	1.3423	1.3322	1.3421	1.3704	1.342	1.4063	1.3803	1.3442	1.3703	1.344	1.3776	1.3946	1.3848	1.3436	1.3846
34.2784	1.629	0.17489	0.34978	0.69956	1.0493	1.3991	1.7489	2.0987	2.4485	2.7982	3.148	3.4978	3.8476	4.1974	4.5471	4.8969	5.2467	5.5965	5.9463	6.296	6.6458	6.9956	7.3454	7.6952	8.0449	8.3947	8.7445	9.0943	9.4441	9.7938	10.1436	10.4934	10.8432	11.193	11.5427	11.8925	12.2423	12.5921	12.9419	13.2916	13.6414	13.9912	14.341	14.6908	15.0405	15.3903	15.7401	16.0899	16.4397
34.2784	1.629	0.20954	0.25815	0.31928	0.41898	0.42144	0.52115	0.57469	0.62577	0.72548	0.73036	0.7303	0.73023	0.78126	0.78119	0.83221	0.83214	0.83208	0.8296	0.83195	0.871	0.88293	0.88287	0.83168	0.83162	0.87081	0.98009	0.98475	1.0334	1.0357	1.0868	1.1238	1.1377	1.1864	1.1887	1.2259	1.2396	1.2906	1.2905	1.2904	1.3437	1.3414	1.3436	1.4276	1.3946	1.4321	1.4433	1.4432	1.4431
11.4454	0.65074	0.058395	0.11679	0.23358	0.35037	0.46716	0.58395	0.70074	0.81753	0.93432	1.0511	1.1679	1.2847	1.4015	1.5183	1.6351	1.7518	1.8686	1.9854	2.1022	2.219	2.3358	2.4526	2.5694	2.6862	2.803	2.9197	3.0365	3.1533	3.2701	3.3869	3.5037	3.6205	3.6789	3.7373	3.8541	3.9708	4.0876	4.2044	4.3212	4.438	4.5548	4.6716	4.7884	4.9052	5.022	5.1387	5.2555	5.3723
11.4454	0.65074	0.0023337	0.049709	0.10175	0.15146	0.20117	0.25089	0.30293	0.35264	0.44977	0.49717	0.49948	0.50179	0.50178	0.50177	0.50176	0.49944	0.50174	0.50173	0.50172	0.50171	0.4994	0.50168	0.54911	0.55139	0.55138	0.54908	0.54907	0.55134	0.55133	0.60105	0.60104	0.64621	0.65074	0.64846	0.60103	0.60102	0.60101	0.60099	0.60098	0.60097	0.60096	0.5987	0.549	0.55123	0.55122	0.55121	0.60092	0.59867
39.9065	0.81075	0.2036	0.40721	0.81442	1.2216	1.6288	2.036	2.4433	2.8505	3.2577	3.6649	4.0721	4.4793	4.8865	5.2937	5.7009	6.1081	6.5153	6.9226	7.3298	7.737	8.1442	8.5514	8.9586	9.3658	9.773	10.1802	10.5874	10.9947	11.4019	11.8091	12.2163	12.6235	13.0307	13.4379	13.8451	14.0487	14.2523	14.6595	15.0667	15.474	15.8812	16.2884	16.6956	17.1028	17.51	17.9172	18.3244	18.7316
39.9065	0.81075	0.15036	0.20412	0.21317	0.30251	0.35082	0.36156	0.36329	0.45456	0.51171	0.51341	0.61176	0.66006	0.66348	0.66341	0.70655	0.6115	0.61314	0.61307	0.613	0.65626	0.75644	0.7631	0.76302	0.753	0.74472	0.75958	0.7628	0.76271	0.79975	0.76099	0.75935	0.76249	0.76241	0.76233	0.80129	0.81075	0.80285	0.76055	0.76203	0.75423	0.75883	0.80273	0.80729	0.76172	0.76164	0.76156	0.75103	0.70393
48.1773	1.1513	0.2458	0.49161	0.98321	1.4748	1.9664	2.458	2.9496	3.4412	3.9328	4.4244	4.9161	5.4077	5.8993	6.3909	6.8825	7.3741	7.8657	8.3573	8.8489	9.3405	9.8321	10.3237	10.8153	11.3069	11.7985	12.2901	12.7817	13.0275	13.2733	13.765	14.2566	14.7482	15.2398	15.7314	16.223	16.7146	17.2062	17.6978	18.1894	18.681	19.1726	19.6642	20.1558	20.6474	21.139	21.6306	22.1222	22.6139
48.1773	1.1513	0.1607	0.20089	0.36153	0.40839	0.50218	0.559	0.57876	0.61571	0.63207	0.68219	0.7225	0.80659	0.86003	0.86971	0.88256	0.91659	0.9326	0.9827	1.0136	1.004	1.0326	1.0605	1.0826	1.0572	1.1294	1.1419	1.1324	1.1513	1.1482	1.1321	1.0695	1.057	1.0816	1.0815	1.0813	1.1314	1.1191	1.0066	1.0096	1.0748	1.0627	1.0567	1.0686	1.0214	0.98	0.97692	0.91192	0.87934
36.0377	1.2557	0.18387	0.36773	0.73546	1.1032	1.4709	1.8387	2.2064	2.5741	2.9419	3.3096	3.6773	4.0451	4.4128	4.7805	5.1482	5.516	5.8837	6.2514	6.6192	6.9869	7.3546	7.7224	8.0901	8.4578	8.8256	9.1933	9.561	9.9288	10.2965	10.6642	11.032	11.3997	11.7674	12.1352	12.5029	12.8706	13.2384	13.6061	13.9738	14.3415	14.7093	15.077	15.4447	15.8125	16.1802	16.5479	16.7318	16.9157
36.0377	1.2557	0.15147	0.20197	0.32179	0.4039	0.45438	0.47312	0.51419	0.56466	0.61201	0.65937	0.67481	0.67784	0.7098	0.66855	0.62417	0.62411	0.81989	0.82898	0.86419	0.91768	0.92672	1.0155	1.0306	1.078	1.1194	1.0779	1.1134	1.1163	1.0955	1.0807	1.0776	1.1162	1.1191	1.0985	1.0804	1.0803	1.0743	1.0685	1.0801	1.08	1.1275	1.1275	1.2255	1.2283	1.2196	1.2311	1.2557	1.2309
25.7785	1.225	0.13152	0.26305	0.52609	0.78914	1.0522	1.3152	1.5783	1.8413	2.1044	2.3674	2.6305	2.8935	3.1566	3.4196	3.6826	3.9457	4.2087	4.4718	4.7348	4.9979	5.2609	5.524	5.787	6.0501	6.3131	6.5762	6.8392	7.1022	7.3653	7.6283	7.8914	8.1544	8.4175	8.6805	8.9436	9.0751	9.2066	9.4697	9.7327	9.9957	10.2588	10.5218	10.7849	11.0479	11.311	11.574	11.8371	12.1001
25.7785	1.225	0.053681	0.10175	0.20489	0.25992	0.40832	0.46332	0.51278	0.51413	0.5141	0.56492	0.56489	0.56486	0.56482	0.56479	0.56476	0.56472	0.61552	0.6155	0.61546	0.66497	0.71713	0.81616	0.91913	0.96736	0.97253	1.0221	1.022	1.0728	1.0727	1.1706	1.1744	1.1756	1.1756	1.1755	1.1742	1.225	1.2213	1.1741	1.1741	1.1753	1.1752	1.1752	1.1715	1.1231	1.123	1.1206	1.0721	1.0733
30.6232	0.84573	0.15624	0.31248	0.62496	0.93745	1.2499	1.5624	1.8749	2.1874	2.4999	2.8123	3.1248	3.4373	3.7498	4.0623	4.3747	4.6872	4.9997	5.3122	5.6247	5.9372	6.2496	6.5621	6.8746	7.1871	7.4996	7.812	8.1245	8.437	8.7495	9.062	9.3745	9.5307	9.6869	9.9994	10.3119	10.6244	10.9369	11.2493	11.5618	11.8743	12.1868	12.4993	12.8118	13.1242	13.4367	13.7492	14.0617	14.3742
30.6232	0.84573	0.0052684	0.099515	0.11265	0.11262	0.15711	0.20684	0.19901	0.20681	0.30112	0.34311	0.35346	0.40836	0.54988	0.5627	0.64938	0.70425	0.75143	0.71185	0.71179	0.6991	0.7092	0.69906	0.70661	0.66186	0.6568	0.65678	0.70652	0.70896	0.70891	0.71134	0.7561	0.84573	0.75857	0.75606	0.70873	0.71113	0.71107	0.7486	0.711	0.70852	0.75339	0.7606	0.75813	0.71076	0.70113	0.7083	0.70825	0.75082
43.2745	1.1433	0.22079	0.44158	0.88315	1.3247	1.7663	2.2079	2.6495	3.091	3.5326	3.9742	4.4158	4.8573	5.2989	5.7405	6.1821	6.6237	7.0652	7.5068	7.9484	8.39	8.8315	9.2731	9.4939	9.7147	10.1563	10.5978	11.0394	11.481	11.9226	12.3642	12.8057	13.2473	13.6889	14.1305	14.572	15.0136	15.4552	15.8968	16.3383	16.7799	17.2215	17.6631	18.1047	18.5462	18.9878	19.4294	19.871	20.3125
43.2745	1.1433	0.25797	0.31213	0.40758	0.47741	0.56574	0.63997	0.657	0.66972	0.69839	0.73137	0.80662	0.81503	0.84806	0.85646	0.87325	0.90216	0.91468	0.99362	0.99363	1.0102	0.98521	1.0684	1.1433	1.0812	1.0062	0.95213	0.96444	0.93988	0.95217	0.8809	0.84422	0.85643	0.85238	0.89418	0.83075	0.84429	0.88051	0.86838	0.80644	0.81042	0.78044	0.78432	0.76434	0.68038	0.68029	0.68019	0.74834	0.72994
33.3953	1.2723	0.17038	0.34077	0.68154	1.0223	1.3631	1.7038	2.0446	2.3854	2.7261	3.0669	3.4077	3.7485	4.0892	4.43	4.7708	5.1115	5.4523	5.7931	6.1338	6.4746	6.8154	7.1561	7.4969	7.8377	8.1784	8.5192	8.86	9.2008	9.5415	9.8823	10.2231	10.3934	10.5638	10.9046	11.2454	11.5861	11.9269	12.2677	12.6084	12.9492	13.29	13.6307	13.9715	14.3123	14.6531	14.9938	15.3346	15.6754
33.3953	1.2723	0.10495	0.20591	0.30885	0.36327	0.40977	0.46023	0.46609	0.51654	0.56112	0.56692	0.56687	0.56488	0.61339	0.65999	0.71616	0.86562	0.91983	0.91786	1.0168	1.0654	1.071	1.0709	1.1213	1.168	1.1717	1.1716	1.2614	1.2651	1.222	1.2219	1.2651	1.2723	1.2722	1.2721	1.272	1.272	1.2665	1.2719	1.2718	1.2717	1.2716	1.2716	1.261	1.221	1.2209	1.2209	1.2208	1.2207
44.0709	1.0822	0.22485	0.4497	0.89941	1.3491	1.7988	2.2485	2.6982	3.1479	3.5976	4.0473	4.497	4.9467	5.3964	5.8461	6.2958	6.7455	7.1952	7.6449	8.0946	8.5444	8.9941	9.4438	9.8935	10.3432	10.7929	11.2426	11.6923	12.142	12.5917	13.0414	13.4911	13.9408	14.3905	14.8402	15.2899	15.7396	16.1893	16.639	16.8639	17.0887	17.5384	17.9881	18.4378	18.8875	19.3372	19.7869	20.2366	20.6863
44.0709	1.0822	0.20548	0.21573	0.36784	0.42617	0.42609	0.46913	0.5604	0.578	0.5754	0.57782	0.57773	0.57516	0.66161	0.7197	0.72704	0.77766	0.8283	0.82821	0.87396	0.92946	0.93179	0.91967	0.92202	0.93153	0.97736	0.98203	0.98192	0.98181	0.9817	0.9816	0.97683	0.96747	1.0781	1.078	1.0319	1.0226	0.93037	1.0271	1.0822	1.0798	1.0313	1.0312	1.0155	0.96926	0.87902	0.96698	0.98018	0.96471
25.148	1.3845	0.12831	0.25661	0.51322	0.76984	1.0264	1.2831	1.5397	1.7963	2.0529	2.3095	2.5661	2.8227	3.0793	3.336	3.5926	3.8492	4.1058	4.3624	4.619	4.8756	5.1322	5.3889	5.6455	5.9021	6.1587	6.4153	6.6719	6.9285	7.1851	7.4417	7.6984	7.955	8.2116	8.4682	8.7248	8.9814	9.238	9.4946	9.7513	10.0079	10.2645	10.5211	10.7777	11.0343	11.2909	11.5475	11.8041	12.0608
25.148	1.3845	0.10186	0.15826	0.21465	0.31376	0.31646	0.36465	0.41828	0.46648	0.61654	0.62193	0.67284	0.6728	0.72102	0.72368	0.71561	0.71561	0.72628	0.72357	0.76383	0.72353	0.72615	0.7638	0.77437	0.81998	0.86826	0.87613	0.92441	0.97269	1.0288	1.0288	1.0797	1.1254	1.1332	1.1305	1.1762	1.1737	1.184	1.2322	1.2347	1.3366	1.3365	1.3262	1.2855	1.2855	1.3287	1.3338	1.3362	1.3362
30.9929	0.75834	0.15813	0.31625	0.63251	0.94876	1.265	1.5813	1.8975	2.2138	2.53	2.8463	3.1625	3.4788	3.7951	4.1113	4.4276	4.7438	5.0601	5.3763	5.6926	6.0088	6.3251	6.6413	6.9576	7.2739	7.5901	7.9064	8.2226	8.5389	8.8551	9.1714	9.4876	9.8039	10.1201	10.4364	10.7527	11.0689	11.3852	11.7014	12.0177	12.3339	12.6502	12.9664	13.2827	13.5989	13.9152	14.2314	14.5477	14.864
30.9929	0.75834	0.0055743	0.013929	0.10233	0.15488	0.14933	0.16315	0.2129	0.24063	0.24614	0.21282	0.26257	0.30959	0.40368	0.45616	0.49778	0.55568	0.56106	0.59463	0.56369	0.51388	0.54486	0.5138	0.55287	0.54752	0.51103	0.55546	0.56072	0.54748	0.51087	0.51346	0.55269	0.56314	0.51334	0.51068	0.55521	0.56037	0.60491	0.60489	0.59971	0.60743	0.51302	0.51297	0.51292	0.56009	0.56259	0.56	0.55995	0.5599
42.8952	1.0064	0.21885	0.43771	0.87541	1.3131	1.7508	2.1885	2.6262	3.0639	3.5017	3.9394	4.3771	4.8148	5.2525	5.6902	6.1279	6.5656	7.0033	7.441	7.6599	7.8787	8.3164	8.7541	9.1918	9.6295	10.0673	10.505	10.9427	11.3804	11.8181	12.2558	12.6935	13.1312	13.5689	14.0066	14.4443	14.882	15.3197	15.7574	16.1951	16.6329	17.0706	17.5083	17.946	18.3837	18.8214	19.2591	19.6968	20.1345
42.8952	1.0064	0.15299	0.25309	0.32295	0.45612	0.50896	0.56742	0.56177	0.65906	0.66741	0.71462	0.76463	0.80358	0.82007	0.86729	0.89265	0.86174	0.86714	0.91985	1.0064	0.99556	0.96438	0.95895	0.98757	0.8722	0.91418	0.96949	0.96939	0.99035	0.92187	0.86127	0.82163	0.83509	0.90075	0.96114	0.95335	0.95595	0.97133	0.95588	0.8711	0.86082	0.81834	0.77077	0.76815	0.72057	0.72047	0.7029	0.70287	0.76779
52.7899	1.0339	0.26934	0.53867	1.0773	1.616	2.1547	2.6934	3.232	3.7707	4.3094	4.8481	5.3867	5.9254	6.4641	7.0027	7.5414	8.0801	8.6188	9.1574	9.6961	10.2348	10.7735	11.3121	11.8508	12.3895	12.6588	12.9281	13.4668	14.0055	14.5442	15.0828	15.6215	16.1602	16.6989	17.2375	17.7762	18.3149	18.8535	19.3922	19.9309	20.4696	21.0082	21.5469	22.0856	22.6243	23.1629	23.7016	24.2403	24.7789
52.7899	1.0339	0.25502	0.31941	0.3305	0.36693	0.46773	0.48147	0.56298	0.61063	0.66649	0.72775	0.7808	0.78338	0.81213	0.83354	0.86779	0.83331	0.83317	0.80927	0.8781	0.93368	0.98141	0.98388	0.98373	1.0159	1.0339	1.0286	1.0336	1.0335	1.013	0.88206	0.88192	0.88178	0.92203	0.96237	0.9797	0.93167	0.96714	0.93143	0.93128	0.97423	0.95962	0.87574	0.83006	0.82992	0.81307	0.81066	0.8752	0.84686
42.8192	1.3272	0.21847	0.43693	0.87386	1.3108	1.7477	2.1847	2.6216	3.0585	3.4954	3.9324	4.3693	4.8062	5.2432	5.6801	6.117	6.554	6.9909	7.4278	7.8648	8.3017	8.7386	9.1755	9.6125	10.0494	10.4863	10.9233	11.3602	11.7971	12.2341	12.671	13.1079	13.5449	13.9818	14.4187	14.8556	15.2926	15.7295	16.1664	16.6034	17.0403	17.4772	17.6957	17.9142	18.3511	18.788	19.225	19.6619	20.0988
42.8192	1.3272	0.064531	0.16219	0.36797	0.46911	0.51274	0.51963	0.56672	0.61383	0.61724	0.5735	0.61719	0.67798	0.73193	0.75529	0.76206	0.82276	0.86992	0.92382	0.96428	1.0249	1.0382	1.062	1.0853	1.1092	1.1291	1.1664	1.1697	1.1663	1.1893	1.2201	1.2805	1.2772	1.2739	1.2739	1.2706	1.2264	1.1887	1.1725	1.2295	1.239	1.2767	1.3272	1.3176	1.3145	1.3208	1.2797	1.2228	1.2353
32.5997	1.5825	0.16633	0.33265	0.6653	0.99795	1.3306	1.6633	1.9959	2.3286	2.6612	2.9939	3.3265	3.6592	3.9918	4.3245	4.6571	4.9898	5.3224	5.6551	5.9877	6.3204	6.653	6.9857	7.3183	7.651	7.9836	8.3163	8.6489	8.9816	9.3142	9.6469	9.9795	10.3122	10.6448	10.9775	11.3101	11.6428	11.9754	12.3081	12.6407	12.9734	13.306	13.6387	13.9713	14.304	14.6366	14.9693	15.3019	15.6346
32.5997	1.5825	0.20481	0.20586	0.25626	0.35881	0.35946	0.41055	0.46065	0.56253	0.56376	0.66443	0.66563	0.66474	0.66588	0.71697	0.71692	0.76663	0.76795	0.8688	0.87007	0.92115	0.97173	1.0226	1.0232	1.0739	1.0743	1.1251	1.1253	1.2272	1.2274	1.2273	1.2273	1.2783	1.2782	1.3293	1.3292	1.329	1.4312	1.4311	1.431	1.431	1.4309	1.4309	1.4307	1.4307	1.4307	1.4306	1.4816	1.4815
37.98	1.0986	0.19378	0.38755	0.7751	1.1627	1.5502	1.9378	2.3253	2.7129	3.1004	3.488	3.8755	4.2631	4.6506	5.0382	5.4257	5.8133	6.2008	6.5884	6.9759	7.3635	7.751	8.1386	8.5261	8.9137	9.3012	9.6888	10.0763	10.4639	10.8514	11.239	11.6265	12.0141	12.4016	12.7892	13.1767	13.5643	13.9518	14.3394	14.727	15.1145	15.5021	15.6958	15.8896	16.2772	16.6647	17.0523	17.4398	17.8274
37.98	1.0986	0.057415	0.10727	0.1521	0.1646	0.20693	0.21685	0.20688	0.20438	0.23943	0.21665	0.25419	0.30403	0.39886	0.45844	0.55326	0.65777	0.75022	0.80246	0.81443	0.81435	0.84268	0.85458	0.91153	0.9448	0.9566	0.91376	0.91368	0.91359	0.94706	0.96329	0.99456	1.0061	0.96316	0.96306	0.96298	0.96289	0.96281	1.0556	1.0488	1.0556	1.0622	1.0986	1.0621	1.0509	1.0099	1.0055	1.012	0.90576
42.6624	1.0084	0.21767	0.43533	0.87066	1.306	1.7413	2.1767	2.612	3.0473	3.4826	3.918	4.3533	4.7886	5.224	5.6593	6.0946	6.53	6.9653	7.4006	7.836	8.2713	8.7066	9.1419	9.5773	10.0126	10.4479	10.8833	11.3186	11.7539	11.9716	12.1893	12.6246	13.0599	13.4952	13.9306	14.3659	14.8012	15.2366	15.6719	16.1072	16.5426	16.9779	17.4132	17.8486	18.2839	18.7192	19.1545	19.5899	20.0252
42.6624	1.0084	0.20298	0.30346	0.40594	0.46411	0.55468	0.60885	0.65515	0.6571	0.65319	0.70151	0.70732	0.76138	0.76525	0.80401	0.79262	0.71678	0.75755	0.75565	0.80402	0.81704	0.81695	0.86527	0.90994	0.94918	0.91901	0.96919	0.96727	0.96718	1.0084	0.91684	0.9061	0.86294	0.86817	0.86807	0.86797	0.86788	0.86604	0.86252	0.81395	0.76538	0.7551	0.71669	0.7166	0.71651	0.71642	0.75825	0.75658	0.76478
52.6154	1.0463	0.26845	0.53689	1.0738	1.6107	2.1476	2.6845	3.2214	3.7582	4.2951	4.832	5.3689	5.9058	6.4427	6.9796	7.5165	8.0534	8.5903	9.1272	9.6641	10.2009	10.7378	11.2747	11.8116	12.3485	12.8854	13.4223	13.9592	14.4961	15.033	15.5699	16.1068	16.6436	17.1805	17.7174	18.2543	18.7912	19.0597	19.3281	19.865	20.4019	20.9388	21.4757	22.0126	22.5495	23.0864	23.6232	24.1601	24.697
52.6154	1.0463	0.10692	0.27317	0.45733	0.51074	0.53123	0.6058	0.632	0.67366	0.71248	0.73263	0.78012	0.81329	0.86372	0.90847	0.88352	0.88338	0.85792	0.86916	0.93079	0.91122	0.88576	0.91392	0.93321	0.93312	0.93573	0.96418	0.98592	1.0227	0.98568	1.0225	0.96936	0.96927	0.96656	1.0117	0.98237	1.0089	1.0463	1.0116	1.0037	0.93404	1.0037	0.88344	0.93371	0.96351	1.019	1.0266	0.97353	0.88268
55.8728	1.2194	0.28507	0.57013	1.1403	1.7104	2.2805	2.8507	3.4208	3.9909	4.561	5.1312	5.7013	6.2714	6.8416	7.4117	7.9818	8.552	9.1221	9.6922	10.2623	10.8325	11.4026	11.9727	12.5429	13.113	13.6831	14.2533	14.8234	15.3935	15.9637	16.5338	17.1039	17.674	18.2442	18.8143	19.0994	19.3844	19.9546	20.5247	21.0948	21.665	22.2351	22.8052	23.3753	23.9455	24.5156	25.0857	25.6559	26.226
55.8728	1.2194	0.1574	0.16953	0.22514	0.3147	0.45763	0.4791	0.53222	0.57584	0.67742	0.72113	0.7281	0.76721	0.78571	0.83179	0.82481	0.86642	0.88235	0.83593	0.88665	0.92833	0.9746	0.98789	1.0364	1.0384	1.1754	1.1399	1.1557	1.0888	1.1374	1.1687	1.19	1.2131	1.1877	1.1876	1.2194	1.0879	1.1386	1.1384	1.1582	1.1381	1.138	1.1318	1.1316	1.1376	1.1763	1.1333	1.0864	1.0862
38.55	1.7458	0.19668	0.39337	0.78673	1.1801	1.5735	1.9668	2.3602	2.7536	3.1469	3.5403	3.9337	4.327	4.7204	5.1138	5.5071	5.9005	6.2939	6.6872	7.0806	7.474	7.8673	8.2607	8.6541	9.0475	9.4408	9.8342	10.2276	10.6209	11.0143	11.4077	11.801	12.1944	12.5878	12.9811	13.3745	13.7679	14.1612	14.5546	14.948	15.3413	15.7347	16.1281	16.5214	16.9148	17.3082	17.7015	18.0949	18.4883
38.55	1.7458	0.10236	0.20636	0.26245	0.35987	0.3696	0.47189	0.5214	0.56771	0.61726	0.62519	0.66838	0.67466	0.67617	0.77534	0.82335	0.8745	0.92718	1.0234	1.0325	1.0775	1.1332	1.1362	1.1858	1.1857	1.2894	1.2893	1.333	1.3388	1.3402	1.3898	1.3897	1.4408	1.4422	1.4933	1.4918	1.5442	1.5413	1.4915	1.5895	1.5949	1.5948	1.5934	1.5879	1.5946	1.5945	1.5931	1.593	1.5942
35.0041	0.90247	0.17859	0.35718	0.71437	1.0716	1.4287	1.7859	2.1431	2.5003	2.8575	3.2147	3.5718	3.929	4.2862	4.6434	5.0006	5.3578	5.715	6.0721	6.4293	6.7865	7.1437	7.3223	7.5009	7.8581	8.2152	8.5724	8.9296	9.2868	9.644	10.0012	10.3584	10.7155	11.0727	11.4299	11.7871	12.1443	12.5015	12.8586	13.2158	13.573	13.9302	14.2874	14.6446	15.0018	15.3589	15.7161	16.0733	16.4305
35.0041	0.90247	0.20194	0.25071	0.35134	0.45318	0.60135	0.60371	0.65364	0.65359	0.65353	0.65343	0.75281	0.75332	0.80323	0.80317	0.85307	0.80299	0.80294	0.80287	0.80276	0.8022	0.85259	0.90247	0.90193	0.90235	0.90228	0.90083	0.80222	0.75217	0.8016	0.80199	0.80193	0.80144	0.80181	0.80174	0.80127	0.80162	0.80156	0.80111	0.79994	0.80142	0.85095	0.85127	0.85121	0.85114	0.85108	0.84899	0.79972	0.75107
41.2806	1.22	0.21062	0.42123	0.84246	1.2637	1.6849	2.1062	2.5274	2.9486	3.3698	3.7911	4.2123	4.6335	5.0548	5.476	5.8972	6.3185	6.7397	7.1609	7.5822	8.0034	8.4246	8.8458	9.2671	9.6883	10.1095	10.5308	10.952	11.3732	11.7945	12.2157	12.6369	13.0582	13.4794	13.9006	14.3218	14.7431	15.1643	15.5855	16.0068	16.428	16.8492	17.2705	17.6917	18.1129	18.5342	18.9554	19.3766	19.7978
41.2806	1.22	0.1029	0.16288	0.25113	0.36369	0.36848	0.36841	0.45436	0.50935	0.55954	0.56903	0.6168	0.6191	0.61902	0.6213	0.70994	0.81498	0.86513	0.91529	0.97008	1.0202	1.0201	1.02	1.0542	1.0199	1.0221	1.0699	1.0721	1.111	1.1199	1.1198	1.1219	1.1218	1.1217	1.1696	1.1585	1.1192	1.1213	1.106	1.071	1.0709	1.0686	1.0685	1.1475	1.1207	1.1666	1.1206	1.1205	1.1538
42.4999	1.1103	0.21684	0.43367	0.86735	1.301	1.7347	2.1684	2.602	3.0357	3.4694	3.9031	4.3367	4.7704	5.2041	5.6377	6.0714	6.5051	6.9388	7.3724	7.8061	8.2398	8.6735	9.1071	9.5408	9.9745	10.4081	10.8418	11.2755	11.7092	12.1428	12.5765	13.0102	13.4439	13.8775	14.3112	14.528	14.7449	15.1786	15.6122	16.0459	16.4796	16.9132	17.3469	17.7806	18.2143	18.6479	19.0816	19.5153	19.949
42.4999	1.1103	0.10461	0.15488	0.26353	0.40625	0.56517	0.5993	0.57918	0.62953	0.66968	0.67767	0.7582	0.85876	0.86673	0.91302	0.93285	0.99779	1.0018	0.99785	0.91307	0.96335	1.0136	1.0561	1.0019	1.0523	1.0137	1.0175	0.98275	1.0213	1.1065	1.0329	0.96332	0.98632	1.0365	1.0791	1.1103	1.0714	1.0286	1.0172	0.98583	0.97064	0.96308	0.98939	0.98551	1.002	0.93509	0.97782	0.98146	0.92368
34.4008	1.3349	0.17551	0.35103	0.70206	1.0531	1.4041	1.7551	2.1062	2.4572	2.8082	3.1593	3.5103	3.8613	4.2123	4.5634	4.9144	5.2654	5.6165	5.9675	6.3185	6.6695	7.0206	7.3716	7.7226	8.0737	8.4247	8.7757	9.1267	9.4778	9.8288	10.1798	10.5309	10.8819	11.2329	11.5839	11.935	12.286	12.637	12.9881	13.3391	13.6901	14.0412	14.3922	14.7432	15.0942	15.4453	15.7963	16.1473	16.4984
34.4008	1.3349	0.20587	0.21449	0.35812	0.40887	0.45961	0.47384	0.52455	0.60899	0.62596	0.66254	0.71327	0.72451	0.67653	0.71882	0.72159	0.67639	0.72151	0.82017	0.82843	0.87913	0.87906	0.97495	1.0202	1.0311	1.0337	1.079	1.1777	1.1776	1.1803	1.183	1.2148	1.1829	1.1855	1.2335	1.2761	1.2334	1.236	1.2787	1.3082	1.2839	1.2759	1.233	1.2304	1.233	1.2355	1.2224	1.1339	1.1313
35.1235	0.90882	0.1792	0.3584	0.71681	1.0752	1.4336	1.792	2.1504	2.5088	2.8672	3.2256	3.584	3.9424	4.3008	4.6592	5.0176	5.3761	5.7345	6.0929	6.4513	6.8097	7.1681	7.5265	7.8849	8.2433	8.6017	8.9601	9.3185	9.6769	10.0353	10.3937	10.7521	11.1105	11.4689	11.6481	11.8273	12.1857	12.5441	12.9025	13.2609	13.6193	13.9777	14.3361	14.6945	15.0529	15.4113	15.7698	16.1282	16.4866
35.1235	0.90882	0.10324	0.10818	0.15975	0.20967	0.208	0.35947	0.35941	0.35776	0.50279	0.50915	0.55747	0.60895	0.65412	0.6588	0.70089	0.70865	0.70859	0.70853	0.70847	0.7084	0.70834	0.70828	0.65826	0.70811	0.70805	0.70799	0.75638	0.80186	0.8048	0.80773	0.90026	0.90752	0.90745	0.90882	0.90302	0.85734	0.85727	0.85721	0.85292	0.85712	0.80856	0.8071	0.80289	0.75845	0.79871	0.75563	0.70703	0.74878
44.0509	1.0812	0.22475	0.4495	0.899	1.3485	1.798	2.2475	2.697	3.1465	3.596	4.0455	4.495	4.9445	5.394	5.8435	6.293	6.7425	7.192	7.6415	8.091	8.5405	8.99	9.4395	9.889	10.1137	10.3385	10.788	11.2375	11.687	12.1365	12.586	13.0355	13.485	13.9345	14.384	14.8335	15.283	15.7325	16.182	16.6315	17.081	17.5305	17.98	18.4295	18.8789	19.3284	19.7779	20.2274	20.6769
44.0509	1.0812	0.14988	0.20742	0.35351	0.46475	0.61087	0.73446	0.7345	0.72204	0.71451	0.73462	0.81068	0.84949	0.86062	0.8532	0.82903	0.82897	0.87886	0.89944	0.87869	0.92127	1.0457	1.0529	1.0638	1.0812	1.0138	0.96742	0.98173	0.92808	0.90294	0.85295	0.85295	0.85293	0.81716	0.87061	0.85996	0.85994	0.8275	0.76695	0.72741	0.7738	0.79234	0.7272	0.74239	0.72013	0.72007	0.77685	0.85951	0.80956
52.0943	1.0899	0.26579	0.53157	1.0631	1.5947	2.1263	2.6579	3.1894	3.721	4.2526	4.7842	5.3157	5.8473	6.3789	6.9105	7.442	7.9736	8.5052	9.0368	9.5683	10.0999	10.6315	11.1631	11.6946	12.2262	12.7578	13.2894	13.8209	14.3525	14.8841	15.4157	15.9472	16.4788	17.0104	17.2762	17.542	18.0735	18.6051	19.1367	19.6683	20.1998	20.7314	21.263	21.7946	22.3261	22.8577	23.3893	23.9209	24.4524
52.0943	1.0899	0.11883	0.19213	0.25993	0.3417	0.46043	0.51515	0.56983	0.61533	0.66545	0.72465	0.7611	0.78396	0.86132	0.87071	0.91138	0.99813	1.0026	0.97046	0.98024	0.96693	0.96592	1.016	1.0484	1.0572	1.0381	1.0027	0.98063	0.99826	1.0114	1.0158	1.0463	1.0855	1.0461	1.0899	1.02	1.0398	0.99833	0.96976	0.9654	1.0412	1.0112	1.0069	0.97804	0.89468	0.95248	0.89449	1.0111	0.99036
42.6023	1.3087	0.21736	0.43472	0.86943	1.3042	1.7389	2.1736	2.6083	3.043	3.4777	3.9125	4.3472	4.7819	5.2166	5.6513	6.086	6.5208	6.9555	7.3902	7.8249	8.2596	8.6943	9.1291	9.5638	9.9985	10.4332	10.8679	11.3027	11.7374	12.1721	12.6068	13.0415	13.4762	13.911	14.3457	14.563	14.7804	15.2151	15.6498	16.0845	16.5193	16.954	17.3887	17.8234	18.2581	18.6928	19.1276	19.5623	19.997
42.6023	1.3087	0.060148	0.16467	0.31042	0.41179	0.46872	0.50689	0.52555	0.51929	0.62374	0.66202	0.70961	0.73111	0.77251	0.76331	0.77855	0.77546	0.79877	0.78142	0.76624	0.81993	0.92122	0.96886	0.98676	1.0672	1.0672	1.0523	1.076	1.1714	1.1891	1.2338	1.2337	1.2697	1.2726	1.2726	1.3087	1.2783	1.2362	1.1711	1.174	1.2217	1.2246	1.1767	1.2273	1.2386	1.2385	1.2862	1.2383	1.2777
33.059	1.5902	0.16867	0.33734	0.67467	1.012	1.3493	1.6867	2.024	2.3614	2.6987	3.036	3.3734	3.7107	4.048	4.3854	4.7227	5.0601	5.3974	5.7347	6.0721	6.4094	6.7467	7.0841	7.4214	7.7588	8.0961	8.4334	8.7708	9.1081	9.4454	9.7828	10.1201	10.4575	10.7948	11.1321	11.4695	11.8068	12.1441	12.4815	12.8188	13.1562	13.4935	13.8308	14.1682	14.5055	14.8428	15.1802	15.5175	15.8548
33.059	1.5902	0.15344	0.20969	0.30688	0.40916	0.41758	0.41922	0.4175	0.51472	0.57081	0.62191	0.72575	0.72404	0.77514	0.77672	0.82777	0.82608	0.82603	0.82598	0.82752	0.82746	0.82581	0.92487	0.92956	1.0223	1.0302	1.0765	1.1803	1.1849	1.1848	1.1832	1.2342	1.2807	1.2867	1.2852	1.3362	1.3376	1.3375	1.3826	1.387	1.3884	1.3883	1.4335	1.4378	1.4392	1.4391	1.4391	1.4376	1.4333
38.1639	1.0117	0.19471	0.38943	0.77886	1.1683	1.5577	1.9471	2.3366	2.726	3.1154	3.5049	3.8943	4.2837	4.6731	5.0626	5.452	5.8414	6.2308	6.6203	7.0097	7.3991	7.7886	8.178	8.5674	8.9568	9.3463	9.7357	10.1251	10.5146	10.904	11.0987	11.2934	11.6828	12.0723	12.4617	12.8511	13.2405	13.63	14.0194	14.4088	14.7983	15.1877	15.5771	15.9665	16.356	16.7454	17.1348	17.5243	17.9137
38.1639	1.0117	0.052581	0.15502	0.20758	0.21568	0.25468	0.26814	0.25734	0.21549	0.2546	0.26792	0.35957	0.46452	0.50638	0.55621	0.64796	0.71354	0.70564	0.71606	0.76579	0.81298	0.85758	0.86011	0.81538	0.86259	0.86508	0.91228	0.91476	0.86488	0.95436	1.0117	1.0092	0.95677	0.91192	0.80225	0.8097	0.857	0.86686	0.8643	0.86422	0.81434	0.79711	0.76438	0.76187	0.75454	0.74966	0.76173	0.76408	0.81383
49.7626	1.121	0.25389	0.50778	1.0156	1.5233	2.0311	2.5389	3.0467	3.5545	4.0623	4.57	5.0778	5.5856	6.0934	6.6012	7.1089	7.6167	8.1245	8.6323	9.1401	9.6479	10.1556	10.6634	11.1712	11.679	12.1868	12.4407	12.6945	13.2023	13.7101	14.2179	14.7257	15.2334	15.7412	16.249	16.7568	17.2646	17.7724	18.2801	18.7879	19.2957	19.8035	20.3113	20.819	21.3268	21.8346	22.3424	22.8502	23.358
49.7626	1.121	0.10047	0.15071	0.21093	0.35563	0.46201	0.60871	0.66874	0.70717	0.66081	0.61633	0.66072	0.65302	0.70515	0.75916	0.80934	0.8708	0.89845	0.90965	0.92073	1.0584	1.0584	1.0638	1.062	1.0208	1.1049	1.121	1.1102	1.0204	1.0167	0.96993	0.95935	1.0095	1.0043	1.0146	1.0665	1.0562	0.96927	1.0042	1.0193	1.0627	1.0157	0.96875	1.0156	0.96855	1.0187	1.0185	1.0494	1.0183
52.3191	1.2885	0.26693	0.53387	1.0677	1.6016	2.1355	2.6693	3.2032	3.7371	4.2709	4.8048	5.3387	5.8726	6.4064	6.9403	7.4742	8.008	8.5419	9.0758	9.6096	10.1435	10.6774	11.2112	11.7451	12.279	12.8128	13.3467	13.8806	14.4145	14.9483	15.4822	16.0161	16.5499	17.0838	17.6177	18.1515	18.6854	19.2193	19.7531	20.287	20.8209	21.3547	21.8886	22.4225	22.9564	23.4902	24.0241	24.558	24.8249
52.3191	1.2885	0.15801	0.17452	0.30607	0.41353	0.46395	0.48351	0.5306	0.58418	0.61508	0.63764	0.67186	0.68784	0.6877	0.72206	0.7788	0.78504	0.86683	0.91406	0.93933	0.93907	0.93892	1.0652	1.09	1.1341	1.172	1.1658	1.1658	1.2192	1.2405	1.2543	1.2785	1.2401	1.2399	1.2218	1.118	1.0854	1.1178	1.1415	1.1384	1.1382	1.1293	1.1708	1.2153	1.2395	1.188	1.2152	1.218	1.2885
38.0513	1.4761	0.19414	0.38828	0.77656	1.1648	1.5531	1.9414	2.3297	2.718	3.1062	3.4945	3.8828	4.2711	4.6593	5.0476	5.4359	5.8242	6.2125	6.6007	6.989	7.3773	7.7656	8.1539	8.5421	8.9304	9.3187	9.707	10.0952	10.4835	10.8718	11.2601	11.6484	12.0366	12.4249	12.8132	13.2015	13.5898	13.978	14.3663	14.7546	15.1429	15.5311	15.9194	16.3077	16.696	17.0843	17.4725	17.8608	18.2491
38.0513	1.4761	0.15231	0.25384	0.31442	0.41104	0.45935	0.51498	0.56086	0.6092	0.62366	0.6236	0.66711	0.71545	0.72497	0.71303	0.71776	0.72247	0.72713	0.77077	0.86988	0.87685	0.91589	0.98053	1.0289	1.0311	0.98034	1.0218	1.0309	1.0793	1.0815	1.1762	1.1806	1.2246	1.2268	1.1827	1.2244	1.2333	1.2751	1.2332	1.2331	1.233	1.2308	1.2683	1.2748	1.2327	1.2326	1.1819	1.2174	1.226
37.5579	0.96028	0.19162	0.38324	0.76649	1.1497	1.533	1.9162	2.2995	2.6827	3.0659	3.4492	3.8324	4.2157	4.5989	4.9822	5.3654	5.7487	6.1319	6.5151	6.8984	7.09	7.2816	7.6649	8.0481	8.4314	8.8146	9.1978	9.5811	9.9643	10.3476	10.7308	11.1141	11.4973	11.8805	12.2638	12.647	13.0303	13.4135	13.7968	14.18	14.5632	14.9465	15.3297	15.713	16.0962	16.4795	16.8627	17.246	17.6292
37.5579	0.96028	0.19988	0.34977	0.40317	0.44628	0.36001	0.44463	0.40991	0.41154	0.46143	0.45969	0.55458	0.55953	0.65116	0.66101	0.85585	0.8607	0.90246	0.9089	0.95875	0.96028	0.9602	0.95219	0.86015	0.90531	0.80855	0.80848	0.80997	0.80989	0.85051	0.85816	0.85046	0.85807	0.85951	0.85944	0.85637	0.80938	0.80781	0.79887	0.75924	0.80323	0.80904	0.85746	0.85739	0.85732	0.85868	0.94708	0.90002	0.80865
48.7258	1.052	0.2486	0.4972	0.9944	1.4916	1.9888	2.486	2.9832	3.4804	3.9776	4.4748	4.972	5.4692	5.9664	6.4636	6.9608	7.458	7.9552	8.4524	8.9496	9.4468	9.944	10.4412	10.9384	11.4356	11.9328	12.43	12.9272	13.4244	13.9216	14.4188	14.916	15.4132	15.9104	16.4077	16.9049	17.4021	17.8993	18.3965	18.8937	19.3909	19.6395	19.8881	20.3853	20.8825	21.3797	21.8769	22.3741	22.8713
48.7258	1.052	0.10712	0.15578	0.25151	0.21409	0.2483	0.28908	0.30024	0.26098	0.25778	0.26553	0.35367	0.3552	0.40856	0.36582	0.35362	0.36265	0.31377	0.31518	0.3136	0.34912	0.31346	0.36513	0.45838	0.46408	0.6134	0.65934	0.71241	0.80034	0.80593	0.84515	0.80592	0.76516	0.80587	0.86155	0.85615	0.85483	1.0083	1.0122	0.96709	1.0082	1.052	1.0145	0.96672	0.96533	0.96522	1.003	0.96014	0.91469
54.5198	1.2297	0.27816	0.55632	1.1126	1.669	2.2253	2.7816	3.3379	3.8943	4.4506	5.0069	5.5632	6.1196	6.6759	7.2322	7.7885	8.3449	8.9012	9.4575	10.0138	10.5702	11.1265	11.6828	12.2391	12.7955	13.3518	13.9081	14.4644	15.0208	15.5771	16.1334	16.6897	17.2461	17.8024	18.3587	18.915	19.4713	20.0277	20.584	21.1403	21.6966	22.253	22.8093	23.0875	23.3656	23.9219	24.4783	25.0346	25.5909
54.5198	1.2297	0.10324	0.11273	0.20266	0.2552	0.32267	0.41459	0.45964	0.51027	0.56273	0.61881	0.6694	0.71817	0.72528	0.7669	0.77747	0.77557	0.82437	0.82778	0.87831	0.92539	0.97077	0.97922	0.97738	1.0296	1.0801	1.2103	1.1796	1.1761	1.1287	1.1285	1.13	1.174	1.2054	1.1771	1.1295	1.1659	1.2118	1.1292	1.1275	1.1657	1.1794	1.2253	1.2297	1.2295	1.2161	1.1222	1.0773	1.1654
40.0773	1.3821	0.20448	0.40895	0.8179	1.2269	1.6358	2.0448	2.4537	2.8627	3.2716	3.6806	4.0895	4.4985	4.9074	5.3164	5.7253	6.1343	6.5432	6.9522	7.3611	7.7701	8.179	8.588	8.9969	9.4059	9.8148	10.2238	10.6327	11.0417	11.4507	11.8596	12.2686	12.6775	13.0865	13.4954	13.9044	14.3133	14.7223	15.1312	15.5402	15.9491	16.3581	16.767	17.176	17.5849	17.9939	18.4028	18.8118	19.2207
40.0773	1.3821	0.10683	0.15611	0.30565	0.35985	0.41727	0.46817	0.55876	0.56357	0.60653	0.62085	0.66227	0.66384	0.6654	0.66694	0.707	0.71321	0.82278	0.82578	0.8736	0.87659	0.92443	0.97678	1.0247	1.0726	1.122	1.2224	1.1818	1.2312	1.2733	1.2325	1.2834	1.3243	1.2804	1.2323	1.2789	1.2831	1.3256	1.2816	1.232	1.2691	1.2291	1.1727	1.1808	1.1807	1.1807	1.1806	1.1805	1.1804
35.0716	0.90549	0.17894	0.35787	0.71575	1.0736	1.4315	1.7894	2.1472	2.5051	2.863	3.2209	3.5787	3.9366	4.2945	4.6523	5.0102	5.3681	5.726	6.0838	6.4417	6.7996	7.1575	7.5153	7.8732	8.2311	8.589	8.9468	9.3047	9.6626	10.0204	10.3783	10.7362	11.0941	11.273	11.4519	11.8098	12.1677	12.5256	12.8834	13.2413	13.5992	13.957	14.3149	14.6728	15.0307	15.3885	15.7464	16.1043	16.4622
35.0716	0.90549	0.051385	0.10131	0.10272	0.10199	0.10058	0.0020289	0.050622	0.10189	0.20022	0.15245	0.15272	0.15268	0.15234	0.15259	0.15254	0.2025	0.25194	0.35352	0.50406	0.60331	0.65501	0.70453	0.7052	0.70514	0.70482	0.75522	0.75516	0.75491	0.80528	0.80522	0.80498	0.8051	0.90549	0.85499	0.85509	0.9047	0.9051	0.90518	0.90511	0.90493	0.90499	0.90492	0.90476	0.9048	0.90473	0.90459	0.90431	0.75388
40.2925	0.91572	0.20557	0.41115	0.8223	1.2334	1.6446	2.0557	2.4669	2.878	3.2892	3.7003	4.1115	4.5226	4.9338	5.3449	5.7561	6.1672	6.5784	6.9895	7.4007	7.8118	8.223	8.6341	9.0453	9.4564	9.8675	10.2787	10.6898	11.101	11.5121	11.9233	12.3344	12.7456	13.1567	13.5679	13.979	14.3902	14.8013	15.2125	15.6236	16.0348	16.4459	16.8571	17.2682	17.6794	17.8849	18.0905	18.5017	18.9128
40.2925	0.91572	0.20241	0.5611	0.61051	0.65881	0.61499	0.71047	0.7149	0.75879	0.76537	0.7664	0.81474	0.81577	0.85987	0.81673	0.86197	0.81663	0.86715	0.86707	0.86699	0.90832	0.86688	0.8668	0.86572	0.90831	0.86465	0.81599	0.86358	0.86546	0.86634	0.86625	0.86523	0.8661	0.86601	0.86501	0.86585	0.86577	0.86569	0.85939	0.86115	0.90907	0.86547	0.86453	0.86531	0.9107	0.91572	0.86512	0.8601	0.81444
29.837	0.61658	0.15223	0.30446	0.60892	0.91338	1.2178	1.5223	1.8268	2.1312	2.4357	2.7401	3.0446	3.3491	3.6535	3.958	4.2624	4.5669	4.8713	5.1758	5.4803	5.7847	6.0892	6.3936	6.6981	7.0026	7.307	7.6115	7.9159	8.2204	8.5249	8.8293	9.1338	9.4382	9.7427	10.0472	10.3516	10.6561	10.9605	11.265	11.5695	11.8739	12.0261	12.1784	12.4828	12.7873	13.0918	13.3962	13.7007	14.0051
29.837	0.61658	0.0075693	0.018916	0.049655	0.068513	0.15273	0.16777	0.16773	0.1986	0.21732	0.21355	0.16388	0.16758	0.16755	0.21715	0.21712	0.21708	0.21704	0.26663	0.2666	0.21692	0.2665	0.26647	0.26643	0.36197	0.36925	0.39692	0.41513	0.41873	0.4465	0.46463	0.46459	0.46816	0.50689	0.51407	0.54925	0.51402	0.51397	0.51751	0.5635	0.56345	0.61658	0.61653	0.60936	0.59514	0.56682	0.51365	0.54907	0.5667
35.5938	1.0502	0.1816	0.3632	0.7264	1.0896	1.4528	1.816	2.1792	2.5424	2.9056	3.2688	3.632	3.9952	4.3584	4.7216	5.0848	5.448	5.8112	6.1744	6.5376	6.9008	7.264	7.6272	7.9904	8.3536	8.7168	9.08	9.4432	9.8064	10.1697	10.5329	10.8961	11.2593	11.6225	11.9857	12.3489	12.5305	12.7121	13.0753	13.4385	13.8017	14.1649	14.5281	14.8913	15.2545	15.6177	15.9809	16.3441	16.7073
35.5938	1.0502	0.10385	0.11631	0.16613	0.22009	0.22419	0.26986	0.31966	0.41107	0.55649	0.57699	0.60627	0.62261	0.65196	0.70178	0.7516	0.77191	0.80546	0.82572	0.87144	0.91314	0.92519	0.92516	0.95078	0.97484	1.0086	1.0205	0.97464	0.9885	0.96259	0.9745	0.96251	0.92452	0.92054	1.0162	1.0043	1.0502	1.024	1.0423	1.0423	0.97403	0.95444	0.91239	0.94662	0.92401	0.87414	0.8049	0.80102	0.82032
46.5374	1.0301	0.23744	0.47487	0.94974	1.4246	1.8995	2.3744	2.8492	3.3241	3.799	4.2738	4.7487	5.2236	5.6985	6.1733	6.6482	7.1231	7.5979	8.0728	8.5477	9.0226	9.4974	9.9723	10.4472	10.922	11.3969	11.8718	12.1092	12.3467	12.8215	13.2964	13.7713	14.2461	14.721	15.1959	15.6708	16.1456	16.6205	17.0954	17.5702	18.0451	18.52	18.9949	19.4697	19.9446	20.4195	20.8943	21.3692	21.8441
46.5374	1.0301	0.15481	0.21465	0.36448	0.46436	0.5192	0.54456	0.62979	0.64939	0.65428	0.67006	0.71881	0.77979	0.78468	0.76384	0.82342	0.83952	0.87809	0.84437	0.84918	0.91832	0.98259	1.0251	0.94437	0.93009	0.95863	0.98236	1.0301	0.97283	0.94918	0.92282	0.91806	0.91333	0.85865	0.82738	0.92261	0.80399	0.84122	0.88644	0.76792	0.81781	0.84087	0.91298	0.91297	0.85836	0.79055	0.77212	0.73547	0.79029
60.1887	1.2252	0.30709	0.61417	1.2283	1.8425	2.4567	3.0709	3.685	4.2992	4.9134	5.5275	6.1417	6.7559	7.37	7.9842	8.5984	9.2126	9.8267	10.4409	11.0551	11.6692	12.2834	12.8976	13.5117	14.1259	14.7401	15.3543	15.9684	16.5826	17.1968	17.8109	18.4251	19.0393	19.6534	19.9605	20.2676	20.8818	21.496	22.1101	22.7243	23.3385	23.9526	24.5668	25.181	25.7951	26.4093	27.0235	27.6377	28.2518
60.1887	1.2252	0.10704	0.11339	0.26476	0.40782	0.51871	0.51859	0.56928	0.66581	0.72148	0.7213	0.81603	0.82265	0.82251	0.92392	0.87294	0.82196	0.82176	0.97047	0.97475	1.0237	1.0244	1.0251	1.1763	1.1762	1.1768	1.125	1.1249	1.1247	1.1245	1.1251	1.1242	1.124	1.2188	1.2252	1.2251	1.1748	1.1739	1.1724	1.1229	1.1227	1.1232	1.1224	1.1222	1.0719	1.1213	1.1171	1.0202	1.0201
42.5061	1.584	0.21687	0.43374	0.86747	1.3012	1.7349	2.1687	2.6024	3.0361	3.4699	3.9036	4.3374	4.7711	5.2048	5.6386	6.0723	6.506	6.9398	7.3735	7.8072	8.241	8.6747	9.1084	9.5422	9.9759	10.4096	10.8434	11.2771	11.7109	12.1446	12.5783	13.0121	13.4458	13.8795	14.3133	14.747	15.1807	15.6145	16.0482	16.4819	16.9157	17.3494	17.7831	18.2169	18.6506	19.0844	19.5181	19.735	19.9518
42.5061	1.584	0.0511	0.15459	0.30787	0.35959	0.51283	0.51465	0.56386	0.61252	0.61667	0.66477	0.6665	0.61254	0.71862	0.81682	0.82066	0.82058	0.87157	1.0242	1.0247	1.0756	1.1266	1.1766	1.1775	1.2281	1.2285	1.2284	1.2793	1.2792	1.2791	1.2791	1.33	1.3299	1.3298	1.3807	1.4305	1.432	1.4319	1.4825	1.4828	1.4802	1.4316	1.4315	1.4314	1.4313	1.531	1.5332	1.584	1.5839
35.9502	1.0477	0.18342	0.36684	0.73368	1.1005	1.4674	1.8342	2.201	2.5679	2.9347	3.3016	3.6684	4.0352	4.4021	4.7689	5.1357	5.5026	5.8694	6.2363	6.6031	6.9699	7.3368	7.7036	8.0705	8.4373	8.8041	9.171	9.5378	9.9047	10.2715	10.6383	10.8218	11.0052	11.372	11.7388	12.1057	12.4725	12.8394	13.2062	13.573	13.9399	14.3067	14.6736	15.0404	15.4072	15.7741	16.1409	16.5078	16.8746
35.9502	1.0477	0.10049	0.10214	0.20149	0.30087	0.39971	0.40287	0.45227	0.5506	0.65154	0.69997	0.70243	0.75137	0.84935	0.9017	0.85171	0.85212	0.90066	0.90198	0.90191	0.90184	0.90178	0.90172	0.95079	0.95156	0.9515	0.95143	0.95136	1.0009	1.0012	1.0011	1.0477	1.0007	0.95107	0.951	0.95093	0.95087	0.95016	0.90083	0.89888	0.85078	0.94943	0.95058	0.9999	1.0004	1.0003	1.0003	1.0002	1.0001
45.4452	1.0575	0.23186	0.46373	0.92745	1.3912	1.8549	2.3186	2.7824	3.2461	3.7098	4.1735	4.6373	5.101	5.5647	6.0284	6.4922	6.9559	7.4196	7.8833	8.3471	8.8108	9.0427	9.2745	9.7382	10.202	10.6657	11.1294	11.5932	12.0569	12.5206	12.9843	13.4481	13.9118	14.3755	14.8392	15.303	15.7667	16.2304	16.6941	17.1579	17.6216	18.0853	18.549	19.0128	19.4765	19.9402	20.404	20.8677	21.3314
45.4452	1.0575	0.15536	0.15997	0.30602	0.45443	0.46118	0.51135	0.51015	0.55258	0.66177	0.66059	0.7075	0.7096	0.65402	0.7618	0.8601	0.8621	0.862	0.90599	1.0084	1.0124	1.0575	1.0053	0.95316	0.9117	0.91159	0.95792	0.91145	0.95499	0.9113	0.9112	0.95489	1.006	1.0114	1.0041	0.96098	0.96087	0.9599	1.0109	1.0057	0.95378	0.91024	0.90767	0.85987	0.89783	0.85972	0.85963	0.90968	0.85936
56.6319	1.1242	0.28894	0.57788	1.1558	1.7336	2.3115	2.8894	3.4673	4.0451	4.623	5.2009	5.7788	6.3566	6.9345	7.5124	8.0903	8.6681	9.246	9.8239	10.4018	10.9797	11.5575	12.1354	12.7133	13.2912	13.869	14.4469	15.0248	15.6027	16.1805	16.7584	17.3363	17.9142	18.492	19.0699	19.6478	20.2257	20.8035	21.3814	21.9593	22.5372	23.1151	23.6929	24.2708	24.8487	25.4266	26.0044	26.5823	27.1602
56.6319	1.1242	0.15661	0.16906	0.22697	0.36113	0.41409	0.50773	0.61606	0.63059	0.63046	0.68082	0.68068	0.72864	0.76235	0.78126	0.76222	0.81738	0.90893	0.98265	0.98481	0.98234	0.98218	0.98202	0.98414	1.0231	1.0825	1.0823	1.0161	0.98108	0.98092	0.98297	0.98061	0.98044	0.98028	0.98229	0.97997	0.97981	0.97965	0.98162	0.97934	0.97918	1.0444	0.98106	0.97883	1.0651	1.0815	1.063	0.92781	0.87726
41.9945	1.3368	0.21426	0.42852	0.85703	1.2855	1.7141	2.1426	2.5711	2.9996	3.4281	3.8566	4.2852	4.7137	5.1422	5.5707	5.9992	6.4277	6.8562	7.2848	7.7133	8.1418	8.5703	8.9988	9.4273	9.8559	10.2844	10.7129	11.1414	11.5699	11.9984	12.4269	12.8555	13.284	13.7125	14.141	14.5695	14.998	15.4265	15.8551	16.2836	16.7121	17.1406	17.5691	17.9976	18.4262	18.8547	19.2832	19.4974	19.7117
41.9945	1.3368	0.1016	0.1524	0.25647	0.27136	0.32209	0.40636	0.42357	0.46448	0.51035	0.52496	0.52488	0.61187	0.61186	0.61906	0.62862	0.66976	0.7205	0.822	0.93062	0.93052	0.97654	0.9812	0.9811	1.0686	1.0849	1.0847	1.0846	1.1261	1.1745	1.1745	1.1813	1.179	1.1835	1.1834	1.1743	1.1653	1.2295	1.2361	1.236	1.2779	1.2734	1.2865	1.2864	1.2863	1.3218	1.3217	1.3368	1.3367
30.3916	1.4795	0.15506	0.31012	0.62024	0.93036	1.2405	1.5506	1.8607	2.1708	2.481	2.7911	3.1012	3.4113	3.7214	4.0315	4.3417	4.6518	4.9619	5.272	5.5821	5.8923	6.2024	6.5125	6.8226	7.1327	7.4429	7.753	8.0631	8.3732	8.6833	8.9934	9.3036	9.6137	9.9238	10.2339	10.544	10.8542	11.1643	11.4744	11.7845	12.0946	12.4048	12.7149	13.025	13.3351	13.6452	13.9553	14.2655	14.5756
30.3916	1.4795	0.10226	0.15531	0.20769	0.30864	0.30925	0.36095	0.51368	0.51425	0.56471	0.61342	0.66746	0.71793	0.71847	0.71843	0.71838	0.76886	0.76938	0.86876	0.87094	0.8709	0.87139	0.82022	0.81965	0.82013	0.76896	0.81798	0.92161	0.97318	0.97313	0.97259	1.0237	1.0241	1.024	1.0235	1.0239	1.0239	1.0749	1.0744	1.0748	1.1249	1.1258	1.1763	1.1767	1.2269	1.2273	1.2272	1.2276	1.2275
31.9762	0.75275	0.16314	0.32629	0.65258	0.97886	1.3052	1.6314	1.9577	2.284	2.6103	2.9366	3.2629	3.5892	3.9155	4.2417	4.568	4.8943	5.2206	5.5469	5.8732	6.1995	6.5258	6.8521	7.1783	7.5046	7.8309	8.1572	8.4835	8.8098	9.1361	9.4624	9.7886	10.1149	10.2781	10.4412	10.7675	11.0938	11.4201	11.7464	12.0727	12.3989	12.7252	13.0515	13.3778	13.7041	14.0304	14.3567	14.683	15.0093
31.9762	0.75275	0.10193	0.1037	0.25271	0.30332	0.35335	0.35331	0.40332	0.50338	0.50334	0.55334	0.5533	0.60382	0.60377	0.65322	0.65318	0.65313	0.70311	0.70306	0.65295	0.70292	0.70288	0.70283	0.70232	0.65318	0.65267	0.70222	0.75264	0.75259	0.75254	0.75249	0.75244	0.7524	0.75275	0.75109	0.70265	0.7022	0.70215	0.65207	0.70092	0.70201	0.75053	0.75195	0.75225	0.7522	0.70216	0.70177	0.70172	0.70167
47.6308	1.0609	0.24301	0.48603	0.97206	1.4581	1.9441	2.4301	2.9162	3.4022	3.8882	4.3743	4.8603	5.3463	5.8323	6.3184	6.8044	7.2904	7.7765	8.2625	8.7485	9.2346	9.7206	10.2066	10.4496	10.6926	11.1787	11.6647	12.1507	12.6368	13.1228	13.6088	14.0948	14.5809	15.0669	15.5529	16.039	16.525	17.011	17.497	17.9831	18.4691	18.9551	19.4412	19.9272	20.4132	20.8992	21.3853	21.8713	22.3573
47.6308	1.0609	0.10375	0.12037	0.20417	0.24115	0.26427	0.37782	0.43125	0.5218	0.60911	0.58169	0.66903	0.76295	0.7321	0.73198	0.79054	0.85687	0.86007	0.86645	0.92617	0.98213	1.0012	1.017	1.0609	1.0107	0.99818	0.97611	0.96669	0.97283	1.0168	0.97272	0.92862	0.9419	0.88132	0.869	0.91919	0.87803	0.94816	0.93117	0.96321	0.94216	0.88071	0.87759	0.90389	0.87152	0.8744	0.82116	0.77675	0.82099
50.3021	1.1506	0.25664	0.51329	1.0266	1.5399	2.0531	2.5664	3.0797	3.593	4.1063	4.6196	5.1329	5.6462	6.1594	6.6727	7.186	7.6993	8.2126	8.7259	9.2392	9.7524	10.2657	10.779	11.2923	11.8056	12.3189	12.8322	13.3455	13.8587	14.372	14.8853	15.3986	15.6552	15.9119	16.4252	16.9385	17.4517	17.965	18.4783	18.9916	19.5049	20.0182	20.5315	21.0448	21.558	22.0713	22.5846	23.0979	23.6112
50.3021	1.1506	0.10473	0.12347	0.27115	0.36462	0.42624	0.4544	0.47661	0.53074	0.527	0.53061	0.58104	0.56268	0.62409	0.7068	0.83322	0.86553	0.88721	0.91238	0.89426	0.92307	0.89403	0.94082	0.98471	0.98048	1.0132	1.0167	1.0742	1.0413	1.0565	1.1315	1.135	1.1506	1.1452	1.0704	1.0669	1.0841	1.0565	0.98984	1.0702	1.077	1.1206	1.1307	1.1205	1.0968	1.0935	1.0968	1.1002	1.0832
33.8973	1.4876	0.17295	0.34589	0.69178	1.0377	1.3836	1.7295	2.0753	2.4212	2.7671	3.113	3.4589	3.8048	4.1507	4.4966	4.8425	5.1884	5.5342	5.8801	6.226	6.5719	6.9178	7.2637	7.6096	7.9555	8.3014	8.6473	8.9932	9.339	9.6849	10.0308	10.3767	10.7226	11.0685	11.4144	11.7603	12.1062	12.4521	12.7979	13.1438	13.4897	13.8356	14.1815	14.5274	14.8733	15.2192	15.5651	15.911	16.2568
33.8973	1.4876	0.15518	0.20388	0.21519	0.31935	0.36352	0.41447	0.51189	0.52081	0.56729	0.51409	0.46975	0.52285	0.56716	0.66684	0.67558	0.77738	0.87927	0.97459	0.98104	1.0211	1.0319	1.0742	1.1336	1.1717	1.1336	1.1335	1.1801	1.1843	1.1842	1.2351	1.235	1.2859	1.2858	1.2857	1.3262	1.3365	1.3364	1.3364	1.377	1.3363	1.3382	1.3871	1.387	1.3849	1.3829	1.3888	1.3847	1.3299
22.4878	0.74673	0.11473	0.22947	0.45894	0.6884	0.91787	1.1473	1.3768	1.6063	1.8357	2.0652	2.2947	2.5241	2.7536	2.9831	3.2125	3.442	3.6715	3.901	4.1304	4.3599	4.5894	4.8188	5.0483	5.2778	5.5072	5.7367	5.9662	6.1956	6.4251	6.5398	6.6546	6.884	7.1135	7.343	7.5724	7.8019	8.0314	8.2608	8.4903	8.7198	8.9492	9.1787	9.4082	9.6376	9.8671	10.0966	10.326	10.5555
22.4878	0.74673	0.0029078	0.049886	0.10411	0.19954	0.2053	0.20384	0.25229	0.25513	0.25511	0.25367	0.25365	0.25504	0.25361	0.30208	0.30486	0.30066	0.25356	0.30065	0.30479	0.35327	0.45163	0.50149	0.50422	0.60257	0.70097	0.70366	0.70228	0.7036	0.70357	0.74673	0.70221	0.70351	0.70216	0.65228	0.65357	0.69948	0.7034	0.70206	0.70334	0.70331	0.65214	0.60352	0.60349	0.64821	0.65203	0.65328	0.65325	0.65195
34.7839	0.85368	0.17747	0.35494	0.70987	1.0648	1.4197	1.7747	2.1296	2.4846	2.8395	3.1944	3.5494	3.9043	4.2592	4.6142	4.9691	5.3241	5.679	6.0339	6.3889	6.7438	7.0987	7.4537	7.8086	8.1636	8.5185	8.8734	9.2284	9.5833	9.9382	10.2932	10.6481	11.0031	11.358	11.7129	12.0679	12.4228	12.7777	13.1327	13.4876	13.8426	14.1975	14.375	14.5524	14.9074	15.2623	15.6172	15.9722	16.3271
34.7839	0.85368	0.15349	0.25312	0.40741	0.50697	0.55804	0.55798	0.55706	0.55784	0.55693	0.65736	0.70837	0.70748	0.70826	0.65794	0.7081	0.75824	0.75738	0.75812	0.75806	0.758	0.80813	0.75707	0.75777	0.75771	0.65648	0.65717	0.75748	0.75743	0.75736	0.75659	0.70703	0.65675	0.70616	0.7068	0.70674	0.70669	0.75679	0.75606	0.80621	0.80681	0.80675	0.85368	0.75651	0.75646	0.70624	0.70557	0.65593	0.60568
42.2232	0.96946	0.21542	0.43085	0.8617	1.2925	1.7234	2.1542	2.5851	3.0159	3.4468	3.8776	4.3085	4.7393	5.1702	5.601	6.0319	6.4627	6.8936	7.3244	7.7553	8.1861	8.617	9.0478	9.4787	9.9095	10.3404	10.7712	11.2021	11.6329	12.0638	12.2792	12.4946	12.9255	13.3563	13.7872	14.218	14.6489	15.0797	15.5106	15.9414	16.3723	16.8031	17.234	17.6648	18.0957	18.5265	18.9574	19.3882	19.819
42.2232	0.96946	0.10112	0.25431	0.35843	0.40897	0.41493	0.41486	0.5085	0.51586	0.60957	0.66738	0.71787	0.71779	0.76251	0.7682	0.81298	0.81014	0.76804	0.76796	0.76787	0.86615	0.90977	0.8101	0.86336	0.86333	0.81813	0.90979	0.86858	0.91508	0.96162	0.96946	0.96417	0.91231	0.86817	0.91095	0.90967	0.81745	0.8654	0.86784	0.86775	0.91575	0.86274	0.86271	0.86751	0.86742	0.86734	0.86725	0.86716	0.86708
35.7527	1.1272	0.18241	0.36482	0.72965	1.0945	1.4593	1.8241	2.1889	2.5538	2.9186	3.2834	3.6482	4.0131	4.3779	4.7427	5.1075	5.4724	5.8372	6.202	6.5668	6.9316	7.2965	7.6613	8.0261	8.3909	8.7558	9.1206	9.4854	9.8502	10.2151	10.5799	10.9447	11.3095	11.6744	11.8568	12.0392	12.404	12.7688	13.1336	13.4985	13.8633	14.2281	14.5929	14.9578	15.3226	15.6874	16.0522	16.4171	16.7819
35.7527	1.1272	0.052495	0.20487	0.35554	0.36568	0.41305	0.51123	0.5179	0.50952	0.46701	0.51279	0.56847	0.56841	0.56835	0.6142	0.71413	0.72056	0.76646	0.81243	0.77122	0.77115	0.86634	0.87262	0.87255	0.91545	0.92321	0.96927	0.97387	0.9738	0.97373	1.0768	1.0752	1.0751	1.1243	1.1272	1.1257	1.1182	1.0718	1.024	1.0239	1.0238	1.0615	1.0151	1.0194	1.0237	1.0236	1.0235	1.0249	1.0741
27.7444	1.3298	0.14155	0.28311	0.56621	0.84932	1.1324	1.4155	1.6986	1.9817	2.2648	2.548	2.8311	3.1142	3.3973	3.6804	3.9635	4.2466	4.5297	4.8128	5.0959	5.379	5.6621	5.9452	6.2283	6.5114	6.7945	7.0777	7.3608	7.6439	7.927	8.2101	8.4932	8.7763	9.0594	9.3425	9.6256	9.9087	10.1918	10.4749	10.758	11.0411	11.3242	11.6074	11.8905	12.1736	12.4567	12.7398	13.0229	13.306
27.7444	1.3298	0.15338	0.20512	0.25625	0.30695	0.35874	0.40942	0.46123	0.56253	0.61437	0.61462	0.66499	0.66549	0.6655	0.6655	0.66578	0.66579	0.66552	0.71605	0.81792	0.81908	0.86957	0.92064	0.92125	0.97201	1.0218	1.0231	1.0231	1.0234	1.0234	1.0731	1.0741	1.0745	1.1256	1.1256	1.1252	1.1256	1.1759	1.1767	1.1763	1.1763	1.2278	1.2278	1.2274	1.2257	1.2264	1.2277	1.2273	1.2273
32.0927	0.80341	0.16374	0.32748	0.65495	0.98243	1.3099	1.6374	1.9649	2.2923	2.6198	2.9473	3.2748	3.6022	3.9297	4.2572	4.5847	4.9121	5.2396	5.5671	5.8946	6.222	6.5495	6.877	7.2045	7.532	7.8594	8.1869	8.5144	8.8419	9.1693	9.4968	9.8243	10.1518	10.4792	10.8067	11.1342	11.4617	11.7891	12.1166	12.4441	12.6078	12.7716	13.099	13.4265	13.754	14.0815	14.409	14.7364	15.0639
32.0927	0.80341	0.010324	0.020639	0.017167	0.017138	0.10268	0.066708	0.11631	0.15228	0.11625	0.16923	0.16581	0.16578	0.16574	0.18838	0.16568	0.20855	0.26151	0.3111	0.31775	0.354	0.36065	0.4499	0.44658	0.46314	0.48627	0.46637	0.44985	0.4663	0.49945	0.51582	0.55558	0.59537	0.61166	0.65797	0.70755	0.70104	0.71074	0.76032	0.79698	0.80341	0.76662	0.76334	0.75369	0.74728	0.71362	0.75681	0.74724	0.69763
47.0026	1.0103	0.23981	0.47962	0.95924	1.4389	1.9185	2.3981	2.8777	3.3573	3.8369	4.3166	4.7962	5.2758	5.7554	6.235	6.7147	7.1943	7.6739	8.1535	8.6331	9.1127	9.5924	10.072	10.5516	11.0312	11.5108	11.7506	11.9905	12.4701	12.9497	13.4293	13.9089	14.3886	14.8682	15.3478	15.8274	16.307	16.7866	17.2663	17.7459	18.2255	18.7051	19.1847	19.6644	20.144	20.6236	21.1032	21.5828	22.0624
47.0026	1.0103	0.20256	0.30296	0.45356	0.49491	0.55572	0.66138	0.71327	0.76341	0.7599	0.75643	0.76496	0.81338	0.86521	0.90019	0.90189	0.86338	0.91521	0.95709	0.96364	1.0072	0.95868	0.99915	0.96346	0.96822	1.0024	1.0103	0.96798	0.96161	0.90516	0.86579	0.90355	0.9158	0.91569	0.90953	0.86531	0.85472	0.75733	0.7145	0.7587	0.76598	0.80295	0.7658	0.76569	0.76415	0.76405	0.76113	0.71369	0.71359
48.5598	1.1777	0.24775	0.49551	0.99102	1.4865	1.982	2.4775	2.973	3.4686	3.9641	4.4596	4.9551	5.4506	5.9461	6.4416	6.9371	7.4326	7.9281	8.4236	8.9191	9.4147	9.9102	10.4057	10.9012	11.3967	11.8922	12.3877	12.8832	13.3787	13.8742	14.3697	14.8652	15.3608	15.8563	16.3518	16.8473	17.3428	17.8383	18.3338	18.5816	18.8293	19.3248	19.8203	20.3158	20.8113	21.3069	21.8024	22.2979	22.7934
48.5598	1.1777	0.10318	0.15375	0.30545	0.36003	0.40856	0.4631	0.61476	0.66925	0.67117	0.65738	0.6224	0.67093	0.75654	0.76232	0.82438	0.86914	0.87099	0.91202	0.96068	1.0131	1.0187	1.0223	1.0728	1.0783	1.1683	1.1683	1.1267	1.114	1.0272	1.0271	1.0686	1.0757	1.1243	1.1277	1.1276	1.1257	1.1256	1.1675	1.1777	1.1219	1.0747	1.1655	1.1772	1.1771	1.1769	1.1751	1.1619	1.126
32.5861	1.3266	0.16626	0.33251	0.66502	0.99753	1.33	1.6626	1.9951	2.3276	2.6601	2.9926	3.3251	3.6576	3.9901	4.3226	4.6552	4.9877	5.3202	5.6527	5.9852	6.3177	6.6502	6.9827	7.3152	7.6477	7.9803	8.3128	8.6453	8.9778	9.3103	9.6428	9.9753	10.3078	10.6403	10.9729	11.3054	11.6379	11.9704	12.3029	12.6354	12.9679	13.3004	13.6329	13.9655	14.298	14.4642	14.6305	14.963	15.2955
32.5861	1.3266	0.20602	0.21533	0.26603	0.36436	0.41197	0.4596	0.51339	0.52566	0.4749	0.52558	0.57321	0.6178	0.67154	0.72827	0.77895	0.82054	0.91287	0.92791	0.96655	0.98153	0.98146	1.0231	1.1216	1.1335	1.1812	1.1722	1.1811	1.184	1.2258	1.2346	1.2198	1.2374	1.2344	1.2792	1.3153	1.285	1.2849	1.2877	1.2848	1.2847	1.234	1.2789	1.2846	1.2873	1.3266	1.2337	1.2758	1.2758
40.5013	1.0532	0.20664	0.41328	0.82656	1.2398	1.6531	2.0664	2.4797	2.8929	3.3062	3.7195	4.1328	4.5461	4.9593	5.3726	5.7859	6.1992	6.6125	7.0257	7.439	7.8523	8.2656	8.6788	9.0921	9.5054	9.9187	10.332	10.7452	11.1585	11.5718	11.9851	12.3984	12.8116	13.2249	13.6382	14.0515	14.4647	14.878	15.0847	15.2913	15.7046	16.1179	16.5311	16.9444	17.3577	17.771	18.1843	18.5975	19.0108
40.5013	1.0532	0.16285	0.22279	0.34815	0.5211	0.57412	0.57066	0.62029	0.66659	0.7129	0.74251	0.71949	0.74582	0.72269	0.70935	0.6695	0.67272	0.71248	0.696	0.70253	0.70579	0.71555	0.7359	0.72194	0.71866	0.71857	0.72171	0.79852	0.80172	0.89154	0.95408	0.99737	1.0196	1.0132	1.0131	1.0162	1.0406	1.0192	1.0532	0.9694	0.95684	0.95682	0.95989	0.91634	0.86966	0.85722	0.8946	0.8664	0.89766
53.0049	1.0666	0.27043	0.54087	1.0817	1.6226	2.1635	2.7043	3.2452	3.7861	4.3269	4.8678	5.4087	5.9495	6.4904	7.0313	7.5721	8.113	8.6539	9.1947	9.7356	10.2765	10.8173	11.3582	11.8991	12.1695	12.4399	12.9808	13.5217	14.0625	14.6034	15.1443	15.6851	16.226	16.7669	17.3077	17.8486	18.3895	18.9303	19.4712	20.0121	20.5529	21.0938	21.6347	22.1755	22.7164	23.2573	23.7981	24.339	24.8799
53.0049	1.0666	0.055834	0.10882	0.24233	0.30098	0.33711	0.40412	0.56296	0.6577	0.71891	0.80264	0.81087	0.8473	0.86099	0.8528	0.86092	0.84468	0.85547	0.90829	0.94505	0.97179	1.0192	1.0033	1.0244	1.0666	1.0138	1.0164	0.97135	1.0033	0.97894	1.0161	1.0109	1.0355	0.97851	0.99814	1.0007	0.97566	0.97802	0.94299	1.023	1.0279	1.0154	0.97009	0.92718	0.92703	0.92688	0.96479	1.0197	1.0268
52.4357	1.2197	0.26753	0.53506	1.0701	1.6052	2.1402	2.6753	3.2104	3.7454	4.2805	4.8155	5.3506	5.8856	6.4207	6.9558	7.4908	8.0259	8.5609	9.096	9.6311	10.1661	10.7012	11.2362	11.7713	12.3063	12.8414	13.3765	13.9115	14.4466	14.9816	15.5167	16.0518	16.5868	17.1219	17.6569	18.192	18.727	19.2621	19.7972	20.3322	20.8673	21.4023	21.6699	21.9374	22.4725	23.0075	23.5426	24.0776	24.6127
52.4357	1.2197	0.10322	0.25714	0.3122	0.36281	0.4134	0.46399	0.46388	0.60843	0.6665	0.66639	0.66548	0.71604	0.71673	0.81721	0.86853	0.8684	0.86828	0.86816	0.81733	0.81721	0.91345	0.91761	1.014	1.0695	1.07	1.1205	1.1204	1.1203	1.1201	1.1169	1.165	1.1704	1.1703	1.1701	1.17	1.1648	1.1191	1.1696	1.1695	1.2126	1.1693	1.2197	1.2196	1.2194	1.2193	1.2192	1.219	1.2171
37.3093	1.5914	0.19035	0.38071	0.76141	1.1421	1.5228	1.9035	2.2842	2.665	3.0457	3.4264	3.8071	4.1878	4.5685	4.9492	5.3299	5.7106	6.0913	6.472	6.8527	7.2334	7.6141	7.9949	8.3756	8.7563	9.137	9.5177	9.8984	10.2791	10.6598	11.0405	11.4212	11.8019	12.1826	12.5633	12.9441	13.3248	13.7055	14.0862	14.4669	14.8476	15.2283	15.609	15.9897	16.3704	16.7511	17.1318	17.5125	17.8932
37.3093	1.5914	0.11056	0.21228	0.31399	0.36191	0.37647	0.42729	0.56243	0.5798	0.61325	0.62765	0.67558	0.6784	0.72921	0.77716	0.77995	0.77988	0.7628	0.72891	0.76558	0.82206	0.92651	0.9689	1.0365	1.0364	1.0705	1.1268	1.1379	1.1831	1.2394	1.2393	1.2791	1.2392	1.2818	1.2899	1.3779	1.4287	1.4314	1.3913	1.4394	1.442	1.4847	1.49	1.4444	1.4443	1.4818	1.4924	1.4923	1.4922
[truncated: 52 more columns]
