# Supplementary material for: A technique system for the measurement, reconstruction and character extraction of rice plant architecture
Source: PLoS One. 2017 May 30;12(5):e0177205. doi: 10.1371/journal.pone.0177205 (PMC5448746; doi:10.1371/journal.pone.0177205)
Supplement: S2 Data — There four type file in the zip file, SystemData is parameters of paratus, SSP_LCAA correspond to the special position of stem, leafvein correspond to data of leaf midrib curves, leafshape correspond to the data of leaf shape. 101: correspond to neighbor 8 hills of Sample S1 (NSICRc222), 1: correspond to neighbor 8 hills of Sample S2 (NSICRc124H). (ZIP) [file pone.0177205.s008.zip › leafshape11MarB102.xls]

## Sheet: Sheet1
Length	Width	data9	data10	data11	data12	data13	data14	data15	data16	data17	data18	data19	data20	data21	data22	data23	data24	data25	data26	data27	data28	data29	data30	data31	data32	data33	data34	data35	data36	data37	data38	data39	data40	data41	data42	data43	data44	data45	data46	data47	data48	data49	data50	data51	data52	data53	data54	data55	data56
13.7577	0.4523	0.070193	0.14039	0.28077	0.42116	0.56154	0.70193	0.84231	0.9827	1.1231	1.2635	1.4039	1.5442	1.6846	1.825	1.9654	2.1058	2.2462	2.3865	2.5269	2.6673	2.8077	2.9481	3.0885	3.2289	3.3692	3.5096	3.65	3.7904	3.9308	4.0712	4.2116	4.3519	4.4923	4.6327	4.7731	4.9135	5.0539	5.1943	5.3346	5.475	5.6154	5.7558	5.8962	6.0366	6.1769	6.3173	6.4577	6.5981
13.7577	0.4523	0.00022531	0.1004	0.15106	0.15083	0.30166	0.30166	0.30142	0.30166	0.30142	0.35187	0.35188	0.40183	0.40208	0.40209	0.40183	0.40209	0.40182	0.40209	0.40209	0.40182	0.40209	0.35189	0.35133	0.30113	0.25122	0.2515	0.2515	0.25122	0.25151	0.25122	0.25151	0.25152	0.25121	0.30171	0.30171	0.3014	0.30172	0.3014	0.30172	0.30172	0.3014	0.30173	0.30173	0.3014	0.30175	0.30141	0.35194	0.35194
32.1596	0.75993	0.16408	0.32816	0.65632	0.98448	1.3126	1.6408	1.969	2.2971	2.6253	2.9534	3.2816	3.6097	3.9379	4.2661	4.5942	4.9224	5.2505	5.5787	5.9069	6.235	6.5632	6.8913	7.2195	7.5477	7.8758	8.0399	8.204	8.5321	8.8603	9.1884	9.5166	9.8448	10.1729	10.5011	10.8292	11.1574	11.4856	11.8137	12.1419	12.47	12.7982	13.1264	13.4545	13.7827	14.1108	14.439	14.7671	15.0953
32.1596	0.75993	0.10084	0.15417	0.25304	0.25688	0.25685	0.25681	0.30718	0.35662	0.40607	0.4583	0.45917	0.50951	0.50855	0.55531	0.55888	0.55884	0.50838	0.50834	0.5083	0.50826	0.55945	0.70633	0.70971	0.70966	0.70962	0.75993	0.75906	0.70537	0.70538	0.70864	0.71022	0.75972	0.75967	0.75962	0.70917	0.45718	0.40679	0.40675	0.60747	0.65929	0.65924	0.5073	0.50358	0.50577	0.50648	0.70508	0.50712	0.50778
43.703	0.96916	0.22297	0.44595	0.8919	1.3378	1.7838	2.2297	2.6757	3.1216	3.5676	4.0135	4.4595	4.9054	5.3514	5.7973	6.2433	6.6892	7.1352	7.5811	8.0271	8.473	8.919	9.3649	9.8109	10.2568	10.7028	11.1487	11.3717	11.5947	12.0406	12.4866	12.9325	13.3785	13.8244	14.2704	14.7163	15.1623	15.6082	16.0542	16.5001	16.9461	17.392	17.838	18.2839	18.7299	19.1758	19.6218	20.0677	20.5137
43.703	0.96916	0.15553	0.16038	0.21094	0.25551	0.4121	0.45558	0.46379	0.51432	0.51541	0.51188	0.51184	0.66583	0.7096	0.76355	0.76684	0.76675	0.81834	0.56409	0.80303	0.80529	0.7084	0.61461	0.36141	0.61523	0.61411	0.96516	0.96916	0.91852	0.55827	0.61083	0.56415	0.61364	0.66026	0.66407	0.66494	0.6639	0.66383	0.8642	0.8127	0.45593	0.50917	0.61202	0.61285	0.61277	0.61357	0.61003	0.56201	0.55854
41.9522	1.1739	0.21404	0.42808	0.85617	1.2843	1.7123	2.1404	2.5685	2.9966	3.4247	3.8528	4.2808	4.7089	5.137	5.5651	5.9932	6.4213	6.8493	7.2774	7.7055	8.1336	8.5617	8.9898	9.4178	9.8459	10.274	10.7021	11.1302	11.5583	11.9863	12.2004	12.4144	12.8425	13.2706	13.6987	14.1268	14.5548	14.9829	15.411	15.8391	16.2672	16.6953	17.1233	17.5514	17.9795	18.4076	18.8357	19.2638	19.6918
41.9522	1.1739	0.054258	0.058833	0.10959	0.16034	0.21108	0.16021	0.16015	0.16009	0.30804	0.45935	0.46149	0.36309	0.6677	0.66657	0.66442	0.56598	0.61464	0.97195	0.97186	0.97178	0.97169	0.9716	1.0154	1.073	1.07	1.022	1.0219	1.1205	1.1233	1.1739	1.1738	1.123	1.1229	1.1228	1.0719	1.021	0.97017	0.97008	0.96999	0.9682	0.91911	0.86827	0.86903	0.91472	0.9597	0.91875	1.0153	1.0201
17.0403	0.86841	0.08694	0.17388	0.34776	0.52164	0.69552	0.8694	1.0433	1.2172	1.391	1.5649	1.7388	1.9127	2.0866	2.2604	2.4343	2.6082	2.7821	2.956	3.1299	3.3037	3.4776	3.6515	3.8254	3.9993	4.1731	4.347	4.5209	4.6948	4.8687	5.0425	5.2164	5.3903	5.5642	5.7381	5.9119	6.0858	6.2597	6.4336	6.6075	6.7813	6.9552	7.1291	7.303	7.4769	7.6507	7.8246	7.9985	8.1724
17.0403	0.86841	0.10164	0.10572	0.10571	0.15651	0.20732	0.26015	0.30893	0.35972	0.35971	0.41251	0.41249	0.41047	0.41046	0.41244	0.41243	0.46323	0.46122	0.46121	0.514	0.51398	0.51198	0.55886	0.56477	0.6136	0.61556	0.61357	0.56277	0.61554	0.61552	0.61358	0.61356	0.61355	0.61548	0.56467	0.60965	0.61352	0.61543	0.61541	0.6154	0.61345	0.61347	0.61537	0.61535	0.61342	0.61341	0.61529	0.61527	0.66607
23.4563	0.85508	0.11968	0.23935	0.4787	0.71805	0.9574	1.1968	1.4361	1.6755	1.9148	2.1542	2.3935	2.6329	2.8722	3.1116	3.3509	3.5903	3.8296	4.069	4.3083	4.5477	4.787	5.0264	5.2657	5.5051	5.7444	5.9838	6.2231	6.4625	6.7018	6.9412	7.1805	7.4199	7.6592	7.8986	8.1379	8.3773	8.6166	8.856	9.0953	9.3347	9.574	9.8134	10.0527	10.1724	10.2921	10.5314	10.7708	11.0101
23.4563	0.85508	0.05153	0.10305	0.10238	0.15193	0.30191	0.3534	0.35339	0.40359	0.40357	0.40417	0.40353	0.5033	0.55289	0.5547	0.55468	0.55405	0.55462	0.554	0.60478	0.60417	0.65379	0.65434	0.65489	0.65429	0.65483	0.70279	0.70498	0.75518	0.75514	0.75511	0.75454	0.75505	0.75449	0.75498	0.80465	0.80513	0.80459	0.80507	0.80453	0.805	0.80497	0.80493	0.85366	0.85508	0.85505	0.80438	0.80482	0.8034
29.3639	1.1089	0.14982	0.29963	0.59926	0.8989	1.1985	1.4982	1.7978	2.0974	2.3971	2.6967	2.9963	3.296	3.5956	3.8952	4.1948	4.4945	4.7941	5.0937	5.3934	5.693	5.9926	6.2923	6.5919	6.8915	7.1912	7.4908	7.7904	8.0901	8.3897	8.6893	8.989	9.2886	9.5882	9.8879	10.0377	10.1875	10.4871	10.7867	11.0864	11.386	11.6856	11.9853	12.2849	12.5845	12.8842	13.1838	13.4834	13.7831
29.3639	1.1089	0.10083	0.15124	0.25205	0.30251	0.35292	0.40331	0.45362	0.45378	0.45379	0.60498	0.65528	0.65543	0.70552	0.70583	0.75607	0.75622	0.75623	0.85662	0.85698	0.85689	0.85699	0.857	0.857	0.90701	0.90725	0.90738	0.90725	0.90684	0.70583	0.9074	1.0074	1.0577	1.1089	1.1087	1.1089	1.0586	1.0586	1.0082	1.008	0.95791	1.007	0.95786	1.0083	1.008	1.0083	0.95765	0.95789	0.90752
38.0377	1.0623	0.19407	0.38814	0.77628	1.1644	1.5526	1.9407	2.3288	2.717	3.1051	3.4933	3.8814	4.2695	4.6577	5.0458	5.434	5.8221	6.2102	6.5984	6.9865	7.3747	7.7628	8.1509	8.5391	8.9272	9.3154	9.7035	10.0916	10.4798	10.8679	11.2561	11.6442	12.0323	12.4205	12.8086	13.1968	13.5849	13.973	14.3612	14.5552	14.7493	15.1375	15.5256	15.9137	16.3019	16.69	17.0782	17.4663	17.8544
38.0377	1.0623	0.10157	0.20276	0.30357	0.3549	0.40692	0.50594	0.50802	0.50797	0.60841	0.60904	0.65893	0.65952	0.65946	0.76057	0.86019	0.86161	0.86153	0.86147	0.8614	0.86134	0.86128	0.96229	1.0123	1.0116	0.96102	0.91089	0.86071	0.81032	0.81025	0.81019	0.75954	0.75943	0.75936	0.80921	0.80982	0.91055	0.96131	1.0118	1.0623	1.0622	1.0621	1.0619	0.85951	0.70828	0.75875	0.75872	0.80908	0.80902
55.6195	1.1243	0.28377	0.56755	1.1351	1.7026	2.2702	2.8377	3.4053	3.9728	4.5404	5.1079	5.6755	6.243	6.8106	7.3781	7.9456	8.5132	9.0807	9.6483	10.2158	10.7834	11.3509	11.9185	12.486	12.7698	13.0536	13.6211	14.1887	14.7562	15.3237	15.8913	16.4588	17.0264	17.5939	18.1615	18.729	19.2966	19.8641	20.4317	20.9992	21.5668	22.1343	22.7018	23.2694	23.8369	24.4045	24.972	25.5396	26.1071
55.6195	1.1243	0.15747	0.26408	0.35862	0.41626	0.45723	0.51763	0.51655	0.66505	0.66872	0.7203	0.71925	0.87231	0.87128	0.91929	0.9665	1.0241	1.0231	1.0745	1.0228	1.0742	1.0732	1.0739	1.0729	1.1243	1.1234	1.124	1.1231	1.1237	1.1228	1.1234	1.1225	1.1231	1.0715	1.0713	1.0719	1.0711	1.0716	0.96931	1.0694	1.0705	1.0686	0.86262	0.76652	0.7658	0.76625	0.76555	0.86742	0.91747
58.8052	1.4337	0.30003	0.60005	1.2001	1.8002	2.4002	3.0003	3.6003	4.2004	4.8004	5.4005	6.0005	6.6006	7.2006	7.8007	8.4007	9.0008	9.6008	10.2009	10.801	11.401	12.0011	12.6011	13.2012	13.8012	14.4013	15.0013	15.6014	16.2014	16.8015	17.4015	18.0016	18.6016	19.2017	19.8017	20.4018	21.0018	21.3019	21.6019	22.202	22.802	23.4021	24.0021	24.6022	25.2022	25.8023	26.4023	27.0024	27.6024
58.8052	1.4337	0.25959	0.30708	0.41017	0.47023	0.5664	0.61507	0.67375	0.67361	0.67347	0.72428	0.76551	0.77499	0.86629	0.92755	0.97838	1.0781	1.1239	1.1778	1.1816	1.2314	1.2323	1.2255	1.3245	1.3754	1.3845	1.3844	1.3842	1.3778	1.3839	1.3812	1.3811	1.3835	1.3767	1.3323	1.3321	1.4282	1.4337	1.4257	1.3824	1.4331	1.4262	1.3768	1.3811	1.3817	1.3298	1.2237	1.2223	1.2765
55.2186	1.8449	0.28173	0.56346	1.1269	1.6904	2.2538	2.8173	3.3807	3.9442	4.5076	5.0711	5.6346	6.198	6.7615	7.3249	7.8884	8.4518	9.0153	9.5787	10.1422	10.7056	11.2691	11.8326	12.396	12.9595	13.5229	14.0864	14.6498	15.2133	15.7767	16.3402	16.9037	17.4671	18.0306	18.594	19.1575	19.7209	20.2844	20.8478	21.4113	21.9748	22.5382	23.1017	23.6651	24.2286	24.792	25.3555	25.9189	26.4824
55.2186	1.8449	0.20537	0.25677	0.40955	0.46288	0.5633	0.56515	0.61567	0.66712	0.71832	0.76952	0.87077	0.8728	0.9216	0.97397	0.97208	0.97533	1.0763	1.1776	1.1801	1.2817	1.3336	1.3843	1.3848	1.4355	1.4862	1.5352	1.5382	1.5876	1.5894	1.5899	1.587	1.6371	1.6891	1.6916	1.7406	1.6916	1.6916	1.7427	1.7427	1.7428	1.7428	1.7393	1.8401	1.8449	1.8449	1.8449	1.8399	1.839
36.8414	1.1142	0.18797	0.37593	0.75187	1.1278	1.5037	1.8797	2.2556	2.6315	3.0075	3.3834	3.7593	4.1353	4.5112	4.8871	5.2631	5.639	6.0149	6.3909	6.7668	7.1427	7.5187	7.8946	8.2705	8.6465	9.0224	9.3983	9.7743	10.1502	10.3382	10.5261	10.9021	11.278	11.6539	12.0299	12.4058	12.7817	13.1577	13.5336	13.9095	14.2855	14.6614	15.0373	15.4133	15.7892	16.1651	16.541	16.917	17.2929
36.8414	1.1142	0.055187	0.15395	0.3095	0.36133	0.50374	0.51349	0.55391	0.61378	0.66232	0.70446	0.7642	0.76412	0.80635	0.86437	0.8643	0.86422	0.86414	0.86407	0.86394	0.90485	0.914	0.9565	0.96405	0.96397	0.96389	0.96381	1.0065	1.1054	1.1142	1.1126	1.061	1.0136	1.0565	1.0637	1.0636	1.1051	1.1136	1.1136	1.1135	1.1134	1.1133	1.1132	1.1131	1.1076	1.0628	1.0071	0.96236	0.95691
52.2997	1.2664	0.26684	0.53367	1.0673	1.601	2.1347	2.6684	3.202	3.7357	4.2694	4.803	5.3367	5.8704	6.404	6.9377	7.4714	8.0051	8.5387	9.0724	9.6061	10.1397	10.6734	11.2071	11.7408	12.2744	12.8081	13.3418	13.8754	14.4091	14.9428	15.4764	16.0101	16.5438	17.0775	17.3443	17.6111	18.1448	18.6785	19.2121	19.7458	20.2795	20.8132	21.3468	21.8805	22.4142	22.9478	23.4815	24.0152	24.5488
52.2997	1.2664	0.20206	0.25525	0.35626	0.39628	0.40931	0.50517	0.51276	0.51266	0.61108	0.61346	0.86506	0.86495	0.96504	0.96651	1.0604	1.0672	1.1176	1.1174	1.2182	1.2174	1.2172	1.1666	1.1672	1.167	1.1669	1.1667	1.217	1.2169	1.1663	1.2166	1.1154	1.1147	1.2107	1.2664	1.1653	1.1601	1.1147	1.0136	1.0601	1.0134	1.0132	1.0084	1.0593	1.1102	1.1136	1.1135	1.063	0.80786
55.8566	1.4224	0.28498	0.56997	1.1399	1.7099	2.2799	2.8498	3.4198	3.9898	4.5597	5.1297	5.6997	6.2696	6.8396	7.4096	7.9795	8.5495	9.1195	9.6894	10.2594	10.8293	11.3993	11.9693	12.5392	13.1092	13.6792	14.2491	14.8191	15.3891	15.959	16.529	17.099	17.6689	18.2389	18.8089	19.3788	19.9488	20.5188	21.0887	21.6587	22.2287	22.7986	23.3686	23.9386	24.5085	25.0785	25.6485	25.9334	26.2184
55.8566	1.4224	0.21087	0.2696	0.37085	0.41982	0.47196	0.52094	0.52238	0.55744	0.57282	0.57116	0.67085	0.72291	0.72428	0.77478	0.77316	0.7745	0.82353	0.91598	0.96802	1.0271	1.1198	1.1788	1.1786	1.1771	1.2248	1.1768	1.215	1.2285	1.2763	1.2709	1.2268	1.2279	1.2161	1.216	1.2781	1.3286	1.3159	1.2777	1.2775	1.3169	1.3699	1.3771	1.3276	1.3274	1.3272	1.419	1.4224	1.3774
50.7467	1.5823	0.25891	0.51782	1.0356	1.5535	2.0713	2.5891	3.1069	3.6248	4.1426	4.6604	5.1782	5.6961	6.2139	6.7317	7.2495	7.7674	8.2852	8.803	9.3208	9.8386	10.3565	10.8743	11.3921	11.9099	12.4278	12.9456	13.4634	13.9812	14.4991	15.0169	15.5347	16.0525	16.5704	17.0882	17.606	18.1238	18.6416	19.1595	19.6773	20.1951	20.7129	20.9719	21.2308	21.7486	22.2664	22.7842	23.3021	23.8199
50.7467	1.5823	0.10291	0.15594	0.20893	0.41153	0.41662	0.51021	0.56916	0.61698	0.66387	0.66973	0.72051	0.77226	0.77119	0.82296	0.87278	0.8736	0.97435	0.97424	0.97502	1.0749	1.1222	1.1265	1.1781	1.1771	1.2779	1.2794	1.2785	1.4252	1.4309	1.4315	1.4314	1.4305	1.4311	1.4302	1.4308	1.4807	1.4813	1.532	1.5311	1.579	1.5818	1.5823	1.5313	1.5305	1.531	1.5302	1.5307	1.5305
22.3657	1.5824	0.11411	0.22822	0.45644	0.68466	0.91288	1.1411	1.3693	1.5975	1.8258	2.054	2.2822	2.5104	2.7387	2.9669	3.1951	3.4233	3.6515	3.8798	4.108	4.3362	4.5644	4.7926	5.0209	5.2491	5.4773	5.7055	5.9337	6.162	6.3902	6.6184	6.8466	7.0749	7.3031	7.5313	7.7595	7.9877	8.216	8.4442	8.6724	8.9006	9.1288	9.3571	9.5853	9.8135	10.0417	10.2699	10.4982	10.7264
22.3657	1.5824	0.051808	0.15312	0.15429	0.20494	0.25517	0.25677	0.25638	0.30701	0.30742	0.35845	0.35887	0.4095	0.45966	0.46052	0.46096	0.5111	0.51154	0.5612	0.56256	0.6131	0.61402	0.6646	0.6646	0.66507	0.66508	0.71319	0.66457	0.66457	0.66506	0.66507	0.66457	0.71455	0.76552	0.76705	0.817	0.81751	0.81751	0.86742	0.86901	1.0209	1.0214	1.0713	1.0729	1.0724	1.1228	1.1233	1.1749	1.1749
32.1618	1.2075	0.16409	0.32818	0.65636	0.98455	1.3127	1.6409	1.9691	2.2973	2.6255	2.9536	3.2818	3.61	3.9382	4.2664	4.5945	4.9227	5.2509	5.5791	5.9073	6.2355	6.5636	6.8918	7.22	7.5482	7.8764	8.2045	8.5327	8.8609	9.1891	9.5173	9.8455	10.0095	10.1736	10.5018	10.83	11.1582	11.4864	11.8145	12.1427	12.4709	12.7991	13.1273	13.4554	13.7836	14.1118	14.44	14.7682	15.0964
32.1618	1.2075	0.1516	0.20129	0.2527	0.35204	0.40288	0.45376	0.60388	0.60452	0.65346	0.75426	0.80586	0.80588	0.80555	0.80556	0.80557	0.75536	0.85436	0.95637	0.95676	1.007	1.007	1.0067	1.0067	1.0067	1.0067	1.0067	1.0071	1.056	1.0573	1.2057	1.2075	1.2075	1.1574	1.1574	1.1072	1.1053	1.0574	1.0574	1.0569	1.0569	1.1051	1.1071	1.1071	1.1071	1.1066	1.0574	1.0575	1.106
38.205	1.0668	0.19492	0.38985	0.77969	1.1695	1.5594	1.9492	2.3391	2.7289	3.1188	3.5086	3.8985	4.2883	4.6782	5.068	5.4579	5.8477	6.2376	6.6274	7.0172	7.4071	7.7969	8.1868	8.5766	8.9665	9.3563	9.7462	10.136	10.5259	10.9157	11.1106	11.3056	11.6954	12.0853	12.4751	12.865	13.2548	13.6446	14.0345	14.4243	14.8142	15.204	15.5939	15.9837	16.3736	16.7634	17.1533	17.5431	17.933
38.205	1.0668	0.15263	0.20563	0.3078	0.35949	0.36071	0.41111	0.51073	0.51193	0.55863	0.6066	0.60537	0.61022	0.66185	0.66419	0.66293	0.66287	0.75901	0.85873	0.81528	0.81404	0.90909	0.96066	0.96632	0.96173	1.0054	1.0099	1.0166	1.0154	1.0153	1.0668	1.0667	1.0645	0.96462	1.0538	1.016	1.0654	1.0601	1.0128	1.0138	0.96433	0.9138	0.96114	0.96511	0.96403	0.96396	0.96486	0.96478	0.96374
50.9693	1.0634	0.26005	0.52009	1.0402	1.5603	2.0804	2.6005	3.1206	3.6407	4.1608	4.6809	5.2009	5.721	6.2411	6.7612	7.2813	7.8014	8.3215	8.8416	9.3617	9.8818	10.4019	10.922	11.4421	11.9622	12.4823	13.0024	13.5225	14.0426	14.5626	15.0827	15.6028	16.1229	16.643	17.1631	17.6832	18.2033	18.7234	19.2435	19.7636	20.2837	20.8038	21.3239	21.844	22.3641	22.8842	23.4043	23.9243	24.4444
50.9693	1.0634	0.051373	0.10541	0.15803	0.25412	0.25924	0.36051	0.41046	0.46166	0.51162	0.56218	0.71462	0.71393	0.76504	0.86619	0.86553	0.91659	0.91594	0.91582	0.96684	0.96622	0.9666	0.96642	0.96583	0.96618	0.96606	0.96549	1.0164	0.91499	0.96467	0.96539	0.96487	0.96475	0.96503	0.96453	0.96479	0.96466	0.9642	0.96442	0.96235	0.91329	0.91349	1.0122	1.0139	0.96381	0.96368	0.9633	0.96344	1.0117
59.3516	1.3239	0.30281	0.60563	1.2113	1.8169	2.4225	3.0281	3.6338	4.2394	4.845	5.4507	6.0563	6.6619	7.2675	7.8732	8.4788	9.0844	9.6901	10.2957	10.9013	11.5069	12.1126	12.7182	13.3238	13.9295	14.5351	15.1407	15.7463	16.352	16.9576	17.5632	18.1689	18.7745	19.3801	19.9857	20.5914	21.197	21.8026	22.4083	23.0139	23.6195	24.2251	24.8308	25.4364	26.042	26.6477	27.2533	27.8589	28.4645
59.3516	1.3239	0.15516	0.2619	0.3594	0.41511	0.46344	0.56349	0.61428	0.66893	0.71355	0.77037	0.77023	0.81436	0.91529	0.96613	0.97309	1.0238	1.0236	1.0234	1.0233	1.0231	1.023	1.0228	1.1218	1.1684	1.2198	1.2678	1.2261	1.2254	1.1743	1.1742	1.2248	1.2246	1.2245	1.2741	1.275	1.2739	1.2239	1.2237	1.2236	1.2234	1.2236	1.2231	1.2229	1.2227	1.2229	1.2224	1.2698	1.2729
56.3066	1.7322	0.28728	0.57456	1.1491	1.7237	2.2982	2.8728	3.4473	4.0219	4.5965	5.171	5.7456	6.3201	6.8947	7.4692	8.0438	8.6183	9.1929	9.7675	10.342	10.9166	11.4911	12.0657	12.6402	13.2148	13.7894	14.3639	14.9385	15.513	16.0876	16.6621	17.2367	17.8113	18.3858	18.9604	19.5349	20.1095	20.684	21.2586	21.8332	22.4077	22.9823	23.5568	24.1314	24.7059	25.2805	25.855	26.4296	27.0042
56.3066	1.7322	0.10612	0.15587	0.31692	0.41378	0.46094	0.5222	0.57441	0.57427	0.66378	0.77821	0.86794	0.93112	0.93097	0.98064	0.98169	0.98037	0.97321	1.0833	1.1296	1.1783	1.2349	1.2757	1.3866	1.4385	1.4394	1.4393	1.438	1.4889	1.4888	1.5406	1.5404	1.5392	1.591	1.6389	1.6417	1.6415	1.6404	1.6412	1.6919	1.6908	1.6879	1.6404	1.6885	1.6401	1.6399	1.6397	1.6395	1.6385
28.7412	1.4323	0.14664	0.29328	0.58656	0.87983	1.1731	1.4664	1.7597	2.0529	2.3462	2.6395	2.9328	3.2261	3.5193	3.8126	4.1059	4.3992	4.6924	4.9857	5.279	5.5723	5.8656	6.1588	6.4521	6.7454	7.0387	7.3319	7.6252	7.9185	8.2118	8.5051	8.7983	9.0916	9.3849	9.6782	9.9715	10.2647	10.558	10.8513	11.1446	11.4378	11.7311	12.0244	12.3177	12.611	12.9042	13.1975	13.4908	13.7841
28.7412	1.4323	0.052906	0.15443	0.25596	0.30884	0.36169	0.4137	0.4632	0.51521	0.61591	0.61752	0.66787	0.66865	0.66862	0.71978	0.71975	0.77166	0.81969	0.822	0.82273	0.87307	0.87379	0.87299	0.86996	0.77056	0.82167	0.87351	0.87273	0.87341	0.92379	0.92375	0.97554	0.97479	1.0266	1.0258	1.0769	1.0775	1.0768	1.0774	1.1278	1.1284	1.1776	1.1789	1.1795	1.1788	1.2273	1.2298	1.2304	1.2304
17.8815	0.50458	0.091232	0.18246	0.36493	0.54739	0.72986	0.91232	1.0948	1.2772	1.4597	1.6422	1.8246	2.0071	2.1896	2.372	2.5545	2.737	2.9194	3.1019	3.2843	3.4668	3.6493	3.8317	4.0142	4.1967	4.3791	4.5616	4.7441	4.9265	5.109	5.2915	5.4739	5.6564	5.8388	6.0213	6.2038	6.3862	6.5687	6.7512	6.9336	7.1161	7.2986	7.481	7.6635	7.8459	8.0284	8.1196	8.2109	8.3933
17.8815	0.50458	0.15049	0.1523	0.20247	0.25355	0.25265	0.30374	0.35207	0.40316	0.40409	0.40317	0.45239	0.45425	0.50349	0.50443	0.5035	0.50444	0.45335	0.45335	0.50448	0.45338	0.45434	0.40323	0.40323	0.4042	0.40323	0.40421	0.40324	0.45339	0.50454	0.50356	0.50455	0.50356	0.50256	0.45439	0.45339	0.4544	0.45339	0.45441	0.45441	0.4534	0.50251	0.50353	0.50456	0.50457	0.50353	0.50458	0.50353	0.35412
42.6043	0.86026	0.21737	0.43474	0.86948	1.3042	1.739	2.1737	2.6084	3.0432	3.4779	3.9126	4.3474	4.7821	5.2169	5.6516	6.0863	6.5211	6.9558	7.3905	7.8253	8.26	8.6948	9.1295	9.5642	9.999	10.4337	10.8684	11.3032	11.7379	12.1727	12.6074	12.8248	13.0421	13.4769	13.9116	14.3463	14.7811	15.2158	15.6506	16.0853	16.52	16.9548	17.3895	17.8242	18.259	18.6937	19.1285	19.5632	19.9979
42.6043	0.86026	0.15181	0.20228	0.25253	0.30274	0.30432	0.40338	0.35484	0.35488	0.45502	0.45583	0.50602	0.50633	0.55679	0.60694	0.65647	0.65772	0.65807	0.80908	0.80944	0.85646	0.85991	0.85959	0.85961	0.85964	0.85967	0.85738	0.60759	0.60762	0.65808	0.80979	0.86026	0.85986	0.50743	0.50703	0.55469	0.80951	0.85995	0.85998	0.85758	0.55762	0.55768	0.55772	0.60867	0.60871	0.60822	0.60826	0.60829	0.60833
51.8349	1.3178	0.26446	0.52893	1.0579	1.5868	2.1157	2.6446	3.1736	3.7025	4.2314	4.7603	5.2893	5.8182	6.3471	6.8761	7.405	7.9339	8.4628	8.9918	9.5207	10.0496	10.5785	11.1075	11.6364	12.1653	12.6943	13.2232	13.7521	14.281	14.81	15.3389	15.8678	16.3967	16.9257	17.4546	17.9835	18.5125	19.0414	19.5703	20.0992	20.3637	20.6282	21.1571	21.686	22.215	22.7439	23.2728	23.8017	24.3307
51.8349	1.3178	0.10249	0.20332	0.25834	0.30679	0.35951	0.40804	0.46069	0.46058	0.46048	0.6095	0.61181	0.71212	0.7134	0.76392	0.76338	0.76327	0.91226	0.91546	0.91534	0.91484	0.91472	0.91498	0.96548	0.96535	1.0645	1.0661	1.0663	1.1662	1.1673	1.1664	1.1162	1.1667	1.1668	1.1667	1.1666	1.2168	1.2657	1.2674	1.2659	1.3178	1.3169	1.2668	1.2668	1.2667	1.2665	1.2664	1.2653	1.2154
48.8902	1.4814	0.24944	0.49888	0.99776	1.4966	1.9955	2.4944	2.9933	3.4922	3.991	4.4899	4.9888	5.4877	5.9866	6.4854	6.9843	7.4832	7.9821	8.481	8.9798	9.4787	9.9776	10.4765	10.9753	11.4742	11.9731	12.472	12.9709	13.4697	13.9686	14.4675	14.9664	15.4653	15.9641	16.463	16.9619	17.4608	17.9597	18.4585	18.9574	19.4563	19.9552	20.4541	20.9529	21.4518	21.9507	22.4496	22.9485	23.4473
48.8902	1.4814	0.053282	0.1532	0.20838	0.20844	0.25937	0.26008	0.35601	0.46301	0.51394	0.61163	0.66729	0.76624	0.71749	0.86651	0.96741	1.0234	1.0735	1.1251	1.1745	1.2207	1.2269	1.2722	1.2777	1.2778	1.3286	1.3286	1.3295	1.3287	1.3745	1.3795	1.4252	1.4304	1.4304	1.4786	1.4304	1.4803	1.4812	1.4757	1.4305	1.4305	1.4765	1.4813	1.4813	1.4814	1.4814	1.4785	1.4306	1.4723
37.8337	1.2604	0.19303	0.38606	0.77212	1.1582	1.5442	1.9303	2.3164	2.7024	3.0885	3.4745	3.8606	4.2466	4.6327	5.0188	5.4048	5.7909	6.1769	6.563	6.9491	7.3351	7.7212	8.1072	8.4933	8.6863	8.8793	9.2654	9.6515	10.0375	10.4236	10.8096	11.1957	11.5818	11.9678	12.3539	12.7399	13.126	13.512	13.8981	14.2842	14.6702	15.0563	15.4423	15.8284	16.2145	16.6005	16.9866	17.3726	17.7587
37.8337	1.2604	0.20297	0.26025	0.3556	0.45794	0.51339	0.55847	0.61046	0.66073	0.74771	0.71439	0.81323	0.81653	0.86342	0.91034	0.91528	1.0125	1.0158	1.0627	1.0676	1.1016	1.0659	1.1631	1.215	1.2604	1.2102	1.2086	1.1567	1.0656	1.1142	1.1173	1.1141	1.0622	1.015	1.0606	1.0667	1.1108	1.1595	1.1655	1.1669	1.1594	1.0663	1.0662	1.1135	1.1149	1.1578	1.1162	1.1161	1.1117
53.2666	1.3205	0.27177	0.54354	1.0871	1.6306	2.1741	2.7177	3.2612	3.8048	4.3483	4.8918	5.4354	5.9789	6.5224	7.066	7.6095	8.153	8.6966	9.2401	9.7837	10.3272	10.8707	11.4143	11.9578	12.5013	13.0449	13.5884	14.132	14.6755	15.219	15.7626	16.3061	16.8496	17.3932	17.9367	18.4802	19.0238	19.5673	20.1109	20.6544	21.1979	21.7415	22.285	22.5568	22.8285	23.3721	23.9156	24.4591	25.0027
53.2666	1.3205	0.1016	0.15261	0.35495	0.45831	0.50848	0.60922	0.70802	0.71227	0.75949	0.76294	0.81304	0.8626	0.86419	0.86424	0.91375	0.90879	1.0132	1.0166	1.0167	1.0666	1.1136	1.1178	1.2146	1.2189	1.2631	1.2689	1.267	1.2184	1.2588	1.2191	1.3173	1.3202	1.3145	1.2697	1.2698	1.2683	1.2653	1.2691	1.3126	1.3196	1.3204	1.3205	1.3205	1.3149	1.2196	1.2197	1.2197	1.2189
59.002	1.4708	0.30103	0.60206	1.2041	1.8062	2.4082	3.0103	3.6124	4.2144	4.8165	5.4185	6.0206	6.6227	7.2247	7.8268	8.4289	9.0309	9.633	10.235	10.8371	11.4392	12.0412	12.6433	13.2453	13.8474	14.4495	15.0515	15.6536	16.2556	16.8577	17.4598	18.0618	18.6639	19.266	19.868	20.4701	21.0721	21.6742	22.2763	22.8783	23.4804	24.0824	24.6845	25.2866	25.8886	26.1897	26.4907	27.0927	27.6948
59.002	1.4708	0.1034	0.20711	0.30821	0.35887	0.35873	0.46015	0.56154	0.61217	0.66278	0.7134	0.76373	0.81458	0.81444	0.86503	0.91561	0.96618	1.0673	1.1179	1.1177	1.067	1.1668	1.2189	1.2187	1.2186	1.2183	1.2688	1.2688	1.2686	1.2685	1.2683	1.3187	1.3187	1.2678	1.2676	1.2675	1.2674	1.3182	1.3183	1.369	1.3691	1.3691	1.3691	1.3692	1.3693	1.4708	1.4201	1.4202	1.4202
58.4281	1.6791	0.2981	0.59621	1.1924	1.7886	2.3848	2.981	3.5772	4.1734	4.7696	5.3658	5.9621	6.5583	7.1545	7.7507	8.3469	8.9431	9.5393	10.1355	10.7317	11.3279	11.9241	12.5203	13.1165	13.7127	14.3089	14.9051	15.5013	16.0975	16.6937	17.2899	17.8862	18.4824	19.0786	19.6748	20.271	20.8672	21.4634	21.7615	22.0596	22.6558	23.252	23.8482	24.4444	25.0406	25.6368	26.233	26.8292	27.4254
58.4281	1.6791	0.20401	0.25652	0.30864	0.35951	0.41066	0.41054	0.4104	0.5098	0.56123	0.66336	0.76649	0.86648	0.86817	0.91898	0.81705	0.96915	1.02	1.0204	1.2236	1.2747	1.3255	1.3253	1.3756	1.4778	1.4776	1.4775	1.5282	1.528	1.5788	1.5786	1.5785	1.5783	1.6292	1.6293	1.6294	1.6294	1.6294	1.6791	1.6294	1.629	1.5786	1.5785	1.6285	1.6292	1.5785	1.5786	1.5786	1.5787
32.0197	0.96093	0.16337	0.32673	0.65346	0.9802	1.3069	1.6337	1.9604	2.2871	2.6139	2.9406	3.2673	3.594	3.9208	4.2475	4.5742	4.901	5.2277	5.5544	5.8812	6.2079	6.5346	6.8614	7.1881	7.5148	7.8416	8.1683	8.495	8.6584	8.8218	9.1485	9.4752	9.802	10.1287	10.4554	10.7821	11.1089	11.4356	11.7623	12.0891	12.4158	12.7425	13.0693	13.396	13.7227	14.0495	14.3762	14.7029	15.0297
32.0197	0.96093	0.15084	0.25141	0.30846	0.40627	0.40894	0.45784	0.5094	0.55699	0.55961	0.60721	0.71035	0.7103	0.71154	0.66124	0.75527	0.80682	0.81062	0.81056	0.8608	0.85949	0.81046	0.85694	0.91087	0.91205	0.90586	0.8617	0.91192	0.96093	0.96087	0.96082	0.96076	0.95477	0.85424	0.80987	0.86004	0.90675	0.86114	0.81082	0.81076	0.80955	0.85749	0.85971	0.85966	0.85961	0.80934	0.75903	0.80372	0.76007
51.0111	1.1638	0.26026	0.52052	1.041	1.5616	2.0821	2.6026	3.1231	3.6436	4.1642	4.6847	5.2052	5.7257	6.2463	6.7668	7.2873	7.8078	8.3283	8.8489	9.3694	9.8899	10.4104	10.9309	11.4515	11.972	12.4925	12.7528	13.013	13.5335	14.0541	14.5746	15.0951	15.6156	16.1362	16.6567	17.1772	17.6977	18.2182	18.7388	19.2593	19.7798	20.3003	20.8208	21.3414	21.8619	22.3824	22.9029	23.4234	23.944
51.0111	1.1638	0.15263	0.20229	0.35397	0.35747	0.40837	0.50812	0.55942	0.61026	0.71086	0.76129	0.81176	0.86218	0.86207	0.91282	0.91237	0.96276	0.96297	1.013	1.0634	1.0636	1.0127	1.0631	1.0127	1.0618	1.1637	1.1638	1.1111	1.0118	0.96141	0.95929	0.96098	0.96105	1.1121	1.0615	1.0615	1.1108	1.1117	1.1117	1.0104	1.0099	0.75806	0.75794	0.75771	0.80782	0.85859	0.90887	1.1105	1.0094
53.6235	1.4267	0.27359	0.54718	1.0944	1.6415	2.1887	2.7359	3.2831	3.8303	4.3774	4.9246	5.4718	6.019	6.5661	7.1133	7.6605	8.2077	8.7549	9.302	9.8492	10.3964	10.9436	11.4908	12.0379	12.5851	13.1323	13.6795	14.2267	14.7738	15.321	15.8682	16.4154	16.9625	17.5097	18.0569	18.6041	19.1513	19.4249	19.6984	20.2456	20.7928	21.34	21.8872	22.4343	22.9815	23.5287	24.0759	24.6231	25.1702
53.6235	1.4267	0.2087	0.2652	0.31351	0.36527	0.46092	0.51718	0.56556	0.66467	0.66898	0.66885	0.7648	0.864	0.92201	0.96423	0.97247	0.97234	1.0736	1.0654	1.0734	1.122	1.1667	1.1744	1.1743	1.1751	1.2228	1.3213	1.3176	1.2244	1.2243	1.2241	1.2738	1.3252	1.3251	1.325	1.3747	1.421	1.4267	1.4209	1.3244	1.3709	1.3748	1.3746	1.3745	1.3229	1.2736	1.2221	1.2727	1.2725
45.5072	1.6295	0.23218	0.46436	0.92872	1.3931	1.8574	2.3218	2.7862	3.2505	3.7149	4.1792	4.6436	5.108	5.5723	6.0367	6.501	6.9654	7.4297	7.8941	8.3585	8.8228	9.2872	9.7515	10.2159	10.6803	11.1446	11.609	12.0733	12.5377	13.0021	13.4664	13.9308	14.3951	14.8595	15.3239	15.7882	16.2526	16.7169	17.1813	17.6456	18.11	18.5744	19.0387	19.5031	19.9674	20.4318	20.8962	21.3605	21.8249
45.5072	1.6295	0.15298	0.20444	0.25559	0.35742	0.45871	0.45917	0.5608	0.56091	0.61175	0.76406	0.76438	0.76434	0.76421	0.76413	0.91669	1.0185	1.0185	1.0694	1.1712	1.2221	1.2222	1.3238	1.3748	1.375	1.375	1.375	1.375	1.375	1.4257	1.4767	1.4768	1.5278	1.5278	1.4768	1.4769	1.5276	1.5277	1.5276	1.4768	1.4769	1.5786	1.5775	1.5277	1.5277	1.5278	1.5278	1.5278	1.5278
30.0959	0.91292	0.15355	0.3071	0.6142	0.9213	1.2284	1.5355	1.8426	2.1497	2.4568	2.7639	3.071	3.3781	3.6852	3.9923	4.2994	4.6065	4.9136	5.2207	5.5278	5.8349	6.142	6.4491	6.7562	7.0633	7.3704	7.6775	7.9846	8.2917	8.4453	8.5988	8.9059	9.213	9.5201	9.8272	10.1343	10.4414	10.7485	11.0556	11.3627	11.6698	11.9769	12.284	12.5911	12.8982	13.2053	13.5124	13.8195	14.1266
30.0959	0.91292	0.10048	0.15633	0.25119	0.2605	0.30885	0.4019	0.50239	0.51159	0.60287	0.61202	0.65857	0.61197	0.65491	0.65673	0.66212	0.70693	0.71229	0.7087	0.75179	0.75715	0.76244	0.81089	0.80207	0.76239	0.76233	0.8108	0.85405	0.86271	0.91292	0.9077	0.85745	0.906	0.91282	0.90766	0.90936	0.90933	0.81224	0.86244	0.86239	0.86234	0.86229	0.86223	0.86384	0.85555	0.85719	0.86208	0.85554	0.85878
41.1854	1.2645	0.21013	0.42026	0.84052	1.2608	1.681	2.1013	2.5216	2.9418	3.3621	3.7823	4.2026	4.6228	5.0431	5.4634	5.8836	6.3039	6.7241	7.1444	7.5647	7.9849	8.4052	8.8254	9.2457	9.666	10.0862	10.5065	10.9267	11.347	11.7672	12.1875	12.6078	13.028	13.4483	13.8685	14.2888	14.7091	15.1293	15.5496	15.9698	16.3901	16.8104	17.2306	17.6509	18.0711	18.4914	18.9116	19.1218	19.3319
41.1854	1.2645	0.10176	0.20351	0.35849	0.40761	0.45877	0.5591	0.60762	0.65683	0.71181	0.75973	0.81023	0.81205	0.95812	0.91365	0.96112	1.0134	1.0139	1.0638	1.0649	1.1153	1.1142	1.113	1.1152	1.1645	1.1655	1.1649	1.2103	1.0619	1.0643	1.1113	1.1142	1.1141	1.1145	1.1144	1.1143	1.1608	1.1617	0.91223	1.1645	1.1644	1.1643	1.1639	1.1618	0.86126	1.01	1.2624	1.2645	1.2637
45.6803	1.2264	0.23306	0.46613	0.93225	1.3984	1.8645	2.3306	2.7968	3.2629	3.729	4.1951	4.6613	5.1274	5.5935	6.0596	6.5258	6.9919	7.458	7.9241	8.3903	8.8564	9.3225	9.7886	10.2548	10.7209	10.9539	11.187	11.6531	12.1193	12.5854	13.0515	13.5176	13.9838	14.4499	14.916	15.3821	15.8483	16.3144	16.7805	17.2466	17.7128	18.1789	18.645	19.1111	19.5773	20.0434	20.5095	20.9756	21.4418
45.6803	1.2264	0.15783	0.20715	0.26482	0.36205	0.41685	0.41676	0.56073	0.61953	0.61943	0.61801	0.66467	0.7687	0.82194	0.92065	0.92187	0.96349	1.075	1.0737	1.0748	1.0747	1.1203	1.171	1.1746	1.2167	1.2264	1.1672	1.1755	1.1754	1.1741	1.1729	1.1244	1.1243	1.1242	1.1668	1.1241	1.1713	1.1734	1.1744	1.1667	1.0718	1.0221	0.9713	0.97013	0.97109	0.86961	0.76607	0.96257	0.97073
39.3777	1.3369	0.20091	0.40181	0.80363	1.2054	1.6073	2.0091	2.4109	2.8127	3.2145	3.6163	4.0181	4.4199	4.8218	5.2236	5.6254	6.0272	6.429	6.8308	7.2326	7.6344	8.0363	8.4381	8.8399	9.2417	9.6435	10.0453	10.4471	10.849	11.2508	11.6526	12.0544	12.4562	12.858	13.2598	13.4607	13.6616	14.0635	14.4653	14.8671	15.2689	15.6707	16.0725	16.4743	16.8761	17.278	17.6798	18.0816	18.4834
39.3777	1.3369	0.15508	0.16531	0.2695	0.31774	0.36854	0.37356	0.46506	0.47509	0.47503	0.45745	0.42408	0.42152	0.55906	0.61482	0.66315	0.86886	0.88108	0.93185	0.92933	1.026	1.0332	1.0331	1.1227	1.1346	1.125	0.97972	0.98202	1.028	1.1827	1.2357	1.2356	1.284	1.2863	1.2862	1.3369	1.3368	1.3367	1.3366	1.3227	1.2281	1.2349	1.237	1.2347	1.2876	1.274	1.2785	1.3248	1.3292
32.0159	1.4797	0.16335	0.32669	0.65338	0.98008	1.3068	1.6335	1.9602	2.2868	2.6135	2.9402	3.2669	3.5936	3.9203	4.247	4.5737	4.9004	5.2271	5.5538	5.8805	6.2072	6.5338	6.8605	7.1872	7.5139	7.8406	8.1673	8.494	8.8207	9.1474	9.4741	9.8008	10.1275	10.4542	10.7808	11.1075	11.4342	11.7609	12.0876	12.4143	12.741	13.0677	13.3944	13.5577	13.7211	14.0478	14.3745	14.7012	15.0278
32.0159	1.4797	0.10757	0.155	0.25892	0.26431	0.36459	0.46312	0.46845	0.51592	0.51944	0.5194	0.56161	0.62141	0.71821	0.76925	0.86784	0.87649	0.92405	0.97847	1.0243	1.0294	1.077	1.0804	1.1263	1.1823	1.2334	1.235	1.2349	1.2348	1.2842	1.2857	1.2857	1.3367	1.3366	1.3365	1.3826	1.3874	1.3364	1.3347	1.3857	1.3856	1.3855	1.3855	1.4797	1.4365	1.4364	1.4765	1.4364	1.4332
34.8174	1.1075	0.17764	0.35528	0.71056	1.0658	1.4211	1.7764	2.1317	2.487	2.8422	3.1975	3.5528	3.9081	4.2634	4.6186	4.9739	5.3292	5.6845	6.0398	6.395	6.7503	7.1056	7.4609	7.8162	8.1714	8.5267	8.882	9.2373	9.5926	9.9478	10.3031	10.6584	11.0137	11.369	11.7242	12.0795	12.4348	12.7901	13.1454	13.323	13.5006	13.8559	14.2112	14.5665	14.9218	15.277	15.6323	15.9876	16.3429
34.8174	1.1075	0.10119	0.15201	0.35248	0.40313	0.50353	0.50419	0.60472	0.65456	0.70545	0.70551	0.75561	0.75566	0.80607	0.85588	0.85632	0.85626	0.85614	0.85614	0.90634	0.90634	1.0069	1.007	1.0069	1.0068	1.0068	1.0067	1.0067	1.0067	1.057	1.1073	1.1074	1.1073	1.1074	1.0571	1.1075	1.1075	1.1075	1.1075	1.1075	1.1075	1.1071	1.0568	1.0068	0.95661	1.0065	1.0573	1.0573	1.0572
45.4635	1.2656	0.23196	0.46391	0.92783	1.3917	1.8557	2.3196	2.7835	3.2474	3.7113	4.1752	4.6391	5.103	5.567	6.0309	6.4948	6.9587	7.4226	7.8865	8.3504	8.8144	9.2783	9.7422	10.2061	10.67	11.1339	11.5978	12.0617	12.5257	12.9896	13.4535	13.9174	14.3813	14.8452	15.3091	15.773	16.237	16.7009	17.1648	17.6287	18.0926	18.3246	18.5565	19.0204	19.4844	19.9483	20.4122	20.8761	21.34
45.4635	1.2656	0.10177	0.10408	0.25525	0.35473	0.4559	0.50539	0.50969	0.51015	0.55962	0.70825	0.71178	0.7603	0.8624	0.91392	0.91336	0.86318	0.91094	0.96106	1.0147	1.0622	1.0651	1.065	1.1155	1.1138	1.0652	1.0647	1.0646	1.1154	1.216	1.2162	1.2158	1.2134	1.0644	1.0639	1.0641	1.1146	1.1142	1.2651	1.2656	1.2655	1.2656	1.2653	1.2148	1.2147	1.2144	1.2134	1.1132	1.0612
54.0956	1.3273	0.276	0.552	1.104	1.656	2.208	2.76	3.312	3.864	4.416	4.968	5.52	6.072	6.624	7.1759	7.7279	8.2799	8.8319	9.3839	9.9359	10.4879	11.0399	11.5919	12.1439	12.6959	13.2479	13.7999	14.3519	14.9039	15.4559	16.0079	16.5599	17.1119	17.6639	18.2159	18.7679	19.3199	19.8719	20.4239	20.9758	21.2518	21.5278	22.0798	22.6318	23.1838	23.7358	24.2878	24.8398	25.3918
54.0956	1.3273	0.15902	0.20314	0.36734	0.36723	0.41792	0.46858	0.46846	0.51023	0.55845	0.62045	0.71936	0.82201	0.8629	0.87379	0.97517	0.97267	1.0163	1.0256	1.1189	1.1281	1.1764	1.1774	1.2145	1.1772	1.1782	1.2266	1.2275	1.2274	1.2748	1.3255	1.2705	1.227	1.2268	1.2277	1.2773	1.2771	1.2262	1.2778	1.3236	1.3273	1.2765	1.2688	1.2264	1.2254	1.2705	1.3185	1.2197	1.1743
52.1536	1.4291	0.26609	0.53218	1.0644	1.5965	2.1287	2.6609	3.1931	3.7253	4.2574	4.7896	5.3218	5.854	6.3862	6.9183	7.4505	7.9827	8.5149	9.0471	9.5792	10.1114	10.6436	11.1758	11.7079	12.2401	12.7723	13.3045	13.8367	14.3688	14.901	15.4332	15.9654	16.4976	17.0297	17.5619	18.0941	18.6263	19.1585	19.6906	19.9567	20.2228	20.755	21.2872	21.8194	22.3515	22.8837	23.4159	23.9481	24.4803
52.1536	1.4291	0.15449	0.20624	0.30969	0.36062	0.41451	0.46023	0.46457	0.51615	0.567	0.66251	0.86702	0.91864	0.92262	1.0211	1.025	1.1261	1.1266	1.1768	1.1766	1.276	1.2789	1.2787	1.2786	1.2779	1.3282	1.38	1.3799	1.3798	1.3796	1.379	1.3788	1.3792	1.3791	1.3789	1.3788	1.3786	1.4289	1.4288	1.4291	1.4264	1.4288	1.4286	1.4285	1.428	1.4282	1.4281	1.4279	1.4274
30.16	1.5331	0.15388	0.30775	0.61551	0.92326	1.231	1.5388	1.8465	2.1543	2.462	2.7698	3.0775	3.3853	3.6931	4.0008	4.3086	4.6163	4.9241	5.2318	5.5396	5.8473	6.1551	6.4629	6.7706	7.0784	7.3861	7.6939	8.0016	8.3094	8.6171	8.9249	9.2326	9.5404	9.8482	10.1559	10.4637	10.7714	11.0792	11.3869	11.6947	12.0024	12.3102	12.6179	12.9257	13.2335	13.5412	13.849	14.1567	14.4645
30.16	1.5331	0.0022686	0.10217	0.20434	0.26102	0.35758	0.36313	0.41308	0.46414	0.51521	0.56408	0.56623	0.56728	0.61296	0.66828	0.7204	0.76827	0.8704	0.87351	0.97352	0.97555	0.97551	1.0766	1.0775	1.0775	1.1285	1.1285	1.1775	1.2305	1.2304	1.2294	1.2303	1.2302	1.2292	1.2301	1.2301	1.23	1.23	1.1788	1.1787	1.1787	1.1786	1.1786	1.1776	1.1785	1.1274	1.0754	1.0762	1.1237
31.7676	1.1574	0.16208	0.32416	0.64832	0.97248	1.2966	1.6208	1.945	2.2691	2.5933	2.9174	3.2416	3.5658	3.8899	4.2141	4.5382	4.8624	5.1866	5.5107	5.8349	6.159	6.4832	6.8073	7.1315	7.4557	7.7798	8.104	8.4281	8.7523	9.0765	9.4006	9.7248	10.0489	10.3731	10.6973	11.0214	11.3456	11.6697	11.9939	12.3181	12.6422	12.9664	13.2905	13.6147	13.9389	14.263	14.5872	14.9113	15.2355
31.7676	1.1574	0.10167	0.15586	0.25615	0.30761	0.35772	0.45796	0.50677	0.55818	0.607	0.65838	0.65833	0.65829	0.65824	0.65819	0.70826	0.75833	0.8034	0.85604	0.85849	0.85844	0.90971	0.90965	0.90959	0.95963	0.90459	0.90936	1.0024	1.0549	1.0584	1.0584	1.0583	1.0081	0.9579	1.0033	1.1035	1.1058	1.058	1.0579	1.0578	1.0088	1.0087	0.9585	0.95844	0.95838	0.95832	1.0563	1.0584	1.0584
38.354	1.109	0.19568	0.39137	0.78273	1.1741	1.5655	1.9568	2.3482	2.7396	3.1309	3.5223	3.9137	4.305	4.6964	5.0878	5.4791	5.8705	6.2619	6.6532	7.0446	7.436	7.8273	8.2187	8.6101	9.0014	9.3928	9.7842	10.1755	10.5669	10.9583	11.3496	11.741	12.1324	12.5238	12.9151	13.3065	13.6979	13.8935	14.0892	14.4806	14.872	15.2633	15.6547	16.0461	16.4374	16.8288	17.2202	17.6115	18.0029
38.354	1.109	0.10182	0.15272	0.30187	0.30535	0.45282	0.50427	0.55345	0.60487	0.65516	0.6573	0.70436	0.70803	0.75725	0.80649	0.80798	0.85723	0.85817	0.85811	0.90597	0.90501	0.85795	0.90816	0.9566	1.0033	1.0065	0.95833	0.95825	0.95818	0.95566	0.80763	0.85743	1.0072	1.0083	1.0059	1.0562	1.1083	1.109	1.1065	1.0562	1.0082	1.0078	1.0074	0.95553	0.80684	0.80647	0.8064	0.80662	0.80627
54.7219	1.0671	0.27919	0.55839	1.1168	1.6752	2.2335	2.7919	3.3503	3.9087	4.4671	5.0255	5.5839	6.1422	6.7006	7.259	7.8174	8.3758	8.9342	9.4926	10.051	10.6093	11.1677	11.7261	12.2845	12.8429	13.4013	13.9597	14.518	15.0764	15.6348	15.914	16.1932	16.7516	17.31	17.8684	18.4267	18.9851	19.5435	20.1019	20.6603	21.2187	21.7771	22.3355	22.8938	23.4522	24.0106	24.569	25.1274	25.6858
54.7219	1.0671	0.10422	0.21051	0.25889	0.4548	0.46395	0.5649	0.61032	0.61522	0.6151	0.61595	0.66537	0.75871	0.81763	0.91205	0.91752	0.96062	1.0129	1.0182	1.0181	1.0179	1.0127	1.0109	1.0176	0.96776	0.96679	0.96666	1.013	1.0169	1.0176	1.0671	1.067	1.0638	1.0162	1.0161	0.96619	0.96533	1.0129	1.0654	1.0659	1.0665	1.0656	1.0655	1.0117	0.6577	0.70998	0.75728	0.81256	0.8611
60.3413	1.3727	0.30786	0.61573	1.2315	1.8472	2.4629	3.0786	3.6944	4.3101	4.9258	5.5415	6.1573	6.773	7.3887	8.0045	8.6202	9.2359	9.8516	10.4674	11.0831	11.6988	12.3146	12.9303	13.546	14.1617	14.7775	15.3932	16.0089	16.6246	17.2404	17.8561	18.4718	19.0876	19.7033	20.319	20.9347	21.5505	22.1662	22.4741	22.7819	23.3976	24.0134	24.6291	25.2448	25.8606	26.4763	27.092	27.7077	28.3235
60.3413	1.3727	0.1032	0.20285	0.2553	0.36014	0.45806	0.50622	0.51536	0.60926	0.61734	0.6615	0.66698	0.76043	0.81264	0.91245	0.96536	1.0211	1.0709	1.0694	1.0721	1.0712	1.1711	1.1703	1.1649	1.1727	1.2174	1.2687	1.2681	1.2705	1.324	1.3197	1.273	1.27	1.2721	1.2719	1.2617	1.2215	1.2715	1.3727	1.3725	1.3676	1.322	1.3214	1.2203	1.2197	1.3183	1.3207	1.3205	1.2194
56.931	1.6828	0.29046	0.58093	1.1619	1.7428	2.3237	2.9046	3.4856	4.0665	4.6474	5.2284	5.8093	6.3902	6.9711	7.5521	8.133	8.7139	9.2949	9.8758	10.4567	11.0376	11.6186	12.1995	12.7804	13.3613	13.9423	14.5232	15.1041	15.6851	16.266	16.8469	17.4278	18.0088	18.5897	19.1706	19.7516	20.3325	20.9134	21.4943	22.0753	22.6562	23.2371	23.8181	24.399	24.9799	25.5608	26.1418	26.7227	27.3036
56.931	1.6828	0.10439	0.205	0.31057	0.41361	0.46205	0.57232	0.6159	0.6739	0.72116	0.77547	0.82161	0.87587	0.87573	0.92761	0.96829	1.079	1.08	1.2249	1.2832	1.3244	1.3339	1.4302	1.4353	1.4809	1.5327	1.5875	1.5873	1.637	1.6378	1.6376	1.6374	1.6363	1.637	1.6369	1.6367	1.6356	1.5854	1.6344	1.636	1.6349	1.5848	1.5337	1.5335	1.5325	1.5833	1.6315	1.6346	1.5835
22.2111	1.4289	0.11332	0.22664	0.45329	0.67993	0.90658	1.1332	1.3599	1.5865	1.8132	2.0398	2.2664	2.4931	2.7197	2.9464	3.173	3.3997	3.6263	3.853	4.0796	4.3062	4.5329	4.7595	4.9862	5.2128	5.4395	5.6661	5.8927	6.1194	6.346	6.5727	6.7993	7.026	7.2526	7.4793	7.7059	7.9325	8.1592	8.3858	8.6125	8.8391	9.0658	9.2924	9.5191	9.7457	9.9723	10.199	10.4256	10.6523
22.2111	1.4289	0.051876	0.10291	0.10458	0.15309	0.20662	0.25515	0.25844	0.2576	0.25759	0.25513	0.20653	0.25513	0.25753	0.25752	0.2575	0.25749	0.25825	0.35949	0.35947	0.35946	0.35944	0.36018	0.45991	0.46141	0.46139	0.46137	0.46135	0.51161	0.51234	0.56114	0.56332	0.61433	0.61503	0.76513	0.76726	0.86859	0.92026	0.92093	0.97117	0.97115	0.97112	0.97109	0.97174	0.9717	0.97099	0.97097	1.0219	1.0716
16.7052	0.45145	0.085231	0.17046	0.34092	0.51138	0.68185	0.85231	1.0228	1.1932	1.3637	1.5342	1.7046	1.8751	2.0455	2.216	2.3865	2.5569	2.7274	2.8978	3.0683	3.2388	3.4092	3.5797	3.7501	3.9206	4.0911	4.2615	4.432	4.6025	4.7729	4.9434	5.1138	5.2843	5.4548	5.6252	5.7957	5.9661	6.1366	6.3071	6.4775	6.648	6.8185	6.9889	7.1594	7.3298	7.5003	7.5855	7.6708	7.8412
16.7052	0.45145	0.050151	0.1003	0.15052	0.25078	0.25081	0.2508	0.25081	0.25078	0.25077	0.25076	0.25075	0.25074	0.35103	0.40118	0.40117	0.40117	0.40117	0.40118	0.40117	0.40117	0.40117	0.40117	0.40117	0.4012	0.40118	0.40118	0.40118	0.40118	0.40122	0.35105	0.35105	0.35106	0.35106	0.35106	0.35112	0.35106	0.35106	0.35106	0.351	0.20073	0.20066	0.20066	0.2508	0.2508	0.30094	0.45145	0.45136	0.45136
30.7925	1.0075	0.1571	0.31421	0.62842	0.94263	1.2568	1.571	1.8853	2.1995	2.5137	2.8279	3.1421	3.4563	3.7705	4.0847	4.3989	4.7131	5.0274	5.3416	5.6558	5.97	6.2842	6.5984	6.9126	7.2268	7.541	7.8552	8.1694	8.4837	8.7979	9.1121	9.4263	9.7405	10.0547	10.3689	10.6831	10.9973	11.3115	11.6258	11.94	12.2542	12.5684	12.8826	13.1968	13.511	13.8252	14.1394	14.4536	14.7679
30.7925	1.0075	0.10072	0.1527	0.15375	0.25441	0.35508	0.40435	0.45572	0.55587	0.60418	0.60666	0.65695	0.6569	0.65686	0.65634	0.65677	0.7574	0.75736	0.75731	0.80626	0.80757	0.80709	0.90727	0.90809	0.90804	0.90799	0.90794	0.90788	0.90784	0.90779	0.90774	0.9062	0.90769	0.95649	0.95757	0.95682	1.0054	0.9579	0.9575	0.90716	0.85715	0.85678	0.90578	0.95764	0.95759	0.95754	0.95749	0.90715	0.9071
43.396	1.218	0.22141	0.44282	0.88563	1.3284	1.7713	2.2141	2.6569	3.0997	3.5425	3.9853	4.4282	4.871	5.3138	5.7566	6.1994	6.6422	7.0851	7.5279	7.9707	8.4135	8.8563	9.2991	9.742	10.1848	10.6276	11.0704	11.5132	11.956	12.3989	12.8417	13.2845	13.7273	14.1701	14.6129	15.0558	15.4986	15.9414	16.3842	16.827	17.2698	17.7127	18.1555	18.5983	19.0411	19.4839	19.9267	20.1481	20.3696
43.396	1.218	0.10314	0.25484	0.30441	0.35595	0.36078	0.45511	0.50949	0.55718	0.60962	0.56276	0.5636	0.5626	0.56253	0.6591	0.70786	0.81161	0.81507	0.81499	0.91261	0.96742	0.96647	0.96638	1.0633	1.0674	1.0632	1.0616	1.1145	1.1121	1.0134	1.0149	1.0164	1.0669	1.0668	1.0615	1.0652	1.1164	1.1655	1.1675	1.1654	1.1674	1.1673	1.1672	1.1678	1.2176	1.2162	1.2148	1.218	1.2135
41.7563	0.7625	0.21304	0.42608	0.85217	1.2783	1.7043	2.1304	2.5565	2.9826	3.4087	3.8348	4.2608	4.6869	5.113	5.5391	5.9652	6.3913	6.8174	7.2434	7.6695	8.0956	8.5217	8.9478	9.3739	9.5869	9.7999	10.226	10.6521	11.0782	11.5043	11.9304	12.3565	12.7825	13.2086	13.6347	14.0608	14.4869	14.913	15.339	15.7651	16.1912	16.6173	17.0434	17.4695	17.8956	18.3216	18.7477	19.1738	19.5999
41.7563	0.7625	0.20371	0.25537	0.30658	0.35737	0.35731	0.45898	0.45891	0.45869	0.50945	0.40779	0.45856	0.4585	0.45843	0.50919	0.50912	0.55979	0.61054	0.45802	0.45795	0.45788	0.61005	0.66108	0.66101	0.7625	0.76243	0.66067	0.66061	0.45733	0.40648	0.40652	0.40656	0.50799	0.50822	0.50825	0.50829	0.66076	0.71144	0.71138	0.55921	0.50847	0.50851	0.55934	0.55948	0.55895	0.50865	0.50869	0.50872	0.50876
32.5575	1.2587	0.16611	0.33222	0.66444	0.99666	1.3289	1.6611	1.9933	2.3255	2.6578	2.99	3.3222	3.6544	3.9866	4.3189	4.6511	4.9833	5.3155	5.6477	5.9799	6.3122	6.6444	6.9766	7.3088	7.641	7.9733	8.3055	8.6377	8.9699	9.3021	9.6344	9.9666	10.1327	10.2988	10.631	10.9632	11.2955	11.6277	11.9599	12.2921	12.6243	12.9566	13.2888	13.621	13.9532	14.2854	14.6176	14.9499	15.2821
32.5575	1.2587	0.04998	0.10194	0.30185	0.39984	0.45179	0.49197	0.45375	0.49983	0.50953	0.55367	0.6017	0.6536	0.74974	0.74976	0.79978	0.85739	0.90544	0.94974	0.94976	0.95914	1.0072	1.0478	1.0516	1.0608	1.0978	1.0589	1.1034	1.0607	1.107	1.1588	1.1587	1.2587	1.255	1.1604	1.1604	1.2085	1.2102	1.2102	1.2101	1.16	1.1599	1.1599	1.2011	1.2097	1.2096	1.2096	1.2095	1.2094
39.9648	1.2608	0.2039	0.4078	0.81561	1.2234	1.6312	2.039	2.4468	2.8546	3.2624	3.6702	4.078	4.4858	4.8936	5.3015	5.7093	6.1171	6.5249	6.9327	7.3405	7.7483	8.1561	8.5639	8.9717	9.3795	9.7873	10.1951	10.6029	11.0107	11.4185	11.8263	12.2341	12.6419	13.0497	13.4575	13.8653	14.2731	14.6809	14.8848	15.0887	15.4965	15.9044	16.3122	16.72	17.1278	17.5356	17.9434	18.3512	18.759
39.9648	1.2608	0.20099	0.20319	0.30536	0.45219	0.50643	0.50647	0.55676	0.5568	0.65432	0.7076	0.7579	0.75792	0.80822	0.80824	0.90618	0.95443	1.0053	1.0092	1.0093	1.0093	1.0093	1.1098	1.1105	1.0597	1.0597	1.0597	1.11	1.2067	1.2104	1.2607	1.2607	1.2105	1.2112	1.1101	1.1102	1.209	1.2592	1.2608	1.1604	1.2107	1.2107	1.158	1.1546	1.2056	1.2107	1.2107	1.2107	1.106
54.6655	1.2119	0.27891	0.55781	1.1156	1.6734	2.2312	2.7891	3.3469	3.9047	4.4625	5.0203	5.5781	6.1359	6.6937	7.2515	7.8094	8.3672	8.925	9.4828	10.0406	10.5984	11.1562	11.714	12.2718	12.8297	13.3875	13.9453	14.5031	15.0609	15.6187	16.1765	16.7343	17.2921	17.85	18.4078	18.9656	19.5234	20.0812	20.639	21.1968	21.7546	22.3124	22.5913	22.8702	23.4281	23.9859	24.5437	25.1015	25.6593
54.6655	1.2119	0.25265	0.25368	0.30494	0.35536	0.45575	0.55654	0.60762	0.6075	0.65789	0.70826	0.75862	0.7585	0.80887	0.80874	0.80862	0.90941	0.95982	1.0101	1.0605	1.0604	1.0098	1.0096	1.1608	1.2112	1.2113	1.1606	1.1104	1.1105	1.1105	1.1606	1.1611	1.161	1.2111	1.2116	1.2111	1.1603	1.1607	1.2104	1.2117	1.2116	1.2118	1.2119	1.1614	1.1612	1.0589	0.80853	0.85897	0.85902
59.2588	1.4178	0.30234	0.60468	1.2094	1.814	2.4187	3.0234	3.6281	4.2328	4.8375	5.4421	6.0468	6.6515	7.2562	7.8609	8.4655	9.0702	9.6749	10.2796	10.8843	11.4889	12.0936	12.6983	13.303	13.9077	14.5124	15.117	15.7217	16.3264	16.9311	17.5358	18.1404	18.7451	19.3498	19.9545	20.5592	21.1638	21.7685	22.3732	22.6755	22.9779	23.5826	24.1873	24.7919	25.3966	26.0013	26.606	27.2107	27.8153
59.2588	1.4178	0.20287	0.25579	0.30787	0.40846	0.45974	0.45962	0.51018	0.51004	0.56002	0.61117	0.61104	0.66054	0.71214	0.76147	0.86394	0.96516	0.96501	1.0155	1.0153	0.9645	1.015	1.0642	1.0654	1.0652	1.1147	1.1156	1.1155	1.2165	1.2668	1.2665	1.0642	1.1653	1.2155	1.2157	1.2155	1.2154	1.2659	1.4177	1.4178	1.3167	1.3168	1.3167	1.2662	1.2662	1.317	1.3171	1.317	1.2665
52.3304	1.7784	0.26699	0.53398	1.068	1.602	2.1359	2.6699	3.2039	3.7379	4.2719	4.8059	5.3398	5.8738	6.4078	6.9418	7.4758	8.0098	8.5437	9.0777	9.6117	10.1457	10.6797	11.2137	11.7476	12.2816	12.8156	13.3496	13.8836	14.4176	14.9515	15.4855	16.0195	16.5535	17.0875	17.6215	18.1554	18.6894	19.2234	19.7574	20.2914	20.8254	21.3593	21.8933	22.4273	22.9613	23.4953	24.0293	24.5632	25.0972
52.3304	1.7784	0.10507	0.20624	0.30588	0.36364	0.51345	0.56729	0.56646	0.61731	0.66535	0.71973	0.77055	0.77043	0.82124	0.87139	0.87128	0.91886	0.97166	1.0753	1.0752	1.1763	1.223	1.2779	1.2778	1.2783	1.4298	1.4308	1.4815	1.4809	1.5316	1.5314	1.5807	1.6335	1.6333	1.6332	1.633	1.6329	1.6323	1.6321	1.6324	1.7339	1.7338	1.7336	1.7335	1.7333	1.7328	1.7326	1.7325	1.7297
24.1235	1.3792	0.12308	0.24616	0.49232	0.73847	0.98463	1.2308	1.4769	1.7231	1.9693	2.2154	2.4616	2.7077	2.9539	3.2001	3.4462	3.6924	3.9385	4.1847	4.4308	4.677	4.9232	5.1693	5.4155	5.6616	5.9078	6.154	6.4001	6.6463	6.8924	7.1386	7.3847	7.6309	7.8771	8.1232	8.3694	8.6155	8.8617	9.1079	9.354	9.6002	9.8463	10.0925	10.3386	10.5848	10.831	11.0771	11.3233	11.5694
24.1235	1.3792	0.00097022	0.15388	0.15531	0.20595	0.25753	0.3579	0.35974	0.35926	0.35969	0.40991	0.46189	0.5108	0.51254	0.51295	0.5125	0.56403	0.56359	0.56398	0.56354	0.56392	0.61422	0.615	0.61458	0.61455	0.61488	0.61447	0.61482	0.66551	0.71693	0.71654	0.76795	0.81762	0.87009	0.86971	0.86968	0.92105	0.92069	0.92098	0.97077	1.0231	1.0227	1.0741	1.0737	1.074	1.074	1.0736	1.0739	1.0736
26.2114	0.85431	0.13373	0.26746	0.53493	0.80239	1.0699	1.3373	1.6048	1.8722	2.1397	2.4072	2.6746	2.9421	3.2096	3.477	3.7445	4.012	4.2794	4.5469	4.8143	5.0818	5.3493	5.6167	5.8842	6.1517	6.4191	6.6866	6.954	7.2215	7.489	7.7564	7.8902	8.0239	8.2914	8.5588	8.8263	9.0938	9.3612	9.6287	9.8961	10.1636	10.4311	10.6985	10.966	11.2335	11.5009	11.7684	12.0359	12.3033
26.2114	0.85431	0.10056	0.15117	0.30165	0.30229	0.30227	0.3525	0.35248	0.40231	0.50297	0.50322	0.55344	0.60344	0.60366	0.60363	0.6036	0.60357	0.70386	0.75426	0.75423	0.7542	0.75416	0.75413	0.75409	0.75406	0.75402	0.75399	0.75395	0.75392	0.75389	0.80407	0.85431	0.85427	0.85424	0.8542	0.8039	0.80386	0.80383	0.8038	0.75359	0.75359	0.75359	0.80379	0.80381	0.80381	0.85407	0.85407	0.85403	0.75362
36.6423	1.0155	0.18695	0.3739	0.7478	1.1217	1.4956	1.8695	2.2434	2.6173	2.9912	3.3651	3.739	4.1129	4.4868	4.8607	5.2346	5.6085	5.9824	6.3563	6.7302	7.1041	7.478	7.8519	8.2258	8.5997	8.9736	9.3475	9.7214	10.0953	10.4692	10.8431	11.0301	11.217	11.5909	11.9648	12.3387	12.7127	13.0866	13.4605	13.8344	14.2083	14.5822	14.9561	15.33	15.7039	16.0778	16.4517	16.8256	17.1995
36.6423	1.0155	0.10226	0.15128	0.25631	0.30672	0.35851	0.40891	0.50426	0.55605	0.65556	0.66365	0.66359	0.71397	0.75636	0.76429	0.81334	0.86112	0.81458	0.80934	0.76535	0.81057	0.85716	0.81435	0.80924	0.8067	0.91498	0.96536	0.96034	0.90748	0.91481	1.0143	1.0155	0.96378	0.91453	0.91446	0.76311	0.61179	0.90838	0.95997	0.96343	0.95993	0.91409	0.81204	0.65521	0.76281	0.81312	0.81305	0.86335	0.86329
53.0513	1.1695	0.27067	0.54134	1.0827	1.624	2.1654	2.7067	3.248	3.7894	4.3307	4.8721	5.4134	5.9547	6.4961	7.0374	7.5788	8.1201	8.6614	9.2028	9.7441	10.2854	10.8268	11.3681	11.9095	12.4508	12.9921	13.5335	14.0748	14.6162	15.1575	15.6988	16.2402	16.7815	17.3229	17.8642	18.1349	18.4055	18.9469	19.4882	20.0296	20.5709	21.1122	21.6536	22.1949	22.7363	23.2776	23.8189	24.3603	24.9016
53.0513	1.1695	0.05349	0.20355	0.25792	0.31224	0.35549	0.50833	0.51459	0.56336	0.66104	0.71252	0.76226	0.81202	0.86848	0.86836	0.91395	0.91878	0.91865	0.96913	1.0197	1.0195	1.0194	1.0684	1.0698	1.0697	1.0695	1.0694	1.0658	0.96797	1.0184	1.0689	1.0694	1.0686	1.1158	1.119	1.1695	1.1693	1.1692	1.1673	1.1184	1.017	1.1152	1.1152	1.0673	1.0671	1.0164	1.0653	1.0667	1.0666
52.3987	1.4709	0.26734	0.53468	1.0694	1.604	2.1387	2.6734	3.2081	3.7428	4.2774	4.8121	5.3468	5.8815	6.4162	6.9508	7.4855	8.0202	8.5549	9.0896	9.6242	10.1589	10.6936	11.2283	11.763	12.2976	12.8323	13.367	13.9017	14.4364	14.971	15.5057	16.0404	16.5751	17.1098	17.6444	18.1791	18.7138	19.2485	19.7832	20.3179	20.8525	21.3872	21.9219	22.4566	22.9913	23.5259	24.0606	24.5953	25.13
52.3987	1.4709	0.054535	0.15437	0.26239	0.36307	0.41469	0.50831	0.51615	0.56685	0.56589	0.66739	0.76474	0.76964	0.76953	0.87098	0.87085	0.87073	0.92138	0.92049	0.92038	1.0226	1.1182	1.124	1.1239	1.2217	1.2753	1.3266	1.3264	1.3256	1.3229	1.2245	1.2712	1.3257	1.3256	1.3255	1.3253	1.3711	1.3758	1.4253	1.4258	1.4256	1.4211	1.4259	1.4258	1.4256	1.4255	1.4253	1.4252	1.4216
45.8204	1.6397	0.23378	0.46755	0.93511	1.4027	1.8702	2.3378	2.8053	3.2729	3.7404	4.208	4.6755	5.1431	5.6107	6.0782	6.5458	7.0133	7.4809	7.9484	8.416	8.8835	9.3511	9.8186	10.2862	10.7538	11.2213	11.6889	12.1564	12.624	13.0915	13.5591	14.0266	14.4942	14.9617	15.4293	15.8969	16.3644	16.832	17.0657	17.2995	17.7671	18.2346	18.7022	19.1697	19.6373	20.1048	20.5724	21.04	21.5075
45.8204	1.6397	0.10349	0.15314	0.20834	0.30627	0.36826	0.47023	0.51981	0.62179	0.66606	0.72369	0.72492	0.72352	0.77574	0.77563	0.77425	0.87742	1.024	1.029	1.1297	1.1793	1.234	1.2338	1.2325	1.2846	1.3793	1.3852	1.4372	1.4858	1.4868	1.5388	1.5387	1.5386	1.5384	1.5383	1.5891	1.589	1.6321	1.6397	1.6396	1.6395	1.6393	1.5882	1.587	1.5879	1.5878	1.5867	1.6386	1.6324
22.5199	0.75796	0.1149	0.22979	0.45959	0.68938	0.91918	1.149	1.3788	1.6086	1.8384	2.0682	2.2979	2.5277	2.7575	2.9873	3.2171	3.4469	3.6767	3.9065	4.1363	4.3661	4.5959	4.8257	5.0555	5.2853	5.5151	5.7449	5.9747	6.2045	6.3194	6.4343	6.6641	6.8938	7.1236	7.3534	7.5832	7.813	8.0428	8.2726	8.5024	8.7322	8.962	9.1918	9.4216	9.6514	9.8812	10.111	10.3408	10.5706
22.5199	0.75796	0.10168	0.10379	0.20438	0.20436	0.20539	0.20433	0.20431	0.25358	0.30591	0.45271	0.45576	0.50703	0.50599	0.55625	0.55723	0.5572	0.55618	0.55616	0.55712	0.55709	0.60636	0.6073	0.6537	0.70685	0.70682	0.70775	0.65746	0.70679	0.75796	0.75793	0.75696	0.75694	0.75783	0.75781	0.7038	0.60691	0.60688	0.60594	0.45508	0.5062	0.65342	0.65609	0.65607	0.6058	0.55553	0.5555	0.60488	0.70365
38.008	1.0665	0.19392	0.38784	0.77567	1.1635	1.5513	1.9392	2.327	2.7149	3.1027	3.4905	3.8784	4.2662	4.654	5.0419	5.4297	5.8176	6.2054	6.5932	6.9811	7.3689	7.7567	8.1446	8.5324	8.9202	9.3081	9.6959	9.8898	10.0838	10.4716	10.8594	11.2473	11.6351	12.0229	12.4108	12.7986	13.1865	13.5743	13.9621	14.35	14.7378	15.1256	15.5135	15.9013	16.2892	16.677	17.0648	17.4527	17.8405
38.008	1.0665	0.15153	0.25359	0.25873	0.40408	0.45459	0.50711	0.56163	0.6101	0.61204	0.66053	0.70808	0.76051	0.76337	0.81383	0.81377	0.86139	0.86509	0.86409	0.91177	0.96135	0.86399	0.96129	0.96484	1.0614	1.0153	1.0657	1.0665	1.0656	1.0604	1.0647	1.0663	1.0132	0.81294	0.96422	0.96415	1.0154	1.0153	1.0144	1.0144	0.96379	0.91398	0.91314	0.75718	0.55975	0.61015	0.56033	0.50908	0.50902
51.0514	1.317	0.26047	0.52093	1.0419	1.5628	2.0837	2.6047	3.1256	3.6465	4.1675	4.6884	5.2093	5.7303	6.2512	6.7721	7.2931	7.814	8.3349	8.8559	9.3768	9.8977	10.4187	10.9396	11.4605	11.9815	12.5024	13.0233	13.5443	14.0652	14.5861	15.1071	15.628	16.1489	16.6699	17.1908	17.7117	18.2327	18.7536	19.2745	19.7954	20.3164	20.8373	21.0978	21.3582	21.8792	22.4001	22.921	23.442	23.9629
51.0514	1.317	0.15243	0.20457	0.30564	0.40618	0.50729	0.55999	0.60839	0.6105	0.61017	0.71079	0.76223	0.86175	0.86325	0.91257	0.9629	1.015	1.0151	1.0148	1.0147	1.0649	1.0652	1.1154	1.1156	1.1155	1.1662	1.166	1.1659	1.1654	1.1656	1.2162	1.216	1.1653	1.0639	1.1651	1.1651	1.1651	1.1652	1.2663	1.2666	1.2666	1.2666	1.317	1.3167	1.1654	1.1148	1.165	1.1147	1.0642
47.6739	1.4309	0.24323	0.48647	0.97294	1.4594	1.9459	2.4323	2.9188	3.4053	3.8917	4.3782	4.8647	5.3511	5.8376	6.3241	6.8106	7.297	7.7835	8.27	8.7564	9.2429	9.7294	10.2158	10.7023	11.1888	11.6752	12.1617	12.6482	13.1346	13.6211	14.1076	14.594	15.0805	15.567	16.0534	16.5399	17.0264	17.5128	17.7561	17.9993	18.4858	18.9722	19.4587	19.9452	20.4317	20.9181	21.4046	21.8911	22.3775
47.6739	1.4309	0.052132	0.20596	0.35722	0.41689	0.51724	0.51841	0.56918	0.56908	0.66455	0.7686	0.77215	0.86413	0.9705	0.97516	0.97505	1.0696	1.0765	1.118	1.1271	1.127	1.1699	1.1776	1.2228	1.2282	1.2281	1.2745	1.2798	1.2796	1.2287	1.2773	1.2792	1.3217	1.3298	1.3267	1.2788	1.3803	1.4281	1.4309	1.4308	1.4306	1.4295	1.4294	1.4293	1.4282	1.4255	1.4227	1.4289	1.4288
37.455	1.4868	0.1911	0.38219	0.76439	1.1466	1.5288	1.911	2.2932	2.6754	3.0575	3.4397	3.8219	4.2041	4.5863	4.9685	5.3507	5.7329	6.1151	6.4973	6.8795	7.2617	7.6439	8.0261	8.4083	8.7905	9.1726	9.5548	9.937	10.3192	10.7014	11.0836	11.4658	11.848	12.2302	12.4213	12.6124	12.9946	13.3768	13.759	14.1412	14.5234	14.9056	15.2877	15.6699	16.0521	16.4343	16.8165	17.1987	17.5809
37.455	1.4868	0.055135	0.20821	0.26058	0.3599	0.46462	0.51428	0.51824	0.5679	0.56917	0.61358	0.62009	0.62003	0.66842	0.67095	0.67089	0.71804	0.82002	0.92326	0.97173	0.97793	1.1272	1.1794	1.1806	1.1805	1.2812	1.2823	1.3333	1.3842	1.3841	1.384	1.4338	1.4858	1.4857	1.4868	1.4867	1.4866	1.4854	1.4786	1.4853	1.4852	1.4851	1.485	1.4849	1.4848	1.4794	1.4337	1.4336	1.4346
18.7677	0.80446	0.095754	0.19151	0.38301	0.57452	0.76603	0.95754	1.149	1.3405	1.5321	1.7236	1.9151	2.1066	2.2981	2.4896	2.6811	2.8726	3.0641	3.2556	3.4471	3.6386	3.8301	4.0216	4.2132	4.4047	4.5962	4.7877	4.9792	5.1707	5.3622	5.5537	5.7452	5.9367	6.1282	6.3197	6.5112	6.7027	6.8943	7.0858	7.2773	7.373	7.4688	7.6603	7.8518	8.0433	8.2348	8.4263	8.6178	8.8093
18.7677	0.80446	0.051811	0.10557	0.19942	0.25316	0.30106	0.40461	0.45446	0.45444	0.45442	0.54831	0.55407	0.55405	0.60197	0.60388	0.60385	0.60383	0.70349	0.70347	0.70345	0.70342	0.75326	0.75323	0.75509	0.75318	0.75316	0.75314	0.75311	0.75495	0.75306	0.75303	0.75301	0.75298	0.75296	0.75294	0.75475	0.75289	0.75286	0.75284	0.80083	0.80446	0.80261	0.79714	0.79716	0.80258	0.80436	0.80253	0.80071	0.75268
35.4464	1.0084	0.18085	0.3617	0.7234	1.0851	1.4468	1.8085	2.1702	2.5319	2.8936	3.2553	3.617	3.9787	4.3404	4.7021	5.0638	5.4255	5.7872	6.1489	6.5106	6.8723	7.234	7.5957	7.9574	8.3191	8.6808	9.0425	9.4042	9.7659	10.1276	10.4893	10.851	11.2126	11.5743	11.936	12.1169	12.2977	12.6594	13.0211	13.3828	13.7445	14.1062	14.4679	14.8296	15.1913	15.553	15.9147	16.2764	16.6381
35.4464	1.0084	0.10017	0.15436	0.25042	0.30593	0.35059	0.35463	0.40604	0.45609	0.50483	0.60896	0.65506	0.7012	0.70769	0.70635	0.70377	0.70889	0.80773	0.80894	0.85898	0.9065	0.90272	0.85884	0.80501	0.75859	0.90388	0.90873	0.95269	0.90864	0.95387	0.95862	0.95854	0.95847	0.95841	1.0038	1.0084	1.0083	0.95819	0.95584	0.90801	0.85785	0.9045	0.90781	0.90774	0.95333	0.95769	0.95762	0.85739	0.85732
51.098	1.0636	0.2607	0.52141	1.0428	1.5642	2.0856	2.607	3.1285	3.6499	4.1713	4.6927	5.2141	5.7355	6.2569	6.7783	7.2997	7.8211	8.3425	8.8639	9.3854	9.9068	10.4282	10.9496	11.471	11.9924	12.5138	13.0352	13.5566	14.078	14.5994	15.1208	15.6423	16.1637	16.6851	17.2065	17.7279	18.2493	18.7707	19.2921	19.8135	20.3349	20.8563	21.3777	21.8992	22.4206	22.942	23.4634	23.9848	24.5062
51.098	1.0636	0.1038	0.20596	0.31457	0.36314	0.41173	0.56086	0.56714	0.60784	0.65962	0.7036	0.75539	0.76769	0.85586	0.91828	0.94877	0.91809	0.9533	0.91789	0.91776	0.95762	1.0064	1.0078	1.0179	1.0177	1.0134	0.96726	1.0174	1.0564	1.0172	0.96686	0.91103	0.90418	0.91359	0.96646	1.0046	1.0165	1.0085	0.966	1.0084	1.016	1.0547	1.0057	0.8651	0.86497	0.86484	0.86473	0.90873	0.91471
44.5656	1.3125	0.22738	0.45475	0.9095	1.3643	1.819	2.2738	2.7285	3.1833	3.638	4.0928	4.5475	5.0023	5.457	5.9118	6.3665	6.8213	7.276	7.7308	8.1855	8.6403	9.095	9.5498	10.0045	10.4593	10.914	11.3688	11.8235	12.2783	12.733	13.1878	13.6425	14.0973	14.552	15.0068	15.4615	15.9163	16.371	16.8258	17.2805	17.7353	18.19	18.6448	19.0995	19.5543	20.009	20.4638	20.9185	21.3733
44.5656	1.3125	0.15209	0.20255	0.30415	0.30826	0.40503	0.40904	0.50525	0.60744	0.65852	0.6604	0.70889	0.75868	0.76172	0.81027	0.86249	0.90871	0.91277	0.96025	0.96305	0.96239	0.96176	1.0599	1.0631	1.0636	1.0629	1.1627	1.2105	1.2145	1.2139	1.2143	1.2623	1.2137	1.2136	1.2135	1.2139	1.2133	1.2137	1.2131	1.2134	1.2129	1.2132	1.2127	1.213	1.2129	1.2124	1.2127	1.2122	1.2125
19.2475	0.61017	0.098201	0.1964	0.39281	0.58921	0.78561	0.98201	1.1784	1.3748	1.5712	1.7676	1.964	2.1604	2.3568	2.5532	2.7496	2.946	3.1424	3.3388	3.5353	3.7317	3.9281	4.1245	4.3209	4.5173	4.7137	4.9101	5.1065	5.3029	5.4993	5.6957	5.8921	6.0885	6.2849	6.4813	6.6777	6.8741	7.0705	7.1687	7.2669	7.4633	7.6597	7.8561	8.0525	8.2489	8.4453	8.6417	8.8381	9.0345
19.2475	0.61017	0.0014438	0.051983	0.20504	0.20503	0.25699	0.25697	0.30606	0.35375	0.35799	0.35656	0.35796	0.40426	0.45759	0.45897	0.45895	0.45475	0.4084	0.40838	0.40837	0.45889	0.50803	0.50939	0.50937	0.50935	0.50933	0.55849	0.55983	0.55981	0.55979	0.55842	0.55975	0.55574	0.55841	0.55972	0.5597	0.55968	0.60887	0.61017	0.61015	0.61013	0.61011	0.55959	0.55957	0.55955	0.55953	0.60616	0.61001	0.61
31.1878	0.91194	0.15912	0.31824	0.63649	0.95473	1.273	1.5912	1.9095	2.2277	2.5459	2.8642	3.1824	3.5007	3.8189	4.1372	4.4554	4.7736	5.0919	5.4101	5.7284	6.0466	6.3649	6.6831	7.0013	7.3196	7.6378	7.9561	8.2743	8.5926	8.9108	9.229	9.5473	9.8655	10.1838	10.502	10.8203	11.1385	11.4567	11.775	12.0932	12.4115	12.5706	12.7297	13.0479	13.3662	13.6844	14.0027	14.3209	14.6392
31.1878	0.91194	0.051991	0.10182	0.10467	0.15448	0.2043	0.25344	0.3033	0.35522	0.50751	0.50883	0.55734	0.55865	0.55797	0.50871	0.65707	0.66027	0.66022	0.66018	0.75814	0.71069	0.76059	0.76115	0.76051	0.76106	0.81098	0.86091	0.86204	0.86199	0.86194	0.86189	0.86184	0.86179	0.86173	0.90846	0.85956	0.81114	0.76053	0.81099	0.86046	0.91046	0.91194	0.91188	0.91183	0.91178	0.9103	0.86118	0.86114	0.86109
47.6358	1.1292	0.24304	0.48608	0.97216	1.4582	1.9443	2.4304	2.9165	3.4026	3.8886	4.3747	4.8608	5.3469	5.833	6.319	6.8051	7.2912	7.7773	8.2634	8.7494	9.2355	9.7216	10.2077	10.6938	11.1798	11.4229	11.6659	12.152	12.6381	13.1242	13.6102	14.0963	14.5824	15.0685	15.5546	16.0406	16.5267	17.0128	17.4989	17.985	18.471	18.9571	19.4432	19.9293	20.4154	20.9014	21.3875	21.8736	22.3597
47.6358	1.1292	0.15394	0.26438	0.36035	0.42176	0.52307	0.56658	0.61723	0.6242	0.67478	0.72534	0.77421	0.77583	0.81441	0.82632	0.82621	0.86834	0.92235	0.87662	0.97781	0.97769	0.97757	0.97745	1.015	1.0279	1.1292	1.129	1.1289	1.1288	1.1208	1.0273	1.0778	1.0761	1.0698	1.1159	1.1265	1.1264	1.1263	1.1262	1.126	1.1259	1.1214	1.0751	1.075	1.0748	1.0747	1.0746	1.1124	1.0744
48.0115	1.2269	0.24496	0.48991	0.97983	1.4697	1.9597	2.4496	2.9395	3.4294	3.9193	4.4092	4.8991	5.389	5.879	6.3689	6.8588	7.3487	7.8386	8.3285	8.8184	9.3083	9.7983	10.2882	10.7781	11.268	11.7579	12.2478	12.7377	13.2277	13.7176	14.2075	14.6974	15.1873	15.6772	16.1671	16.657	17.147	17.3919	17.6369	18.1268	18.6167	19.1066	19.5965	20.0864	20.5764	21.0663	21.5562	22.0461	22.536
48.0115	1.2269	0.15506	0.25921	0.31005	0.36447	0.41528	0.46374	0.51341	0.51798	0.5179	0.61161	0.72119	0.77086	0.77188	0.86467	0.87341	0.8733	1.0203	1.0256	1.0266	1.0689	1.0762	1.0761	1.0759	1.1236	1.1266	1.1265	1.1264	1.1263	1.1261	1.126	1.0243	1.0741	1.122	1.1266	1.1772	1.2225	1.2269	1.2268	1.2249	1.1723	1.2205	1.2265	1.2264	1.2262	1.2261	1.176	1.1759	1.2266
40.8326	1.3274	0.20833	0.41666	0.83332	1.25	1.6666	2.0833	2.5	2.9166	3.3333	3.7499	4.1666	4.5832	4.9999	5.4166	5.8332	6.2499	6.6665	7.0832	7.4999	7.9165	8.3332	8.7498	9.1665	9.5832	9.9998	10.4165	10.8331	11.2498	11.6665	12.0831	12.4998	12.9164	13.3331	13.7497	14.1664	14.3747	14.5831	14.9997	15.4164	15.833	16.2497	16.6664	17.083	17.4997	17.9163	18.333	18.7497	19.1663
40.8326	1.3274	0.10206	0.15309	0.30784	0.3594	0.46086	0.51401	0.51394	0.51334	0.5648	0.56473	0.56416	0.66611	0.81757	0.86807	0.92092	0.97093	0.9718	1.0227	1.0723	1.074	1.1245	1.1248	1.1757	1.1752	1.2249	1.2264	1.2769	1.2768	1.2771	1.277	1.2766	1.2258	1.3256	1.3272	1.3271	1.3274	1.3273	1.3269	1.3271	1.327	1.3266	1.3265	1.3267	1.2756	1.2753	1.3259	1.2754	1.275
30.3799	1.2598	0.155	0.31	0.62	0.93	1.24	1.55	1.86	2.17	2.48	2.79	3.1	3.41	3.72	4.03	4.34	4.65	4.96	5.27	5.58	5.89	6.2	6.51	6.82	7.13	7.44	7.75	8.06	8.37	8.68	8.99	9.3	9.61	9.92	10.23	10.54	10.85	11.16	11.47	11.78	12.09	12.4	12.71	13.02	13.33	13.64	13.795	13.95	14.26
30.3799	1.2598	0.15087	0.20116	0.46385	0.7151	0.81559	0.81779	0.9093	0.96403	1.0076	1.0187	1.0186	1.0163	1.0163	1.0162	1.0183	1.0161	1.0554	1.0663	1.0684	1.0683	1.0661	1.066	1.1162	1.1183	1.1076	1.0658	1.0679	1.0678	1.0657	1.0635	1.0153	1.0174	1.0173	0.96495	1.0068	1.0633	1.0674	1.1596	1.1657	1.1677	1.2076	1.2178	1.2137	1.1655	1.2136	1.2598	1.2156	1.1654
39.1564	1.1113	0.19978	0.39956	0.79911	1.1987	1.5982	1.9978	2.3973	2.7969	3.1964	3.596	3.9956	4.3951	4.7947	5.1942	5.5938	5.9933	6.3929	6.7924	7.192	7.5916	7.9911	8.3907	8.7902	9.1898	9.5893	9.9889	10.3884	10.788	11.1876	11.5871	11.9867	12.3862	12.586	12.7858	13.1853	13.5849	13.9844	14.384	14.7835	15.1831	15.5827	15.9822	16.3818	16.7813	17.1809	17.5804	17.98	18.3795
39.1564	1.1113	0.053596	0.10311	0.25269	0.35576	0.35973	0.46173	0.51123	0.60447	0.60643	0.61218	0.70464	0.66265	0.7122	0.8132	0.81408	0.81126	0.76343	0.76427	0.76329	0.81109	0.85894	0.90946	0.96085	0.96515	0.96508	1.0121	1.0626	1.0668	1.0617	1.0161	1.0665	1.0656	1.1113	1.0632	1.0158	0.96449	1.0111	1.0157	1.0148	1.0155	1.0147	1.0614	1.065	1.065	1.0151	1.0143	0.96437	0.95944
50.0493	1.2183	0.25535	0.51071	1.0214	1.5321	2.0428	2.5535	3.0642	3.575	4.0857	4.5964	5.1071	5.6178	6.1285	6.6392	7.1499	7.6606	8.1713	8.682	9.1927	9.7034	10.2142	10.7249	11.2356	11.7463	12.257	12.7677	13.2784	13.7891	14.2998	14.8105	15.3212	15.8319	16.3426	16.8534	17.3641	17.8748	18.3855	18.8962	19.1515	19.4069	19.9176	20.4283	20.939	21.4497	21.9604	22.4711	22.9818	23.4925
50.0493	1.2183	0.053192	0.10696	0.25863	0.20832	0.20765	0.2081	0.30896	0.25809	0.25853	0.20716	0.15684	0.30694	0.41032	0.35897	0.40958	0.46019	0.46007	0.55869	0.76187	0.8151	0.96669	0.967	0.96647	1.0174	1.0169	1.0168	1.1155	1.1669	1.1685	1.1684	1.1686	1.1669	1.067	1.0666	1.1654	1.1677	1.1679	1.2181	1.2183	1.2179	1.2161	1.1164	1.1165	1.1145	1.1161	1.1159	1.1158	1.1159
61.1449	1.2726	0.31196	0.62393	1.2479	1.8718	2.4957	3.1196	3.7436	4.3675	4.9914	5.6154	6.2393	6.8632	7.4871	8.1111	8.735	9.3589	9.9828	10.6068	11.2307	11.8546	12.4786	13.1025	13.7264	14.3503	14.9743	15.5982	16.2221	16.8461	17.47	18.0939	18.7178	19.3418	19.9657	20.5896	20.9016	21.2135	21.8375	22.4614	23.0853	23.7093	24.3332	24.9571	25.581	26.205	26.8289	27.4528	28.0768	28.7007
61.1449	1.2726	0.15483	0.20624	0.30742	0.40914	0.45997	0.55968	0.56502	0.5644	0.61141	0.61502	0.66622	0.76523	0.7677	0.76345	0.81505	0.9194	0.9686	0.96998	1.0175	1.0714	1.0712	1.1213	1.1701	1.1728	1.1723	1.223	1.2205	1.2204	1.2226	1.2225	1.2223	1.2221	1.2211	1.2218	1.2726	1.2722	1.2722	1.2719	1.2712	1.2208	1.2206	1.2713	1.2711	1.2201	1.169	1.1689	1.1687	1.1681
52.3285	1.6336	0.26698	0.53396	1.0679	1.6019	2.1359	2.6698	3.2038	3.7377	4.2717	4.8057	5.3396	5.8736	6.4076	6.9415	7.4755	8.0095	8.5434	9.0774	9.6114	10.1453	10.6793	11.2132	11.7472	12.2812	12.8151	13.3491	13.8831	14.417	14.951	15.485	16.0189	16.5529	17.0869	17.6208	18.1548	18.6887	19.2227	19.7567	20.2906	20.8246	21.3586	21.6255	21.8925	22.4265	22.9605	23.4944	24.0284	24.5623
52.3285	1.6336	0.1539	0.20498	0.31208	0.36305	0.4603	0.51607	0.51538	0.51529	0.56681	0.61775	0.71816	0.77073	0.66794	0.86741	0.97303	1.0765	1.0764	1.124	1.1268	1.1777	1.1775	1.2284	1.2287	1.2796	1.3304	1.3299	1.3298	1.3806	1.4293	1.4828	1.4826	1.4314	1.4309	1.4818	1.4816	1.5325	1.5837	1.5835	1.5834	1.5832	1.5828	1.6336	1.5824	1.5825	1.5824	1.5822	1.5821	1.5819
39.7517	1.6924	0.20281	0.40563	0.81126	1.2169	1.6225	2.0281	2.4338	2.8394	3.245	3.6507	4.0563	4.4619	4.8676	5.2732	5.6788	6.0844	6.4901	6.8957	7.3013	7.707	8.1126	8.5182	8.9238	9.3295	9.7351	10.1407	10.5464	10.952	11.3576	11.7633	12.1689	12.5745	12.9801	13.3858	13.7914	14.197	14.6027	15.0083	15.4139	15.8195	16.0224	16.2252	16.6308	17.0364	17.4421	17.8477	18.2533	18.659
39.7517	1.6924	0.10332	0.20575	0.21014	0.31339	0.41402	0.56418	0.56842	0.62039	0.66568	0.67148	0.67058	0.71847	0.77286	0.77359	0.82389	0.875	0.87492	0.87486	0.926	0.87472	0.87464	1.0741	1.1304	1.1815	1.2333	1.3327	1.3355	1.3347	1.3353	1.3856	1.4347	1.4858	1.4884	1.4877	1.5375	1.5387	1.5392	1.6402	1.6414	1.6881	1.6924	1.6911	1.6405	1.6404	1.6403	1.6402	1.6401	1.64
19.4708	0.70692	0.099341	0.19868	0.39736	0.59604	0.79473	0.99341	1.1921	1.3908	1.5895	1.7881	1.9868	2.1855	2.3842	2.5829	2.7815	2.9802	3.1789	3.3776	3.5763	3.7749	3.9736	4.1723	4.371	4.5697	4.7684	4.967	5.1657	5.3644	5.5631	5.7618	5.9604	6.1591	6.3578	6.5565	6.7552	6.9539	7.1525	7.3512	7.5499	7.7486	7.8479	7.9473	8.1459	8.3446	8.5433	8.742	8.9407	9.1394
19.4708	0.70692	0.0010184	0.1017	0.15405	0.20437	0.20335	0.25467	0.25465	0.25364	0.30494	0.20426	0.20425	0.20325	0.25453	0.25452	0.25353	0.25449	0.25447	0.2535	0.25444	0.35508	0.40536	0.40535	0.45282	0.45564	0.45468	0.50313	0.50591	0.55529	0.60468	0.60467	0.55619	0.55617	0.55615	0.55613	0.60553	0.60642	0.60639	0.60637	0.60635	0.70429	0.70692	0.7069	0.65655	0.65653	0.65564	0.6062	0.60618	0.60616
44.8048	0.96905	0.2286	0.45719	0.91438	1.3716	1.8288	2.286	2.7432	3.2003	3.6575	4.1147	4.5719	5.0291	5.4863	5.9435	6.4007	6.8579	7.3151	7.7723	8.2295	8.6867	9.1438	9.601	10.0582	10.5154	10.9726	11.4298	11.887	12.1156	12.3442	12.8014	13.2586	13.7158	14.173	14.6302	15.0873	15.5445	16.0017	16.4589	16.9161	17.3733	17.8305	18.2877	18.7449	19.2021	19.6593	20.1165	20.5737	21.0308
44.8048	0.96905	0.20234	0.20766	0.30615	0.41517	0.46434	0.46557	0.55887	0.56654	0.61573	0.61692	0.61557	0.66728	0.66595	0.71149	0.71636	0.81249	0.81729	0.8184	0.86763	0.91811	0.91802	0.86853	0.86727	0.91884	0.91874	0.96122	0.96573	0.96905	0.96895	0.91719	0.8677	0.81596	0.81696	0.86525	0.91571	0.91669	0.95978	0.96705	0.96798	0.91632	0.91724	0.91212	0.81604	0.80802	0.66437	0.6633	0.66419	0.7584
53.27	1.2261	0.27179	0.54357	1.0871	1.6307	2.1743	2.7179	3.2614	3.805	4.3486	4.8921	5.4357	5.9793	6.5229	7.0664	7.61	8.1536	8.6971	9.2407	9.7843	10.3279	10.8714	11.415	11.9586	12.5022	13.0457	13.5893	14.1329	14.6764	15.22	15.7636	16.3072	16.5789	16.8507	17.3943	17.9379	18.4814	19.025	19.5686	20.1122	20.6557	21.1993	21.7429	22.2864	22.83	23.3736	23.9172	24.4607	25.0043
53.27	1.2261	0.25745	0.26373	0.31564	0.36626	0.4169	0.46753	0.46742	0.51806	0.51795	0.56857	0.61916	0.61905	0.66503	0.71913	0.72016	0.81135	0.87207	0.86864	0.77045	0.91695	0.96868	0.97288	0.97275	0.97262	1.0232	1.1163	1.1244	1.1243	1.1698	1.2254	1.2253	1.2261	1.2173	1.1742	1.1656	1.1739	1.1738	1.1737	1.1726	1.1227	1.1662	1.1732	1.173	1.1652	1.0723	1.1152	1.1218	1.1217
45.0775	1.4246	0.22999	0.45997	0.91995	1.3799	1.8399	2.2999	2.7598	3.2198	3.6798	4.1398	4.5997	5.0597	5.5197	5.9797	6.4396	6.8996	7.3596	7.8196	8.2795	8.7395	9.1995	9.6595	10.1194	10.5794	11.0394	11.4994	11.9593	12.4193	12.8793	13.3393	13.7992	14.2592	14.7192	15.1792	15.6391	16.0991	16.5591	17.0191	17.479	17.939	18.399	18.859	19.3189	19.7789	20.2389	20.6989	21.1588	21.6188
45.0775	1.4246	0.15297	0.2039	0.30591	0.3576	0.40845	0.50951	0.56106	0.56094	0.56087	0.61169	0.66251	0.66242	0.71323	0.76403	0.86553	0.91653	1.0687	1.069	1.1198	1.1197	1.1704	1.1703	1.2211	1.2211	1.2211	1.2719	1.3227	1.3228	1.3227	1.272	1.3224	1.3228	1.3726	1.3228	1.3224	1.3227	1.4237	1.4245	1.4245	1.4245	1.4244	1.3737	1.3737	1.3737	1.4245	1.4245	1.4242	1.4231
19.1882	0.80474	0.097899	0.1958	0.3916	0.58739	0.78319	0.97899	1.1748	1.3706	1.5664	1.7622	1.958	2.1538	2.3496	2.5454	2.7412	2.937	3.1328	3.3286	3.5244	3.7202	3.916	4.1118	4.3075	4.5033	4.6991	4.8949	5.0907	5.2865	5.4823	5.6781	5.8739	6.0697	6.2655	6.3634	6.4613	6.6571	6.8529	7.0487	7.2445	7.4403	7.6361	7.8319	8.0277	8.2235	8.4193	8.6151	8.8109	9.0067
19.1882	0.80474	4.8489e-05	0.00014262	0.10066	0.15093	0.25165	0.30188	0.4025	0.4528	0.50305	0.50306	0.50306	0.50304	0.50302	0.50301	0.5533	0.55329	0.5533	0.60356	0.60357	0.6539	0.65388	0.6539	0.6539	0.65387	0.6539	0.6539	0.65386	0.6539	0.70403	0.70412	0.75432	0.75443	0.75437	0.80474	0.80473	0.80466	0.80473	0.80473	0.80465	0.80456	0.75434	0.75433	0.75442	0.75432	0.75442	0.70417	0.70406	0.70417
39.3459	0.96227	0.20074	0.40149	0.80298	1.2045	1.606	2.0074	2.4089	2.8104	3.2119	3.6134	4.0149	4.4164	4.8179	5.2194	5.6208	6.0223	6.4238	6.8253	7.2268	7.6283	8.0298	8.4313	8.8327	9.2342	9.6357	10.0372	10.4387	10.8402	11.2417	11.6432	12.0447	12.2454	12.4461	12.8476	13.2491	13.6506	14.0521	14.4536	14.8551	15.2566	15.6581	16.0595	16.461	16.8625	17.264	17.6655	18.067	18.4685
39.3459	0.96227	0.10308	0.15631	0.25661	0.30773	0.40473	0.45912	0.50635	0.6086	0.60982	0.60976	0.65774	0.66016	0.6607	0.66003	0.66055	0.71042	0.7614	0.76076	0.76125	0.75787	0.75951	0.8105	0.81098	0.81144	0.8613	0.81128	0.7097	0.80765	0.86102	0.90855	0.91138	0.96227	0.96082	0.91122	0.86115	0.86063	0.86057	0.81005	0.86084	0.90877	0.91118	0.95999	0.96151	0.91056	0.909	0.90861	0.91076	0.85984
46.9677	1.2161	0.23963	0.47926	0.95852	1.4378	1.917	2.3963	2.8756	3.3548	3.8341	4.3134	4.7926	5.2719	5.7511	6.2304	6.7097	7.1889	7.6682	8.1474	8.6267	9.106	9.5852	10.0645	10.5438	11.023	11.5023	11.9815	12.4608	12.9401	13.4193	13.8986	14.3779	14.8571	15.3364	15.8156	16.2949	16.7742	17.2534	17.7327	18.2119	18.6912	19.1705	19.4101	19.6497	20.129	20.6083	21.0875	21.5668	22.046
46.9677	1.2161	0.15393	0.25489	0.35495	0.35841	0.40902	0.40894	0.45954	0.45906	0.50734	0.60985	0.70968	0.76037	0.81388	0.86444	0.91232	0.9143	0.86388	0.86379	0.86401	0.91461	0.91451	0.96505	0.96495	1.0145	1.0152	1.0658	1.0659	1.0658	1.0657	1.1162	1.1159	1.0654	1.0644	1.065	1.1155	1.1156	1.1149	1.0648	1.1153	1.1658	1.2157	1.2161	1.216	1.2153	1.1147	1.1652	1.165	1.1649
35.6229	1.3228	0.18175	0.3635	0.727	1.0905	1.454	1.8175	2.181	2.5445	2.908	3.2715	3.635	3.9985	4.362	4.7255	5.089	5.4525	5.816	6.1795	6.543	6.9065	7.27	7.6335	7.997	8.3605	8.724	9.0875	9.451	9.8145	10.178	10.5415	10.905	11.2685	11.632	11.9955	12.359	12.7225	13.086	13.4495	13.813	14.1765	14.3582	14.54	14.9035	15.267	15.6305	15.994	16.3575	16.721
35.6229	1.3228	0.050914	0.10301	0.25689	0.30774	0.30732	0.40834	0.40941	0.409	0.40895	0.46014	0.55987	0.61241	0.71283	0.81427	0.81583	0.81577	0.81602	0.91773	0.96655	0.96823	1.0702	1.0698	1.0698	1.1208	1.1207	1.1204	1.1712	1.1714	1.1713	1.171	1.1711	1.222	1.2217	1.2725	1.2726	1.2725	1.2723	1.2722	1.2214	1.3224	1.3228	1.3227	1.2719	1.2718	1.2717	1.2717	1.2716	1.2715
28.2425	0.65245	0.14409	0.28819	0.57638	0.86457	1.1528	1.4409	1.7291	2.0173	2.3055	2.5937	2.8819	3.1701	3.4583	3.7465	4.0346	4.3228	4.611	4.8992	5.1874	5.4756	5.7638	6.052	6.3402	6.6283	6.9165	7.2047	7.4929	7.7811	8.0693	8.3575	8.6457	8.9339	9.222	9.5102	9.7984	10.0866	10.3748	10.663	10.9512	11.2394	11.5276	11.8157	12.1039	12.3921	12.6803	12.9685	13.2567	13.5449
28.2425	0.65245	0.05094	0.10221	0.10185	0.15241	0.10179	0.10177	0.10206	0.10173	0.10171	0.10198	0.10166	0.10192	0.10161	0.15183	0.15208	0.15178	0.20122	0.20224	0.25095	0.20194	0.25168	0.20191	0.20211	0.20186	0.25206	0.25225	0.25201	0.30221	0.30238	0.30215	0.30231	0.3021	0.35229	0.35243	0.35223	0.40241	0.40254	0.35212	0.35224	0.30184	0.35199	0.3521	0.35194	0.45207	0.4524	0.55223	0.55276	0.55262
35.0826	1.0151	0.17899	0.35799	0.71597	1.074	1.4319	1.7899	2.1479	2.5059	2.8639	3.2219	3.5799	3.9378	4.2958	4.6538	5.0118	5.3698	5.7278	6.0857	6.4437	6.8017	7.1597	7.5177	7.8757	8.2337	8.5916	8.9496	9.3076	9.6656	10.0236	10.3816	10.7396	11.0975	11.4555	11.8135	12.1715	12.5295	12.8875	13.2455	13.6034	13.9614	14.3194	14.6774	15.0354	15.3934	15.7514	16.1093	16.4673	16.8253
35.0826	1.0151	0.051947	0.10389	0.15898	0.1558	0.20145	0.20301	0.15886	0.16039	0.20301	0.20915	0.25031	0.20604	0.15868	0.25487	0.24884	0.25635	0.30819	0.31113	0.35998	0.45772	0.46209	0.51239	0.5598	0.60868	0.61298	0.70932	0.75823	0.7639	0.76383	0.85747	0.86447	0.91472	0.91465	0.91459	0.96351	1.0138	1.0083	0.96339	0.91436	0.91429	0.91422	0.91416	0.91409	0.91402	0.96432	0.96425	0.91382	0.90988
45.3977	0.966	0.23162	0.46324	0.92648	1.3897	1.853	2.3162	2.7795	3.2427	3.7059	4.1692	4.6324	5.0957	5.5589	6.0221	6.4854	6.9486	7.4119	7.8751	8.3384	8.8016	9.2648	9.7281	10.1913	10.6546	11.1178	11.581	12.0443	12.5075	12.9708	13.434	13.8973	14.3605	14.8237	15.287	15.7502	16.2135	16.4451	16.6767	17.1399	17.6032	18.0664	18.5297	18.9929	19.4562	19.9194	20.3826	20.8459	21.3091
45.3977	0.966	0.15382	0.20234	0.30657	0.35714	0.46028	0.46222	0.50581	0.56421	0.61082	0.66329	0.71286	0.71565	0.7661	0.86247	0.86705	0.91657	0.8668	0.81522	0.81513	0.81592	0.81496	0.81573	0.81478	0.81554	0.81544	0.81451	0.80949	0.76382	0.80862	0.90966	0.91519	0.91589	0.91037	0.91343	0.96543	0.96535	0.966	0.96443	0.86475	0.86393	0.76279	0.76061	0.80973	0.76332	0.85684	0.71204	0.71262	0.70924
55.0656	1.4267	0.28095	0.56189	1.1238	1.6857	2.2476	2.8095	3.3714	3.9333	4.4952	5.057	5.6189	6.1808	6.7427	7.3046	7.8665	8.4284	8.9903	9.5522	10.1141	10.676	11.2379	11.7998	12.3617	12.9236	13.4855	14.0474	14.6093	15.1711	15.733	16.2949	16.8568	17.1378	17.4187	17.9806	18.5425	19.1044	19.6663	20.2282	20.7901	21.352	21.9139	22.4758	23.0377	23.5996	24.1615	24.7233	25.2852	25.8471
55.0656	1.4267	0.10964	0.20776	0.26822	0.36466	0.40886	0.51183	0.61004	0.66704	0.67482	0.67313	0.72217	0.76198	0.82486	0.96465	0.9767	0.97806	1.0241	1.0762	1.1268	1.1686	1.1671	1.0787	1.1785	1.2291	1.2655	1.2302	1.2724	1.3299	1.3297	1.2789	1.3281	1.4267	1.4226	1.3745	1.329	1.3302	1.3287	1.3728	1.3804	1.3802	1.38	1.3612	1.3662	1.329	1.3288	1.3287	1.3768	1.379
51.3651	1.5261	0.26207	0.52413	1.0483	1.5724	2.0965	2.6207	3.1448	3.6689	4.1931	4.7172	5.2413	5.7655	6.2896	6.8137	7.3379	7.862	8.3861	8.9103	9.4344	9.9585	10.4827	11.0068	11.5309	12.0551	12.5792	13.1033	13.6275	14.1516	14.6757	15.1999	15.724	16.2481	16.7723	17.2964	17.8205	18.3447	18.6067	18.8688	19.3929	19.9171	20.4412	20.9653	21.4895	22.0136	22.5377	23.0619	23.586	24.1101
51.3651	1.5261	0.20542	0.25691	0.35753	0.45762	0.46265	0.514	0.51336	0.61185	0.61549	0.66574	0.76743	0.81723	0.81862	0.81803	0.91593	0.92004	0.97033	1.0715	1.0723	1.1226	1.1225	1.1736	1.2208	1.2238	1.2241	1.2744	1.3742	1.3762	1.3761	1.3756	1.3246	1.3756	1.3752	1.375	1.4768	1.5256	1.5261	1.3748	1.4762	1.4758	1.4251	1.4249	1.4246	1.4244	1.4243	1.3228	1.3225	1.3225
44.4433	1.5404	0.22675	0.4535	0.90701	1.3605	1.814	2.2675	2.721	3.1745	3.628	4.0815	4.535	4.9885	5.442	5.8955	6.349	6.8025	7.256	7.7096	8.1631	8.6166	9.0701	9.5236	9.9771	10.4306	10.8841	11.3376	11.7911	12.2446	12.6981	13.1516	13.6051	14.0586	14.5121	14.9656	15.4191	15.8726	16.0994	16.3261	16.7796	17.2331	17.6866	18.1401	18.5936	19.0471	19.5006	19.9541	20.4076	20.8611
44.4433	1.5404	0.10863	0.20909	0.31764	0.40998	0.47062	0.51522	0.57414	0.57248	0.5724	0.57389	0.57224	0.66338	0.72515	0.81638	0.91839	0.97997	1.0309	1.0819	1.0818	1.1748	1.1851	1.2345	1.2839	1.2853	1.3786	1.3886	1.4338	1.4394	1.4393	1.428	1.3881	1.4293	1.4389	1.4897	1.4882	1.5324	1.5404	1.488	1.4892	1.5348	1.54	1.5399	1.4861	1.4377	1.4375	1.4871	1.4883	1.5304
[truncated: 52 more columns]
