# Supplementary material for: A technique system for the measurement, reconstruction and character extraction of rice plant architecture
Source: PLoS One. 2017 May 30;12(5):e0177205. doi: 10.1371/journal.pone.0177205 (PMC5448746; doi:10.1371/journal.pone.0177205)
Supplement: S2 Data — There four type file in the zip file, SystemData is parameters of paratus, SSP_LCAA correspond to the special position of stem, leafvein correspond to data of leaf midrib curves, leafshape correspond to the data of leaf shape. 101: correspond to neighbor 8 hills of Sample S1 (NSICRc222), 1: correspond to neighbor 8 hills of Sample S2 (NSICRc124H). (ZIP) [file pone.0177205.s008.zip › leafshape11MarC101.xls]

## Sheet: Sheet1
Length	Width	data9	data10	data11	data12	data13	data14	data15	data16	data17	data18	data19	data20	data21	data22	data23	data24	data25	data26	data27	data28	data29	data30	data31	data32	data33	data34	data35	data36	data37	data38	data39	data40	data41	data42	data43	data44	data45	data46	data47	data48	data49	data50	data51	data52	data53	data54	data55	data56
28.119	0.8569	0.14346	0.28693	0.57386	0.86079	1.1477	1.4346	1.7216	2.0085	2.2954	2.5824	2.8693	3.1562	3.4431	3.7301	4.017	4.3039	4.5909	4.8778	5.1647	5.4516	5.7386	6.0255	6.3124	6.5994	6.8863	7.1732	7.4601	7.7471	8.034	8.1775	8.3209	8.6079	8.8948	9.1817	9.4687	9.7556	10.0425	10.3294	10.6164	10.9033	11.1902	11.4772	11.7641	12.051	12.3379	12.6249	12.9118	13.1987
28.119	0.8569	0.10251	0.15158	0.20498	0.30419	0.30524	0.40553	0.50474	0.50577	0.55591	0.60706	0.60597	0.60594	0.65503	0.65603	0.656	0.75723	0.75617	0.75713	0.75709	0.75605	0.757	0.75696	0.75593	0.75687	0.75683	0.75581	0.75674	0.75573	0.85409	0.8569	0.85591	0.85681	0.85676	0.6553	0.65618	0.75184	0.75547	0.75634	0.7563	0.65508	0.65238	0.6058	0.60488	0.60572	0.6048	0.60477	0.60559	0.6047
43.564	0.99588	0.22227	0.44453	0.88906	1.3336	1.7781	2.2227	2.6672	3.1117	3.5562	4.0008	4.4453	4.8898	5.3344	5.7789	6.2234	6.668	7.1125	7.557	8.0015	8.4461	8.8906	9.3351	9.7797	10.2242	10.4465	10.6687	11.1133	11.5578	12.0023	12.4468	12.8914	13.3359	13.7804	14.225	14.6695	15.114	15.5586	16.0031	16.4476	16.8922	17.3367	17.7812	18.2257	18.6703	19.1148	19.5593	20.0039	20.4484
43.564	0.99588	0.20767	0.25423	0.31861	0.45474	0.52617	0.65527	0.71953	0.74496	0.71949	0.7124	0.7555	0.77303	0.8558	0.88015	0.89547	0.90589	0.93184	0.87994	0.91967	0.89558	0.90587	0.92978	0.97643	0.95593	0.99588	0.91936	0.8793	0.82909	0.90236	0.87908	0.82888	0.90239	0.92903	0.98933	0.90572	0.87872	0.89244	0.89906	0.8785	0.80864	0.77808	0.77798	0.77788	0.60789	0.60138	0.61754	0.67729	0.65792
44.5038	1.0767	0.22706	0.45412	0.90824	1.3624	1.8165	2.2706	2.7247	3.1788	3.633	4.0871	4.5412	4.9953	5.4494	5.9036	6.3577	6.8118	7.2659	7.72	8.1742	8.6283	9.0824	9.5365	9.9906	10.4448	10.8989	11.353	11.8071	12.2613	12.7154	13.1695	13.6236	14.0777	14.5319	14.986	15.4401	15.8942	16.3483	16.8025	17.2566	17.7107	18.1648	18.3919	18.6189	19.0731	19.5272	19.9813	20.4354	20.8895
44.5038	1.0767	0.10975	0.1688	0.2173	0.26997	0.41153	0.47248	0.47033	0.51477	0.5229	0.52078	0.56933	0.62192	0.67447	0.67438	0.67229	0.67419	0.71684	0.77532	0.77523	0.77512	0.77503	0.81201	0.87421	0.92664	0.92653	0.92644	0.92632	0.92623	0.92424	0.92602	0.92592	0.92581	0.92571	0.9256	0.9255	0.92357	0.92529	1.0029	0.97576	1.0173	1.0661	1.0767	1.0766	1.0765	1.0746	1.017	0.97503	0.9663
28.6408	1.2845	0.14613	0.29225	0.58451	0.87676	1.169	1.4613	1.7535	2.0458	2.338	2.6303	2.9225	3.2148	3.507	3.7993	4.0915	4.3838	4.6761	4.9683	5.2606	5.5528	5.8451	6.1373	6.4296	6.7218	7.0141	7.3063	7.5986	7.8908	8.1831	8.4753	8.7676	9.0599	9.3521	9.6444	9.9366	10.2289	10.5211	10.8134	11.1056	11.3979	11.6901	11.9824	12.2746	12.5669	12.8591	13.1514	13.2975	13.4437
28.6408	1.2845	0.10698	0.15253	0.20338	0.21654	0.35853	0.41984	0.47066	0.468	0.56442	0.56961	0.62042	0.62298	0.62293	0.62289	0.66854	0.67365	0.77526	0.82601	0.87169	0.97585	0.97835	0.9783	1.019	1.0215	1.029	1.029	1.0797	1.1305	1.1304	1.1304	1.1303	1.1811	1.181	1.181	1.1809	1.1784	1.1325	1.1251	1.0792	1.1226	1.1299	1.1709	1.1298	1.1684	1.1805	1.2749	1.2845	1.2724
21.7095	0.97267	0.11076	0.22153	0.44305	0.66458	0.8861	1.1076	1.3292	1.5507	1.7722	1.9937	2.2153	2.4368	2.6583	2.8798	3.1014	3.3229	3.5444	3.7659	3.9875	4.209	4.4305	4.652	4.8736	5.0951	5.3166	5.5381	5.7597	5.9812	6.2027	6.4243	6.6458	6.8673	7.0888	7.3104	7.4211	7.5319	7.7534	7.9749	8.1965	8.418	8.6395	8.861	9.0826	9.3041	9.5256	9.7471	9.9687	10.1902
21.7095	0.97267	0.10241	0.10297	0.20565	0.25683	0.30775	0.3592	0.35918	0.41035	0.46128	0.5127	0.51268	0.56384	0.56382	0.61496	0.61494	0.56372	0.5637	0.61484	0.61482	0.6148	0.61478	0.56356	0.56354	0.56352	0.66561	0.7164	0.71695	0.76757	0.7681	0.81922	0.92106	0.92155	0.92153	0.9215	0.97267	0.97249	0.97261	0.97258	0.97256	0.97253	0.9725	0.97247	0.97245	0.97242	0.97239	0.97214	0.92109	0.92117
27.6287	0.90118	0.14096	0.28193	0.56385	0.84578	1.1277	1.4096	1.6916	1.9735	2.2554	2.5373	2.8193	3.1012	3.3831	3.665	3.947	4.2289	4.5108	4.7927	5.0747	5.3566	5.6385	5.9204	6.2024	6.4843	6.7662	7.0481	7.3301	7.612	7.8939	8.1758	8.4578	8.7397	9.0216	9.3035	9.5855	9.8674	10.1493	10.4312	10.7132	10.9951	11.277	11.559	11.8409	12.1228	12.4047	12.6867	12.9686	13.2505
27.6287	0.90118	0.15109	0.20082	0.20198	0.25131	0.20239	0.20241	0.20203	0.15195	0.15238	0.1524	0.152	0.20212	0.20257	0.20127	0.15207	0.15208	0.15028	0.10202	0.1512	0.19987	0.15263	0.15169	0.1021	0.15121	0.25036	0.25236	0.25086	0.25238	0.30245	0.2524	0.25241	0.29982	0.25296	0.25243	0.30194	0.3025	0.35199	0.35256	0.35257	0.35259	0.40206	0.50039	0.55279	0.60163	0.65165	0.70291	0.70291	0.75358
33.3208	1.0644	0.17	0.34001	0.68002	1.02	1.36	1.7	2.04	2.3801	2.7201	3.0601	3.4001	3.7401	4.0801	4.4201	4.7601	5.1001	5.4401	5.7801	6.1201	6.4601	6.8002	7.1402	7.4802	7.8202	8.1602	8.5002	8.8402	9.1802	9.5202	9.8602	10.2002	10.5402	10.8802	11.2203	11.5603	11.7303	11.9003	12.2403	12.5803	12.9203	13.2603	13.6003	13.9403	14.2803	14.6203	14.9603	15.3003	15.6404
33.3208	1.0644	0.10406	0.10924	0.1595	0.26178	0.31202	0.46114	0.46279	0.55993	0.61185	0.65706	0.71399	0.71226	0.76412	0.80443	0.85471	0.86454	0.90822	0.96333	0.96489	0.9616	0.91291	0.91445	0.91439	0.91273	0.96449	0.96443	0.96279	0.96429	0.96423	0.9626	0.95945	0.91381	0.95632	1.0097	1.0142	1.0644	1.0644	1.0598	1.014	1.011	0.96366	0.9636	0.95762	0.96352	0.96346	0.95755	0.86289	0.86283
44.4375	1.0298	0.22672	0.45344	0.90689	1.3603	1.8138	2.2672	2.7207	3.1741	3.6276	4.081	4.5344	4.9879	5.4413	5.8948	6.3482	6.8017	7.2551	7.7085	8.162	8.6154	9.0689	9.5223	9.9758	10.4292	10.6559	10.8827	11.3361	11.7895	12.243	12.6964	13.1499	13.6033	14.0568	14.5102	14.9636	15.4171	15.8705	16.324	16.7774	17.2309	17.6843	18.1378	18.5912	19.0446	19.4981	19.9515	20.405	20.8584
44.4375	1.0298	0.10966	0.16448	0.28348	0.37895	0.42433	0.48842	0.60604	0.65148	0.71556	0.79257	0.80648	0.84272	0.83349	0.80647	0.83356	0.83865	0.86117	0.8657	0.87938	0.84288	0.89747	0.92022	0.99778	1.0159	1.0298	1.0294	0.98425	0.90663	0.94326	0.88792	0.90213	0.8878	0.96564	1.0024	0.98015	0.96558	0.96556	0.97876	0.96546	0.97427	1.0199	0.97418	0.98726	0.91526	0.91083	0.93914	0.91951	0.91074
56.4705	1.0707	0.28811	0.57623	1.1525	1.7287	2.3049	2.8811	3.4574	4.0336	4.6098	5.1861	5.7623	6.3385	6.9148	7.491	8.0672	8.6434	9.2197	9.7959	10.3721	10.9484	11.5246	12.1008	12.6771	13.2533	13.8295	14.4057	14.982	15.5582	16.1344	16.7107	16.9988	17.2869	17.8631	18.4394	19.0156	19.5918	20.168	20.7443	21.3205	21.8967	22.473	23.0492	23.6254	24.2017	24.7779	25.3541	25.9303	26.5066
56.4705	1.0707	0.10479	0.15864	0.26033	0.30542	0.41279	0.46026	0.56254	0.66372	0.66627	0.76638	0.81916	0.866	0.86932	0.86966	0.86906	0.86893	0.91661	0.96745	0.97034	1.0174	1.021	1.0212	0.97018	0.96968	0.9699	0.91887	0.96922	0.96941	1.0179	1.0197	1.0707	1.0702	1.0192	1.0194	1.0192	1.0188	1.0189	1.0188	1.0165	0.96769	0.96754	0.96722	0.96675	0.91633	0.91603	1.0174	1.0672	1.0671
45.8933	1.4326	0.23415	0.4683	0.9366	1.4049	1.8732	2.3415	2.8098	3.2781	3.7464	4.2147	4.683	5.1513	5.6196	6.0879	6.5562	7.0245	7.4928	7.9611	8.4294	8.8977	9.366	9.8343	10.3026	10.7709	11.2392	11.7075	12.1758	12.6441	13.1124	13.5807	14.049	14.5173	14.9856	15.4539	15.9222	16.3905	16.8587	17.327	17.7953	18.2636	18.7319	18.9661	19.2002	19.6685	20.1368	20.6051	21.0734	21.5417
45.8933	1.4326	0.15496	0.25536	0.30999	0.36113	0.45962	0.51446	0.56221	0.61669	0.61674	0.66582	0.66787	0.66792	0.71689	0.71904	0.76958	0.77016	0.7702	0.77024	0.91993	0.9745	1.022	1.0748	1.0766	1.1277	1.1277	1.1762	1.2298	1.2809	1.2816	1.2809	1.281	1.2817	1.281	1.281	1.2818	1.2811	1.2811	1.2819	1.3809	1.3831	1.3839	1.4326	1.4288	1.3839	1.3322	1.3283	1.3298	1.3298
31.4721	1.5926	0.16057	0.32114	0.64229	0.96343	1.2846	1.6057	1.9269	2.248	2.5692	2.8903	3.2114	3.5326	3.8537	4.1749	4.496	4.8172	5.1383	5.4595	5.7806	6.1017	6.4229	6.744	7.0652	7.3863	7.7075	8.0286	8.3497	8.6709	8.992	9.3132	9.6343	9.9555	10.2766	10.5978	10.9189	11.24	11.5612	11.8823	12.2035	12.5246	12.8458	13.1669	13.4881	13.8092	14.1303	14.4515	14.7726	15.0938
31.4721	1.5926	0.155	0.25752	0.31362	0.36364	0.36481	0.41244	0.46724	0.4672	0.56966	0.56961	0.56957	0.56953	0.62071	0.61951	0.62062	0.62058	0.76967	0.77417	0.87439	0.97681	1.0815	1.1316	1.1795	1.1838	1.1838	1.2339	1.2349	1.285	1.3372	1.3372	1.3371	1.337	1.3882	1.3881	1.388	1.388	1.3879	1.4391	1.439	1.44	1.4871	1.4901	1.49	1.4899	1.4899	1.4898	1.4897	1.4897
35.4039	0.95541	0.18063	0.36126	0.72253	1.0838	1.4451	1.8063	2.1676	2.5289	2.8901	3.2514	3.6126	3.9739	4.3352	4.6964	5.0577	5.419	5.7802	6.1415	6.5028	6.864	7.2253	7.4059	7.5866	7.9478	8.3091	8.6703	9.0316	9.3929	9.7541	10.1154	10.4767	10.8379	11.1992	11.5605	11.9217	12.283	12.6443	13.0055	13.3668	13.7281	14.0893	14.4506	14.8118	15.1731	15.5344	15.8956	16.2569	16.6182
35.4039	0.95541	0.20352	0.21223	0.35107	0.40411	0.41852	0.46574	0.56887	0.61323	0.66622	0.66901	0.71911	0.75503	0.75502	0.80515	0.80515	0.77185	0.81352	0.81907	0.91094	0.91927	0.91919	0.95541	0.92187	0.8188	0.8105	0.82146	0.81865	0.81037	0.81582	0.80762	0.84959	0.81844	0.82108	0.81831	0.8603	0.85759	0.81547	0.81545	0.81805	0.8047	0.77047	0.76775	0.76768	0.75446	0.70958	0.70955	0.76226	0.75701
47.5882	1.1072	0.2428	0.48559	0.97119	1.4568	1.9424	2.428	2.9136	3.3992	3.8848	4.3703	4.8559	5.3415	5.8271	6.3127	6.7983	7.2839	7.7695	8.2551	8.7407	9.2263	9.7119	10.1975	10.6831	11.1687	11.6543	12.1399	12.6255	13.111	13.3538	13.5966	14.0822	14.5678	15.0534	15.539	16.0246	16.5102	16.9958	17.4814	17.967	18.4526	18.9382	19.4238	19.9094	20.395	20.8806	21.3661	21.8517	22.3373
47.5882	1.1072	0.15696	0.25504	0.36431	0.42589	0.4679	0.56597	0.62191	0.62462	0.71445	0.76485	0.85209	0.84126	0.82616	0.86572	0.86032	0.87646	0.91341	0.93209	0.96379	0.9319	0.96638	0.98218	1.022	0.97941	1.0272	1.0167	0.98179	1.0722	1.1072	1.032	1.0114	1.0217	0.93091	0.9711	0.93072	0.9306	0.97591	0.98082	0.97322	0.96319	0.96318	0.92997	0.92003	0.82887	0.9776	0.97264	0.92941	0.90997
43.3163	1.1709	0.221	0.442	0.88401	1.326	1.768	2.21	2.652	3.094	3.536	3.978	4.42	4.862	5.304	5.746	6.188	6.63	7.072	7.514	7.956	8.398	8.8401	9.2821	9.7241	10.1661	10.6081	11.0501	11.4921	11.9341	12.3761	12.8181	13.2601	13.7021	14.1441	14.5861	15.0281	15.4701	15.9121	16.3541	16.7961	17.2381	17.4591	17.6801	18.1221	18.5641	19.0061	19.4481	19.8901	20.3321
43.3163	1.1709	0.0024727	0.15452	0.40772	0.41131	0.41124	0.46205	0.51284	0.56366	0.61445	0.66523	0.66515	0.71593	0.76669	0.71572	0.76648	0.7664	0.76632	0.71537	0.81311	0.86586	0.91852	0.96925	0.96916	0.96908	0.96942	1.0197	1.0196	1.0195	1.121	1.1209	1.1208	1.1208	1.1207	1.1206	1.1205	1.1207	1.0186	1.0673	1.12	1.1688	1.1709	1.1705	1.1704	1.1703	1.1702	1.1193	1.1192	1.0683
30.839	1.3282	0.15734	0.31468	0.62937	0.94405	1.2587	1.5734	1.8881	2.2028	2.5175	2.8322	3.1468	3.4615	3.7762	4.0909	4.4056	4.7203	5.0349	5.3496	5.6643	5.979	6.2937	6.6084	6.923	7.2377	7.5524	7.8671	8.1818	8.4965	8.8111	9.1258	9.4405	9.7552	10.0699	10.3846	10.6992	11.0139	11.3286	11.6433	11.958	12.2727	12.5873	12.902	13.2167	13.5314	13.8461	14.1608	14.4754	14.7901
30.839	1.3282	0.0018152	0.055548	0.20497	0.30699	0.358	0.36152	0.36061	0.46173	0.46344	0.51011	0.51438	0.51349	0.66395	0.6673	0.76843	0.76921	0.76916	0.7683	0.81928	0.82005	0.82	0.86694	0.87008	0.97276	1.0214	1.0237	1.0746	1.0745	1.0737	1.1247	1.1741	1.1763	1.1763	1.1762	1.1762	1.1761	1.227	1.227	1.2269	1.2269	1.275	1.2744	1.2268	1.2267	1.2266	1.2266	1.2265	1.2265
23.1693	1.3324	0.11821	0.23642	0.47284	0.70926	0.94568	1.1821	1.4185	1.6549	1.8914	2.1278	2.3642	2.6006	2.8371	3.0735	3.3099	3.5463	3.7827	4.0192	4.2556	4.492	4.7284	4.9648	5.2013	5.4377	5.6741	5.9105	6.1469	6.3834	6.6198	6.8562	7.0926	7.329	7.5655	7.8019	8.0383	8.2747	8.5112	8.7476	8.984	9.2204	9.4568	9.6933	9.8115	9.9297	10.1661	10.4025	10.6389	10.8754
23.1693	1.3324	0.15371	0.20595	0.3079	0.30938	0.30887	0.41131	0.41178	0.46249	0.46247	0.56534	0.61561	0.66726	0.6677	0.71841	0.71839	0.71836	0.71833	0.71875	0.71828	0.76945	0.76984	0.76939	0.76937	0.76971	0.76927	0.76924	0.76921	0.81961	0.92238	0.92275	0.97395	1.0255	1.0763	1.0763	1.1791	1.1786	1.2288	1.2298	1.2298	1.2301	1.2297	1.2806	1.3324	1.332	1.332	1.3322	1.3319	1.3322
29.8338	0.86105	0.15221	0.30443	0.60885	0.91328	1.2177	1.5221	1.8266	2.131	2.4354	2.7398	3.0443	3.3487	3.6531	3.9575	4.262	4.5664	4.8708	5.1752	5.4797	5.7841	6.0885	6.393	6.6974	7.0018	7.3062	7.6107	7.9151	8.2195	8.5239	8.8284	9.1328	9.4372	9.7416	10.0461	10.3505	10.6549	10.9593	11.2638	11.5682	11.8726	12.1771	12.4815	12.7859	13.0903	13.3948	13.547	13.6992	14.0036
29.8338	0.86105	0.15024	0.20662	0.26086	0.26083	0.25871	0.21068	0.1105	0.1084	0.1605	0.16047	0.20844	0.31055	0.31051	0.36051	0.40444	0.46052	0.46048	0.46044	0.51043	0.5604	0.56036	0.56032	0.56027	0.61024	0.6602	0.66015	0.6601	0.66006	0.71001	0.75995	0.75991	0.75985	0.7598	0.75976	0.75971	0.75965	0.76151	0.75956	0.7595	0.76135	0.75941	0.80749	0.8112	0.80928	0.85924	0.86105	0.85914	0.85908
36.9505	1.0694	0.18852	0.37705	0.75409	1.1311	1.5082	1.8852	2.2623	2.6393	3.0164	3.3934	3.7705	4.1475	4.5245	4.9016	5.2786	5.6557	6.0327	6.4098	6.7868	7.1639	7.5409	7.918	8.295	8.672	9.0491	9.4261	9.8032	9.9917	10.1802	10.5573	10.9343	11.3114	11.6884	12.0655	12.4425	12.8196	13.1966	13.5736	13.9507	14.3277	14.7048	15.0818	15.4589	15.8359	16.213	16.59	16.9671	17.3441
36.9505	1.0694	0.10264	0.11082	0.15292	0.20321	0.19916	0.20522	0.2555	0.29977	0.30778	0.35607	0.45668	0.51093	0.56515	0.61541	0.71791	0.86092	0.86868	0.91892	0.96529	1.0097	1.0078	1.0117	1.0136	1.0154	1.0097	1.0192	1.0172	1.0694	1.0693	1.0618	1.0189	1.0672	1.0188	1.0077	0.96833	0.96825	0.96817	1.0093	1.0111	1.0093	1.0182	1.0163	1.0092	0.90685	0.91037	0.9156	0.86527	0.8652
46.3126	0.93811	0.23629	0.47258	0.94516	1.4177	1.8903	2.3629	2.8355	3.308	3.7806	4.2532	4.7258	5.1984	5.6709	6.1435	6.6161	7.0887	7.5612	8.0338	8.5064	8.979	9.4516	9.9241	10.3967	10.8693	11.3419	11.8145	12.287	12.5233	12.7596	13.2322	13.7048	14.1773	14.6499	15.1225	15.5951	16.0677	16.5402	17.0128	17.4854	17.958	18.4305	18.9031	19.3757	19.8483	20.3209	20.7934	21.266	21.7386
46.3126	0.93811	0.10797	0.1721	0.31368	0.40472	0.55984	0.58328	0.58318	0.58309	0.63355	0.63677	0.66077	0.73439	0.73429	0.78801	0.78789	0.83182	0.87578	0.88871	0.88859	0.89702	0.88517	0.9131	0.93233	0.88489	0.88478	0.88785	0.88773	0.93811	0.93484	0.88421	0.88098	0.83662	0.81154	0.82085	0.87444	0.82078	0.78255	0.78244	0.78541	0.78223	0.73163	0.73152	0.73142	0.76669	0.76666	0.78168	0.86758	0.92404
54.2966	1.1169	0.27702	0.55405	1.1081	1.6621	2.2162	2.7702	3.3243	3.8783	4.4324	4.9864	5.5405	6.0945	6.6486	7.2026	7.7567	8.3107	8.8648	9.4188	9.9728	10.5269	11.0809	11.635	12.189	12.7431	13.2971	13.8512	14.4052	14.9593	15.5133	16.0674	16.3444	16.6214	17.1755	17.7295	18.2836	18.8376	19.3916	19.9457	20.4997	21.0538	21.6078	22.1619	22.7159	23.27	23.824	24.3781	24.9321	25.4862
54.2966	1.1169	0.15287	0.21394	0.26283	0.36669	0.41359	0.51149	0.56242	0.61334	0.66231	0.68178	0.77965	0.81122	0.82466	0.87935	0.97166	0.98486	1.015	0.98278	0.9715	1.0243	1.0353	1.0351	1.0805	1.015	0.98392	1.0168	1.0221	1.0239	1.0309	1.08	1.1169	1.0868	1.0746	1.0339	1.0795	1.0353	1.0217	0.98248	0.98401	0.97063	0.92791	0.88018	0.87355	0.83065	0.83052	0.91621	0.93208	0.93194
40.958	1.4313	0.20897	0.41794	0.83588	1.2538	1.6718	2.0897	2.5076	2.9256	3.3435	3.7614	4.1794	4.5973	5.0153	5.4332	5.8511	6.2691	6.687	7.105	7.5229	7.9408	8.3588	8.7767	9.1947	9.6126	10.0305	10.4485	10.8664	11.2843	11.7023	12.1202	12.5382	12.9561	13.374	13.792	14.2099	14.6279	14.8368	15.0458	15.4637	15.8817	16.2996	16.7175	17.1355	17.5534	17.9714	18.3893	18.8072	19.2252
40.958	1.4313	0.15355	0.25691	0.3083	0.41014	0.4108	0.51198	0.51325	0.51298	0.56407	0.56421	0.6151	0.66618	0.76762	0.8707	0.87062	0.92158	0.92181	0.87041	0.92147	0.97196	1.0746	1.0747	1.1259	1.1768	1.1768	1.1767	1.2278	1.2276	1.2787	1.2786	1.2785	1.2784	1.2783	1.2783	1.3804	1.3803	1.4313	1.3802	1.3802	1.3802	1.3292	1.3292	1.3292	1.3292	1.3292	1.3292	1.3292	1.2782
29.96	1.4896	0.15286	0.30571	0.61143	0.91714	1.2229	1.5286	1.8343	2.14	2.4457	2.7514	3.0571	3.3629	3.6686	3.9743	4.28	4.5857	4.8914	5.1971	5.5029	5.8086	6.1143	6.42	6.7257	7.0314	7.3371	7.6429	7.9486	8.2543	8.56	8.8657	9.1714	9.4771	9.7829	10.0886	10.3943	10.7	11.0057	11.3114	11.6171	11.9229	12.2286	12.5343	12.84	13.1457	13.4514	13.7571	14.0629	14.3686
29.96	1.4896	0.10353	0.15759	0.25925	0.31145	0.41221	0.46618	0.56515	0.56869	0.56865	0.61904	0.61988	0.66767	0.67111	0.67106	0.7727	0.87613	0.87607	0.87519	0.92396	0.92724	0.92637	1.0256	1.0801	1.1281	1.1833	1.2337	1.2345	1.2834	1.3361	1.3368	1.3842	1.3873	1.388	1.3872	1.4391	1.4391	1.4383	1.439	1.4389	1.4381	1.4388	1.4872	1.4892	1.4871	1.4386	1.4385	1.4385	1.4377
30.118	0.90903	0.15366	0.30733	0.61465	0.92198	1.2293	1.5366	1.844	2.1513	2.4586	2.7659	3.0733	3.3806	3.6879	3.9952	4.3026	4.6099	4.9172	5.2246	5.5319	5.8392	6.1465	6.3002	6.4539	6.7612	7.0685	7.3758	7.6832	7.9905	8.2978	8.6051	8.9125	9.2198	9.5271	9.8344	10.1418	10.4491	10.7564	11.0638	11.3711	11.6784	11.9857	12.2931	12.6004	12.9077	13.215	13.5224	13.8297	14.137
30.118	0.90903	0.099937	0.14991	0.16266	0.20241	0.30488	0.36244	0.45982	0.5123	0.51226	0.55213	0.56215	0.61208	0.65702	0.69949	0.7119	0.71434	0.76179	0.80925	0.81167	0.86406	0.90416	0.90903	0.86393	0.86144	0.85895	0.85166	0.86374	0.81134	0.81129	0.80883	0.81123	0.76125	0.7612	0.76353	0.8063	0.80391	0.76104	0.76335	0.80383	0.81085	0.8108	0.85368	0.86066	0.81069	0.76072	0.76299	0.61083	0.61078
45.848	0.99619	0.23392	0.46784	0.93567	1.4035	1.8713	2.3392	2.807	3.2749	3.7427	4.2105	4.6784	5.1462	5.614	6.0819	6.5497	7.0175	7.4854	7.9532	8.4211	8.8889	9.3567	9.8246	10.2924	10.7602	11.2281	11.6959	12.1638	12.6316	13.0994	13.3333	13.5673	14.0351	14.5029	14.9708	15.4386	15.9064	16.3743	16.8421	17.31	17.7778	18.2456	18.7135	19.1813	19.6491	20.117	20.5848	21.0526	21.5205
45.848	0.99619	0.066439	0.11238	0.20835	0.35439	0.46259	0.53289	0.57067	0.61664	0.6085	0.71662	0.78668	0.80851	0.83249	0.81641	0.78625	0.81627	0.83209	0.86619	0.83587	0.83181	0.85812	0.85415	0.85415	0.83146	0.86971	0.90407	0.93124	0.96562	0.98491	0.99619	0.93083	0.88469	0.90772	0.92708	0.91915	0.8843	0.89238	0.96522	0.93407	0.87265	0.85754	0.85753	0.81499	0.8687	0.86491	0.77979	0.86109	0.86107
45.7596	1.0995	0.23347	0.46693	0.93387	1.4008	1.8677	2.3347	2.8016	3.2685	3.7355	4.2024	4.6693	5.1363	5.6032	6.0701	6.5371	7.004	7.4709	7.9379	8.4048	8.8718	9.3387	9.8056	10.2726	10.7395	11.2064	11.6734	12.1403	12.6072	13.0742	13.5411	14.008	14.475	14.9419	15.4088	15.8758	16.3427	16.8096	17.2766	17.7435	17.977	18.2104	18.6774	19.1443	19.6112	20.0782	20.5451	21.012	21.479
45.7596	1.0995	0.10066	0.16737	0.26799	0.34003	0.39447	0.46516	0.5658	0.62015	0.64617	0.66234	0.69254	0.72069	0.75092	0.76293	0.7789	0.81321	0.85557	0.85953	0.82505	0.87536	0.85169	0.90598	0.90991	0.9367	0.91773	0.97196	0.94852	0.97187	0.97947	0.99503	0.99109	0.96784	0.937	0.96007	0.94039	1.0333	1.0836	1.0408	1.0407	1.0995	1.0405	1.0404	0.97117	1.029	1.0401	1.0213	0.98957	0.98201
30.7482	1.3529	0.15688	0.31376	0.62751	0.94127	1.255	1.5688	1.8825	2.1963	2.5101	2.8238	3.1376	3.4513	3.7651	4.0788	4.3926	4.7063	5.0201	5.3339	5.6476	5.9614	6.2751	6.5889	6.9026	7.2164	7.5302	7.8439	8.1577	8.4714	8.7852	9.0989	9.4127	9.7265	10.0402	10.354	10.6677	10.9815	11.2952	11.609	11.9228	12.2365	12.5503	12.864	13.1778	13.4915	13.8053	14.119	14.4328	14.7466
30.7482	1.3529	0.10091	0.20182	0.22535	0.27578	0.3344	0.33087	0.37661	0.42703	0.46342	0.51853	0.52783	0.5278	0.61008	0.62864	0.71096	0.73411	0.78452	0.83493	0.91271	0.93575	0.96771	0.98608	1.0319	0.98601	1.0639	1.0822	1.0363	1.1189	1.128	1.1234	1.183	1.1784	1.2243	1.2611	1.2378	1.2792	1.2979	1.2422	1.2656	1.279	1.2196	1.233	1.242	1.2878	1.3248	1.2922	1.2877	1.2787
21.3856	0.9268	0.10911	0.21822	0.43644	0.65466	0.87288	1.0911	1.3093	1.5275	1.7458	1.964	2.1822	2.4004	2.6186	2.8369	3.0551	3.2733	3.4915	3.7097	3.928	4.1462	4.3644	4.5826	4.8008	5.0191	5.2373	5.4555	5.6737	5.892	6.1102	6.3284	6.5466	6.7648	6.9831	7.2013	7.4195	7.6377	7.8559	7.965	8.0742	8.2924	8.5106	8.7288	8.947	9.1653	9.3835	9.6017	9.8199	10.0381
21.3856	0.9268	0.10606	0.15526	0.16098	0.21018	0.30858	0.31237	0.31235	0.35778	0.36344	0.41452	0.4145	0.41448	0.4637	0.51664	0.56401	0.56772	0.5677	0.56767	0.56765	0.56763	0.56761	0.6187	0.76832	0.77196	0.8194	0.82303	0.86866	0.8741	0.87045	0.87228	0.87406	0.92335	0.92154	0.87581	0.87578	0.87575	0.92327	0.9268	0.925	0.87567	0.87563	0.8756	0.87557	0.87378	0.87375	0.91436	0.87374	0.87371
38.1912	1.0704	0.19485	0.38971	0.77941	1.1691	1.5588	1.9485	2.3382	2.7279	3.1177	3.5074	3.8971	4.2868	4.6765	5.0662	5.4559	5.8456	6.2353	6.625	7.0147	7.4044	7.7941	8.1838	8.5735	8.9632	9.1581	9.353	9.7427	10.1324	10.5221	10.9118	11.3015	11.6912	12.0809	12.4706	12.8603	13.25	13.6397	14.0294	14.4191	14.8088	15.1986	15.5883	15.978	16.3677	16.7574	17.1471	17.5368	17.9265
38.1912	1.0704	0.14983	0.24971	0.35289	0.46929	0.55588	0.66234	0.66887	0.71875	0.74573	0.72192	0.75548	0.80213	0.82158	0.852	0.8746	0.90832	0.90829	0.87117	0.90498	0.92093	0.95802	0.97071	0.99835	1.0514	1.0704	1.0141	0.97043	1.0077	0.97031	1.0077	0.96395	0.90466	0.90774	0.99208	1.0045	1.0014	1.0198	1.0359	1.0228	1.0573	0.95446	0.86681	0.84855	0.85156	0.86969	0.86358	0.81061	0.79556
51.4643	1.1922	0.26257	0.52515	1.0503	1.5754	2.1006	2.6257	3.1509	3.676	4.2012	4.7263	5.2515	5.7766	6.3017	6.8269	7.352	7.8772	8.4023	8.9275	9.4526	9.9778	10.5029	11.0281	11.5532	12.0784	12.6035	13.1286	13.6538	14.1789	14.7041	15.2292	15.7544	16.2795	16.8047	17.0672	17.3298	17.855	18.3801	18.9052	19.4304	19.9555	20.4807	21.0058	21.531	22.0561	22.5813	23.1064	23.6316	24.1567
51.4643	1.1922	0.05543	0.15607	0.25162	0.40515	0.45548	0.50581	0.56116	0.65929	0.70959	0.74998	0.76731	0.80776	0.85567	0.82002	0.89387	0.91816	0.97813	1.0091	1.0187	1.0642	1.1169	1.1098	1.0932	1.0594	1.0524	1.1145	1.1098	1.0802	1.112	1.1577	1.1714	1.1646	1.1645	1.1922	1.0773	1.0794	1.1252	1.1184	1.1161	1.0768	1.011	0.97589	0.97575	0.97346	0.87705	0.91434	0.96032	0.97733
48.4771	1.3319	0.24733	0.49466	0.98933	1.484	1.9787	2.4733	2.968	3.4626	3.9573	4.452	4.9466	5.4413	5.936	6.4306	6.9253	7.42	7.9146	8.4093	8.904	9.3986	9.8933	10.3879	10.8826	11.3773	11.8719	12.3666	12.8613	13.3559	13.8506	14.3453	14.8399	15.3346	15.8292	16.3239	16.8186	17.3132	17.8079	18.3026	18.7972	19.2919	19.7866	20.0339	20.2812	20.7759	21.2706	21.7652	22.2599	22.7545
48.4771	1.3319	0.1574	0.27222	0.36537	0.42672	0.42663	0.51982	0.61043	0.63162	0.67423	0.67942	0.7221	0.78049	0.81538	0.81536	0.83341	0.82556	0.78	0.86579	0.96448	0.98482	1.0176	1.1239	1.1339	1.1643	1.2024	1.1668	1.136	1.1359	1.1333	1.1788	1.1861	1.2342	1.2365	1.2194	1.1832	1.2289	1.2192	1.2359	1.2721	1.2863	1.3273	1.3319	1.2766	1.1847	1.1706	1.1682	1.1315	1.1704
37.228	1.3839	0.18994	0.37988	0.75976	1.1396	1.5195	1.8994	2.2793	2.6591	3.039	3.4189	3.7988	4.1787	4.5585	4.9384	5.3183	5.6982	6.078	6.4579	6.8378	7.2177	7.5976	7.9774	8.3573	8.7372	9.1171	9.4969	9.8768	10.2567	10.6366	11.0165	11.3963	11.7762	12.1561	12.536	12.9159	13.2957	13.6756	14.0555	14.4354	14.8152	15.1951	15.3851	15.575	15.9549	16.3348	16.7146	17.0945	17.4744
37.228	1.3839	0.15448	0.21101	0.31303	0.40957	0.41635	0.4163	0.5639	0.56924	0.56918	0.67115	0.67109	0.72074	0.77298	0.77292	0.77285	0.77279	0.77272	0.77266	0.77259	0.77253	0.77246	0.7724	0.77233	0.91786	0.97616	1.027	1.1241	1.2261	1.2308	1.2307	1.2307	1.2306	1.2815	1.2814	1.2814	1.33	1.3322	1.3321	1.332	1.332	1.3795	1.3839	1.3838	1.3771	1.3327	1.3326	1.3325	1.3282
23.5207	0.9338	0.12	0.24001	0.48001	0.72002	0.96003	1.2	1.44	1.68	1.9201	2.1601	2.4001	2.6401	2.8801	3.1201	3.3601	3.6001	3.8401	4.0801	4.3201	4.5601	4.8001	5.0401	5.2802	5.5202	5.7602	6.0002	6.2402	6.4802	6.7202	6.9602	7.2002	7.4402	7.6802	7.9202	8.1602	8.4002	8.6403	8.8803	9.1203	9.3603	9.6003	9.8403	10.0803	10.3203	10.5603	10.8003	11.0403	11.2803
23.5207	0.9338	0.10583	0.15674	0.20363	0.21966	0.31344	0.36033	0.4232	0.4621	0.47406	0.52494	0.52491	0.5209	0.57179	0.57573	0.57569	0.57566	0.66954	0.67742	0.68133	0.67735	0.67338	0.66551	0.67728	0.71637	0.7242	0.68113	0.72417	0.72805	0.77501	0.7672	0.78279	0.77885	0.81807	0.77882	0.82969	0.86893	0.87279	0.83349	0.85733	0.83345	0.82955	0.82951	0.8141	0.77858	0.81794	0.82561	0.82941	0.77851
26.6806	0.8101	0.13613	0.27225	0.5445	0.81675	1.089	1.3613	1.6335	1.9058	2.178	2.4503	2.7225	2.9948	3.267	3.5393	3.8115	4.0838	4.356	4.6283	4.9005	5.1728	5.445	5.7173	5.9895	6.2618	6.534	6.6701	6.8063	7.0785	7.3508	7.623	7.8953	8.1675	8.4398	8.712	8.9843	9.2565	9.5288	9.801	10.0733	10.3455	10.6178	10.89	11.1623	11.4345	11.7068	11.979	12.2513	12.5235
26.6806	0.8101	0.054379	0.15433	0.26088	0.2999	0.30426	0.25862	0.30207	0.20861	0.20858	0.25207	0.20855	0.25422	0.24992	0.25207	0.20849	0.30205	0.40201	0.452	0.54983	0.55827	0.7061	0.79977	0.80814	0.8081	0.80806	0.8101	0.81005	0.81001	0.76001	0.75996	0.75992	0.80987	0.80983	0.80773	0.80769	0.80562	0.75767	0.75965	0.7596	0.75956	0.75349	0.70953	0.70948	0.70944	0.70542	0.70542	0.70737	0.70733
41.5677	0.86232	0.21208	0.42416	0.84832	1.2725	1.6966	2.1208	2.545	2.9691	3.3933	3.8174	4.2416	4.6658	5.0899	5.5141	5.9382	6.3624	6.5745	6.7866	7.2107	7.6349	8.059	8.4832	8.9074	9.3315	9.7557	10.1798	10.604	11.0282	11.4523	11.8765	12.3006	12.7248	13.149	13.5731	13.9973	14.4214	14.8456	15.2698	15.6939	16.1181	16.5422	16.9664	17.3906	17.8147	18.2389	18.663	19.0872	19.5114
41.5677	0.86232	0.10178	0.20639	0.30811	0.35939	0.40602	0.46006	0.51038	0.60928	0.66051	0.66044	0.66126	0.66118	0.76183	0.76175	0.76167	0.85985	0.86232	0.86141	0.86216	0.76128	0.7612	0.76112	0.76104	0.76096	0.81122	0.86147	0.86063	0.86131	0.86123	0.86114	0.86106	0.86098	0.86089	0.80691	0.76004	0.75927	0.8068	0.81017	0.81009	0.80603	0.75962	0.75954	0.75946	0.70903	0.70582	0.75798	0.75915	0.75907
44.0255	1.074	0.22462	0.44924	0.89848	1.3477	1.797	2.2462	2.6954	3.1447	3.5939	4.0432	4.4924	4.9416	5.3909	5.8401	6.2894	6.7386	7.1878	7.6371	8.0863	8.5356	8.9848	9.434	9.8833	10.3325	10.7818	11.231	11.6802	12.1295	12.5787	13.028	13.4772	13.9264	14.3757	14.8249	15.2742	15.7234	15.948	16.1726	16.6219	17.0711	17.5204	17.9696	18.4188	18.8681	19.3173	19.7666	20.2158	20.665
44.0255	1.074	0.050451	0.10743	0.26854	0.32544	0.37908	0.51421	0.57753	0.61506	0.58062	0.60859	0.62134	0.65581	0.71579	0.68116	0.70621	0.75979	0.7818	0.86064	0.88252	0.86683	0.92971	0.8823	0.92956	1.0304	1.0149	0.97368	1.0271	0.96748	0.88183	0.96437	0.98558	0.96126	0.91686	0.97629	0.98222	1.065	1.074	1.0324	1.0145	1.0263	0.93127	0.92234	0.88361	0.88056	0.82131	0.78249	0.80953	0.83963
30.8718	1.1763	0.15751	0.31502	0.63004	0.94505	1.2601	1.5751	1.8901	2.2051	2.5201	2.8352	3.1502	3.4652	3.7802	4.0952	4.4103	4.7253	5.0403	5.3553	5.6703	5.9853	6.3004	6.6154	6.9304	7.2454	7.5604	7.8755	8.1905	8.5055	8.8205	9.1355	9.4505	9.7656	10.0806	10.3956	10.7106	11.0256	11.3407	11.6557	11.9707	12.2857	12.6007	12.9157	13.0732	13.2308	13.5458	13.8608	14.1758	14.4908
30.8718	1.1763	0.1018	0.15682	0.2586	0.31219	0.36304	0.363	0.41252	0.46471	0.46467	0.46462	0.5637	0.56631	0.56495	0.56623	0.61704	0.617	0.61695	0.6169	0.66644	0.71219	0.76813	0.76936	0.86606	0.87104	0.91939	0.969	0.97268	1.0235	1.0234	1.0742	1.0753	1.0741	1.074	1.0739	1.0739	1.0738	1.075	1.0737	1.1696	1.1754	1.1753	1.1752	1.1763	1.1751	1.1751	1.175	1.1749	1.1749
24.2917	1.1758	0.12394	0.24787	0.49575	0.74362	0.9915	1.2394	1.4872	1.7351	1.983	2.2309	2.4787	2.7266	2.9745	3.2224	3.4702	3.7181	3.966	4.2139	4.4617	4.7096	4.9575	5.2054	5.4532	5.7011	5.949	6.1969	6.4447	6.6926	6.9405	7.1884	7.4362	7.6841	7.932	8.1799	8.4277	8.6756	8.9235	9.1714	9.4192	9.6671	9.915	10.1629	10.4107	10.6586	10.9065	11.1544	11.4022	11.5262
24.2917	1.1758	0.1037	0.15622	0.20736	0.35881	0.41196	0.46244	0.51292	0.56276	0.56472	0.56534	0.56467	0.61453	0.6158	0.6164	0.61637	0.61572	0.61631	0.61567	0.61625	0.61562	0.71608	0.76958	0.76896	0.82064	0.82002	0.92227	0.92225	0.92279	0.97164	0.97332	0.97384	1.0244	1.0738	1.076	1.0754	1.0754	1.0243	1.0758	1.0242	1.0753	1.1269	1.1263	1.1268	1.1263	1.1267	1.1267	1.1267	1.1758
26.1109	0.86711	0.13322	0.26644	0.53288	0.79931	1.0658	1.3322	1.5986	1.8651	2.1315	2.3979	2.6644	2.9308	3.1973	3.4637	3.7301	3.9966	4.263	4.5294	4.7959	5.0623	5.3288	5.5952	5.8616	6.1281	6.3945	6.6609	6.9274	7.1938	7.4603	7.7267	7.9931	8.2596	8.526	8.7924	9.0589	9.3253	9.5918	9.8582	10.1246	10.3911	10.6575	10.924	11.1904	11.4568	11.7233	11.9897	12.1229	12.2561
26.1109	0.86711	0.15741	0.20263	0.22	0.21997	0.21127	0.1487	0.16601	0.1487	0.13575	0.11638	0.1487	0.10774	0.10773	0.11631	0.11628	0.16154	0.1658	0.20252	0.19825	0.20251	0.24781	0.26482	0.30161	0.35116	0.36811	0.41341	0.51252	0.46717	0.55361	0.56624	0.61156	0.65688	0.66526	0.66521	0.69796	0.7147	0.74747	0.76417	0.76413	0.76408	0.76403	0.81355	0.85891	0.86301	0.86302	0.85883	0.86711	0.86705
38.1285	1.008	0.19453	0.38907	0.77813	1.1672	1.5563	1.9453	2.3344	2.7235	3.1125	3.5016	3.8907	4.2797	4.6688	5.0579	5.4469	5.836	6.2251	6.6141	7.0032	7.3923	7.7813	8.1704	8.3649	8.5595	8.9485	9.3376	9.7267	10.1157	10.5048	10.8938	11.2829	11.672	12.061	12.4501	12.8392	13.2282	13.6173	14.0064	14.3954	14.7845	15.1736	15.5626	15.9517	16.3408	16.7298	17.1189	17.508	17.897
38.1285	1.008	0.054918	0.16163	0.21029	0.2513	0.30309	0.35638	0.4051	0.45535	0.55287	0.56331	0.65339	0.66225	0.70656	0.75827	0.80558	0.90612	0.91332	0.96208	1.0023	0.96343	1.0052	0.9634	1.008	1.0052	0.96191	0.95911	0.96458	1.0038	1.0052	1.0066	0.96033	0.91406	0.96158	0.95622	0.91387	0.96275	0.95876	0.96136	0.96001	0.95611	0.96122	0.9122	0.86317	0.86309	0.86175	0.85671	0.8629	0.81261
49.1531	1.0721	0.25078	0.50156	1.0031	1.5047	2.0062	2.5078	3.0094	3.5109	4.0125	4.5141	5.0156	5.5172	6.0187	6.5203	7.0219	7.5234	8.025	8.5266	9.0281	9.5297	10.0312	10.5328	11.0344	11.5359	12.0375	12.5391	13.0406	13.5422	14.0437	14.5453	15.0469	15.5484	16.05	16.5516	17.0531	17.5547	18.0562	18.5578	19.0594	19.5609	20.0625	20.5641	21.0656	21.5672	22.0687	22.5703	23.0719	23.5734
49.1531	1.0721	0.114	0.1303	0.17742	0.18058	0.23095	0.30596	0.36604	0.51739	0.61827	0.71592	0.73496	0.73484	0.73156	0.7346	0.73449	0.73123	0.76904	0.78458	0.86048	0.92018	0.93558	0.98585	0.98571	1.036	0.97929	0.93183	0.88435	0.88423	0.88409	0.98472	0.98459	1.0169	1.0169	1.0198	1.0168	0.98404	1.0225	1.0342	1.0253	1.034	0.9835	0.98336	0.98323	0.96582	0.96004	0.98295	0.98282	1.0103
51.1061	1.1326	0.26075	0.52149	1.043	1.5645	2.086	2.6075	3.1289	3.6504	4.1719	4.6934	5.2149	5.7364	6.2579	6.7794	7.3009	7.8224	8.3438	8.8653	9.3868	9.9083	10.4298	10.9513	11.4728	11.9943	12.5158	13.0373	13.5588	14.0802	14.6017	15.1232	15.6447	16.1662	16.6877	16.9484	17.2092	17.7307	18.2522	18.7737	19.2951	19.8166	20.3381	20.8596	21.3811	21.9026	22.4241	22.9456	23.4671	23.9886
51.1061	1.1326	0.058633	0.15837	0.26584	0.35979	0.37317	0.565	0.61582	0.67607	0.72307	0.67594	0.77756	0.80611	0.77924	0.77912	0.81526	0.81346	0.76623	0.8206	0.92756	0.98182	0.97993	1.0201	1.0323	1.0322	1.0829	1.069	1.025	1.0164	1.0283	1.0316	1.0822	1.0821	1.1228	1.1326	1.1325	1.1324	1.1274	1.0813	1.0812	1.0811	1.0809	1.0714	1.0682	1.0806	1.0789	0.97875	0.92323	0.86627
36.7276	1.3848	0.18739	0.37477	0.74954	1.1243	1.4991	1.8739	2.2486	2.6234	2.9982	3.3729	3.7477	4.1225	4.4973	4.872	5.2468	5.6216	5.9963	6.3711	6.7459	7.1207	7.4954	7.8702	8.245	8.6197	8.9945	9.3693	9.7441	10.1188	10.4936	10.8684	11.2431	11.6179	11.9927	12.3675	12.7422	13.117	13.4918	13.8665	14.2413	14.6161	14.9909	15.3656	15.7404	16.1152	16.4899	16.8647	17.2395	17.6143
36.7276	1.3848	0.20749	0.25859	0.31581	0.41642	0.4179	0.46289	0.4689	0.56351	0.57097	0.57091	0.62192	0.66853	0.76772	0.77501	0.77495	0.77488	0.77482	0.76759	0.62144	0.62138	0.7703	0.86957	0.92203	0.92758	1.0227	1.031	1.0296	1.0805	1.0804	1.0804	1.0803	1.0802	1.0801	1.0801	1.131	1.1309	1.1309	1.1805	1.2329	1.2341	1.2314	1.1816	1.1815	1.1815	1.2299	1.2772	1.2834	1.2833
27.2062	1.5388	0.13881	0.27761	0.55523	0.83284	1.1105	1.3881	1.6657	1.9433	2.2209	2.4985	2.7761	3.0538	3.3314	3.609	3.8866	4.1642	4.4418	4.7194	4.9971	5.2747	5.5523	5.8299	6.1075	6.3851	6.6627	6.9404	7.218	7.4956	7.7732	8.0508	8.3284	8.606	8.8837	9.1613	9.4389	9.7165	9.9941	10.2717	10.5493	10.8269	11.1046	11.3822	11.6598	11.9374	12.215	12.4926	12.7702	13.0479
27.2062	1.5388	0.10257	0.15453	0.20582	0.25735	0.30864	0.35894	0.46149	0.4625	0.56428	0.56533	0.56534	0.56535	0.56509	0.61635	0.61636	0.66645	0.66762	0.66793	0.66794	0.87207	0.92298	0.92393	0.97483	0.97516	1.0264	1.1282	1.1292	1.1794	1.1805	1.1805	1.2302	1.2313	1.2313	1.2313	1.2317	1.2317	1.2317	1.2821	1.3341	1.3337	1.3337	1.3337	1.3845	1.3853	1.3853	1.3853	1.3853	1.4361
13.4757	0.651	0.068754	0.13751	0.27501	0.41252	0.55003	0.68754	0.82504	0.96255	1.1001	1.2376	1.3751	1.5126	1.6501	1.7876	1.9251	2.0626	2.2001	2.3376	2.4751	2.6126	2.7501	2.8877	3.0252	3.1627	3.3002	3.4377	3.5752	3.7127	3.8502	3.9877	4.1252	4.2627	4.4002	4.5377	4.6752	4.744	4.8128	4.9503	5.0878	5.2253	5.3628	5.5003	5.6378	5.7753	5.9128	6.0503	6.1878	6.3253
13.4757	0.651	0.19959	0.2495	0.2994	0.35062	0.40052	0.4491	0.50163	0.50161	0.5016	0.55147	0.60137	0.60136	0.60004	0.60133	0.60132	0.60131	0.6013	0.60129	0.60127	0.59997	0.60125	0.60123	0.60122	0.59993	0.55133	0.55131	0.55003	0.55129	0.55128	0.55127	0.55125	0.59989	0.60113	0.59987	0.60111	0.651	0.65099	0.64849	0.60109	0.60108	0.59983	0.60106	0.60104	0.60103	0.60102	0.60101	0.60099	0.59976
38.2209	0.80636	0.195	0.39001	0.78002	1.17	1.56	1.95	2.3401	2.7301	3.1201	3.5101	3.9001	4.2901	4.6801	5.0701	5.4601	5.8501	6.2401	6.6301	7.0202	7.4102	7.8002	8.1902	8.5802	8.9702	9.1652	9.3602	9.7502	10.1402	10.5302	10.9202	11.3103	11.7003	12.0903	12.4803	12.8703	13.2603	13.6503	14.0403	14.4303	14.8203	15.2103	15.6003	15.9904	16.3804	16.7704	17.1604	17.5504	17.9404
38.2209	0.80636	0.1017	0.10689	0.25229	0.35781	0.41053	0.46068	0.55346	0.55973	0.56091	0.5596	0.60976	0.64516	0.65254	0.65982	0.65976	0.65969	0.70864	0.70977	0.75873	0.75282	0.71079	0.75395	0.7597	0.80523	0.80636	0.75954	0.75947	0.75494	0.70808	0.70694	0.70909	0.71012	0.70896	0.70889	0.7099	0.70983	0.7087	0.65845	0.65942	0.65935	0.65825	0.65411	0.65411	0.60796	0.6079	0.65402	0.65894	0.65788
53.827	1.0211	0.27463	0.54925	1.0985	1.6478	2.197	2.7463	3.2955	3.8448	4.394	4.9433	5.4925	6.0418	6.5911	7.1403	7.6896	8.2388	8.7881	9.3373	9.8866	10.4358	10.9851	11.5343	12.0836	12.6329	13.1821	13.7314	14.2806	14.8299	15.3791	15.9284	16.4776	17.0269	17.5762	18.1254	18.6747	19.2239	19.7732	20.0478	20.3224	20.8717	21.4209	21.9702	22.5194	23.0687	23.618	24.1672	24.7165	25.2657
53.827	1.0211	0.10745	0.12463	0.24802	0.25828	0.30514	0.38193	0.39894	0.44249	0.43243	0.44594	0.43589	0.46603	0.56993	0.65718	0.68759	0.7339	0.80146	0.75446	0.77084	0.76099	0.8308	0.84853	0.88415	0.87113	0.90207	0.88706	0.98989	0.93718	0.93703	0.94598	0.87075	0.90522	0.92096	0.88623	0.91452	0.98656	0.99639	1.0211	0.98621	0.97992	0.91117	0.87916	0.81661	0.85775	0.83466	0.82849	0.86064	0.88756
39.4639	1.2699	0.20135	0.40269	0.80539	1.2081	1.6108	2.0135	2.4162	2.8188	3.2215	3.6242	4.0269	4.4296	4.8323	5.235	5.6377	6.0404	6.4431	6.8458	7.2485	7.6512	8.0539	8.4565	8.8592	9.2619	9.6646	10.0673	10.47	10.8727	11.2754	11.6781	12.0808	12.4835	12.8862	13.2889	13.6915	14.0942	14.4969	14.8996	15.3023	15.705	16.1077	16.5104	16.9131	17.3158	17.7185	18.1212	18.5239	18.9265
39.4639	1.2699	0.10123	0.16507	0.22226	0.26953	0.3234	0.36739	0.42124	0.55995	0.5795	0.61377	0.57938	0.62668	0.66753	0.68039	0.68031	0.68023	0.71474	0.7845	0.79357	0.81906	0.83172	0.8696	0.87905	0.97384	1.0338	1.0337	1.0368	1.0336	1.0747	1.0334	1.0653	1.0838	1.0868	1.0683	1.0208	1.1311	1.1341	1.1371	1.1339	1.1814	1.2107	1.1873	1.1842	1.169	1.169	1.1869	1.2255	1.2343
25.5211	1.1263	0.13021	0.26042	0.52084	0.78126	1.0417	1.3021	1.5625	1.8229	2.0834	2.3438	2.6042	2.8646	3.125	3.3854	3.6459	3.9063	4.1667	4.4271	4.6875	4.948	5.2084	5.4688	5.7292	5.9896	6.1198	6.2501	6.5105	6.7709	7.0313	7.2917	7.5521	7.8126	8.073	8.3334	8.5938	8.8542	9.1147	9.3751	9.6355	9.8959	10.1563	10.4168	10.6772	10.9376	11.198	11.4584	11.7189	11.9793
25.5211	1.1263	0.15514	0.20421	0.30729	0.35932	0.40841	0.41229	0.4113	0.41224	0.46328	0.46325	0.51237	0.51331	0.61537	0.71462	0.76936	0.76932	0.86952	0.87133	0.8713	0.92141	0.97329	1.0207	1.0234	1.1227	1.1263	1.1262	1.1262	1.1253	1.1262	1.1261	1.1261	1.126	1.1251	1.1259	1.1259	1.1259	1.1258	1.1258	1.1257	1.1257	1.1256	1.1256	1.1256	1.1247	1.1255	1.1254	1.1223	1.0744
34.7312	1.0028	0.1772	0.3544	0.7088	1.0632	1.4176	1.772	2.1264	2.4808	2.8352	3.1896	3.544	3.8984	4.2528	4.6072	4.9616	5.316	5.6704	6.0248	6.3792	6.7336	7.088	7.4424	7.7968	8.1512	8.5056	8.86	9.2144	9.5688	9.9232	10.2776	10.632	10.9864	11.3408	11.6952	12.0496	12.404	12.7584	13.1128	13.29	13.4672	13.8216	14.176	14.5304	14.8848	15.2392	15.5936	15.948	16.3024
34.7312	1.0028	0.10186	0.15728	0.35019	0.35912	0.46091	0.50911	0.56085	0.65906	0.70376	0.76074	0.76067	0.76061	0.90714	0.91053	0.91047	0.9104	0.91204	0.91027	0.91019	0.91013	0.91006	0.90999	0.90992	0.90985	0.90979	0.90643	0.85968	0.85962	0.90306	0.86116	0.85947	0.8594	0.89973	0.89814	0.90932	0.90926	0.95603	0.95913	1.0028	0.95904	0.95748	0.95742	0.91048	0.8558	0.80884	0.80878	0.85266	0.8087
44.5041	1.011	0.22706	0.45412	0.90825	1.3624	1.8165	2.2706	2.7247	3.1789	3.633	4.0871	4.5412	4.9954	5.4495	5.9036	6.3577	6.8118	7.266	7.7201	8.1742	8.6283	9.0825	9.5366	9.9907	10.4448	10.899	11.3531	11.8072	12.0343	12.2613	12.7154	13.1696	13.6237	14.0778	14.5319	14.9861	15.4402	15.8943	16.3484	16.8026	17.2567	17.7108	18.1649	18.6191	19.0732	19.5273	19.9814	20.4355	20.8897
44.5041	1.011	0.2517	0.25914	0.41196	0.46595	0.51254	0.51798	0.60581	0.6185	0.66695	0.7064	0.71892	0.75489	0.76908	0.81579	0.81923	0.81738	0.81033	0.86063	0.91951	0.91942	0.91594	0.91926	0.95931	0.96939	0.96929	0.91885	1.0094	1.011	0.96887	0.96876	0.95726	0.91504	0.86791	0.86621	0.86771	0.86762	0.86751	0.7165	0.75573	0.7148	0.75573	0.7665	0.66436	0.6658	0.66419	0.66561	0.76451	0.76592
56.8028	1.0941	0.28981	0.57962	1.1592	1.7389	2.3185	2.8981	3.4777	4.0573	4.637	5.2166	5.7962	6.3758	6.9555	7.5351	8.1147	8.6943	9.2739	9.8536	10.4332	11.0128	11.5924	11.8822	12.172	12.7517	13.3313	13.9109	14.4905	15.0701	15.6498	16.2294	16.809	17.3886	17.9682	18.5479	19.1275	19.7071	20.2867	20.8664	21.446	22.0256	22.6052	23.1848	23.7645	24.3441	24.9237	25.5033	26.0829	26.6626
56.8028	1.0941	0.056595	0.11014	0.20811	0.30911	0.40711	0.49014	0.56462	0.62999	0.71312	0.76067	0.81115	0.86457	0.83747	0.91795	0.90338	0.91792	0.90341	0.93515	0.93787	1.0159	1.0386	1.0941	1.0635	0.9906	0.98762	1.041	0.99021	1.0439	0.98722	0.99349	0.97325	0.98685	1.0181	1.0154	1.0234	0.98633	0.98616	0.97265	0.9141	0.96989	0.9167	0.9724	1.0307	1.0384	1.0356	1.0199	0.97712	0.9368
44.8969	1.3391	0.22907	0.45813	0.91626	1.3744	1.8325	2.2907	2.7488	3.2069	3.6651	4.1232	4.5813	5.0394	5.4976	5.9557	6.4138	6.872	7.3301	7.7882	8.2464	8.7045	9.1626	9.6208	10.0789	10.537	10.9952	11.4533	11.9114	12.3695	12.8277	13.2858	13.7439	14.2021	14.6602	15.1183	15.5765	16.0346	16.4927	16.9509	17.409	17.8671	18.3253	18.5543	18.7834	19.2415	19.6997	20.1578	20.6159	21.074
44.8969	1.3391	0.11221	0.20874	0.41224	0.47863	0.52939	0.55959	0.57754	0.58002	0.62822	0.68152	0.67889	0.78304	0.78043	0.83367	0.83107	0.83346	0.83332	0.83321	0.92001	0.93472	1.0192	1.0362	1.0361	1.036	1.0359	1.0794	1.1326	1.1373	1.1879	1.1878	1.1877	1.19	1.1875	1.1897	1.2725	1.3117	1.2749	1.2909	1.3255	1.3324	1.3369	1.3391	1.3367	1.2858	1.2372	1.237	1.2877	1.3206
31.5737	1.7386	0.16109	0.32218	0.64436	0.96654	1.2887	1.6109	1.9331	2.2553	2.5774	2.8996	3.2218	3.544	3.8662	4.1883	4.5105	4.8327	5.1549	5.4771	5.7992	6.1214	6.4436	6.7658	7.088	7.4101	7.7323	8.0545	8.3767	8.6989	9.021	9.3432	9.6654	9.9876	10.3098	10.6319	10.9541	11.2763	11.5985	11.9207	12.2428	12.565	12.8872	13.2094	13.5316	13.8537	14.1759	14.4981	14.8203	15.1425
31.5737	1.7386	0.10282	0.15531	0.25682	0.40996	0.46113	0.46295	0.51322	0.51416	0.51417	0.51419	0.56295	0.51368	0.51419	0.5142	0.46354	0.30958	0.25895	0.25845	0.25847	0.25849	0.36031	0.36086	0.41206	0.41208	0.56334	0.61679	0.6168	0.71619	1.3314	1.3331	1.3842	1.3842	1.4329	1.4353	1.4353	1.4353	1.4347	1.4845	1.537	1.5369	1.5369	1.5369	1.5369	1.5369	1.5376	1.5887	1.5887	1.5887
35.3868	0.905	0.18055	0.36109	0.72218	1.0833	1.4444	1.8055	2.1665	2.5276	2.8887	3.2498	3.6109	3.972	4.3331	4.6942	5.0553	5.4164	5.7774	6.1385	6.4996	6.8607	7.2218	7.4024	7.5829	7.944	8.3051	8.6662	9.0273	9.3883	9.7494	10.1105	10.4716	10.8327	11.1938	11.5549	11.916	12.2771	12.6382	12.9993	13.3603	13.7214	14.0825	14.4436	14.8047	15.1658	15.5269	15.888	16.2491	16.6102
35.3868	0.905	0.10226	0.20149	0.30674	0.35559	0.40296	0.50665	0.55997	0.56288	0.61321	0.61315	0.70803	0.71235	0.71374	0.76119	0.764	0.76394	0.76388	0.81136	0.81414	0.85884	0.86438	0.905	0.8643	0.85738	0.81384	0.81378	0.81371	0.81365	0.85992	0.8599	0.8135	0.80552	0.76306	0.76299	0.81329	0.81322	0.86353	0.81315	0.80671	0.76271	0.76138	0.71226	0.7122	0.71214	0.66177	0.71082	0.71077	0.70463
21.5942	0.96179	0.11017	0.22035	0.4407	0.66105	0.8814	1.1017	1.3221	1.5424	1.7628	1.9831	2.2035	2.4238	2.6442	2.8645	3.0849	3.3052	3.5256	3.7459	3.9663	4.1866	4.407	4.6273	4.8477	5.068	5.2884	5.5087	5.7291	5.9494	6.1698	6.3901	6.6105	6.8308	7.0512	7.2715	7.4919	7.7122	7.9326	8.1529	8.3733	8.5936	8.814	9.0343	9.2546	9.475	9.6953	9.9157	10.136	10.3564
21.5942	0.96179	0.10125	0.10217	0.10262	0.2034	0.20384	0.20383	0.35568	0.35566	0.40625	0.456	0.45685	0.50746	0.50786	0.55721	0.55803	0.65924	0.65922	0.65919	0.65838	0.60855	0.65877	0.65914	0.70971	0.70969	0.70966	0.76027	0.76024	0.8108	0.81078	0.81075	0.81073	0.8107	0.81068	0.81065	0.86092	0.86122	0.8612	0.86117	0.86115	0.8105	0.81047	0.81045	0.86104	0.91103	0.91161	0.91159	0.91155	0.91153
34.413	0.99892	0.17558	0.35115	0.70231	1.0535	1.4046	1.7558	2.1069	2.4581	2.8092	3.1604	3.5115	3.8627	4.2138	4.565	4.9161	5.2673	5.6185	5.9696	6.3208	6.6719	7.0231	7.3742	7.7254	8.0765	8.4277	8.7788	9.13	9.4811	9.8323	10.1834	10.5346	10.8857	11.2369	11.5881	11.9392	12.2904	12.6415	12.9927	13.3438	13.695	14.0461	14.3973	14.7484	15.0996	15.4507	15.8019	16.153	16.5042
34.413	0.99892	0.0057348	0.011461	0.011421	0.059502	0.15194	0.15947	0.21134	0.20942	0.20752	0.10932	0.11114	0.1111	0.10922	0.11102	0.10915	0.13907	0.10908	0.11086	0.1518	0.16078	0.16074	0.1607	0.21064	0.15883	0.16055	0.15875	0.19994	0.20867	0.21037	0.2603	0.30851	0.31019	0.30843	0.3101	0.39979	0.45146	0.4599	0.5098	0.50975	0.45972	0.5063	0.50793	0.55289	0.55945	0.60938	0.65925	0.70428	0.70911
37.0345	1.0132	0.18895	0.3779	0.75581	1.1337	1.5116	1.8895	2.2674	2.6453	3.0232	3.4011	3.779	4.1569	4.5348	4.9127	5.2906	5.6686	6.0465	6.4244	6.8023	7.1802	7.5581	7.936	8.3139	8.6918	9.0697	9.4476	9.8255	10.2034	10.3923	10.5813	10.9592	11.3371	11.715	12.0929	12.4708	12.8487	13.2266	13.6045	13.9824	14.3603	14.7382	15.1161	15.494	15.8719	16.2498	16.6277	17.0057	17.3836
37.0345	1.0132	0.0043738	0.050298	0.20119	0.20984	0.20119	0.20976	0.20261	0.15938	0.2557	0.25989	0.30037	0.30455	0.30454	0.35207	0.35755	0.35479	0.35478	0.36017	0.36012	0.4077	0.4553	0.36001	0.45398	0.60876	0.66164	0.91289	0.96308	0.963	1.0132	1.0131	1.0067	0.96397	0.96015	0.96262	0.96379	0.91341	0.96357	0.96349	0.96341	0.96213	0.96206	0.96198	0.96191	0.96184	0.95594	0.91147	0.86113	0.86106
45.4604	0.97353	0.23194	0.46388	0.92776	1.3916	1.8555	2.3194	2.7833	3.2472	3.7111	4.1749	4.6388	5.1027	5.5666	6.0305	6.4943	6.9582	7.4221	7.886	8.3499	8.8138	9.2776	9.7415	9.9735	10.2054	10.6693	11.1332	11.597	12.0609	12.5248	12.9887	13.4526	13.9164	14.3803	14.8442	15.3081	15.772	16.2359	16.6997	17.1636	17.6275	18.0914	18.5553	19.0191	19.483	19.9469	20.4108	20.8747	21.3386
45.4604	0.97353	0.10462	0.15527	0.30884	0.4134	0.56365	0.56846	0.62062	0.62053	0.6695	0.671	0.77061	0.8227	0.8226	0.86538	0.87306	0.87142	0.87286	0.87275	0.92179	0.91419	0.92165	0.92305	0.97353	0.97195	0.97332	0.97176	0.92247	0.92237	0.92083	0.92216	0.92205	0.92196	0.92185	0.92036	0.92164	0.92154	0.97199	0.97188	0.97043	0.97168	0.96094	0.91297	0.92081	0.91941	0.92061	0.9205	0.91273	0.86087
56.4237	1.1593	0.28788	0.57575	1.1515	1.7273	2.303	2.8788	3.4545	4.0303	4.606	5.1818	5.7575	6.3333	6.909	7.4848	8.0605	8.6363	9.212	9.7878	10.3635	10.9393	11.515	12.0908	12.6665	13.2423	13.8181	14.3938	14.9696	15.5453	15.8332	16.1211	16.6968	17.2726	17.8483	18.4241	18.9998	19.5756	20.1513	20.7271	21.3028	21.8786	22.4543	23.0301	23.6058	24.1816	24.7573	25.3331	25.9088	26.4846
56.4237	1.1593	0.10911	0.2024	0.31938	0.38174	0.46323	0.57615	0.62667	0.6733	0.7355	0.73561	0.78592	0.81717	0.82866	0.79717	0.81322	0.84753	0.91425	0.97617	1.0026	1.0303	1.0528	1.0377	1.0413	1.0151	1.015	1.0879	1.1124	1.1161	1.1593	1.1455	1.1344	1.0911	1.1051	1.0909	1.0763	1.0943	1.0472	1.0796	1.0903	1.0467	1.0288	1.0651	1.0499	0.99921	1.1001	1.0754	1.0492	1.0438
47.0298	1.2237	0.23995	0.4799	0.95979	1.4397	1.9196	2.3995	2.8794	3.3593	3.8392	4.3191	4.799	5.2789	5.7588	6.2386	6.7185	7.1984	7.6783	8.1582	8.6381	9.118	9.5979	10.0778	10.5577	11.0376	11.5175	11.9974	12.4773	12.9572	13.4371	13.917	14.3969	14.8768	15.3567	15.8366	16.3165	16.7964	17.2763	17.7562	18.2361	18.7159	19.1958	19.6757	20.1556	20.3956	20.6355	21.1154	21.5953	22.0752
47.0298	1.2237	0.10691	0.20625	0.26974	0.37658	0.42744	0.51181	0.56768	0.58	0.62347	0.667	0.68165	0.72029	0.77118	0.77115	0.77835	0.82199	0.85611	0.83387	0.82901	0.81946	0.95572	0.98638	1.0717	1.0834	1.088	1.1365	1.1295	1.0368	1.0854	1.0898	1.0897	1.1292	1.1755	1.189	1.2128	1.1799	1.1731	1.1908	1.1907	1.2129	1.1774	1.1861	1.1881	1.2237	1.1901	1.1391	1.1369	1.1367
34.7465	1.4402	0.17728	0.35456	0.70911	1.0637	1.4182	1.7728	2.1273	2.4819	2.8365	3.191	3.5456	3.9001	4.2547	4.6092	4.9638	5.3183	5.6729	6.0275	6.382	6.7366	7.0911	7.4457	7.8002	8.1548	8.5094	8.8639	9.2185	9.573	9.9276	10.2821	10.6367	10.9912	11.3458	11.7004	12.0549	12.4095	12.764	13.1186	13.4731	13.8277	14.1823	14.5368	14.8914	15.2459	15.4232	15.6005	15.955	16.3096
34.7465	1.4402	0.1553	0.25554	0.26733	0.35776	0.42056	0.46578	0.47158	0.57183	0.62097	0.62285	0.672	0.72116	0.72684	0.72677	0.72672	0.774	0.82131	0.77769	0.81196	0.77762	0.92524	1.0274	1.0839	1.1276	1.1349	1.1823	1.2279	1.2369	1.2825	1.2861	1.2843	1.2878	1.2842	1.2824	1.2876	1.3862	1.3897	1.3896	1.3895	1.4371	1.4353	1.3894	1.3893	1.4386	1.4402	1.4401	1.435	1.389
23.8567	1.0344	0.12172	0.24344	0.48687	0.73031	0.97374	1.2172	1.4606	1.7041	1.9475	2.1909	2.4344	2.6778	2.9212	3.1647	3.4081	3.6515	3.895	4.1384	4.3818	4.6253	4.8687	5.1122	5.3556	5.599	5.8425	6.0859	6.3293	6.5728	6.8162	7.0596	7.3031	7.5465	7.7899	8.0334	8.2768	8.5203	8.7637	9.0071	9.2506	9.494	9.7374	9.9809	10.2243	10.4677	10.7112	10.9546	11.1981	11.4415
23.8567	1.0344	0.15629	0.16216	0.30963	0.41187	0.42063	0.46297	0.4717	0.51407	0.52277	0.52275	0.57384	0.57381	0.61912	0.62488	0.62484	0.67306	0.6759	0.67587	0.62189	0.62472	0.62183	0.66438	0.62466	0.62462	0.62459	0.66717	0.71261	0.72112	0.72674	0.77783	0.81766	0.81765	0.77777	0.82605	0.82882	0.8232	0.82042	0.82875	0.87706	0.86871	0.82869	0.82865	0.93086	0.93082	0.97363	0.97638	0.93075	0.93345
28.967	0.79622	0.14779	0.29558	0.59116	0.88675	1.1823	1.4779	1.7735	2.0691	2.3647	2.6602	2.9558	3.2514	3.547	3.8426	4.1381	4.4337	4.7293	5.0249	5.3205	5.6161	5.9116	6.2072	6.355	6.5028	6.7984	7.094	7.3896	7.6851	7.9807	8.2763	8.5719	8.8675	9.163	9.4586	9.7542	10.0498	10.3454	10.641	10.9365	11.2321	11.5277	11.8233	12.1189	12.4144	12.71	13.0056	13.3012	13.5968
28.967	0.79622	0.20036	0.25836	0.35325	0.36378	0.41384	0.46127	0.51134	0.56402	0.60886	0.65893	0.65371	0.61398	0.65627	0.664	0.70375	0.66394	0.714	0.7538	0.75635	0.7139	0.75885	0.76391	0.79622	0.76133	0.66368	0.75124	0.75626	0.71369	0.70864	0.66353	0.7061	0.71354	0.75365	0.76354	0.76349	0.75852	0.71334	0.71084	0.66319	0.70834	0.71319	0.71314	0.71309	0.751	0.75583	0.70576	0.6629	0.66286
44.2211	0.97225	0.22562	0.45124	0.90247	1.3537	1.8049	2.2562	2.7074	3.1587	3.6099	4.0611	4.5124	4.9636	5.4148	5.8661	6.3173	6.7685	7.2198	7.671	8.1223	8.5735	9.0247	9.476	9.9272	10.3784	10.8297	11.0553	11.2809	11.7321	12.1834	12.6346	13.0858	13.5371	13.9883	14.4396	14.8908	15.342	15.7933	16.2445	16.6957	17.147	17.5982	18.0494	18.5007	18.9519	19.4032	19.8544	20.3056	20.7569
44.2211	0.97225	0.1595	0.21816	0.26644	0.31882	0.3167	0.45967	0.55842	0.60678	0.65917	0.67115	0.70551	0.71742	0.66501	0.76972	0.81612	0.81606	0.81601	0.82177	0.84699	0.85664	0.87002	0.86422	0.87179	0.92015	0.96669	0.97225	0.96655	0.9535	0.91979	0.90681	0.82068	0.81876	0.81322	0.76823	0.76994	0.85626	0.8184	0.82009	0.81292	0.80934	0.81984	0.85441	0.76935	0.75716	0.6043	0.56764	0.60596	0.61783
41.876	0.9694	0.21365	0.42731	0.85461	1.2819	1.7092	2.1365	2.5638	2.9911	3.4184	3.8458	4.2731	4.7004	5.1277	5.555	5.9823	6.4096	6.8369	7.2642	7.6915	8.1188	8.5461	8.9734	9.4007	9.828	10.2553	10.6827	11.11	11.5373	11.7509	11.9646	12.3919	12.8192	13.2465	13.6738	14.1011	14.5284	14.9557	15.383	15.8103	16.2376	16.6649	17.0922	17.5196	17.9469	18.3742	18.8015	19.2288	19.6561
41.876	0.9694	0.050632	0.15323	0.25847	0.31172	0.31298	0.36355	0.41282	0.41406	0.46334	0.60748	0.61637	0.60998	0.56561	0.65806	0.66551	0.66667	0.70863	0.76045	0.81829	0.81821	0.76754	0.8157	0.86746	0.86856	0.86847	0.86839	0.91431	0.96489	0.9694	0.96931	0.96586	0.95693	0.91853	0.96355	0.96898	0.96889	0.9688	0.96871	0.96333	0.91797	0.96222	0.91889	0.91777	0.91769	0.9176	0.91751	0.91543	0.91042
30.2652	1.3297	0.15441	0.30883	0.61766	0.92649	1.2353	1.5441	1.853	2.1618	2.4706	2.7795	3.0883	3.3971	3.7059	4.0148	4.3236	4.6324	4.9413	5.2501	5.5589	5.8677	6.1766	6.4854	6.7942	7.1031	7.4119	7.7207	8.0295	8.3384	8.6472	8.956	9.2649	9.5737	9.8825	10.1913	10.5002	10.809	11.1178	11.4267	11.7355	12.0443	12.3532	12.662	12.9708	13.2796	13.5885	13.8973	14.2061	14.515
30.2652	1.3297	0.10617	0.20526	0.21467	0.25596	0.3137	0.31601	0.36203	0.45881	0.46808	0.51874	0.55787	0.56938	0.61087	0.62003	0.61998	0.61994	0.61989	0.76744	0.77193	0.86656	0.915	0.97471	0.9769	0.9746	1.0163	1.067	1.0781	1.0758	1.0758	1.0779	1.1154	1.1727	1.1792	1.1791	1.1769	1.1768	1.1789	1.1788	1.2165	1.1766	1.2294	1.1766	1.1765	1.1786	1.2693	1.2777	1.2777	1.2797
21.6971	0.86984	0.1107	0.2214	0.4428	0.6642	0.88559	1.107	1.3284	1.5498	1.7712	1.9926	2.214	2.4354	2.6568	2.8782	3.0996	3.321	3.5424	3.7638	3.9852	4.2066	4.428	4.6494	4.8708	5.0922	5.3136	5.535	5.7564	5.9778	6.1992	6.4206	6.642	6.8634	7.0848	7.3062	7.5276	7.749	7.9703	8.1917	8.4131	8.6345	8.8559	9.0773	9.2987	9.5201	9.7415	9.9629	10.1843	10.295
21.6971	0.86984	0.15356	0.20467	0.25593	0.25594	0.30709	0.35826	0.46057	0.46058	0.46058	0.51175	0.51176	0.51184	0.51185	0.51186	0.46064	0.46064	0.46064	0.51157	0.51179	0.56269	0.56292	0.61393	0.61405	0.61418	0.71646	0.76745	0.76745	0.81841	0.81855	0.86951	0.86966	0.86966	0.86965	0.86965	0.86982	0.86982	0.86982	0.86964	0.86964	0.86964	0.86964	0.86963	0.86963	0.86963	0.86963	0.86984	0.86984	0.86984
33.0052	0.75387	0.16839	0.33679	0.67358	1.0104	1.3472	1.6839	2.0207	2.3575	2.6943	3.0311	3.3679	3.7047	4.0415	4.3782	4.715	5.0518	5.3886	5.7254	6.0622	6.399	6.7358	7.0725	7.4093	7.7461	8.0829	8.4197	8.7565	9.0933	9.4301	9.7669	10.1036	10.4404	10.7772	11.114	11.4508	11.7876	12.1244	12.4612	12.7979	13.1347	13.4715	13.8083	14.1451	14.4819	14.8187	15.1555	15.4922	15.829
33.0052	0.75387	0.25056	0.25124	0.3517	0.40205	0.45244	0.45221	0.50181	0.55138	0.55271	0.65207	0.65263	0.65293	0.70156	0.70127	0.65265	0.70273	0.70149	0.65266	0.653	0.65135	0.6527	0.65271	0.65308	0.70283	0.65279	0.65317	0.65319	0.65283	0.65285	0.65325	0.65208	0.6028	0.60323	0.55279	0.60288	0.6029	0.60335	0.65209	0.65298	0.70349	0.70305	0.70306	0.70354	0.70356	0.70314	0.70315	0.70366	0.70318
45.9925	0.97453	0.23466	0.46931	0.93862	1.4079	1.8772	2.3466	2.8159	3.2852	3.7545	4.2238	4.6931	5.1624	5.6317	6.101	6.5704	7.0397	7.509	7.9783	8.4476	8.9169	9.3862	9.8555	10.3248	10.7941	11.2635	11.7328	12.2021	12.6714	13.1407	13.61	14.0793	14.5486	15.0179	15.2526	15.4873	15.9566	16.4259	16.8952	17.3645	17.8338	18.3031	18.7724	19.2417	19.7111	20.1804	20.6497	21.119	21.5883
45.9925	0.97453	0.15351	0.21312	0.32074	0.40769	0.47172	0.66176	0.67304	0.70753	0.72325	0.72314	0.72304	0.72294	0.77319	0.77308	0.90875	0.92623	0.96122	0.97421	0.97409	0.97399	0.9235	0.92338	0.92541	0.92317	0.92306	0.67115	0.89978	0.87243	0.91851	0.92257	0.96248	0.97271	0.9726	0.97453	0.96225	0.96428	0.97227	0.97017	0.61175	0.65805	0.66989	0.75665	0.805	0.72002	0.7683	0.77015	0.77005	0.71962
49.2208	1.1601	0.25113	0.50225	1.0045	1.5068	2.009	2.5113	3.0135	3.5158	4.018	4.5203	5.0225	5.5248	6.027	6.5293	7.0315	7.5338	8.0361	8.5383	9.0406	9.5428	10.0451	10.5473	11.0496	11.5518	12.0541	12.5563	13.0586	13.5608	14.0631	14.5653	15.0676	15.5699	16.0721	16.5744	17.0766	17.3277	17.5789	18.0811	18.5834	19.0856	19.5879	20.0901	20.5924	21.0946	21.5969	22.0991	22.6014	23.1037
49.2208	1.1601	0.10112	0.16437	0.30589	0.40448	0.51311	0.56364	0.61166	0.66218	0.72511	0.72256	0.72249	0.77543	0.85694	0.83073	0.86418	0.91231	0.88099	0.92903	1.0277	1.03	1.0204	1.0732	1.0614	1.0731	1.0731	1.0753	1.0155	1.0752	1.066	1.0774	1.0705	1.0659	1.0749	1.0816	1.1163	1.1601	1.1296	1.0812	1.1228	1.1118	1.081	1.0721	1.0677	1.0677	1.0806	1.0805	1.0761	1.0739
37.8328	1.3261	0.19302	0.38605	0.7721	1.1581	1.5442	1.9302	2.3163	2.7023	3.0884	3.4744	3.8605	4.2465	4.6326	5.0186	5.4047	5.7907	6.1768	6.5628	6.9489	7.3349	7.721	8.107	8.4931	8.8791	9.2652	9.6512	10.0373	10.4233	10.8094	11.1954	11.5815	11.9675	12.3536	12.7396	13.1256	13.5117	13.8977	14.2838	14.6698	15.0559	15.4419	15.828	16.214	16.6001	16.9861	17.3722	17.7582	17.9513
37.8328	1.3261	0.15275	0.20775	0.31056	0.36243	0.36238	0.45915	0.46409	0.51492	0.66367	0.66752	0.66746	0.71828	0.71821	0.71815	0.71809	0.71895	0.71796	0.71789	0.61602	0.56507	0.76497	0.7685	0.86758	0.87016	0.97179	1.0692	1.0735	1.1242	1.1241	1.1249	1.124	1.174	1.2256	1.2255	1.1745	1.1744	1.1751	1.222	1.2736	1.2759	1.2758	1.2757	1.2764	1.2763	1.2755	1.2754	1.3219	1.3261
28.0799	1.5442	0.14326	0.28653	0.57306	0.85959	1.1461	1.4326	1.7192	2.0057	2.2922	2.5788	2.8653	3.1518	3.4384	3.7249	4.0114	4.2979	4.5845	4.871	5.1575	5.4441	5.7306	6.0171	6.3036	6.5902	6.8767	7.1632	7.4498	7.7363	8.0228	8.3094	8.5959	8.8824	9.1689	9.4555	9.742	10.0285	10.3151	10.6016	10.8881	11.1746	11.4612	11.7477	12.0342	12.3208	12.6073	12.8938	13.1803	13.4669
28.0799	1.5442	0.20727	0.2168	0.31881	0.36031	0.46549	0.5165	0.5612	0.57693	0.61848	0.62474	0.67886	0.72985	0.72357	0.72357	0.77145	0.78075	0.7776	0.72966	0.78064	0.86722	0.93052	0.93355	1.0355	1.0711	1.0864	1.1313	1.1374	1.1914	1.1883	1.2332	1.2392	1.2871	1.3411	1.3381	1.2931	1.341	1.341	1.3799	1.3919	1.4309	1.4428	1.4457	1.4368	1.4397	1.3828	1.3946	1.3916	1.4307
[truncated: 52 more columns]
