# Supplementary material for: A technique system for the measurement, reconstruction and character extraction of rice plant architecture
Source: PLoS One. 2017 May 30;12(5):e0177205. doi: 10.1371/journal.pone.0177205 (PMC5448746; doi:10.1371/journal.pone.0177205)
Supplement: S2 Data — There four type file in the zip file, SystemData is parameters of paratus, SSP_LCAA correspond to the special position of stem, leafvein correspond to data of leaf midrib curves, leafshape correspond to the data of leaf shape. 101: correspond to neighbor 8 hills of Sample S1 (NSICRc222), 1: correspond to neighbor 8 hills of Sample S2 (NSICRc124H). (ZIP) [file pone.0177205.s008.zip › leafshape11MarC102.xls]

## Sheet: Sheet1
Length	Width	data9	data10	data11	data12	data13	data14	data15	data16	data17	data18	data19	data20	data21	data22	data23	data24	data25	data26	data27	data28	data29	data30	data31	data32	data33	data34	data35	data36	data37	data38	data39	data40	data41	data42	data43	data44	data45	data46	data47	data48	data49	data50	data51	data52	data53	data54	data55	data56
30.2352	1.1095	0.15426	0.30852	0.61705	0.92557	1.2341	1.5426	1.8511	2.1597	2.4682	2.7767	3.0852	3.3938	3.7023	4.0108	4.3193	4.6278	4.9364	5.2449	5.5534	5.8619	6.1705	6.479	6.7875	7.096	7.4045	7.7131	8.0216	8.1759	8.3301	8.6386	8.9472	9.2557	9.5642	9.8727	10.1813	10.4898	10.7983	11.1068	11.4153	11.7239	12.0324	12.3409	12.6494	12.958	13.2665	13.575	13.8835	14.1921
30.2352	1.1095	0.10169	0.20594	0.25483	0.25737	0.30753	0.35769	0.45171	0.45799	0.55832	0.60849	0.60844	0.65737	0.754	0.75889	0.80416	0.80899	0.80894	0.85428	0.85905	0.859	0.85894	0.90319	0.90905	0.90899	0.90894	0.95793	1.0537	1.1095	1.1095	1.0593	1.0592	1.0992	1.0592	1.0591	1.1093	1.1092	1.1091	1.1091	1.0588	1.0588	1.0075	0.95835	0.95298	0.90811	0.90806	0.90801	0.90796	0.9079
33.8989	0.96727	0.17295	0.34591	0.69181	1.0377	1.3836	1.7295	2.0754	2.4213	2.7673	3.1132	3.4591	3.805	4.1509	4.4968	4.8427	5.1886	5.5345	5.8804	6.2263	6.5722	6.9181	7.264	7.61	7.9559	8.3018	8.6477	8.9936	9.3395	9.6854	9.8583	10.0313	10.3772	10.7231	11.069	11.4149	11.7608	12.1067	12.4526	12.7986	13.1445	13.4904	13.8363	14.1822	14.5281	14.874	15.2199	15.5658	15.9117
33.8989	0.96727	0.10461	0.15307	0.26147	0.36409	0.46099	0.46474	0.51316	0.5635	0.61568	0.6604	0.66596	0.70513	0.71622	0.71432	0.7161	0.71605	0.81492	0.86525	0.90288	0.90835	0.86339	0.8112	0.85802	0.76443	0.76082	0.75549	0.76607	0.76601	0.95855	0.96727	0.9672	0.96367	0.9116	0.96193	0.96705	0.96697	0.96691	0.96683	0.91476	0.86437	0.866	0.91295	0.91624	0.96155	0.96647	0.96641	0.96634	0.96627
37.796	1.1182	0.19284	0.38567	0.77135	1.157	1.5427	1.9284	2.314	2.6997	3.0854	3.4711	3.8567	4.2424	4.6281	5.0138	5.3994	5.7851	6.1708	6.5564	6.9421	7.3278	7.7135	8.0991	8.4848	8.8705	9.2562	9.6418	10.0275	10.4132	10.7988	11.1845	11.5702	11.9559	12.3415	12.7272	12.92	13.1129	13.4986	13.8842	14.2699	14.6556	15.0413	15.4269	15.8126	16.1983	16.5839	16.9696	17.3553	17.741
37.796	1.1182	0.15174	0.20232	0.30854	0.40634	0.41468	0.46522	0.5141	0.55144	0.56297	0.61026	0.61025	0.61672	0.66726	0.71296	0.7619	0.76986	0.8172	0.81873	0.81866	0.768	0.76949	0.66824	0.66662	0.70787	1.0559	1.0207	1.0221	1.022	1.0219	1.0129	0.96975	0.96968	1.0663	1.0721	1.1182	1.072	1.0632	0.96934	0.96927	0.91288	0.76837	0.81176	0.81738	0.96889	0.96882	0.97014	0.8185	0.81842
55.8451	1.4306	0.28492	0.56985	1.1397	1.7095	2.2794	2.8492	3.4191	3.9889	4.5588	5.1286	5.6985	6.2683	6.8382	7.408	7.9779	8.5477	9.1176	9.6874	10.2573	10.8271	11.397	11.9668	12.5367	13.1065	13.6764	14.2462	14.8161	15.3859	15.9558	16.5256	17.0955	17.6653	18.2351	18.805	19.3748	19.9447	20.5145	21.0844	21.6542	22.2241	22.509	22.7939	23.3638	23.9336	24.5035	25.0733	25.6432	26.213
55.8451	1.4306	0.10356	0.25986	0.37518	0.42387	0.47647	0.55851	0.57776	0.67722	0.679	0.67697	0.67873	0.76694	0.82887	0.97172	0.98274	1.0841	1.1328	1.1345	1.1325	1.1342	1.1812	1.1846	1.2334	1.235	1.2856	1.2854	1.2852	1.3186	1.3744	1.3744	1.3354	1.3352	1.3351	1.335	1.3348	1.3183	1.3296	1.3344	1.3817	1.3848	1.4306	1.3782	1.3337	1.3304	1.2719	1.3256	1.2825	1.2823
49.8393	1.5886	0.25428	0.50856	1.0171	1.5257	2.0343	2.5428	3.0514	3.56	4.0685	4.5771	5.0856	5.5942	6.1028	6.6113	7.1199	7.6285	8.137	8.6456	9.1542	9.6627	10.1713	10.6799	11.1884	11.697	12.2056	12.7141	13.2227	13.7312	14.2398	14.7484	15.2569	15.7655	16.2741	16.7826	17.2912	17.7998	18.3083	18.8169	19.0712	19.3255	19.834	20.3426	20.8511	21.3597	21.8683	22.3768	22.8854	23.394
49.8393	1.5886	0.2069	0.2146	0.35973	0.40913	0.47065	0.52001	0.57089	0.5723	0.66815	0.67398	0.77283	0.9183	0.92837	1.0287	1.03	1.0766	1.133	1.1713	1.1837	1.2263	1.2331	1.3239	1.3347	1.3801	1.4363	1.4804	1.5326	1.5378	1.5325	1.4866	1.4878	1.4876	1.5372	1.5383	1.5332	1.5381	1.5379	1.5789	1.5886	1.5872	1.5811	1.5775	1.5869	1.5821	1.5358	1.5876	1.5841	1.5365
22.7914	1.7379	0.11628	0.23257	0.46513	0.6977	0.93026	1.1628	1.3954	1.628	1.8605	2.0931	2.3257	2.5582	2.7908	3.0234	3.2559	3.4885	3.7211	3.9536	4.1862	4.4187	4.6513	4.8839	5.1164	5.349	5.5816	5.8141	6.0467	6.2793	6.5118	6.7444	6.977	7.2095	7.4421	7.6747	7.9072	8.1398	8.3724	8.6049	8.8375	9.0701	9.3026	9.5352	9.7678	10.0003	10.2329	10.4655	10.698	10.9306
22.7914	1.7379	0.0028581	0.051061	0.15603	0.15744	0.26094	0.3602	0.36159	0.46508	0.46365	0.46363	0.465	0.46498	0.46357	0.46355	0.41386	0.46353	0.46351	0.51318	0.5615	0.56556	0.61659	0.61792	0.66761	0.71463	0.71996	0.76566	0.76963	0.77092	0.81801	0.76959	0.77087	0.77084	0.76951	0.86901	0.87287	0.87284	0.92259	0.92383	0.9238	0.92249	0.97479	0.9735	0.87144	0.87141	0.87263	0.92241	0.92238	0.92359
33.2997	0.86378	0.1699	0.33979	0.67958	1.0194	1.3592	1.699	2.0388	2.3785	2.7183	3.0581	3.3979	3.7377	4.0775	4.4173	4.7571	5.0969	5.4367	5.7765	6.1163	6.4561	6.7958	7.1356	7.4754	7.8152	8.155	8.4948	8.8346	9.1744	9.5142	9.854	10.1938	10.5336	10.7035	10.8734	11.2131	11.5529	11.8927	12.2325	12.5723	12.9121	13.2519	13.5917	13.9315	14.2713	14.6111	14.9509	15.2907	15.6304
33.2997	0.86378	0.057464	0.11492	0.16288	0.21554	0.21312	0.21307	0.16499	0.16261	0.16257	0.16484	0.11216	0.21276	0.25616	0.263	0.26296	0.30869	0.3132	0.35443	0.41599	0.46401	0.46397	0.51648	0.55781	0.60365	0.61695	0.65614	0.66495	0.71301	0.71736	0.76543	0.80477	0.76755	0.86378	0.86157	0.76745	0.81124	0.81764	0.85932	0.85718	0.81538	0.81744	0.85075	0.81525	0.8173	0.80675	0.81093	0.81299	0.76683
45.1834	1.0738	0.23053	0.46105	0.92211	1.3832	1.8442	2.3053	2.7663	3.2274	3.6884	4.1495	4.6105	5.0716	5.5327	5.9937	6.4548	6.9158	7.3769	7.8379	8.299	8.76	9.2211	9.6821	10.1432	10.6043	10.8348	11.0653	11.5264	11.9874	12.4485	12.9095	13.3706	13.8316	14.2927	14.7537	15.2148	15.6759	16.1369	16.598	17.059	17.5201	17.9811	18.4422	18.9032	19.3643	19.8254	20.2864	20.7475	21.2085
45.1834	1.0738	0.050614	0.057709	0.11359	0.20245	0.35429	0.4049	0.46937	0.55843	0.60902	0.66818	0.71702	0.76759	0.86033	0.87039	0.867	0.91094	0.91092	1.0138	1.0154	0.92398	0.96314	1.0169	1.0153	1.0659	1.0738	0.97416	0.97405	1.0183	1.0136	1.0167	1.012	0.96292	0.96595	1.0211	1.018	0.97334	0.97324	0.96572	0.92247	0.9165	0.87023	0.87159	0.91631	0.91342	0.9191	0.91478	0.9218	0.9217
13.1334	0.50322	0.067007	0.13401	0.26803	0.40204	0.53606	0.67007	0.80409	0.9381	1.0721	1.2061	1.3401	1.4742	1.6082	1.7422	1.8762	2.0102	2.1442	2.2782	2.4123	2.5463	2.6803	2.7473	2.8143	2.9483	3.0823	3.2163	3.3504	3.4844	3.6184	3.7524	3.8864	4.0204	4.1544	4.2885	4.4225	4.5565	4.6905	4.8245	4.9585	5.0925	5.2266	5.3606	5.4946	5.6286	5.7626	5.8966	6.0306	6.1647
13.1334	0.50322	0.00016154	0.00032212	0.10093	0.15124	0.15108	0.25185	0.25169	0.30213	0.30198	0.35229	0.35229	0.35242	0.40259	0.40272	0.40258	0.45299	0.45286	0.45297	0.45284	0.45295	0.50312	0.50322	0.5031	0.5032	0.50309	0.50318	0.50307	0.50316	0.50305	0.50314	0.50304	0.50312	0.50302	0.5031	0.50301	0.50308	0.50299	0.50306	0.50298	0.50304	0.45269	0.45275	0.45267	0.45273	0.45266	0.45271	0.45264	0.45269
33.1756	0.86301	0.16926	0.33853	0.67705	1.0156	1.3541	1.6926	2.0312	2.3697	2.7082	3.0467	3.3853	3.7238	4.0623	4.4008	4.7394	5.0779	5.4164	5.755	6.0935	6.432	6.7705	7.1091	7.4476	7.7861	8.1246	8.4632	8.8017	9.1402	9.4787	9.8173	10.1558	10.3251	10.4943	10.8329	11.1714	11.5099	11.8484	12.187	12.5255	12.864	13.2025	13.5411	13.8796	14.2181	14.5566	14.8952	15.2337	15.5722
33.1756	0.86301	0.15266	0.15586	0.20211	0.25792	0.35895	0.35891	0.25365	0.15673	0.15362	0.055622	0.10103	0.4547	0.55677	0.56075	0.5607	0.55672	0.45957	0.35847	0.45851	0.45944	0.55851	0.65854	0.6623	0.66131	0.56021	0.6575	0.75945	0.76216	0.76302	0.80897	0.86126	0.86301	0.86208	0.80804	0.40829	0.40911	0.50915	0.50911	0.50738	0.4594	0.45851	0.45847	0.45925	0.45675	0.6571	0.75804	0.80932	0.81168
28.5516	1.0044	0.14567	0.29134	0.58269	0.87403	1.1654	1.4567	1.7481	2.0394	2.3307	2.6221	2.9134	3.2048	3.4961	3.7875	4.0788	4.3701	4.6615	4.9528	5.2442	5.5355	5.8269	6.1182	6.4096	6.7009	6.9922	7.2836	7.5749	7.8663	8.1576	8.3033	8.449	8.7403	9.0316	9.323	9.6143	9.9057	10.197	10.4884	10.7797	11.071	11.3624	11.6537	11.9451	12.2364	12.5278	12.8191	13.1104	13.4018
28.5516	1.0044	0.10037	0.15055	0.25455	0.30292	0.35131	0.40239	0.40503	0.45431	0.55207	0.55554	0.60484	0.64901	0.60652	0.60563	0.65665	0.70429	0.70594	0.7561	0.80298	0.80705	0.80619	0.85474	0.85713	0.90409	0.90408	0.85625	0.95348	0.95658	0.95731	1.0044	0.95651	0.95722	0.95342	0.95418	0.95638	0.95707	0.95703	0.95625	0.95693	0.95616	0.95683	0.95537	0.85644	0.8564	0.85634	0.8563	0.85557	0.85621
40.409	1.1188	0.20617	0.41234	0.82467	1.237	1.6493	2.0617	2.474	2.8864	3.2987	3.711	4.1234	4.5357	4.948	5.3604	5.7727	6.185	6.5974	7.0097	7.4221	7.8344	8.2467	8.6591	9.0714	9.4837	9.8961	10.3084	10.7207	11.1331	11.3393	11.5454	11.9578	12.3701	12.7824	13.1948	13.6071	14.0194	14.4318	14.8441	15.2564	15.6688	16.0811	16.4935	16.9058	17.3181	17.7305	18.1428	18.5551	18.9675
40.409	1.1188	0.1512	0.15809	0.35453	0.36306	0.4083	0.50736	0.65685	0.66691	0.75761	0.76592	0.81788	0.8649	0.86649	0.86805	0.91837	0.91667	0.96862	0.96853	1.0125	0.96842	1.014	1.0171	1.0186	1.0185	1.0168	1.0183	1.0655	1.1082	1.1188	1.0684	1.0653	1.0104	0.96745	0.96737	0.95691	0.9628	0.96717	1.0635	1.0678	1.0677	1.0676	1.0632	1.0171	1.017	1.0127	0.96789	0.95944	0.66415
51.3373	1.2199	0.26192	0.52385	1.0477	1.5715	2.0954	2.6192	3.1431	3.6669	4.1908	4.7146	5.2385	5.7623	6.2862	6.81	7.3339	7.8577	8.3816	8.9054	9.4293	9.9531	10.477	11.0008	11.5247	12.0485	12.5724	13.0962	13.6201	14.1439	14.6678	15.1916	15.7155	16.2393	16.7632	17.287	17.8109	18.3347	18.8586	19.3824	19.9063	20.4301	20.954	21.4778	22.0017	22.2636	22.5255	23.0494	23.5732	24.0971
51.3373	1.2199	0.10425	0.20461	0.21132	0.25713	0.40906	0.41369	0.50753	0.51392	0.51473	0.56259	0.66472	0.81044	0.81825	0.81813	0.81716	0.86099	0.86598	0.86755	0.91566	0.96382	0.96935	0.96844	0.96911	0.96898	1.0134	1.0693	1.0699	1.0654	1.0184	1.0104	0.96822	0.96741	1.1186	1.1198	1.1197	1.1656	1.2181	1.17	1.1642	1.1185	1.119	1.1659	1.2195	1.2199	1.2198	1.2197	1.219	1.2194
45.7128	1.4305	0.23323	0.46646	0.93291	1.3994	1.8658	2.3323	2.7987	3.2652	3.7317	4.1981	4.6646	5.131	5.5975	6.0639	6.5304	6.9969	7.4633	7.9298	8.3962	8.8627	9.3291	9.7956	10.2621	10.7285	11.195	11.6614	12.1279	12.5943	13.0608	13.5273	13.9937	14.4602	14.9266	15.3931	15.6263	15.8595	16.326	16.7925	17.2589	17.7254	18.1918	18.6583	19.1248	19.5912	20.0577	20.5241	20.9906	21.457
45.7128	1.4305	0.15381	0.20585	0.25558	0.35733	0.36521	0.4149	0.4657	0.46673	0.46555	0.56178	0.56822	0.56706	0.81502	0.82236	0.87107	0.87306	0.92283	0.92376	0.97048	1.0751	1.1269	1.1268	1.1257	1.1726	1.1764	1.1772	1.2252	1.227	1.2278	1.2277	1.2748	1.2783	1.2264	1.3753	1.4305	1.4251	1.3794	1.3284	1.424	1.4299	1.4297	1.4239	1.4295	1.4294	1.4293	1.4291	1.4282	1.4289
35.2528	1.4273	0.17986	0.35972	0.71944	1.0792	1.4389	1.7986	2.1583	2.5181	2.8778	3.2375	3.5972	3.9569	4.3167	4.6764	5.0361	5.3958	5.7556	6.1153	6.475	6.8347	7.1944	7.5542	7.9139	8.2736	8.6333	8.9931	9.3528	9.7125	10.0722	10.4319	10.7917	11.1514	11.5111	11.8708	12.2306	12.5903	12.95	13.3097	13.6695	14.0292	14.3889	14.7486	15.1083	15.4681	15.8278	16.1875	16.5472	16.907
35.2528	1.4273	0.20429	0.25537	0.3584	0.40947	0.4139	0.41385	0.51418	0.51589	0.56688	0.56597	0.61782	0.61692	0.61687	0.61765	0.71639	0.81846	0.87271	0.97312	0.97467	1.0767	1.0758	1.0766	1.1275	1.1777	1.1784	1.1775	1.227	1.2292	1.2284	1.2801	1.28	1.2792	1.328	1.3308	1.33	1.3307	1.3306	1.3298	1.3304	1.3303	1.3296	1.3786	1.3812	1.3804	1.381	1.3778	1.3299	1.3298
26.9071	0.85436	0.13728	0.27456	0.54912	0.82369	1.0982	1.3728	1.6474	1.9219	2.1965	2.4711	2.7456	3.0202	3.2947	3.5693	3.8439	4.1184	4.393	4.6676	4.9421	5.2167	5.4912	5.7658	6.0404	6.3149	6.5895	6.8641	7.1386	7.4132	7.6877	7.9623	8.2369	8.5114	8.786	9.0605	9.3351	9.6097	9.8842	10.1588	10.4334	10.7079	10.9825	11.257	11.5316	11.8062	11.9435	12.0807	12.3553	12.6299
26.9071	0.85436	0.10083	0.15149	0.20161	0.25186	0.3021	0.35236	0.35233	0.45285	0.45282	0.50298	0.55329	0.60338	0.60352	0.60349	0.6537	0.65367	0.70374	0.75413	0.75409	0.75405	0.75391	0.70375	0.70367	0.75389	0.75388	0.80408	0.85432	0.85428	0.85425	0.85424	0.80398	0.85426	0.85426	0.85426	0.85426	0.8543	0.8543	0.85427	0.85427	0.85427	0.85427	0.85427	0.85427	0.85427	0.85436	0.85428	0.80407	0.80407
36.98	0.91186	0.18867	0.37735	0.75469	1.132	1.5094	1.8867	2.2641	2.6414	3.0188	3.3961	3.7735	4.1508	4.5282	4.9055	5.2829	5.6602	6.0376	6.4149	6.7922	7.1696	7.5469	7.9243	8.3016	8.679	9.0563	9.4337	9.811	10.1884	10.5657	10.9431	11.3204	11.5091	11.6978	12.0751	12.4525	12.8298	13.2071	13.5845	13.9618	14.3392	14.7165	15.0939	15.4712	15.8486	16.2259	16.6033	16.9806	17.358
36.98	0.91186	0.35367	0.40583	0.50549	0.55725	0.55814	0.60728	0.60865	0.65727	0.70962	0.80818	0.81057	0.86005	0.86105	0.86107	0.8611	0.86112	0.91161	0.91164	0.91059	0.85799	0.81079	0.81081	0.85845	0.91173	0.91175	0.91177	0.90829	0.91058	0.91179	0.91181	0.91184	0.91186	0.86149	0.86088	0.8609	0.86092	0.85833	0.76009	0.76011	0.80984	0.81053	0.81055	0.76019	0.76021	0.81065	0.81067	0.81069	0.80637
53.1966	1.2243	0.27141	0.54282	1.0856	1.6285	2.1713	2.7141	3.2569	3.7998	4.3426	4.8854	5.4282	5.971	6.5139	7.0567	7.5995	8.1423	8.6852	9.228	9.7708	10.3136	10.8565	11.3993	11.9421	12.4849	13.0277	13.5706	14.1134	14.6562	15.199	15.7419	16.2847	16.8275	17.3703	17.9131	18.456	18.9988	19.2702	19.5416	20.0844	20.6273	21.1701	21.7129	22.2557	22.7985	23.3414	23.8842	24.427	24.9698
53.1966	1.2243	0.2078	0.2648	0.31537	0.31525	0.3658	0.45964	0.46692	0.61638	0.61869	0.61858	0.76098	0.77033	0.86224	0.87143	0.87131	0.91503	0.96676	1.0162	1.0228	1.0734	1.0635	1.071	1.1183	1.1235	1.1234	1.1687	1.1697	1.1707	1.1736	1.1715	1.1227	1.1693	1.217	1.1692	1.0717	1.2197	1.2243	1.2232	1.2148	1.1723	1.2148	1.2227	1.2226	1.2224	1.1639	1.0704	1.0702	1.0701
51.4665	1.4261	0.26258	0.52517	1.0503	1.5755	2.1007	2.6258	3.151	3.6762	4.2013	4.7265	5.2517	5.7769	6.302	6.8272	7.3524	7.8775	8.4027	8.9279	9.453	9.9782	10.5034	11.0285	11.5537	12.0789	12.604	13.1292	13.6544	14.1796	14.7047	15.2299	15.7551	16.2802	16.8054	17.3306	17.8557	18.3809	18.9061	19.4312	19.9564	20.4816	21.0067	21.2693	21.5319	22.0571	22.5823	23.1074	23.6326	24.1578
51.4665	1.4261	0.10249	0.20354	0.30671	0.41124	0.45861	0.46405	0.46395	0.61512	0.61635	0.66453	0.71723	0.76424	0.81384	0.91741	1.0179	1.0687	1.0733	1.1218	1.1742	1.1747	1.174	1.2226	1.221	1.2251	1.2245	1.2751	1.2755	1.2749	1.2748	1.3745	1.3766	1.3752	1.273	1.2725	1.3237	1.3756	1.3759	1.3758	1.3752	1.3751	1.4244	1.4261	1.4256	1.4228	1.324	1.3239	1.3721	1.4232
44.5473	1.5818	0.22728	0.45456	0.90913	1.3637	1.8183	2.2728	2.7274	3.182	3.6365	4.0911	4.5456	5.0002	5.4548	5.9093	6.3639	6.8185	7.273	7.7276	8.1822	8.6367	9.0913	9.5459	10.0004	10.455	10.9096	11.3641	11.8187	12.2732	12.7278	13.1824	13.6369	14.0915	14.5461	15.0006	15.4552	15.9098	16.3643	16.8189	17.2735	17.728	18.1826	18.6372	19.0917	19.5463	20.0008	20.4554	20.91	21.3645
44.5473	1.5818	0.10277	0.15356	0.30709	0.40869	0.5127	0.56267	0.56364	0.56357	0.61456	0.71593	0.71655	0.71668	0.71639	0.71632	0.76727	0.8684	0.97065	1.0223	1.073	1.1242	1.1241	1.1751	1.328	1.328	1.3278	1.3278	1.3277	1.3786	1.4291	1.4294	1.4804	1.4803	1.4802	1.4801	1.531	1.5308	1.4798	1.4797	1.4796	1.4796	1.5304	1.5306	1.5306	1.5306	1.5306	1.5816	1.5817	1.5817
31.3559	0.95394	0.15998	0.31996	0.63992	0.95987	1.2798	1.5998	1.9197	2.2397	2.5597	2.8796	3.1996	3.5195	3.8395	4.1595	4.4794	4.7994	5.1193	5.4393	5.7592	6.0792	6.3992	6.7191	7.0391	7.359	7.679	7.9989	8.3189	8.6389	8.9588	9.2788	9.5987	9.9187	10.2387	10.5586	10.8786	11.1985	11.5185	11.8384	12.1584	12.4784	12.7983	13.1183	13.4382	13.7582	14.0781	14.3981	14.7181	15.038
31.3559	0.95394	0.050899	0.20134	0.25128	0.35178	0.35329	0.40262	0.45228	0.50339	0.60387	0.60439	0.60435	0.65378	0.65453	0.65448	0.70347	0.70466	0.70461	0.75414	0.75479	0.75474	0.80453	0.80491	0.85492	0.90529	0.90506	0.90501	0.90515	0.9051	0.90505	0.905	0.90494	0.90489	0.90484	0.90479	0.90474	0.90469	0.85434	0.85429	0.85424	0.80395	0.75367	0.75362	0.75357	0.75352	0.75348	0.75343	0.80354	0.80356
34.216	0.86092	0.17457	0.34914	0.69829	1.0474	1.3966	1.7457	2.0949	2.444	2.7931	3.1423	3.4914	3.8406	4.1897	4.5389	4.888	5.2371	5.5863	5.9354	6.2846	6.6337	6.9829	7.332	7.6811	8.0303	8.3794	8.7286	9.0777	9.4268	9.776	10.1251	10.4743	10.8234	11.1726	11.5217	11.8708	12.0454	12.22	12.5691	12.9183	13.2674	13.6166	13.9657	14.3148	14.664	15.0131	15.3623	15.7114	16.0606
34.216	0.86092	0.050421	0.15411	0.3025	0.35855	0.35757	0.40423	0.40791	0.40421	0.30611	0.25388	0.15574	0.1566	0.20608	0.20692	0.3042	0.30765	0.40753	0.50657	0.50825	0.50904	0.55853	0.55932	0.55844	0.55921	0.55835	0.5591	0.60862	0.65818	0.65893	0.65966	0.65883	0.65954	0.65873	0.85801	0.86023	0.86092	0.86012	0.8608	0.60804	0.60871	0.60794	0.6086	0.60784	0.60849	0.60775	0.60838	0.60765	0.65529
40.6955	1.0138	0.20763	0.41526	0.83052	1.2458	1.661	2.0763	2.4916	2.9068	3.3221	3.7373	4.1526	4.5679	4.9831	5.3984	5.8136	6.2289	6.6442	7.0594	7.4747	7.8899	8.3052	8.7205	9.1357	9.551	9.9662	10.3815	10.7968	11.212	11.4196	11.6273	12.0425	12.4578	12.8731	13.2883	13.7036	14.1188	14.5341	14.9493	15.3646	15.7799	16.1951	16.6104	17.0256	17.4409	17.8562	18.2714	18.6867	19.1019
40.6955	1.0138	0.10127	0.15191	0.20335	0.20414	0.2049	0.30383	0.30646	0.30603	0.35699	0.45786	0.45781	0.4557	0.40541	0.55728	0.55886	0.55819	0.45597	0.45743	0.55884	0.45751	0.45717	0.45738	0.45732	0.86155	0.91115	0.8107	0.96337	0.96307	1.0138	1.0137	1.0134	1.0134	1.0131	0.86136	0.81066	0.81076	0.85987	0.86056	0.86126	0.96232	1.0116	0.86009	0.81042	0.86091	0.86073	0.75957	0.80975	0.80988
46.3287	1.1262	0.23637	0.47274	0.94548	1.4182	1.891	2.3637	2.8365	3.3092	3.7819	4.2547	4.7274	5.2002	5.6729	6.1456	6.6184	7.0911	7.5639	8.0366	8.5094	8.9821	9.4548	9.9276	10.4003	10.8731	11.3458	11.8186	12.2913	12.764	13.2368	13.7095	14.1823	14.655	15.1277	15.6005	16.0732	16.546	17.0187	17.4915	17.9642	18.4369	18.9097	19.1461	19.3824	19.8552	20.3279	20.8007	21.2734	21.7461
46.3287	1.1262	0.10619	0.2078	0.30486	0.3632	0.41098	0.41543	0.45728	0.46906	0.50953	0.57051	0.66045	0.71269	0.77065	0.77342	0.82414	0.82404	0.86077	0.87467	0.87456	0.87446	0.87299	0.87426	1.0091	0.97573	0.97429	1.0118	1.0744	1.0769	1.0755	1.0767	1.0728	0.91905	0.87202	0.87319	0.96841	0.97457	1.0216	1.0723	1.0758	1.0757	1.0756	1.1262	1.1261	1.126	1.0244	1.0623	1.022	1.0242
38.1564	1.5362	0.19468	0.38935	0.7787	1.1681	1.5574	1.9468	2.3361	2.7255	3.1148	3.5042	3.8935	4.2829	4.6722	5.0616	5.4509	5.8403	6.2296	6.619	7.0083	7.3977	7.787	8.1764	8.5657	8.9551	9.3444	9.7338	10.1231	10.5125	10.9018	11.2912	11.6805	12.0699	12.4592	12.8486	13.2379	13.6273	14.0166	14.406	14.7953	15.1847	15.574	15.9634	16.3527	16.7421	17.1314	17.5208	17.9101	18.2995
38.1564	1.5362	0.15447	0.20691	0.25933	0.31174	0.41516	0.36552	0.36686	0.3654	0.46045	0.66309	0.76781	0.77459	0.87516	0.92477	0.97702	1.0253	1.0292	1.1285	1.1297	1.1806	1.225	1.2328	1.2811	1.2823	1.2822	1.2822	1.2833	1.2832	1.2819	1.2818	1.3278	1.3339	1.3338	1.3835	1.3834	1.3833	1.4319	1.4353	1.4341	1.427	1.383	1.384	1.4292	1.4337	1.4336	1.4335	1.531	1.4856
15.8	0.66502	0.080612	0.16122	0.32245	0.48367	0.6449	0.80612	0.96735	1.1286	1.2898	1.451	1.6122	1.7735	1.9347	2.0959	2.2571	2.4184	2.5796	2.7408	2.902	3.0633	3.2245	3.3857	3.5469	3.7082	3.8694	4.0306	4.1918	4.3531	4.5143	4.6755	4.8367	4.998	5.1592	5.3204	5.4816	5.6429	5.8041	5.9653	6.1265	6.2878	6.449	6.6102	6.7714	6.9327	7.0939	7.2551	7.4163	7.5776
15.8	0.66502	0.00016362	0.00032818	0.00033385	0.051284	0.1024	0.10257	0.15369	0.2048	0.2048	0.25572	0.25591	0.25592	0.25592	0.25552	0.20481	0.30659	0.35811	0.35812	0.35812	0.40923	0.40923	0.40923	0.46034	0.46034	0.46034	0.46034	0.46034	0.51095	0.51143	0.56254	0.56253	0.56253	0.56253	0.56253	0.56253	0.56253	0.56253	0.61364	0.61364	0.61363	0.61363	0.61363	0.61363	0.61391	0.61391	0.61391	0.61392	0.61392
36.6098	1.1082	0.18678	0.37357	0.74714	1.1207	1.4943	1.8678	2.2414	2.615	2.9886	3.3621	3.7357	4.1093	4.4828	4.8564	5.23	5.6035	5.9771	6.3507	6.7242	7.0978	7.4714	7.845	8.2185	8.5921	8.9657	9.3392	9.7128	9.8996	10.0864	10.4599	10.8335	11.2071	11.5806	11.9542	12.3278	12.7013	13.0749	13.4485	13.8221	14.1956	14.5692	14.9428	15.3163	15.6899	16.0635	16.437	16.8106	17.1842
36.6098	1.1082	0.15229	0.15453	0.20549	0.30375	0.35616	0.45592	0.50683	0.55701	0.60722	0.6574	0.70622	0.70754	0.80593	0.8079	0.85744	0.85804	0.90819	0.90812	0.90805	0.90799	0.95812	0.95805	1.0083	1.0082	0.95785	0.95779	1.0581	1.1082	1.1081	1.1064	1.0578	1.0577	1.0577	1.0576	1.0575	1.0072	1.0553	1.1075	1.1074	1.1073	1.1048	1.1072	1.1071	1.107	1.0567	1.1046	1.0567	1.0557
46.5734	1.2628	0.23762	0.47524	0.95048	1.4257	1.901	2.3762	2.8514	3.3267	3.8019	4.2772	4.7524	5.2276	5.7029	6.1781	6.6533	7.1286	7.6038	8.0791	8.5543	9.0295	9.5048	9.98	10.4553	10.9305	11.4057	11.881	12.3562	12.8315	13.3067	13.7819	14.2572	14.7324	15.2077	15.6829	16.1581	16.3958	16.6334	17.1086	17.5839	18.0591	18.5343	19.0096	19.4848	19.96	20.4353	20.9105	21.3858	21.861
46.5734	1.2628	0.10099	0.20187	0.3028	0.40372	0.40381	0.45434	0.45438	0.50472	0.60555	0.70638	0.75731	0.85772	0.85828	0.90879	0.95885	0.95928	0.95932	0.95948	0.95938	0.95942	1.0099	1.0604	1.11	1.1111	1.1109	1.1094	1.2119	1.2119	1.1615	1.2123	1.2111	1.212	1.212	1.2121	1.2625	1.2628	1.2626	1.2626	1.2626	1.2627	1.2098	1.0614	1.0611	1.0611	1.0611	1.0612	1.0612	1.0605
40.9877	1.4173	0.20912	0.41824	0.83648	1.2547	1.673	2.0912	2.5095	2.9277	3.3459	3.7642	4.1824	4.6007	5.0189	5.4372	5.8554	6.2736	6.6919	7.1101	7.5284	7.9466	8.3648	8.7831	9.2013	9.6196	10.0378	10.4561	10.8743	11.2925	11.7108	12.129	12.5473	12.9655	13.3838	13.802	14.2202	14.6385	15.0567	15.475	15.8932	16.3115	16.7297	17.1479	17.5662	17.9844	18.4027	18.8209	19.2391	19.6574
40.9877	1.4173	0.052404	0.1572	0.21134	0.36319	0.36664	0.41373	0.41715	0.41708	0.45732	0.46759	0.61598	0.72056	0.76773	0.77104	0.81992	0.86881	0.87207	0.87199	0.8719	0.9616	0.973	0.97292	1.0202	1.0708	1.0739	1.0738	1.0674	1.0642	1.0736	1.1747	1.1746	1.1745	1.1744	1.1759	1.1742	1.2187	1.2738	1.2753	1.2246	1.2245	1.2661	1.2764	1.3181	1.3254	1.3252	1.3251	1.3265	1.3249
31.7462	1.379	0.16197	0.32394	0.64788	0.97182	1.2958	1.6197	1.9436	2.2676	2.5915	2.9155	3.2394	3.5633	3.8873	4.2112	4.5352	4.8591	5.1831	5.507	5.8309	6.1549	6.4788	6.8028	7.1267	7.4506	7.7746	8.0985	8.4225	8.7464	9.0703	9.3943	9.7182	10.0422	10.3661	10.69	11.014	11.3379	11.4999	11.6619	11.9858	12.3097	12.6337	12.9576	13.2816	13.6055	13.9295	14.2534	14.5773	14.9013
31.7462	1.379	0.053316	0.15398	0.20373	0.20962	0.30909	0.35418	0.31139	0.31135	0.40856	0.46177	0.46403	0.5149	0.56579	0.61107	0.76934	0.86561	0.92201	0.9718	0.97284	1.0724	1.1212	1.1254	1.1254	1.1762	1.1761	1.227	1.227	1.2269	1.2747	1.2777	1.2776	1.2776	1.2775	1.2775	1.3282	1.3771	1.379	1.379	1.3789	1.3788	1.3749	1.3788	1.3787	1.3787	1.3786	1.3785	1.3757	1.3276
11.0414	0.40348	0.056334	0.11267	0.22534	0.338	0.45067	0.56334	0.67601	0.78867	0.90134	1.014	1.1267	1.2393	1.352	1.4647	1.5773	1.69	1.8027	1.9154	2.028	2.1407	2.2534	2.366	2.4787	2.5914	2.704	2.8167	2.9294	3.042	3.1547	3.2674	3.38	3.4927	3.6054	3.718	3.8307	3.9434	4.056	4.1687	4.2814	4.394	4.5067	4.6194	4.732	4.8447	4.9574	5.07	5.1827	5.2954
11.0414	0.40348	0.00041132	0.10066	0.10107	0.10108	0.10108	0.10108	0.10108	0.10108	0.10108	0.10108	0.10151	0.10152	0.10109	0.10109	0.10109	0.10109	0.10109	0.10109	0.10109	0.10109	0.10155	0.15142	0.15142	0.15142	0.15142	0.15142	0.15142	0.15142	0.15142	0.20174	0.20221	0.25207	0.25207	0.25207	0.40251	0.40299	0.40299	0.40299	0.40299	0.40299	0.40347	0.35266	0.35266	0.35266	0.35266	0.35266	0.40298	0.40297
44.7946	0.90999	0.22854	0.45709	0.91418	1.3713	1.8284	2.2854	2.7425	3.1996	3.6567	4.1138	4.5709	5.028	5.4851	5.9421	6.3992	6.8563	7.3134	7.7705	8.2276	8.6847	9.1418	9.5988	9.8274	10.0559	10.513	10.9701	11.4272	11.8843	12.3414	12.7985	13.2555	13.7126	14.1697	14.6268	15.0839	15.541	15.9981	16.4552	16.9123	17.3693	17.8264	18.2835	18.7406	19.1977	19.6548	20.1119	20.569	21.026
44.7946	0.90999	0.20503	0.25491	0.30789	0.40689	0.40764	0.40534	0.45974	0.4619	0.55952	0.608	0.66363	0.71494	0.71346	0.71203	0.75721	0.56273	0.66327	0.66319	0.66311	0.76052	0.76494	0.86495	0.90999	0.81482	0.85999	0.86479	0.86588	0.86521	0.86569	0.86503	0.86219	0.61163	0.4601	0.65838	0.7612	0.80823	0.76319	0.76012	0.76208	0.76347	0.86274	0.86455	0.86263	0.76314	0.76261	0.76296	0.76239	0.71208
18.4818	0.96548	0.094295	0.18859	0.37718	0.56577	0.75436	0.94295	1.1315	1.3201	1.5087	1.6973	1.8859	2.0745	2.2631	2.4517	2.6403	2.8288	3.0174	3.206	3.3946	3.5832	3.7718	3.9604	4.149	4.3376	4.5261	4.7147	4.9033	5.0919	5.2805	5.4691	5.6577	5.8463	6.0349	6.2235	6.412	6.6006	6.7892	6.9778	7.1664	7.355	7.5436	7.7322	7.9208	8.1093	8.2979	8.4865	8.6751	8.8637
18.4818	0.96548	0.051114	0.10256	0.10257	0.15303	0.15337	0.20416	0.20382	0.20417	0.25461	0.30574	0.30539	0.35654	0.35618	0.40732	0.40695	0.45772	0.45772	0.4581	0.50851	0.55965	0.60924	0.61041	0.61002	0.61041	0.66036	0.66036	0.60997	0.61038	0.60997	0.61039	0.71018	0.66109	0.66067	0.71187	0.71144	0.76129	0.76216	0.7626	0.76216	0.7626	0.76215	0.7626	0.81194	0.81333	0.81286	0.81332	0.81285	0.81332
38.1208	1.1113	0.19449	0.38899	0.77798	1.167	1.556	1.9449	2.3339	2.7229	3.1119	3.5009	3.8899	4.2789	4.6679	5.0568	5.4458	5.8348	6.2238	6.6128	7.0018	7.3908	7.7798	8.1687	8.5577	8.9467	9.3357	9.7247	10.1137	10.5027	10.8917	11.0861	11.2806	11.6696	12.0586	12.4476	12.8366	13.2256	13.6146	14.0036	14.3925	14.7815	15.1705	15.5595	15.9485	16.3375	16.7265	17.1155	17.5044	17.8934
38.1208	1.1113	0.15077	0.25238	0.25781	0.25776	0.35822	0.45548	0.55489	0.55908	0.6051	0.65325	0.65943	0.65937	0.70549	0.76075	0.75966	0.80686	0.8098	0.86098	0.90921	0.95552	1.0105	1.0588	1.0597	1.0104	0.96002	1.0065	1.0613	1.0603	1.1095	1.1113	1.1076	1.1058	1.1102	1.1092	1.0607	1.0572	1.0095	1.0103	1.0604	1.0595	1.0091	1.0099	1.0074	0.95874	0.95867	0.95939	0.95931	0.95458
32.6547	1.0153	0.16661	0.33321	0.66642	0.99964	1.3328	1.6661	1.9993	2.3325	2.6657	2.9989	3.3321	3.6653	3.9985	4.3318	4.665	4.9982	5.3314	5.6646	5.9978	6.331	6.6642	6.9974	7.3307	7.6639	7.9971	8.3303	8.4969	8.6635	8.9967	9.3299	9.6631	9.9964	10.3296	10.6628	10.996	11.3292	11.6624	11.9956	12.3288	12.662	12.9953	13.3285	13.6617	13.9949	14.3281	14.6613	14.9945	15.3277
32.6547	1.0153	0.0027688	0.056131	0.10577	0.15634	0.20689	0.40563	0.41008	0.45972	0.50676	0.55647	0.5608	0.60876	0.65762	0.66187	0.66182	0.66177	0.71149	0.75956	0.76283	0.76278	0.76273	0.81324	0.86453	0.91507	0.91422	0.91417	1.0153	0.96471	0.96542	0.9646	0.914	0.91395	0.9139	0.91457	0.91378	0.91373	0.91368	0.91362	0.91427	0.91421	0.91345	0.9134	0.91335	0.91396	0.91058	0.86266	0.86261	0.86255
48.8651	1.213	0.24931	0.49862	0.99725	1.4959	1.9945	2.4931	2.9917	3.4904	3.989	4.4876	4.9862	5.4849	5.9835	6.4821	6.9807	7.4793	7.978	8.4766	8.9752	9.4738	9.9725	10.4711	10.9697	11.4683	11.967	12.4656	12.9642	13.4628	13.9614	14.4601	14.9587	15.4573	15.9559	16.4546	16.9532	17.4518	17.9504	18.4491	18.9477	19.4463	19.9449	20.4435	20.9422	21.4408	21.6901	21.9394	22.438	22.9367
48.8651	1.213	0.053308	0.15781	0.25808	0.3085	0.30838	0.35943	0.35866	0.40907	0.56042	0.60649	0.75728	0.76208	0.86175	0.9133	0.91318	1.0095	1.0644	1.0643	1.0641	1.064	1.1143	1.1096	1.1141	1.114	1.1139	1.1143	1.0632	1.0631	1.063	1.0606	1.0627	1.1097	1.113	1.1617	1.1632	1.1127	1.1126	1.1125	1.062	1.0619	1.0116	1.1598	1.1624	1.2121	1.213	1.2119	0.9603	0.95789
59.1922	1.3687	0.302	0.604	1.208	1.812	2.416	3.02	3.624	4.228	4.832	5.436	6.04	6.644	7.248	7.852	8.456	9.06	9.664	10.268	10.872	11.476	12.08	12.684	13.288	13.892	14.496	15.1	15.704	16.308	16.912	17.516	18.12	18.724	19.328	19.9321	20.5361	20.8381	21.1401	21.7441	22.3481	22.9521	23.5561	24.1601	24.7641	25.3681	25.9721	26.5761	27.1801	27.7841
59.1922	1.3687	0.20453	0.25848	0.36033	0.36019	0.41077	0.46134	0.46121	0.51177	0.51163	0.61286	0.6634	0.66326	0.71379	0.76431	0.86308	0.86537	0.91587	0.91573	0.96622	1.0153	1.0673	1.1178	1.1176	1.1681	1.1676	1.1678	1.1676	1.2181	1.2179	1.2177	1.2176	1.2174	1.2172	1.2171	1.2675	1.3687	1.3685	1.2667	1.2669	1.2667	1.2158	1.1651	1.165	1.164	1.1647	1.1645	1.1637	1.0124
48.305	1.5732	0.24645	0.49291	0.98582	1.4787	1.9716	2.4645	2.9574	3.4504	3.9433	4.4362	4.9291	5.422	5.9149	6.4078	6.9007	7.3936	7.8865	8.3794	8.8723	9.3653	9.8582	10.3511	10.844	11.3369	11.8298	12.3227	12.8156	13.3085	13.8014	14.2943	14.7872	15.2802	15.7731	16.266	16.7589	17.2518	17.7447	18.2376	18.7305	18.977	19.2234	19.7163	20.2092	20.7021	21.1951	21.688	22.1809	22.6738
48.305	1.5732	0.1031	0.16056	0.214	0.36267	0.46823	0.46814	0.5698	0.56971	0.62047	0.62038	0.62028	0.71453	0.77265	0.77255	0.86574	0.97098	1.0679	1.0772	1.0771	1.129	1.1786	1.1785	1.1784	1.1782	1.1781	1.3272	1.3813	1.3812	1.4265	1.4318	1.4772	1.4316	1.4315	1.4314	1.4312	1.4819	1.4827	1.4816	1.5313	1.5732	1.5322	1.532	1.5319	1.5327	1.5326	1.5315	1.5314	1.5294
38.282	1.5339	0.19532	0.39063	0.78126	1.1719	1.5625	1.9532	2.3438	2.7344	3.1251	3.5157	3.9063	4.297	4.6876	5.0782	5.4689	5.8595	6.2501	6.6407	7.0314	7.422	7.8126	8.2033	8.5939	8.9845	9.3752	9.7658	10.1564	10.5471	10.9377	11.3283	11.719	12.1096	12.5002	12.8909	13.2815	13.4768	13.6721	14.0628	14.4534	14.844	15.2347	15.6253	16.0159	16.4066	16.7972	17.1878	17.5784	17.9691
38.282	1.5339	0.10362	0.15756	0.31076	0.41077	0.41283	0.51356	0.56529	0.61698	0.66466	0.66795	0.71895	0.71888	0.76986	0.7698	0.76974	0.82071	0.82064	0.82058	0.82051	0.87148	0.97233	1.0744	1.0755	1.1248	1.2279	1.2284	1.3288	1.3303	1.3303	1.4308	1.4833	1.4832	1.4831	1.483	1.5315	1.5339	1.5338	1.5337	1.5336	1.5336	1.4824	1.532	1.5333	1.5336	1.5331	1.533	1.5329	1.5329
32.3307	0.90968	0.16495	0.32991	0.65981	0.98972	1.3196	1.6495	1.9794	2.3093	2.6392	2.9691	3.2991	3.629	3.9589	4.2888	4.6187	4.9486	5.2785	5.6084	5.9383	6.2682	6.5981	6.928	7.2579	7.5878	7.9177	8.2476	8.5775	8.9074	9.2373	9.5672	9.8972	10.2271	10.557	10.8869	11.2168	11.5467	11.8766	12.2065	12.5364	12.8663	13.1962	13.5261	13.856	14.1859	14.5158	14.8457	15.1756	15.5055
32.3307	0.90968	0.10056	0.15444	0.2047	0.25734	0.30758	0.35781	0.35777	0.50737	0.55645	0.55874	0.5587	0.55865	0.60432	0.60884	0.66021	0.66015	0.70478	0.70921	0.75501	0.7594	0.75935	0.76038	0.76033	0.75919	0.75914	0.80829	0.80931	0.80926	0.81025	0.8102	0.85522	0.85932	0.85722	0.80899	0.80894	0.80989	0.80984	0.8068	0.80778	0.85701	0.85894	0.85985	0.85979	0.85973	0.85872	0.85866	0.85861	0.85856
49.0676	1.1181	0.25034	0.50069	1.0014	1.5021	2.0028	2.5034	3.0041	3.5048	4.0055	4.5062	5.0069	5.5076	6.0083	6.509	7.0097	7.5103	8.011	8.5117	9.0124	9.5131	10.0138	10.5145	11.0152	11.2655	11.5159	12.0165	12.5172	13.0179	13.5186	14.0193	14.52	15.0207	15.5214	16.0221	16.5228	17.0234	17.5241	18.0248	18.5255	19.0262	19.5269	20.0276	20.5283	21.029	21.5296	22.0303	22.531	23.0317
49.0676	1.1181	0.054456	0.15558	0.20995	0.26043	0.35958	0.40542	0.45597	0.46237	0.56248	0.66264	0.75923	0.81153	0.81584	0.86371	0.91507	0.91753	0.96128	0.96704	1.0167	1.0174	1.0109	1.0156	1.1158	1.1181	1.118	1.0681	1.0672	1.0671	1.0648	1.015	0.96579	1.0162	1.1116	1.1171	1.117	1.1115	1.0662	1.0661	1.0634	1.016	0.96469	1.0151	1.0156	1.0653	1.0652	1.0657	1.0644	0.96386
46.1551	1.2237	0.23549	0.47097	0.94194	1.4129	1.8839	2.3549	2.8258	3.2968	3.7678	4.2387	4.7097	5.1807	5.6516	6.1226	6.5936	7.0646	7.5355	8.0065	8.4775	8.9484	9.4194	9.8904	10.3613	10.8323	11.3033	11.7743	12.2452	12.7162	13.1872	13.6581	14.1291	14.3646	14.6001	15.071	15.542	16.013	16.484	16.9549	17.4259	17.8969	18.3678	18.8388	19.3098	19.7807	20.2517	20.7227	21.1937	21.6646
46.1551	1.2237	0.25375	0.25606	0.30917	0.40836	0.41078	0.41083	0.50802	0.51239	0.55873	0.61008	0.71219	0.76689	0.81565	0.86368	0.96785	0.96443	0.91784	0.91924	1.0186	1.02	1.0201	1.0663	1.1192	1.1207	1.0715	1.1199	1.116	1.0716	1.1207	1.1215	1.2204	1.2237	1.2204	1.1215	1.1182	1.1224	1.1216	1.1722	1.1731	1.2185	1.1686	1.1722	1.1732	1.2229	1.2229	1.2164	1.1216	1.1656
32.2374	1.3754	0.16448	0.32895	0.65791	0.98686	1.3158	1.6448	1.9737	2.3027	2.6316	2.9606	3.2895	3.6185	3.9474	4.2764	4.6053	4.9343	5.2633	5.5922	5.9212	6.2501	6.5791	6.908	7.237	7.5659	7.8949	8.2238	8.5528	8.8817	9.2107	9.5396	9.8686	10.1975	10.5265	10.8555	11.1844	11.5134	11.8423	12.1713	12.5002	12.8292	13.1581	13.4871	13.816	14.145	14.4739	14.6384	14.8029	15.1318
32.2374	1.3754	0.052197	0.15294	0.2059	0.25488	0.25681	0.30774	0.35681	0.46057	0.51041	0.61337	0.61333	0.66252	0.76443	0.81703	0.86759	0.96945	0.96972	0.96967	1.1213	1.1224	1.1224	1.1733	1.1732	1.1731	1.1731	1.2239	1.2236	1.2238	1.2237	1.2237	1.2236	1.2745	1.2744	1.2743	1.2743	1.3251	1.3251	1.325	1.3249	1.3249	1.3248	1.3247	1.3247	1.3246	1.3246	1.3754	1.3753	1.3752
31.8182	0.86134	0.16234	0.32468	0.64935	0.97403	1.2987	1.6234	1.9481	2.2727	2.5974	2.9221	3.2468	3.5714	3.8961	4.2208	4.5455	4.8701	5.1948	5.5195	5.8442	6.1688	6.4935	6.8182	7.1429	7.4675	7.7922	8.1169	8.4416	8.7662	9.0909	9.4156	9.7403	10.0649	10.2273	10.3896	10.7143	11.039	11.3636	11.6883	12.013	12.3377	12.6623	12.987	13.3117	13.6364	13.961	14.2857	14.6104	14.9351
31.8182	0.86134	0.052821	0.15308	0.20586	0.20582	0.30531	0.35727	0.40773	0.40769	0.40765	0.45524	0.55905	0.55901	0.65925	0.65991	0.65986	0.60931	0.65973	0.65969	0.7101	0.65956	0.65951	0.708	0.76037	0.76032	0.76027	0.76023	0.76013	0.81057	0.81052	0.81047	0.86086	0.86081	0.86134	0.85955	0.81022	0.75969	0.75964	0.75959	0.80835	0.85879	0.86039	0.86034	0.86029	0.86024	0.86019	0.86014	0.86009	0.86004
34.9473	1.1146	0.1783	0.35661	0.71321	1.0698	1.4264	1.783	2.1396	2.4962	2.8528	3.2094	3.5661	3.9227	4.2793	4.6359	4.9925	5.3491	5.7057	6.0623	6.4189	6.7755	7.1321	7.4887	7.8453	8.2019	8.5585	8.9151	9.2717	9.6283	9.9849	10.3416	10.6982	11.0548	11.4114	11.768	12.1246	12.4812	12.8378	13.1944	13.551	13.9076	14.2642	14.6208	14.9774	15.334	15.6906	16.0472	16.4038	16.7604
34.9473	1.1146	0.051234	0.10191	0.20599	0.255	0.25659	0.25654	0.25597	0.20578	0.3557	0.40835	0.50666	0.55977	0.6104	0.661	0.66142	0.66136	0.66085	0.76078	0.81274	0.81268	0.76243	0.76023	0.66105	0.71121	0.76179	0.81276	0.8123	0.81264	0.81258	0.86204	0.96216	0.96398	0.96428	0.96421	0.9638	0.96409	0.96369	0.96362	0.96389	0.96351	0.96376	0.9637	0.96333	0.96357	0.96322	0.96344	0.96337	0.96304
26.7738	1.0542	0.1366	0.2732	0.5464	0.81961	1.0928	1.366	1.6392	1.9124	2.1856	2.4588	2.732	3.0052	3.2784	3.5516	3.8248	4.098	4.3712	4.6444	4.9176	5.1908	5.464	5.7372	6.0104	6.2836	6.5568	6.83	7.1032	7.3765	7.6497	7.9229	8.1961	8.4693	8.7425	9.0157	9.2889	9.5621	9.8353	10.1085	10.3817	10.6549	10.9281	11.0647	11.2013	11.4745	11.7477	12.0209	12.2941	12.5673
26.7738	1.0542	0.10081	0.15051	0.20253	0.30146	0.30281	0.30279	0.40178	0.50168	0.55357	0.60199	0.60369	0.70271	0.70395	0.70391	0.75284	0.75403	0.75399	0.75396	0.80293	0.80407	0.80403	0.85449	0.85445	0.90417	0.90413	0.90409	0.85388	0.85384	0.85381	0.85377	0.85373	0.90418	0.90414	0.95394	0.95391	1.0031	1.004	1.004	1.0039	1.0039	1.0531	1.0542	1.0539	1.0038	0.95362	0.95358	0.95354	0.9535
31.7665	1.0094	0.16207	0.32415	0.64829	0.97244	1.2966	1.6207	1.9449	2.269	2.5932	2.9173	3.2415	3.5656	3.8898	4.2139	4.5381	4.8622	5.1864	5.5105	5.8347	6.1588	6.4829	6.8071	7.1312	7.4554	7.7795	8.1037	8.4278	8.752	9.0761	9.4003	9.7244	10.0486	10.3727	10.6969	11.021	11.3452	11.6693	11.9935	12.3176	12.6418	12.8038	12.9659	13.29	13.6142	13.9383	14.2625	14.5866	14.9108
31.7665	1.0094	0.25459	0.30767	0.30672	0.30669	0.20591	0.15552	0.054766	0.10509	0.10506	0.15537	0.25602	0.30632	0.30628	0.35657	0.30619	0.45299	0.75573	0.80929	0.80924	0.85873	0.90978	0.90973	0.85933	0.85928	0.85923	0.85918	0.85913	0.85907	0.85902	0.85897	0.85966	0.90988	0.95648	0.9572	0.90976	0.90898	0.90893	0.80823	0.95565	1.0087	1.0094	1.0093	1.0079	0.95893	0.95888	0.95555	0.90656	0.85819
45.5939	1.1691	0.23262	0.46524	0.93049	1.3957	1.861	2.3262	2.7915	3.2567	3.722	4.1872	4.6524	5.1177	5.5829	6.0482	6.5134	6.9787	7.4439	7.9091	8.3744	8.8396	9.3049	9.7701	10.2354	10.7006	11.1659	11.6311	12.0963	12.5616	13.0268	13.4921	13.9573	14.4226	14.8878	15.3531	15.8183	16.2835	16.7488	17.214	17.6793	17.9119	18.1445	18.6098	19.075	19.5402	20.0055	20.4707	20.936	21.4012
45.5939	1.1691	0.10406	0.20505	0.3136	0.36405	0.41449	0.45896	0.46485	0.45595	0.55695	0.65646	0.76322	0.76749	0.86126	0.86977	0.86825	0.86957	0.9523	0.91854	0.96064	0.97023	1.0152	1.0205	1.0615	1.0601	1.0708	1.0694	1.0706	1.06	1.0199	1.1156	1.1194	1.0702	1.07	1.0699	1.0156	0.90957	1.0068	1.0093	1.1115	1.1691	1.1654	1.1197	1.1196	1.1195	1.1182	0.96797	0.96786	0.51351
50.9581	1.3221	0.25999	0.51998	1.04	1.5599	2.0799	2.5999	3.1199	3.6399	4.1598	4.6798	5.1998	5.7198	6.2398	6.7597	7.2797	7.7997	8.3197	8.8397	9.3597	9.8796	10.3996	10.9196	11.4396	11.9596	12.4795	12.9995	13.5195	14.0395	14.5595	15.0794	15.5994	16.1194	16.6394	17.1594	17.6793	18.1993	18.7193	18.9793	19.2393	19.7593	20.2792	20.7992	21.3192	21.8392	22.3592	22.8792	23.3991	23.9191
50.9581	1.3221	0.20481	0.26018	0.36156	0.40584	0.46467	0.46457	0.51429	0.56578	0.5648	0.56557	0.7615	0.76735	0.81876	0.86773	0.91911	0.9665	0.96962	1.0202	1.0715	1.0706	1.0205	1.0204	1.0195	1.0708	1.1156	1.1205	1.1211	1.1709	1.1715	1.1713	1.1705	1.171	1.1709	1.1701	1.2169	1.2212	1.3217	1.3221	1.3214	1.3219	1.3217	1.321	1.3214	1.2706	1.27	1.2197	1.2196	1.2189
44.4116	1.5277	0.22659	0.45318	0.90636	1.3595	1.8127	2.2659	2.7191	3.1723	3.6254	4.0786	4.5318	4.985	5.4382	5.8913	6.3445	6.7977	7.2509	7.7041	8.1572	8.6104	9.0636	9.5168	9.97	10.4231	10.8763	11.3295	11.7827	12.2359	12.689	13.1422	13.5954	14.0486	14.5017	14.9549	15.4081	15.8613	16.3145	16.5411	16.7676	17.2208	17.674	18.1272	18.5804	19.0335	19.4867	19.9399	20.3931	20.8463
44.4116	1.5277	0.10245	0.15584	0.30543	0.36118	0.41139	0.45867	0.51363	0.61129	0.61468	0.6146	0.66432	0.66536	0.71614	0.81623	0.86551	0.91941	0.97018	1.021	1.0717	1.1226	1.2213	1.2241	1.2245	1.2725	1.3743	1.3764	1.3763	1.3766	1.3761	1.4268	1.4267	1.4266	1.4759	1.4773	1.4772	1.4774	1.5258	1.5277	1.5276	1.5275	1.5259	1.4765	1.4764	1.4763	1.4762	1.4764	1.476	1.4759
20.0413	0.8208	0.10225	0.2045	0.40901	0.61351	0.81801	1.0225	1.227	1.4315	1.636	1.8405	2.045	2.2495	2.454	2.6585	2.863	3.0675	3.272	3.4766	3.6811	3.8856	4.0901	4.2946	4.4991	4.7036	4.9081	5.1126	5.3171	5.5216	5.7261	5.9306	6.1351	6.3396	6.5441	6.7486	6.9531	7.1576	7.3621	7.5666	7.7711	7.9756	8.1801	8.3846	8.5891	8.7936	8.9981	9.2026	9.4071	9.6116
20.0413	0.8208	0.0019382	0.0058117	0.056744	0.15863	0.15861	0.15668	0.20953	0.20951	0.25471	0.26043	0.31134	0.31133	0.31131	0.30561	0.31129	0.35845	0.36221	0.36219	0.36217	0.36028	0.36213	0.41306	0.46399	0.46396	0.51118	0.51487	0.5658	0.56212	0.56763	0.61121	0.6167	0.61667	0.61665	0.66029	0.61664	0.61662	0.61659	0.6639	0.6675	0.66747	0.713	0.71837	0.71478	0.66742	0.71834	0.71832	0.72007	0.71827
27.0049	0.9575	0.13778	0.27556	0.55112	0.82668	1.1022	1.3778	1.6534	1.9289	2.2045	2.48	2.7556	3.0312	3.3067	3.5823	3.8578	4.1334	4.409	4.6845	4.9601	5.2356	5.5112	5.7868	6.0623	6.3379	6.6134	6.889	7.1646	7.4401	7.7157	7.9912	8.2668	8.5424	8.8179	9.0935	9.369	9.6446	9.9202	10.0579	10.1957	10.4713	10.7468	11.0224	11.298	11.5735	11.8491	12.1246	12.4002	12.6758
27.0049	0.9575	0.0021176	0.10145	0.20184	0.30537	0.35241	0.40157	0.4057	0.40567	0.45379	0.50599	0.50596	0.50593	0.60624	0.60621	0.65634	0.65729	0.65725	0.65623	0.65619	0.65616	0.65612	0.65609	0.70433	0.75735	0.75636	0.80558	0.80648	0.80645	0.9068	0.90768	0.90763	0.90759	0.90663	0.90659	0.90655	0.90651	0.95399	0.9575	0.95745	0.95653	0.95649	0.95645	0.95641	0.95721	0.95717	0.95376	0.85603	0.85599
25.5431	0.95929	0.13032	0.26064	0.52129	0.78193	1.0426	1.3032	1.5639	1.8245	2.0852	2.3458	2.6064	2.8671	3.1277	3.3884	3.649	3.9097	4.1703	4.431	4.6916	4.9522	5.2129	5.4735	5.7342	5.9948	6.2555	6.5161	6.7767	7.0374	7.298	7.5587	7.8193	8.08	8.3406	8.6013	8.7316	8.8619	9.1225	9.3832	9.6438	9.9045	10.1651	10.4258	10.6864	10.9471	11.2077	11.4683	11.729	11.9896
25.5431	0.95929	0.15109	0.15291	0.35616	0.40651	0.45683	0.50449	0.60697	0.60694	0.6078	0.6581	0.65807	0.65803	0.70492	0.75699	0.80901	0.80897	0.80893	0.75857	0.70817	0.65777	0.70806	0.70803	0.80626	0.85579	0.85901	0.85817	0.80862	0.75822	0.85881	0.80841	0.80838	0.85792	0.90824	0.90897	0.95929	0.95925	0.95697	0.90664	0.85853	0.85849	0.90875	0.90945	0.90868	0.90864	0.85831	0.85827	0.60655	0.60652
45.4649	1.2623	0.23196	0.46393	0.92785	1.3918	1.8557	2.3196	2.7836	3.2475	3.7114	4.1753	4.6393	5.1032	5.5671	6.0311	6.495	6.9589	7.4228	7.8868	8.3507	8.8146	9.2785	9.7425	10.2064	10.6703	11.1343	11.5982	12.0621	12.526	12.99	13.2219	13.4539	13.9178	14.3817	14.8457	15.3096	15.7735	16.2375	16.7014	17.1653	17.6292	18.0932	18.5571	19.021	19.4849	19.9489	20.4128	20.8767	21.3407
45.4649	1.2623	0.15306	0.25417	0.26382	0.40444	0.45771	0.50554	0.55611	0.56147	0.51487	0.65851	0.70904	0.76089	0.81141	0.91376	0.96427	1.0135	0.97056	1.0135	1.0172	0.97036	0.97025	1.0195	1.0687	1.0699	1.1203	1.1684	1.1684	1.1213	1.2176	1.2623	1.2222	1.2209	1.2219	1.2139	1.1207	1.1206	1.1194	1.1204	1.1708	1.1707	1.1706	1.2147	1.2157	1.1703	1.1702	1.1691	1.1155	1.0184
45.6018	1.2774	0.23266	0.46532	0.93065	1.396	1.8613	2.3266	2.7919	3.2573	3.7226	4.1879	4.6532	5.1186	5.5839	6.0492	6.5145	6.9799	7.4452	7.9105	8.3758	8.8412	9.3065	9.7718	10.2371	10.7025	11.1678	11.6331	12.0984	12.5638	13.0291	13.4944	13.7271	13.9597	14.4251	14.8904	15.3557	15.821	16.2863	16.7517	17.217	17.6823	18.1476	18.613	19.0783	19.5436	20.0089	20.4743	20.9396	21.4049
45.6018	1.2774	0.15667	0.20444	0.30737	0.31467	0.40591	0.46819	0.46667	0.46802	0.5073	0.6158	0.66367	0.76512	0.81303	0.96514	0.97472	1.0158	1.0239	1.0224	1.025	1.0756	1.1263	1.1248	1.0754	1.1182	1.1702	1.1765	1.075	1.0749	1.118	1.2255	1.2774	1.2773	1.2772	1.1757	1.0742	1.0741	1.1151	1.1694	1.1752	1.1751	1.2234	1.2256	1.2255	1.276	1.2759	1.2714	1.224	1.1743
42.9372	1.4291	0.21907	0.43813	0.87627	1.3144	1.7525	2.1907	2.6288	3.0669	3.5051	3.9432	4.3813	4.8195	5.2576	5.6958	6.1339	6.572	7.0102	7.4483	7.8864	8.3246	8.7627	9.2008	9.639	10.0771	10.5152	10.9534	11.3915	11.8296	12.2678	12.7059	13.144	13.5822	14.0203	14.4585	14.8966	15.3347	15.7729	16.211	16.6491	17.0873	17.5254	17.9635	18.4017	18.8398	19.2779	19.7161	20.1542	20.5923
42.9372	1.4291	0.10401	0.15393	0.30575	0.40765	0.41479	0.45859	0.46562	0.51648	0.51641	0.56727	0.71419	0.77089	0.86787	0.92351	0.92342	1.0243	1.0251	1.025	1.0741	1.1267	1.1266	1.1265	1.2265	1.2281	1.228	1.2772	1.2788	1.2787	1.2786	1.2785	1.2784	1.2783	1.279	1.2781	1.278	1.3743	1.3797	1.3796	1.3795	1.3794	1.3793	1.3799	1.3754	1.3747	1.3789	1.3788	1.3787	1.3786
24.0068	0.8063	0.12248	0.24497	0.48993	0.7349	0.97987	1.2248	1.4698	1.7148	1.9597	2.2047	2.4497	2.6946	2.9396	3.1846	3.4295	3.6745	3.9195	4.1644	4.4094	4.6544	4.8993	5.1443	5.3893	5.6342	5.8792	6.1242	6.3691	6.6141	6.8591	7.104	7.349	7.594	7.8389	8.0839	8.3289	8.5738	8.8188	9.0638	9.3087	9.5537	9.6762	9.7987	10.0437	10.2886	10.5336	10.7786	11.0235	11.2685
24.0068	0.8063	0.001719	0.053694	0.20359	0.20358	0.25465	0.3543	0.35511	0.40449	0.4053	0.55274	0.55519	0.65643	0.65559	0.65637	0.65554	0.65631	0.65627	0.70646	0.75433	0.75588	0.75662	0.75582	0.75426	0.70631	0.70628	0.70625	0.70547	0.70618	0.6552	0.65591	0.65588	0.65585	0.65582	0.70315	0.706	0.70526	0.75335	0.75615	0.75612	0.80494	0.8063	0.80626	0.80555	0.80619	0.75592	0.75589	0.80476	0.80606
29.7985	1.0082	0.15203	0.30407	0.60813	0.9122	1.2163	1.5203	1.8244	2.1285	2.4325	2.7366	3.0407	3.3447	3.6488	3.9529	4.2569	4.561	4.8651	5.1691	5.4732	5.7773	6.0813	6.3854	6.6895	6.9935	7.2976	7.6017	7.9057	8.2098	8.3618	8.5139	8.8179	9.122	9.4261	9.7301	10.0342	10.3383	10.6423	10.9464	11.2504	11.5545	11.8586	12.1626	12.4667	12.7708	13.0748	13.3789	13.683	13.987
29.7985	1.0082	0.10085	0.10142	0.20224	0.20241	0.25245	0.25295	0.30317	0.3537	0.40407	0.40388	0.404	0.30271	0.45383	0.45434	0.55465	0.65546	0.65589	0.70624	0.75631	0.75658	0.75645	0.7564	0.75645	0.75633	0.85704	0.90715	0.95762	1.008	1.0082	1.0081	1.0081	0.95762	0.90713	0.80628	0.75583	0.75577	0.80612	0.85651	0.90691	0.90692	0.90693	0.90691	0.90694	0.95735	0.95732	0.95736	0.95737	0.95732
46.927	1.2657	0.23942	0.47885	0.95769	1.4365	1.9154	2.3942	2.8731	3.3519	3.8308	4.3096	4.7885	5.2673	5.7462	6.225	6.7039	7.1827	7.6616	8.1404	8.6193	9.0981	9.5769	10.0558	10.5346	11.0135	11.4923	11.9712	12.45	12.9289	13.1683	13.4077	13.8866	14.3654	14.8443	15.3231	15.802	16.2808	16.7597	17.2385	17.7174	18.1962	18.675	19.1539	19.6327	20.1116	20.5904	21.0693	21.5481	22.027
46.927	1.2657	0.10218	0.203	0.30646	0.35488	0.40845	0.5096	0.60994	0.66088	0.6608	0.70906	0.86122	0.91182	0.91392	1.0147	1.1159	1.1158	1.1157	1.1156	1.1664	1.1663	1.1642	1.1661	1.166	1.1656	1.2161	1.216	1.2161	1.2652	1.2657	1.2159	1.2158	1.1648	1.1647	1.2152	1.1646	1.1644	1.2149	1.215	1.2149	1.2148	1.2146	1.2643	1.2649	1.2143	1.2142	1.2141	1.214	1.2139
52.2453	1.3735	0.26656	0.53312	1.0662	1.5993	2.1325	2.6656	3.1987	3.7318	4.2649	4.798	5.3312	5.8643	6.3974	6.9305	7.4636	7.9967	8.5298	9.063	9.5961	10.1292	10.6623	11.1954	11.7285	12.2617	12.7948	13.3279	13.861	14.3941	14.9272	15.4603	15.9935	16.5266	17.0597	17.5928	18.1259	18.659	19.1922	19.7253	20.2584	20.7915	21.3246	21.8577	22.3908	22.924	23.4571	23.7236	23.9902	24.5233
52.2453	1.3735	0.054369	0.15596	0.25576	0.35906	0.45717	0.46481	0.56626	0.6103	0.61603	0.71098	0.7182	0.76729	0.86718	0.96794	1.0217	1.0663	1.073	1.1222	1.1199	1.2185	1.2249	1.2206	1.1732	1.1738	1.2237	1.1736	1.2242	1.269	1.274	1.2232	1.2231	1.2731	1.2742	1.3231	1.3236	1.2739	1.2737	1.273	1.321	1.3241	1.324	1.3238	1.3237	1.3235	1.3712	1.3735	1.372	1.2692
44.4	1.4264	0.22653	0.45306	0.90612	1.3592	1.8122	2.2653	2.7184	3.1714	3.6245	4.0776	4.5306	4.9837	5.4367	5.8898	6.3429	6.7959	7.249	7.702	8.1551	8.6082	9.0612	9.5143	9.9674	10.4204	10.8735	11.3265	11.7796	12.2327	12.6857	13.1388	13.5918	14.0449	14.498	14.951	15.4041	15.8572	16.3102	16.7633	17.2163	17.6694	18.1225	18.5755	19.0286	19.2551	19.4816	19.9347	20.3878	20.8408
44.4	1.4264	0.10225	0.15377	0.3064	0.30673	0.4085	0.51047	0.56136	0.61223	0.61216	0.61216	0.56103	0.71336	0.81544	0.86629	0.9174	0.91731	0.96815	0.96806	0.96798	1.0699	1.0699	1.0699	1.07	1.1208	1.1209	1.1716	1.1719	1.1718	1.1719	1.1719	1.172	1.2223	1.3238	1.3247	1.3247	1.3755	1.3756	1.3756	1.3757	1.3757	1.3755	1.3757	1.3757	1.4264	1.4258	1.4253	1.4259	1.3757
27.313	1.1763	0.13935	0.2787	0.55741	0.83611	1.1148	1.3935	1.6722	1.9509	2.2296	2.5083	2.787	3.0657	3.3445	3.6232	3.9019	4.1806	4.4593	4.738	5.0167	5.2954	5.5741	5.8528	6.1315	6.4102	6.6889	6.9676	7.2463	7.525	7.8037	8.0824	8.3611	8.6398	8.9185	9.1972	9.4759	9.7547	9.894	10.0334	10.3121	10.5908	10.8695	11.1482	11.4269	11.7056	11.9843	12.263	12.5417	12.8204
27.313	1.1763	0.051312	0.15328	0.20527	0.20529	0.20531	0.2564	0.3586	0.40996	0.46108	0.51191	0.56302	0.56303	0.56304	0.56305	0.56334	0.56335	0.61326	0.76681	0.76741	0.86952	0.92094	0.97136	0.972	0.97201	1.0224	1.0227	1.0227	1.0231	1.0231	1.0231	1.1252	1.1248	1.1744	1.1759	1.1762	1.1762	1.1763	1.1759	1.1759	1.1248	1.1252	1.1252	1.1252	1.1239	1.0737	1.0737	1.0737	1.0724
30.7933	1.0094	0.15711	0.31422	0.62844	0.94265	1.2569	1.5711	1.8853	2.1995	2.5137	2.828	3.1422	3.4564	3.7706	4.0848	4.399	4.7133	5.0275	5.3417	5.6559	5.9701	6.2844	6.5986	6.9128	7.227	7.5412	7.8554	8.1697	8.4839	8.7981	9.1123	9.4265	9.7407	10.055	10.3692	10.6834	10.8405	10.9976	11.3118	11.626	11.9403	12.2545	12.5687	12.8829	13.1971	13.5114	13.8256	14.1398	14.454
30.7933	1.0094	0.10021	0.1518	0.2078	0.25788	0.35806	0.45096	0.50107	0.55838	0.60846	0.60842	0.70718	0.7043	0.65844	0.70851	0.80444	0.80862	0.80857	0.8517	0.80852	0.85444	0.85853	0.85985	0.90173	0.9085	0.90845	0.95312	0.95846	0.9584	0.95968	0.95962	0.95824	0.95818	0.95813	1.003	1.0081	1.0094	1.0093	1.008	1.0079	1.004	0.95774	0.95768	0.90758	0.90878	0.90377	0.85738	0.85733	0.90124
41.3255	1.2693	0.21084	0.42169	0.84338	1.2651	1.6868	2.1084	2.5301	2.9518	3.3735	3.7952	4.2169	4.6386	5.0603	5.482	5.9036	6.3253	6.747	7.1687	7.5904	8.0121	8.4338	8.8555	9.2772	9.6988	10.1205	10.5422	10.9639	11.3856	11.5964	11.8073	12.229	12.6507	13.0724	13.494	13.9157	14.3374	14.7591	15.1808	15.6025	16.0242	16.4459	16.8676	17.2892	17.7109	18.1326	18.5543	18.976	19.3977
41.3255	1.2693	0.10466	0.16301	0.26559	0.41643	0.41636	0.45274	0.56711	0.569	0.60552	0.6172	0.61712	0.70408	0.71754	0.81996	0.81796	0.81788	0.8662	0.95722	0.96848	1.0186	1.0204	1.0185	1.0594	1.1562	1.1691	1.169	1.2137	1.2585	1.2693	1.2602	1.2189	1.1685	1.2204	1.208	1.1682	1.1681	1.168	1.2008	1.1679	1.2077	1.2197	1.2179	1.2093	1.1641	1.1573	1.169	1.2175	1.1656
50.6943	1.3805	0.25864	0.51729	1.0346	1.5519	2.0692	2.5864	3.1037	3.621	4.1383	4.6556	5.1729	5.6902	6.2075	6.7248	7.242	7.7593	8.2766	8.7939	9.3112	9.8285	10.3458	10.8631	11.3804	11.8976	12.4149	12.9322	13.4495	13.9668	14.4841	15.0014	15.5187	16.036	16.5532	17.0705	17.5878	18.1051	18.6224	19.1397	19.657	20.1743	20.6916	21.2088	21.4675	21.7261	22.2434	22.7607	23.278	23.7953
50.6943	1.3805	0.11114	0.12387	0.22469	0.22207	0.32289	0.37326	0.40362	0.55745	0.61534	0.71121	0.72843	0.82674	0.86239	0.87698	0.92489	0.92962	0.95827	0.97747	1.0111	1.0662	1.0804	1.0803	1.0801	1.1504	1.1304	1.1667	1.1986	1.1805	1.1826	1.21	1.2765	1.2764	1.2304	1.2559	1.2302	1.2804	1.304	1.2802	1.2669	1.2296	1.2668	1.3631	1.3805	1.3674	1.2708	1.2289	1.2309	1.2286
45.2734	1.4267	0.23099	0.46197	0.92395	1.3859	1.8479	2.3099	2.7718	3.2338	3.6958	4.1578	4.6197	5.0817	5.5437	6.0057	6.4676	6.9296	7.3916	7.8536	8.3155	8.7775	9.2395	9.7015	10.1634	10.6254	11.0874	11.5493	12.0113	12.4733	12.9353	13.3972	13.8592	14.3212	14.7832	15.2451	15.7071	16.1691	16.6311	17.093	17.555	18.017	18.479	18.9409	19.1719	19.4029	19.8649	20.3268	20.7888	21.2508
45.2734	1.4267	0.20672	0.2551	0.30469	0.31293	0.40739	0.41434	0.41543	0.46496	0.51453	0.56635	0.6092	0.66882	0.7692	0.8188	0.81981	0.96981	1.0152	1.0236	1.0732	1.0742	1.1196	1.1754	1.2179	1.225	1.2259	1.2248	1.2257	1.2246	1.2761	1.3267	1.3266	1.3265	1.3254	1.3704	1.376	1.3768	1.3766	1.3765	1.3764	1.3247	1.37	1.4198	1.4267	1.4266	1.4264	1.4197	1.3698	1.3248
38.4527	1.4266	0.19619	0.39237	0.78475	1.1771	1.5695	1.9619	2.3542	2.7466	3.139	3.5314	3.9237	4.3161	4.7085	5.1009	5.4932	5.8856	6.278	6.6704	7.0627	7.4551	7.8475	8.2399	8.6322	9.0246	9.417	9.8094	10.2017	10.5941	10.9865	11.1827	11.3789	11.7712	12.1636	12.556	12.9484	13.3407	13.7331	14.1255	14.5179	14.9102	15.3026	15.695	16.0874	16.4797	16.8721	17.2645	17.6569	18.0492
38.4527	1.4266	0.15385	0.20605	0.30761	0.30756	0.40915	0.51074	0.51125	0.56137	0.61306	0.613	0.61294	0.61288	0.71449	0.81588	0.86743	0.96925	0.96919	0.96892	1.0709	1.1724	1.1727	1.1724	1.1725	1.1724	1.2226	1.274	1.2741	1.274	1.4265	1.4266	1.4265	1.4264	1.4259	1.3245	1.3244	1.3243	1.3242	1.3242	1.3241	1.4257	1.4257	1.4256	1.4254	1.3237	1.3236	1.3235	1.3235	1.3744
26.995	1.0589	0.13773	0.27546	0.55092	0.82638	1.1018	1.3773	1.6528	1.9282	2.2037	2.4791	2.7546	3.03	3.3055	3.581	3.8564	4.1319	4.4073	4.6828	4.9583	5.2337	5.5092	5.7846	6.0601	6.3355	6.611	6.8865	7.1619	7.4374	7.7128	7.9883	8.2638	8.5392	8.8147	9.0901	9.2279	9.3656	9.6411	9.9165	10.192	10.4674	10.7429	11.0183	11.2938	11.5693	11.8447	12.1202	12.3956	12.6711
26.995	1.0589	0.051701	0.15041	0.15664	0.20674	0.15658	0.15656	0.20666	0.15803	0.10788	0.056204	0.1063	0.056159	0.056139	0.10623	0.15332	0.15778	0.25202	0.35074	0.40084	0.40673	0.55552	0.6056	0.70286	0.7515	0.75728	0.95336	0.95765	1.0049	1.0091	1.0091	1.009	1.009	1.0562	1.0576	1.0589	1.0088	1.0088	1.0547	1.0588	1.0574	1.0573	1.0559	1.0085	1.0085	1.0071	0.90828	0.90689	0.90684
34.6493	1.1164	0.17678	0.35356	0.70713	1.0607	1.4143	1.7678	2.1214	2.4749	2.8285	3.1821	3.5356	3.8892	4.2428	4.5963	4.9499	5.3035	5.657	6.0106	6.3642	6.7177	7.0713	7.4248	7.7784	8.132	8.4855	8.8391	9.1927	9.5462	9.8998	10.2534	10.6069	10.9605	11.3141	11.6676	11.8444	12.0212	12.3747	12.7283	13.0819	13.4354	13.789	14.1426	14.4961	14.8497	15.2033	15.5568	15.9104	16.264
34.6493	1.1164	0.050243	0.10293	0.1605	0.20099	0.21556	0.30148	0.35897	0.45463	0.50968	0.5647	0.61492	0.71062	0.76323	0.86129	0.91862	0.95701	0.96405	0.96639	1.0119	1.0598	1.0691	1.062	1.069	1.0689	1.103	1.0688	1.0688	1.0665	1.0641	1.0573	1.0686	1.1075	1.0685	1.0707	1.1164	1.1074	1.0683	1.0549	0.96776	0.96768	0.96982	1.0659	1.0592	1.0112	0.96744	0.96954	1.0176	1.0153
46.2124	1.2152	0.23578	0.47155	0.94311	1.4147	1.8862	2.3578	2.8293	3.3009	3.7724	4.244	4.7155	5.1871	5.6587	6.1302	6.6018	7.0733	7.5449	8.0164	8.488	8.9595	9.4311	9.9027	10.3742	10.8458	11.3173	11.7889	12.2604	12.732	13.2035	13.6751	14.1466	14.6182	15.0898	15.5613	16.0329	16.5044	16.976	17.4475	17.9191	18.3906	18.8622	19.3337	19.8053	20.0411	20.2769	20.7484	21.22	21.6915
46.2124	1.2152	0.15475	0.15768	0.25879	0.30928	0.40965	0.46085	0.56189	0.61102	0.71075	0.80984	0.81442	0.91221	0.96526	1.0158	1.0163	1.0156	1.066	1.0665	1.0664	1.0657	1.0656	1.1166	1.0659	1.1114	1.1157	1.1162	1.1161	1.1154	1.1153	1.1157	1.1661	1.114	1.0644	1.1152	1.1625	1.1651	1.165	1.1654	1.1653	1.1651	1.1646	1.1649	1.2134	1.2152	1.2133	1.114	1.1627	1.1139
53.7696	1.2187	0.27433	0.54867	1.0973	1.646	2.1947	2.7433	3.292	3.8407	4.3894	4.938	5.4867	6.0354	6.584	7.1327	7.6814	8.23	8.7787	9.3274	9.876	10.4247	10.9734	11.5221	12.0707	12.6194	13.1681	13.7167	14.2654	14.8141	15.0884	15.3627	15.9114	16.4601	17.0087	17.5574	18.1061	18.6547	19.2034	19.7521	20.3008	20.8494	21.3981	21.9468	22.4954	23.0441	23.5928	24.1414	24.6901	25.2388
53.7696	1.2187	0.15275	0.2538	0.35713	0.45904	0.46072	0.56213	0.56202	0.61265	0.66326	0.7112	0.76452	0.7644	0.86325	0.86564	0.91589	0.9161	0.96667	1.0167	1.0172	1.0171	1.0169	1.0656	1.0674	1.0673	1.0672	1.067	1.0669	1.218	1.2187	1.1172	1.1671	1.1674	1.1169	1.1154	1.1166	1.1165	1.1161	1.0149	1.0147	1.0647	1.0652	1.0651	1.0649	1.0648	1.0647	1.1149	1.1658	1.1657
44.1724	1.3779	0.22537	0.45074	0.90148	1.3522	1.803	2.2537	2.7044	3.1552	3.6059	4.0567	4.5074	4.9581	5.4089	5.8596	6.3103	6.7611	7.2118	7.6626	8.1133	8.564	9.0148	9.4655	9.9163	10.367	10.8177	11.2685	11.7192	12.17	12.6207	13.0714	13.5222	13.9729	14.4236	14.8744	15.3251	15.7759	16.2266	16.6773	17.1281	17.5788	18.0296	18.4803	18.931	19.3818	19.8325	20.2833	20.734	20.9594
44.1724	1.3779	0.15511	0.21048	0.31344	0.36432	0.46615	0.46608	0.51694	0.56886	0.61864	0.61857	0.67044	0.66933	0.71714	0.82198	0.92275	0.92367	0.92457	1.0253	1.0252	1.0261	1.0759	1.0759	1.0767	1.0757	1.0756	1.1727	1.1772	1.228	1.2287	1.2278	1.2777	1.2794	1.2784	1.2274	1.2231	1.1763	1.2271	1.2787	1.2778	1.2777	1.2784	1.2775	1.2774	1.3243	1.3281	1.3287	1.3286	1.3779
36.2889	1.4812	0.18515	0.3703	0.74059	1.1109	1.4812	1.8515	2.2218	2.5921	2.9624	3.3327	3.703	4.0732	4.4435	4.8138	5.1841	5.5544	5.9247	6.295	6.6653	7.0356	7.4059	7.7762	8.1465	8.5168	8.8871	9.2574	9.6277	9.998	10.3683	10.7386	11.1089	11.4791	11.8494	12.2197	12.59	12.9603	13.3306	13.7009	13.8861	14.0712	14.4415	14.8118	15.1821	15.5524	15.9227	16.293	16.6633	17.0336
36.2889	1.4812	0.15395	0.20448	0.2062	0.25643	0.30726	0.35837	0.35914	0.40971	0.41043	0.46148	0.46143	0.61465	0.71637	0.8181	0.86998	0.92099	0.97126	1.0229	1.0228	1.0738	1.0739	1.1759	1.176	1.226	1.2269	1.2778	1.2779	1.2778	1.3288	1.3797	1.3797	1.3796	1.3796	1.3795	1.3795	1.3794	1.4299	1.4303	1.4812	1.4812	1.481	1.43	1.4299	1.4299	1.4298	1.3787	1.3786	1.4296
32.5735	1.1584	0.16619	0.33238	0.66477	0.99715	1.3295	1.6619	1.9943	2.3267	2.6591	2.9914	3.3238	3.6562	3.9886	4.321	4.6534	4.9857	5.3181	5.6505	5.9829	6.3153	6.6477	6.98	7.3124	7.6448	7.9772	8.3096	8.642	8.9743	9.3067	9.6391	9.9715	10.1377	10.3039	10.6362	10.9686	11.301	11.6334	11.9658	12.2982	12.6305	12.9629	13.2953	13.6277	13.9601	14.2925	14.6248	14.9572	15.2896
32.5735	1.1584	0.10125	0.1523	0.20335	0.25352	0.45429	0.50531	0.55716	0.60482	0.65583	0.70272	0.80471	0.80792	0.85566	0.90744	0.90739	0.90733	0.95514	0.95436	0.95666	0.95738	1.0075	1.0082	1.0052	1.0067	1.0074	1.0073	1.008	1.0581	1.0559	1.0545	1.1556	1.1584	1.1583	1.1555	1.1073	1.1073	1.1079	1.1078	1.1521	1.1071	1.107	1.1076	1.1076	1.1069	1.0567	1.0566	1.1049	1.1073
49.495	1.2639	0.25253	0.50505	1.0101	1.5152	2.0202	2.5253	3.0303	3.5354	4.0404	4.5455	5.0505	5.5556	6.0606	6.5657	7.0707	7.5758	8.0808	8.5859	9.0909	9.596	10.101	10.6061	11.1111	11.6162	12.1212	12.6263	13.1313	13.6364	14.1414	14.6465	15.1515	15.4041	15.6566	16.1616	16.6667	17.1717	17.6768	18.1818	18.6869	19.1919	19.697	20.202	20.7071	21.2121	21.7172	22.2222	22.7273	23.2323
49.495	1.2639	0.10383	0.15783	0.20755	0.30914	0.45983	0.51022	0.56125	0.61097	0.70737	0.76283	0.81255	0.8124	0.86273	0.9594	0.96346	1.0625	1.0642	1.1654	1.1143	1.1142	1.1146	1.1643	1.1138	1.1136	1.2143	1.2147	1.2141	1.214	1.2143	1.1633	1.2618	1.2639	1.2621	1.1632	1.1627	1.2129	1.2128	1.2127	1.2129	1.2125	1.2123	1.2122	1.2114	1.2111	1.2119	1.1614	1.1589	1.0605
51.1993	1.3187	0.26122	0.52244	1.0449	1.5673	2.0898	2.6122	3.1347	3.6571	4.1795	4.702	5.2244	5.7469	6.2693	6.7917	7.3142	7.8366	8.3591	8.8815	9.404	9.9264	10.4488	10.9713	11.4937	12.0162	12.5386	13.061	13.5835	14.1059	14.6284	15.1508	15.6733	16.1957	16.4569	16.7181	17.2406	17.763	18.2855	18.8079	19.3304	19.8528	20.3752	20.8977	21.4201	21.9426	22.465	22.9874	23.5099	24.0323
51.1993	1.3187	0.053572	0.15852	0.25977	0.30543	0.36091	0.41146	0.46069	0.51192	0.61248	0.61305	0.71298	0.76541	0.76468	0.76458	0.86636	0.91627	0.96449	0.96729	1.0161	1.0172	1.0176	1.0169	1.1181	1.165	1.169	1.1684	1.1687	1.2168	1.2655	1.2697	1.2664	1.2672	1.3187	1.2689	1.1675	1.2179	1.2661	1.2687	1.2682	1.2685	1.2683	1.2668	1.2175	1.2673	1.2676	1.2169	1.217	1.2169
47.9589	1.4256	0.24469	0.48938	0.97875	1.4681	1.9575	2.4469	2.9363	3.4256	3.915	4.4044	4.8938	5.3831	5.8725	6.3619	6.8513	7.3406	7.83	8.3194	8.8088	9.2982	9.7875	10.2769	10.7663	11.2557	11.745	12.2344	12.7238	13.2132	13.7025	14.1919	14.6813	15.1707	15.66	16.1494	16.6388	17.1282	17.6176	18.1069	18.5963	19.0857	19.3304	19.5751	20.0644	20.5538	21.0432	21.5326	22.0219	22.5113
47.9589	1.4256	0.10176	0.15622	0.30596	0.36173	0.40698	0.51416	0.51408	0.56487	0.61563	0.71203	0.71716	0.7679	0.7678	0.81858	0.81848	0.8692	0.91938	0.97069	1.0682	1.0722	1.072	1.0719	1.1221	1.2205	1.2236	1.2708	1.2748	1.3254	1.3253	1.3252	1.3251	1.325	1.3248	1.3247	1.3246	1.3245	1.3244	1.3722	1.375	1.3745	1.4256	1.4254	1.4253	1.4252	1.4251	1.425	1.4248	1.3739
34.8248	1.0086	0.17768	0.35536	0.71071	1.0661	1.4214	1.7768	2.1321	2.4875	2.8428	3.1982	3.5536	3.9089	4.2643	4.6196	4.975	5.3303	5.6857	6.041	6.3964	6.7517	7.1071	7.4625	7.8178	8.1732	8.5285	8.8839	9.2392	9.5946	9.7723	9.9499	10.3053	10.6607	11.016	11.3714	11.7267	12.0821	12.4374	12.7928	13.1481	13.5035	13.8589	14.2142	14.5696	14.9249	15.2803	15.6356	15.991	16.3463
34.8248	1.0086	0.0031827	0.10249	0.20496	0.20598	0.25196	0.3073	0.30622	0.3574	0.45669	0.60218	0.60819	0.65234	0.65827	0.70841	0.80867	0.8549	0.85777	0.85293	0.85675	0.85765	0.90496	0.95418	0.9588	0.95873	0.95775	0.9586	0.95853	1.0078	1.0086	1.0032	0.95832	0.95825	0.95732	0.95812	0.9572	0.90701	0.95713	1.008	1.008	1.0079	1.0046	0.95764	0.90745	0.90659	0.90732	0.90725	0.9072	0.90713
43.6827	1.2121	0.22287	0.44574	0.89148	1.3372	1.783	2.2287	2.6745	3.1202	3.5659	4.0117	4.4574	4.9032	5.3489	5.7946	6.2404	6.6861	7.1319	7.5776	8.0234	8.4691	8.9148	9.3606	9.8063	10.2521	10.6978	11.1435	11.5893	12.035	12.4808	12.9265	13.3723	13.818	14.2637	14.7095	14.9323	15.1552	15.601	16.0467	16.4924	16.9382	17.3839	17.8297	18.2754	18.7212	19.1669	19.6126	20.0584	20.5041
43.6827	1.2121	0.050582	0.15141	0.20199	0.25308	0.35349	0.50483	0.65617	0.65694	0.75701	0.80742	0.85729	0.85815	0.90817	0.90768	0.90915	0.95824	0.95982	1.0098	1.059	1.0607	1.0594	1.0602	1.1097	1.1111	1.1111	1.2104	1.2119	1.2116	1.1616	1.1613	1.212	1.2121	1.2107	1.1617	1.2121	1.2107	1.1595	1.1114	1.1114	1.1593	1.1618	1.1618	1.1614	1.1111	1.1116	1.1116	1.1112	1.1117
59.1519	1.2749	0.3018	0.60359	1.2072	1.8108	2.4144	3.018	3.6215	4.2251	4.8287	5.4323	6.0359	6.6395	7.2431	7.8467	8.4503	9.0539	9.6575	10.261	10.8646	11.4682	12.0718	12.6754	13.279	13.8826	14.1844	14.4862	15.0898	15.6934	16.297	16.9005	17.5041	18.1077	18.7113	19.3149	19.9185	20.5221	21.1257	21.7293	22.3329	22.9364	23.54	24.1436	24.7472	25.3508	25.9544	26.558	27.1616	27.7652
59.1519	1.2749	0.15329	0.20822	0.30515	0.36168	0.41239	0.55976	0.56516	0.61584	0.71003	0.71643	0.81771	0.86672	0.91233	0.97053	0.9706	1.0161	1.0719	1.072	1.1733	1.1734	1.1735	1.2195	1.2242	1.2242	1.2749	1.2244	1.2157	1.174	1.174	1.2247	1.2248	1.2248	1.2249	1.165	1.1649	1.1638	1.1746	1.1242	1.2165	1.2254	1.2255	1.2199	1.167	1.1152	1.1246	1.0741	1.073	1.0743
52.5451	1.326	0.26809	0.53617	1.0723	1.6085	2.1447	2.6809	3.217	3.7532	4.2894	4.8256	5.3617	5.8979	6.4341	6.9703	7.5064	8.0426	8.5788	9.115	9.6511	10.1873	10.7235	11.2597	11.7958	12.332	12.8682	13.4044	13.9405	14.4767	15.0129	15.5491	16.0852	16.6214	17.1576	17.6937	18.2299	18.7661	19.3023	19.8384	20.3746	20.9108	21.447	21.9831	22.5193	23.0555	23.5917	24.1278	24.664	25.2002
52.5451	1.326	0.2546	0.25497	0.35638	0.40803	0.45886	0.5099	0.61048	0.61178	0.66176	0.66291	0.71243	0.76478	0.81491	0.91666	0.96772	1.0679	1.0699	1.1191	1.1208	1.1211	1.1212	1.1212	1.1721	1.1722	1.1719	1.2224	1.2713	1.2736	1.2736	1.2705	1.2232	1.2233	1.2207	1.1725	1.2721	1.2742	1.3246	1.3247	1.3247	1.3247	1.322	1.2739	1.3219	1.3247	1.3253	1.3253	1.3254	1.3254
46.4576	1.4824	0.23703	0.47406	0.94811	1.4222	1.8962	2.3703	2.8443	3.3184	3.7925	4.2665	4.7406	5.2146	5.6887	6.1627	6.6368	7.1109	7.5849	8.059	8.533	9.0071	9.4811	9.9552	10.4293	10.9033	11.3774	11.8514	12.3255	12.7995	13.2736	13.7477	14.2217	14.6958	15.1698	15.6439	16.1179	16.592	17.0661	17.5401	18.0142	18.4882	18.9623	19.4363	19.9104	20.3845	20.8585	21.3326	21.8066	22.2807
46.4576	1.4824	0.15359	0.20492	0.30705	0.35807	0.40906	0.40901	0.46001	0.51103	0.56205	0.61314	0.61321	0.61326	0.6133	0.66421	0.66446	0.76655	0.81756	0.86863	0.91999	0.97107	0.9711	0.97108	1.0725	1.0733	1.0732	1.124	1.1233	1.0734	1.174	1.1754	1.1754	1.2263	1.2265	1.2767	1.2773	1.2267	1.2768	1.2776	1.2776	1.2779	1.2776	1.2776	1.2777	1.3287	1.3287	1.3798	1.3798	1.3798
30.5427	1.0039	0.15583	0.31166	0.62332	0.93498	1.2466	1.5583	1.87	2.1816	2.4933	2.8049	3.1166	3.4283	3.7399	4.0516	4.3632	4.6749	4.9866	5.2982	5.6099	5.9215	6.2332	6.5449	6.8565	7.1682	7.4798	7.7915	8.1032	8.4148	8.7265	9.0381	9.3498	9.6615	9.9731	10.2848	10.5965	10.9081	11.2198	11.5314	11.8431	12.1548	12.4664	12.7781	13.0897	13.4014	13.7131	14.0247	14.3364	14.648
30.5427	1.0039	0.10047	0.10121	0.10169	0.15188	0.20207	0.20181	0.20178	0.20198	0.25216	0.30132	0.30231	0.35229	0.40268	0.40264	0.50181	0.45282	0.50201	0.50235	0.50297	0.55241	0.50292	0.50274	0.50284	0.55303	0.60319	0.65325	0.70322	0.70353	0.70348	0.70343	0.70339	0.75322	0.75345	0.75349	0.80353	0.80362	0.80357	0.80331	0.85371	0.85366	0.85361	0.85357	0.85349	0.90365	0.90365	0.95377	0.95372	0.95369
46.9832	1.1118	0.23971	0.47942	0.95884	1.4383	1.9177	2.3971	2.8765	3.3559	3.8354	4.3148	4.7942	5.2736	5.753	6.2325	6.7119	7.1913	7.6707	8.1501	8.6296	9.109	9.5884	10.0678	10.5472	11.0267	11.5061	11.9855	12.4649	12.9443	13.4238	13.9032	14.3826	14.6223	14.862	15.3414	15.8209	16.3003	16.7797	17.2591	17.7385	18.218	18.6974	19.1768	19.6562	20.1356	20.6151	21.0945	21.5739	22.0533
46.9832	1.1118	0.10284	0.10463	0.20558	0.25601	0.35441	0.5051	0.55882	0.60726	0.70862	0.75794	0.81063	0.81091	0.91073	0.9117	0.9594	0.96202	1.0124	1.012	1.0609	1.0118	1.0622	1.0624	1.0617	1.0609	1.0621	1.062	1.0619	1.0616	1.0615	1.0601	1.0108	1.1118	1.1117	1.1116	1.1103	1.061	1.0608	1.0607	1.0605	1.0604	1.0603	1.0603	1.0602	1.0601	1.06	1.0599	1.0092	0.90823
48.1529	1.2182	0.24568	0.49136	0.98271	1.4741	1.9654	2.4568	2.9481	3.4395	3.9309	4.4222	4.9136	5.4049	5.8963	6.3876	6.879	7.3703	7.8617	8.3531	8.8444	9.3358	9.8271	10.3185	10.8098	11.3012	11.7926	12.2839	12.7753	13.2666	13.758	14.0037	14.2493	14.7407	15.232	15.7234	16.2148	16.7061	17.1975	17.6888	18.1802	18.6715	19.1629	19.6543	20.1456	20.637	21.1283	21.6197	22.111	22.6024
48.1529	1.2182	0.20532	0.26004	0.35822	0.41203	0.50871	0.5133	0.5639	0.60927	0.66514	0.66504	0.71563	0.76621	0.81469	0.91601	0.91801	0.91791	0.91781	0.96836	1.0157	1.0189	1.0188	1.0186	1.0692	1.0184	1.0683	1.1196	1.1194	1.1165	1.1659	1.2182	1.1698	1.1702	1.1167	1.0174	1.0173	1.0172	1.0657	1.0667	1.0661	1.0675	1.1185	1.1179	1.1649	1.168	1.1674	1.1176	1.1175	1.1169
43.5038	1.2735	0.22196	0.44392	0.88783	1.3317	1.7757	2.2196	2.6635	3.1074	3.5513	3.9952	4.4392	4.8831	5.327	5.7709	6.2148	6.6587	7.1027	7.5466	7.9905	8.4344	8.8783	9.3222	9.7662	10.2101	10.654	11.0979	11.5418	11.9857	12.4297	12.8736	13.3175	13.7614	14.2053	14.6492	15.0932	15.5371	15.981	16.4249	16.8688	17.0908	17.3127	17.7567	18.2006	18.6445	19.0884	19.5323	19.9762	20.4202
43.5038	1.2735	0.10184	0.15333	0.2076	0.2568	0.36021	0.36015	0.46189	0.46182	0.51265	0.51258	0.71311	0.7669	0.81629	0.86854	1.0207	1.0211	1.0718	1.0718	1.0717	1.0716	1.1199	1.1223	1.1727	1.173	1.1729	1.2237	1.2236	1.2235	1.2234	1.2233	1.2232	1.2231	1.223	1.2229	1.2228	1.2227	1.2226	1.2225	1.2716	1.2735	1.2731	1.273	1.2729	1.2728	1.2219	1.2218	1.2217	1.2216
31.0699	0.95944	0.15852	0.31704	0.63408	0.95112	1.2682	1.5852	1.9022	2.2193	2.5363	2.8534	3.1704	3.4874	3.8045	4.1215	4.4386	4.7556	5.0726	5.3897	5.7067	6.0238	6.3408	6.6578	6.9749	7.2919	7.6089	7.926	8.243	8.5601	8.8771	9.1941	9.5112	9.8282	10.1453	10.4623	10.6208	10.7793	11.0964	11.4134	11.7305	12.0475	12.3645	12.6816	12.9986	13.3157	13.6327	13.9497	14.2668	14.5838
31.0699	0.95944	0.0025333	0.050172	0.10412	0.10034	0.15303	0.10037	0.15179	0.20074	0.20687	0.25337	0.20196	0.15661	0.15658	0.15654	0.15651	0.2031	0.35479	0.40495	0.55312	0.75609	0.80853	0.80963	0.80958	0.80838	0.85738	0.85847	0.85841	0.95762	0.95869	0.95863	0.95858	0.95852	0.95629	0.90937	0.95944	0.9583	0.95825	0.95819	0.95814	0.95808	0.9528	0.95803	0.95797	0.95895	0.95889	0.95883	0.95776	0.95573
48.139	1.1544	0.24561	0.49121	0.98243	1.4736	1.9649	2.4561	2.9473	3.4385	3.9297	4.4209	4.9121	5.4034	5.8946	6.3858	6.877	7.3682	7.8594	8.3506	8.8419	9.3331	9.8243	10.3155	10.8067	11.2979	11.7891	12.2804	12.7716	13.2628	13.754	14.2452	14.7364	15.2276	15.7189	16.2101	16.7013	17.1925	17.6837	17.9293	18.1749	18.6661	19.1574	19.6486	20.1398	20.631	21.1222	21.6134	22.1046	22.5958
48.139	1.1544	0.052069	0.10103	0.15469	0.25653	0.45455	0.55718	0.61013	0.70783	0.71368	0.81557	0.86183	0.91317	0.95753	0.91666	0.96717	0.96721	0.96636	1.0168	1.016	1.0159	1.0113	1.0112	1.0179	1.0664	1.112	1.1189	1.112	1.0665	1.018	1.0181	1.011	0.96771	0.96775	1.014	1.0172	1.0172	1.1105	1.1544	1.1192	1.1192	1.1541	1.1147	1.1192	1.117	1.0631	1.0173	1.0185	1.0186
48.9537	1.4186	0.24976	0.49953	0.99905	1.4986	1.9981	2.4976	2.9972	3.4967	3.9962	4.4957	4.9953	5.4948	5.9943	6.4939	6.9934	7.4929	7.9924	8.492	8.9915	9.491	9.9905	10.4901	10.9896	11.4891	11.9886	12.4882	12.9877	13.4872	13.9868	14.4863	14.9858	15.4853	15.9849	16.4844	16.7342	16.9839	17.4834	17.983	18.4825	18.982	19.4816	19.9811	20.4806	20.9801	21.4797	21.9792	22.4787	22.9782
48.9537	1.4186	0.15218	0.25728	0.30657	0.40804	0.51251	0.61399	0.61557	0.61485	0.6656	0.7655	0.86373	0.91441	0.96508	1.0665	1.0723	1.0724	1.1712	1.1738	1.1738	1.1739	1.1748	1.2237	1.2247	1.2708	1.2763	1.2754	1.2755	1.2755	1.2755	1.3263	1.3263	1.3264	1.3274	1.3731	1.4186	1.3771	1.3781	1.3771	1.3772	1.3698	1.3687	1.3772	1.3772	1.3773	1.3267	1.3718	1.3774	1.3774
44.565	1.4323	0.22737	0.45474	0.90949	1.3642	1.819	2.2737	2.7285	3.1832	3.638	4.0927	4.5474	5.0022	5.4569	5.9117	6.3664	6.8212	7.2759	7.7307	8.1854	8.6401	9.0949	9.5496	10.0044	10.4591	10.9139	11.3686	11.8234	12.2781	12.7329	13.1876	13.6423	14.0971	14.5518	15.0066	15.4613	15.9161	16.3708	16.5982	16.8256	17.2803	17.735	18.1898	18.6445	19.0993	19.554	20.0088	20.4635	20.9183
44.565	1.4323	0.10245	0.15559	0.20768	0.30907	0.40873	0.41219	0.46025	0.46263	0.5112	0.51425	0.66339	0.71618	0.76841	0.81999	0.86899	0.92193	0.97286	1.0748	1.121	1.1258	1.1258	1.1258	1.1739	1.2248	1.2277	1.2277	1.2277	1.2277	1.2779	1.2787	1.3296	1.3296	1.3765	1.3805	1.3805	1.4265	1.4314	1.4323	1.4314	1.4306	1.3297	1.3788	1.3814	1.3806	1.4243	1.4314	1.3806	1.4259
25.5592	0.9038	0.1304	0.26081	0.52162	0.78242	1.0432	1.304	1.5648	1.8257	2.0865	2.3473	2.6081	2.8689	3.1297	3.3905	3.6513	3.9121	4.1729	4.4337	4.6945	4.9553	5.2162	5.477	5.7378	5.9986	6.2594	6.5202	6.781	7.0418	7.3026	7.5634	7.8242	8.085	8.3459	8.6067	8.8675	9.1283	9.2587	9.3891	9.6499	9.9107	10.1715	10.4323	10.6931	10.9539	11.2147	11.4755	11.7364	11.9972
25.5592	0.9038	0.050639	0.051021	0.10125	0.10123	0.10121	0.10118	0.1514	0.20129	0.25167	0.35229	0.40251	0.50293	0.55311	0.65341	0.65338	0.65336	0.65345	0.65342	0.65339	0.65336	0.65332	0.70333	0.75361	0.75368	0.75364	0.75361	0.75357	0.80373	0.80369	0.8036	0.80363	0.80359	0.80356	0.80352	0.85372	0.85368	0.9038	0.9038	0.85353	0.85349	0.85346	0.90363	0.90361	0.90359	0.90359	0.90357	0.85337	0.85338
35.1444	1.1137	0.17931	0.35862	0.71723	1.0758	1.4345	1.7931	2.1517	2.5103	2.8689	3.2275	3.5862	3.9448	4.3034	4.662	5.0206	5.3792	5.7379	6.0965	6.4551	6.8137	7.1723	7.5309	7.8896	8.2482	8.6068	8.9654	9.324	9.6826	10.0413	10.3999	10.7585	11.1171	11.2964	11.4757	11.8343	12.193	12.5516	12.9102	13.2688	13.6274	13.986	14.3447	14.7033	15.0619	15.4205	15.7791	16.1377	16.4964
35.1444	1.1137	0.15389	0.25398	0.30771	0.3565	0.45497	0.45578	0.55829	0.60872	0.65995	0.70803	0.71111	0.76076	0.76071	0.81113	0.86005	0.86151	0.90898	0.91261	0.91182	0.9623	0.96295	1.0127	1.0133	1.0637	1.063	1.0622	1.0131	1.0608	1.0608	1.0595	1.0627	1.1131	1.1137	1.113	1.1136	1.06	1.0625	1.063	1.0629	1.0623	1.0628	1.0627	1.0621	1.1131	1.113	1.1102	1.0625	1.0624
49.6294	1.3698	0.25321	0.50642	1.0128	1.5193	2.0257	2.5321	3.0385	3.545	4.0514	4.5578	5.0642	5.5706	6.0771	6.5835	7.0899	7.5963	8.1028	8.6092	9.1156	9.622	10.1284	10.6349	11.1413	11.6477	12.1541	12.6605	13.167	13.6734	14.1798	14.6862	15.1927	15.6991	16.2055	16.4587	16.7119	17.2183	17.7248	18.2312	18.7376	19.244	19.7505	20.2569	20.7633	21.2697	21.7761	22.2826	22.789	23.2954
49.6294	1.3698	0.15464	0.25605	0.35986	0.46117	0.56245	0.61305	0.61349	0.61282	0.66287	0.71455	0.8115	0.86584	0.91638	0.91627	1.018	1.0646	1.1186	1.1185	1.1686	1.1689	1.2194	1.2193	1.2702	1.2697	1.2696	1.2694	1.3196	1.3203	1.2691	1.3167	1.3195	1.3194	1.3675	1.3698	1.3697	1.3192	1.3682	1.3696	1.3684	1.3185	1.3186	1.3164	1.2668	1.2675	1.2674	1.2675	1.2671	1.2672
53.0071	1.2694	0.27044	0.54089	1.0818	1.6227	2.1636	2.7044	3.2453	3.7862	4.3271	4.868	5.4089	5.9498	6.4907	7.0316	7.5724	8.1133	8.6542	9.1951	9.736	10.2769	10.8178	11.3587	11.8996	12.4404	12.9813	13.5222	14.0631	14.604	15.1449	15.6858	16.2267	16.7676	17.3084	17.8493	18.3902	18.9311	19.472	20.0129	20.5538	21.0947	21.6356	22.1764	22.7173	23.2582	23.5287	23.7991	24.34	24.8809
53.0071	1.2694	0.10323	0.25766	0.35709	0.41003	0.46077	0.56034	0.61309	0.61298	0.66369	0.76287	0.76514	0.86474	0.86658	0.91726	0.91714	0.96782	1.0185	1.0184	1.068	1.1197	1.1196	1.1195	1.1193	1.1192	1.2204	1.2204	1.2203	1.2202	1.22	1.2199	1.2198	1.1688	1.1687	1.1178	1.1177	1.1175	1.1174	1.2186	1.2187	1.2186	1.2692	1.2693	1.2693	1.2693	1.2694	1.2691	1.1679	1.168
46.3968	1.3814	0.23672	0.47344	0.94687	1.4203	1.8937	2.3672	2.8406	3.3141	3.7875	4.2609	4.7344	5.2078	5.6812	6.1547	6.6281	7.1016	7.575	8.0484	8.5219	8.9953	9.4687	9.9422	10.4156	10.889	11.3625	11.8359	12.3094	12.7828	13.2562	13.7297	13.9664	14.2031	14.6765	15.15	15.6234	16.0968	16.5703	17.0437	17.5172	17.9906	18.464	18.9375	19.4109	19.8843	20.3578	20.8312	21.3047	21.7781
46.3968	1.3814	0.15306	0.15677	0.25877	0.31066	0.36343	0.41169	0.4662	0.5136	0.61299	0.67001	0.66991	0.7208	0.71987	0.72062	0.72052	0.81833	0.86768	0.97516	1.0221	1.0769	1.1263	1.1787	1.1786	1.1784	1.2285	1.2292	1.229	1.2289	1.279	1.3306	1.3814	1.3813	1.3805	1.3811	1.381	1.3808	1.3801	1.3806	1.3805	1.3804	1.3796	1.3801	1.38	1.3799	1.3792	1.3797	1.3784	1.3285
33.8185	1.4308	0.17254	0.34509	0.69017	1.0353	1.3803	1.7254	2.0705	2.4156	2.7607	3.1058	3.4509	3.796	4.141	4.4861	4.8312	5.1763	5.5214	5.8665	6.2116	6.5567	6.9017	7.2468	7.5919	7.937	8.2821	8.6272	8.9723	9.3174	9.6624	10.0075	10.3526	10.6977	11.0428	11.3879	11.733	11.9055	12.078	12.4231	12.7682	13.1133	13.4584	13.8035	14.1486	14.4937	14.8387	15.1838	15.5289	15.874
33.8185	1.4308	0.05143	0.15398	0.25611	0.30719	0.35827	0.35823	0.40937	0.40926	0.51124	0.51147	0.66461	0.6647	0.66465	0.6646	0.66456	0.76669	0.91994	0.97102	1.0221	1.0221	1.1243	1.1753	1.1754	1.2264	1.2264	1.2265	1.2265	1.2776	1.3285	1.3287	1.3287	1.3798	1.3797	1.3798	1.4304	1.4308	1.4307	1.3797	1.3798	1.3798	1.3796	1.3798	1.3798	1.3796	1.3798	1.3791	1.3287	1.2776
15.8638	0.50303	0.080938	0.16188	0.32375	0.48563	0.6475	0.80938	0.97125	1.1331	1.295	1.4569	1.6188	1.7806	1.9425	2.1044	2.2663	2.4281	2.59	2.7519	2.9138	3.0756	3.2375	3.3994	3.5613	3.7231	3.885	4.0469	4.2088	4.3706	4.5325	4.6944	4.8563	5.0181	5.18	5.3419	5.5038	5.6656	5.8275	5.9894	6.1513	6.3131	6.475	6.6369	6.7988	6.9606	7.1225	7.2844	7.4463	7.6081
15.8638	0.50303	0.00041075	0.10102	0.10143	0.15172	0.15172	0.15171	0.10139	0.10139	0.15168	0.20196	0.15165	0.15164	0.10134	0.10133	0.051032	0.051026	0.1013	0.1013	0.10129	0.15157	0.15156	0.15156	0.15155	0.15154	0.20182	0.20181	0.20181	0.25142	0.25208	0.25207	0.30202	0.30234	0.30233	0.30232	0.30231	0.35197	0.35258	0.35257	0.45309	0.45308	0.45307	0.45306	0.45305	0.45304	0.45302	0.45301	0.453	0.45299
41.2822	0.91194	0.21062	0.42125	0.84249	1.2637	1.685	2.1062	2.5275	2.9487	3.37	3.7912	4.2125	4.6337	5.055	5.4762	5.8975	6.3187	6.7399	7.1612	7.5824	8.0037	8.4249	8.8462	9.2674	9.6887	9.8993	10.1099	10.5312	10.9524	11.3737	11.7949	12.2162	12.6374	13.0586	13.4799	13.9011	14.3224	14.7436	15.1649	15.5861	16.0074	16.4286	16.8499	17.2711	17.6924	18.1136	18.5349	18.9561	19.3773
41.2822	0.91194	0.10291	0.10537	0.15401	0.25682	0.25676	0.35655	0.45521	0.45863	0.50906	0.55896	0.55945	0.55883	0.65709	0.66025	0.70704	0.7611	0.76052	0.76044	0.76087	0.81082	0.81123	0.81115	0.86066	0.86105	0.91194	0.91186	0.91178	0.86118	0.86069	0.86103	0.85814	0.81041	0.80802	0.80915	0.80985	0.85991	0.85915	0.81003	0.91084	0.91076	0.90873	0.86016	0.85884	0.80956	0.85992	0.85984	0.85947	0.85968
35.9052	1.2169	0.18319	0.36638	0.73276	1.0991	1.4655	1.8319	2.1983	2.5647	2.931	3.2974	3.6638	4.0302	4.3966	4.7629	5.1293	5.4957	5.8621	6.2284	6.5948	6.9612	7.3276	7.694	8.0603	8.4267	8.7931	9.1595	9.5259	9.8922	10.2586	10.625	10.9914	11.3578	11.7241	12.0905	12.4569	12.8233	13.1897	13.556	13.9224	14.2888	14.6552	15.0216	15.3879	15.5711	15.7543	16.1207	16.4871	16.8534
35.9052	1.2169	0.15209	0.20432	0.20584	0.35583	0.3578	0.45765	0.45908	0.45902	0.45897	0.56028	0.60816	0.61087	0.65882	0.71126	0.76274	0.76226	0.86355	0.91455	0.91449	0.91402	0.91396	0.96264	0.96492	0.96485	0.96442	1.0136	1.0153	1.1152	1.1166	1.1162	1.1161	1.1164	1.1163	1.1162	1.1159	1.1158	1.116	1.116	1.1159	1.1155	1.1157	1.1661	1.2162	1.2169	1.2166	1.2167	1.2167	1.2166
26.6829	0.95161	0.13614	0.27227	0.54455	0.81682	1.0891	1.3614	1.6336	1.9059	2.1782	2.4505	2.7227	2.995	3.2673	3.5396	3.8118	4.0841	4.3564	4.6287	4.9009	5.1732	5.4455	5.7178	5.99	6.2623	6.5346	6.8069	7.0791	7.3514	7.6237	7.896	8.1682	8.4405	8.7128	8.8489	8.9851	9.2573	9.5296	9.8019	10.0742	10.3464	10.6187	10.891	11.1633	11.4355	11.7078	11.9801	12.2523	12.5246
26.6829	0.95161	0.10012	0.10148	0.20113	0.202	0.2516	0.30078	0.35126	0.5014	0.55145	0.60108	0.60231	0.60227	0.65231	0.70271	0.70227	0.70224	0.75151	0.75224	0.75221	0.75217	0.75213	0.80181	0.80213	0.8021	0.8024	0.90147	0.90211	0.90208	0.90204	0.902	0.90196	0.90192	0.95072	0.95161	0.90186	0.90182	0.90207	0.90202	0.9017	0.90166	0.90162	0.90158	0.90155	0.90151	0.90147	0.90143	0.90139	0.90158
37.6422	1.0669	0.19205	0.3841	0.76821	1.1523	1.5364	1.9205	2.3046	2.6887	3.0728	3.4569	3.841	4.2251	4.6092	4.9934	5.3775	5.7616	6.1457	6.5298	6.9139	7.298	7.6821	8.0662	8.4503	8.8344	9.2185	9.6026	9.9867	10.3708	10.7549	10.947	11.139	11.5231	11.9072	12.2913	12.6754	13.0595	13.4436	13.8277	14.2118	14.596	14.9801	15.3642	15.7483	16.1324	16.5165	16.9006	17.2847	17.6688
37.6422	1.0669	0.10411	0.26194	0.31223	0.40615	0.46316	0.55549	0.65781	0.66605	0.7163	0.7633	0.81519	0.86386	0.86542	0.91565	0.91718	0.9171	0.91543	0.91536	0.91529	0.9577	0.96705	0.96697	1.0172	1.0155	1.0155	1.0154	1.0153	1.0168	1.0625	1.0669	1.0579	0.96467	0.96459	1.0089	1.0162	1.0162	1.0161	1.0145	1.0145	1.0604	1.0646	1.0157	1.0156	1.0156	1.0141	1.0601	1.014	1.0153
49.2741	1.2136	0.2514	0.5028	1.0056	1.5084	2.0112	2.514	3.0168	3.5196	4.0224	4.5252	5.028	5.5308	6.0336	6.5364	7.0392	7.542	8.0448	8.5476	9.0503	9.5531	10.0559	10.5587	11.0615	11.5643	12.0671	12.5699	13.0727	13.5755	14.0783	14.5811	15.0839	15.5867	16.0895	16.5923	17.0951	17.5979	18.1007	18.6035	19.1063	19.6091	20.1119	20.6147	21.1175	21.6203	21.8717	22.1231	22.6259	23.1287
49.2741	1.2136	0.10162	0.20256	0.25335	0.30515	0.35565	0.4567	0.50665	0.60808	0.65744	0.75977	0.80981	0.8607	0.91066	0.91109	0.91098	1.0116	1.0118	0.96125	1.0117	1.1122	1.1126	1.1627	1.163	1.1629	1.1628	1.1627	1.1119	1.112	1.1625	1.1625	1.1626	1.213	1.2132	1.1626	1.1627	1.1628	1.1627	1.2128	1.2134	1.2133	1.2134	1.2135	1.2134	1.2135	1.2136	1.2123	1.1628	1.0621
43.7806	1.4216	0.22337	0.44674	0.89348	1.3402	1.787	2.2337	2.6804	3.1272	3.5739	4.0207	4.4674	4.9142	5.3609	5.8076	6.2544	6.7011	7.1479	7.5946	8.0413	8.4881	8.9348	9.3816	9.8283	10.275	10.7218	11.1685	11.6153	12.062	12.5087	12.9555	13.4022	13.849	14.2957	14.7425	15.1892	15.6359	16.0827	16.5294	16.9762	17.4229	17.8696	18.3164	18.7631	19.2099	19.6566	20.1033	20.3267	20.5501
43.7806	1.4216	0.10204	0.15305	0.2046	0.30617	0.35691	0.40764	0.50823	0.50912	0.55984	0.55976	0.61047	0.86379	0.91509	0.96577	0.96568	1.0164	1.0162	1.0162	1.1176	1.1176	1.1682	1.1681	1.2188	1.2188	1.2694	1.2693	1.2692	1.2692	1.3199	1.3199	1.32	1.3707	1.3707	1.3707	1.3708	1.3707	1.3702	1.4214	1.4215	1.4216	1.3707	1.3708	1.3708	1.3707	1.4207	1.4216	1.4216	1.4214
35.0079	1.479	0.17861	0.35722	0.71445	1.0717	1.4289	1.7861	2.1433	2.5006	2.8578	3.215	3.5722	3.9295	4.2867	4.6439	5.0011	5.3583	5.7156	6.0728	6.43	6.7872	7.1445	7.5017	7.8589	8.2161	8.5734	8.9306	9.2878	9.645	10.0022	10.3595	10.7167	11.0739	11.4311	11.7884	12.1456	12.5028	12.86	13.2173	13.5745	13.9317	14.2889	14.6461	15.0034	15.3606	15.7178	16.075	16.4323	16.7895
35.0079	1.479	0.20582	0.20756	0.30953	0.30891	0.41145	0.46184	0.46235	0.51276	0.56371	0.56419	0.56361	0.56409	0.66396	0.76541	0.81887	0.91879	0.97168	1.0202	1.0221	1.0735	1.1225	1.2258	1.2261	1.2256	1.2744	1.3274	1.3274	1.3277	1.3272	1.3276	1.3271	1.327	1.3274	1.3269	1.3272	1.3755	1.3777	1.378	1.4285	1.4287	1.4283	1.4779	1.4785	1.4282	1.4284	1.4284	1.428	1.4774
27.071	0.85565	0.13812	0.27623	0.55247	0.8287	1.1049	1.3812	1.6574	1.9336	2.2099	2.4861	2.7623	3.0386	3.3148	3.591	3.8673	4.1435	4.4197	4.696	4.9722	5.2484	5.5247	5.8009	6.0772	6.3534	6.6296	6.9059	7.1821	7.4583	7.5964	7.7346	8.0108	8.287	8.5633	8.8395	9.1157	9.392	9.6682	9.9444	10.2207	10.4969	10.7731	11.0494	11.3256	11.6018	11.8781	12.1543	12.4305	12.7068
27.071	0.85565	0.10057	0.10165	0.15228	0.25143	0.25281	0.30274	0.40261	0.50316	0.50413	0.55436	0.60367	0.6046	0.60456	0.65479	0.70474	0.70501	0.75469	0.75524	0.7552	0.75517	0.75513	0.80538	0.80432	0.75507	0.80528	0.80524	0.8555	0.85546	0.85565	0.85538	0.85534	0.85509	0.80503	0.80499	0.80496	0.80512	0.80469	0.75461	0.75457	0.75454	0.80426	0.80491	0.80487	0.80467	0.80463	0.8046	0.80456	0.80452
37.0952	1.0694	0.18926	0.37852	0.75705	1.1356	1.5141	1.8926	2.2711	2.6497	3.0282	3.4067	3.7852	4.1637	4.5423	4.9208	5.2993	5.6778	6.0564	6.4349	6.8134	7.1919	7.5705	7.949	8.3275	8.706	9.0845	9.4631	9.8416	10.2201	10.5986	10.9772	11.3557	11.7342	12.1127	12.302	12.4912	12.8698	13.2483	13.6268	14.0053	14.3839	14.7624	15.1409	15.5194	15.898	16.2765	16.655	17.0335	17.412
37.0952	1.0694	0.055839	0.15494	0.21252	0.41424	0.46287	0.46459	0.51496	0.61402	0.61571	0.66607	0.666	0.70603	0.71633	0.75986	0.76665	0.81698	0.81691	0.81685	0.81678	0.81671	0.86708	0.90749	0.96777	0.9677	0.96762	0.96755	1.0114	1.0194	1.0194	1.0193	1.0192	1.0191	1.019	1.0694	1.0111	0.96849	0.96685	0.96677	0.9667	0.96662	0.96503	0.91612	0.91605	0.91597	0.9159	0.91583	0.91576	0.91569
51.7883	1.2241	0.26423	0.52845	1.0569	1.5854	2.1138	2.6423	3.1707	3.6992	4.2276	4.7561	5.2845	5.813	6.3414	6.8699	7.3983	7.9268	8.4552	8.9837	9.5121	10.0406	10.569	11.0975	11.6259	12.1544	12.6828	13.2113	13.7397	14.2682	14.7967	15.3251	15.8536	16.382	16.9105	17.4389	17.9674	18.4958	19.0243	19.5527	20.0812	20.6096	21.1381	21.6665	22.195	22.7234	23.2519	23.7803	24.0446	24.3088
51.7883	1.2241	0.10281	0.16107	0.31443	0.40659	0.50782	0.51823	0.60757	0.66113	0.67133	0.71605	0.71745	0.86214	0.87351	0.9212	0.97315	1.0209	1.0562	0.9743	1.0207	1.0726	1.1232	1.1616	1.123	1.1163	1.1255	1.1215	1.1149	1.1162	1.1251	1.173	1.1754	1.1172	1.1147	1.1751	1.1676	1.1242	1.1747	1.1746	1.1745	1.1661	1.2214	1.2225	1.1741	1.1739	1.1738	1.2164	1.2241	1.1734
52.5986	1.3216	0.26836	0.53672	1.0734	1.6102	2.1469	2.6836	3.2203	3.757	4.2938	4.8305	5.3672	5.9039	6.4406	6.9774	7.5141	8.0508	8.5875	9.1242	9.661	10.1977	10.7344	11.2711	11.8078	12.3446	12.8813	13.418	13.9547	14.4914	15.0282	15.5649	16.1016	16.6383	17.175	17.7118	18.2485	18.7852	19.3219	19.8586	20.127	20.3954	20.9321	21.4688	22.0055	22.5422	23.079	23.6157	24.1524	24.6891
52.5986	1.3216	0.10224	0.15311	0.2572	0.30895	0.35703	0.41097	0.41087	0.56293	0.56325	0.56314	0.71441	0.7151	0.81519	0.8166	0.91819	1.017	1.02	1.0707	1.0706	1.0704	1.0703	1.121	1.1206	1.1205	1.1203	1.171	1.1709	1.1708	1.1708	1.2214	1.2707	1.272	1.2719	1.1701	1.2208	1.2714	1.2713	1.271	1.3216	1.3215	1.3214	1.3212	1.3212	1.3211	1.2701	1.27	1.2698	1.2697
46.9632	1.5313	0.23961	0.47922	0.95843	1.4376	1.9169	2.3961	2.8753	3.3545	3.8337	4.3129	4.7922	5.2714	5.7506	6.2298	6.709	7.1882	7.6675	8.1467	8.6259	9.1051	9.5843	10.0635	10.5428	11.022	11.5012	11.9804	12.4596	12.9388	13.4181	13.8973	14.3765	14.8557	15.3349	15.8141	16.2934	16.7726	17.2518	17.731	18.2102	18.6894	19.1687	19.6479	20.1271	20.6063	20.8459	21.0855	21.5647	22.044
46.9632	1.5313	0.053541	0.15502	0.25893	0.31114	0.46122	0.51515	0.51449	0.61593	0.61698	0.66573	0.76666	0.76984	0.76922	0.81915	0.8201	0.87152	0.91901	0.97337	1.0238	1.0724	1.1256	1.126	1.2763	1.2788	1.2787	1.3292	1.3793	1.3796	1.3293	1.3802	1.431	1.4309	1.4304	1.4303	1.4798	1.4815	1.4813	1.4812	1.4811	1.4807	1.4806	1.4804	1.4806	1.4805	1.5313	1.5304	1.4799	1.4798
25.0616	0.90699	0.12787	0.25573	0.51146	0.76719	1.0229	1.2787	1.5344	1.7901	2.0458	2.3016	2.5573	2.813	3.0688	3.3245	3.5802	3.836	4.0917	4.3474	4.6032	4.8589	5.1146	5.3703	5.6261	5.8818	6.1375	6.3933	6.649	6.9047	7.1605	7.4162	7.6719	7.9276	8.1834	8.4391	8.6948	8.9506	9.2063	9.462	9.7178	9.9735	10.2292	10.485	10.7407	10.9964	11.1243	11.2521	11.5079	11.7636
25.0616	0.90699	0.10331	0.15041	0.15647	0.15645	0.20655	0.25517	0.40256	0.40703	0.45712	0.55437	0.60302	0.60743	0.60739	0.60736	0.60733	0.6073	0.65304	0.70747	0.70888	0.7074	0.70737	0.75461	0.80752	0.80749	0.80745	0.80741	0.80737	0.80874	0.8073	0.80726	0.80722	0.80857	0.80715	0.80711	0.80708	0.80704	0.85304	0.85709	0.90446	0.90579	0.85836	0.85699	0.85695	0.85691	0.90699	0.903	0.85684	0.8568
33.212	1.0564	0.16945	0.3389	0.6778	1.0167	1.3556	1.6945	2.0334	2.3723	2.7112	3.0501	3.389	3.7279	4.0668	4.4057	4.7446	5.0835	5.4224	5.7613	6.1002	6.4391	6.778	7.1169	7.4558	7.7947	8.1336	8.4724	8.8113	9.1502	9.4891	9.828	10.1669	10.5058	10.8447	11.1836	11.5225	11.8614	12.2003	12.5392	12.8781	13.217	13.5559	13.8948	14.2337	14.5726	14.9115	15.2504	15.4199	15.5893
33.212	1.0564	0.10073	0.10153	0.20171	0.30242	0.30366	0.40385	0.40405	0.45438	0.60452	0.70606	0.70601	0.70596	0.75547	0.75624	0.75638	0.75614	0.90625	0.90727	0.90704	0.90699	0.95683	0.95725	0.9572	0.95661	0.90678	0.95704	0.95698	0.95704	0.95687	0.95643	0.90655	0.95671	0.95666	0.95668	0.95654	1.0068	1.0067	1.0067	1.0066	1.0066	1.0065	0.9561	0.85538	0.85534	1.0062	1.0062	1.0564	1.0564
38.5628	1.0611	0.19675	0.3935	0.787	1.1805	1.574	1.9675	2.361	2.7545	3.148	3.5415	3.935	4.3285	4.722	5.1155	5.509	5.9025	6.296	6.6895	7.083	7.4765	7.87	8.2634	8.6569	9.0504	9.4439	9.8374	10.2309	10.6244	11.0179	11.4114	11.8049	12.1984	12.5919	12.9854	13.3789	13.7724	14.1659	14.5594	14.9529	15.3464	15.7399	16.1334	16.5269	16.9204	17.3139	17.7074	18.1009	18.2976
38.5628	1.0611	0.15172	0.15256	0.30402	0.40493	0.40587	0.45618	0.45612	0.55716	0.6075	0.60761	0.65809	0.7083	0.75906	0.80953	0.86003	0.90983	0.91047	0.96092	0.96084	0.96078	0.96071	0.96064	0.96057	0.9605	0.96048	0.96036	0.96029	0.96023	0.96015	1.0106	1.0105	1.0104	1.0104	1.0104	1.0608	1.0609	1.0609	1.061	1.0609	1.0607	0.75789	1.0106	1.0105	1.0106	1.0105	0.9594	1.0611	1.0611
40.7174	1.1802	0.20774	0.41548	0.83097	1.2465	1.6619	2.0774	2.4929	2.9084	3.3239	3.7394	4.1548	4.5703	4.9858	5.4013	5.8168	6.2323	6.6477	7.0632	7.4787	7.8942	8.3097	8.7252	9.1406	9.5561	9.9716	10.3871	10.8026	11.2181	11.6336	12.049	12.4645	12.88	13.2955	13.711	14.1265	14.5419	14.9574	15.3729	15.7884	16.2039	16.6194	17.0348	17.4503	17.8658	18.2813	18.6968	19.1123	19.5277
40.7174	1.1802	0.10139	0.16148	0.21916	0.31582	0.31811	0.35714	0.46312	0.47001	0.47225	0.61044	0.7209	0.76016	0.86601	0.87728	0.8772	0.87711	0.92547	0.97385	0.97824	1.0177	1.0287	1.0749	1.0639	1.0285	1.0284	0.92703	0.87626	0.87833	0.67341	0.71327	0.76816	0.76174	0.77441	0.77433	0.77635	0.81641	0.91558	1.0168	1.0272	1.0065	0.97647	0.97638	1.0633	1.0755	1.0289	1.0267	1.1239	1.1544
36.3475	1.4336	0.18545	0.37089	0.74178	1.1127	1.4836	1.8545	2.2254	2.5962	2.9671	3.338	3.7089	4.0798	4.4507	4.8216	5.1925	5.5634	5.9343	6.3052	6.6761	7.047	7.4178	7.7887	8.1596	8.5305	8.9014	9.2723	9.6432	10.0141	10.385	10.7559	11.1268	11.4977	11.8686	12.2394	12.6103	12.9812	13.3521	13.723	14.0939	14.4648	14.8357	15.2066	15.5775	15.9484	16.3193	16.6902	17.061	17.4319
36.3475	1.4336	0.10519	0.15613	0.25963	0.26455	0.31544	0.36631	0.36626	0.36621	0.36616	0.46312	0.56175	0.66516	0.77329	0.86718	0.87504	0.9212	1.0214	1.0276	1.0275	1.0275	1.0274	1.0752	1.0782	1.0781	1.1783	1.1797	1.1797	1.229	1.2304	1.2318	1.2303	1.2302	1.2301	1.23	1.23	1.2299	1.2822	1.3287	1.3315	1.3314	1.3313	1.3312	1.3311	1.382	1.3792	1.3778	1.3818	1.4326
29.374	1.3801	0.14987	0.29973	0.59947	0.8992	1.1989	1.4987	1.7984	2.0981	2.3979	2.6976	2.9973	3.2971	3.5968	3.8965	4.1963	4.496	4.7957	5.0955	5.3952	5.695	5.9947	6.2944	6.5942	6.8939	7.1936	7.4934	7.7931	8.0928	8.3926	8.6923	8.992	9.2918	9.5915	9.8912	10.191	10.4907	10.7904	11.0902	11.3899	11.6896	11.9894	12.2891	12.5888	12.7387	12.8886	13.1883	13.488	13.7878
29.374	1.3801	0.051794	0.10389	0.20618	0.30694	0.30843	0.41012	0.41067	0.46149	0.5129	0.6138	0.66626	0.86948	0.87076	0.92158	0.92178	1.023	1.0237	1.125	1.1259	1.1259	1.1258	1.126	1.1768	1.2281	1.2278	1.2787	1.2789	1.3301	1.3299	1.33	1.3298	1.3297	1.3297	1.3296	1.3296	1.3295	1.3296	1.3294	1.3295	1.3293	1.3294	1.3292	1.3293	1.3801	1.3799	1.3291	1.329	1.3291
[truncated: 52 more columns]
