# Supplementary material for: A technique system for the measurement, reconstruction and character extraction of rice plant architecture
Source: PLoS One. 2017 May 30;12(5):e0177205. doi: 10.1371/journal.pone.0177205 (PMC5448746; doi:10.1371/journal.pone.0177205)
Supplement: S2 Data — There four type file in the zip file, SystemData is parameters of paratus, SSP_LCAA correspond to the special position of stem, leafvein correspond to data of leaf midrib curves, leafshape correspond to the data of leaf shape. 101: correspond to neighbor 8 hills of Sample S1 (NSICRc222), 1: correspond to neighbor 8 hills of Sample S2 (NSICRc124H). (ZIP) [file pone.0177205.s008.zip › leafshape11MarD101.xls]

## Sheet: Sheet1
Length	Width	data9	data10	data11	data12	data13	data14	data15	data16	data17	data18	data19	data20	data21	data22	data23	data24	data25	data26	data27	data28	data29	data30	data31	data32	data33	data34	data35	data36	data37	data38	data39	data40	data41	data42	data43	data44	data45	data46	data47	data48	data49	data50	data51	data52	data53	data54	data55	data56
20.6721	0.55212	0.10547	0.21094	0.42188	0.63282	0.84376	1.0547	1.2656	1.4766	1.6875	1.8985	2.1094	2.3203	2.5313	2.7422	2.9532	3.1641	3.375	3.586	3.7969	4.0079	4.2188	4.4297	4.6407	4.8516	5.0626	5.2735	5.4844	5.6954	5.9063	6.1173	6.3282	6.5391	6.7501	6.961	7.172	7.3829	7.5938	7.8048	8.0157	8.2267	8.4376	8.6486	8.8595	9.0704	9.2814	9.4923	9.7033	9.9142
20.6721	0.55212	0.0012465	0.053645	0.20335	0.20333	0.20332	0.2033	0.20329	0.10348	0.053558	0.053545	0.053533	0.05352	0.15329	0.15328	0.15327	0.15325	0.15324	0.15322	0.15321	0.15319	0.15435	0.15317	0.15315	0.20302	0.203	0.20299	0.15309	0.15307	0.25167	0.25279	0.25278	0.25276	0.25274	0.25273	0.25271	0.2527	0.25268	0.30032	0.30252	0.30361	0.30359	0.30138	0.2526	0.25258	0.30027	0.30242	0.30241	0.30239
33.3939	0.89573	0.17038	0.34075	0.68151	1.0223	1.363	1.7038	2.0445	2.3853	2.726	3.0668	3.4075	3.7483	4.089	4.4298	4.7706	5.1113	5.4521	5.7928	6.1336	6.4743	6.8151	7.1558	7.4966	7.8373	8.1781	8.5189	8.8596	9.2004	9.5411	9.8819	10.0522	10.2226	10.5634	10.9041	11.2449	11.5856	11.9264	12.2671	12.6079	12.9487	13.2894	13.6302	13.9709	14.3117	14.6524	14.9932	15.3339	15.6747
33.3939	0.89573	0.050032	0.1027	0.20277	0.26592	0.34501	0.4003	0.40291	0.5004	0.55044	0.60825	0.64536	0.65569	0.70828	0.76087	0.79809	0.80321	0.80321	0.8032	0.80065	0.76577	0.81325	0.80313	0.80814	0.81562	0.80557	0.80307	0.81303	0.76545	0.8556	0.86544	0.89573	0.81536	0.80549	0.76277	0.71514	0.71268	0.76511	0.76505	0.76498	0.76492	0.79569	0.79332	0.76483	0.75285	0.76236	0.76469	0.76463	0.79807
42.955	1.0112	0.21916	0.43832	0.87663	1.3149	1.7533	2.1916	2.6299	3.0682	3.5065	3.9448	4.3832	4.8215	5.2598	5.6981	6.1364	6.5747	7.0131	7.4514	7.8897	8.328	8.7663	9.2046	9.6429	10.0813	10.5196	10.9579	11.3962	11.8345	12.2728	12.7112	13.1495	13.5878	14.0261	14.4644	14.9027	15.3411	15.7794	16.2177	16.656	17.0943	17.3135	17.5326	17.971	18.4093	18.8476	19.2859	19.7242	20.1625
42.955	1.0112	0.15472	0.15779	0.25802	0.40953	0.40946	0.51045	0.60923	0.61136	0.65967	0.71225	0.71217	0.75916	0.76255	0.81296	0.81288	0.86329	0.86385	0.91299	0.91356	0.91347	0.91339	0.9133	0.91322	0.91313	0.96237	0.96348	0.96339	0.9633	0.9127	0.91262	0.90979	0.91244	0.91235	0.91227	0.91218	0.9121	0.91201	0.91242	0.91183	0.96219	1.0112	0.96207	0.9115	0.86092	0.85998	0.80989	0.7598	0.75972
36.5412	1.0832	0.18643	0.37287	0.74574	1.1186	1.4915	1.8643	2.2372	2.6101	2.983	3.3558	3.7287	4.1016	4.4744	4.8473	5.2202	5.593	5.9659	6.3388	6.7117	7.0845	7.4574	7.8303	8.2031	8.576	8.9489	9.3217	9.6946	10.0675	10.4404	10.8132	11.1861	11.559	11.9318	12.3047	12.6776	13.0504	13.4233	13.7962	14.1691	14.5419	14.9148	15.2877	15.6605	16.0334	16.4063	16.5927	16.7791	17.152
36.5412	1.0832	0.16176	0.20569	0.25295	0.31016	0.36073	0.37392	0.41457	0.475	0.51241	0.62337	0.62985	0.71466	0.74896	0.76848	0.77817	0.85988	0.92014	0.93299	1.0052	0.91369	0.96427	0.97385	0.96424	0.92958	0.98011	0.91681	0.91679	0.9705	0.98307	1.0053	1.0273	1.0335	1.0334	1.0465	1.0302	1.0652	0.98262	0.96709	1.0498	1.0331	1.033	1.0329	1.0681	1.0742	1.065	1.0832	1.0831	1.071
25.6694	1.2266	0.13097	0.26193	0.52387	0.7858	1.0477	1.3097	1.5716	1.8335	2.0955	2.3574	2.6193	2.8813	3.1432	3.4051	3.6671	3.929	4.1909	4.4529	4.7148	4.9767	5.2387	5.5006	5.7625	6.0245	6.2864	6.5483	6.8102	7.0722	7.3341	7.596	7.858	8.1199	8.3818	8.6438	8.9057	9.1676	9.4296	9.6915	9.9534	10.2154	10.4773	10.7392	11.0012	11.2631	11.525	11.787	12.0489	12.3108
25.6694	1.2266	0.0023042	0.055648	0.15313	0.20873	0.30737	0.41281	0.41278	0.46043	0.46377	0.56358	0.56578	0.56574	0.56571	0.56459	0.56565	0.61663	0.6676	0.71645	0.76532	0.82057	0.82054	0.8715	0.87146	0.87142	0.97026	0.97336	0.97333	1.0243	1.0243	1.0242	1.0242	1.0242	1.0241	1.0241	1.024	1.073	1.075	1.0749	1.0749	1.0749	1.0748	1.0748	1.0747	1.0747	1.0746	1.0746	1.0746	1.1756
18.8173	1.1306	0.096006	0.19201	0.38403	0.57604	0.76805	0.96006	1.1521	1.3441	1.5361	1.7281	1.9201	2.1121	2.3042	2.4962	2.6882	2.8802	3.0722	3.2642	3.4562	3.6482	3.8403	4.0323	4.2243	4.4163	4.6083	4.8003	4.9923	5.1843	5.3764	5.5684	5.7604	5.9524	6.1444	6.3364	6.5284	6.7204	6.9125	7.1045	7.2965	7.4885	7.6805	7.8725	8.0645	8.2566	8.4486	8.6406	8.8326	9.0246
18.8173	1.1306	0.10465	0.16052	0.21165	0.25571	0.26277	0.2604	0.36502	0.36266	0.46494	0.46493	0.51373	0.51838	0.56952	0.56949	0.62063	0.62061	0.66943	0.67172	0.6717	0.67168	0.66706	0.67167	0.67164	0.67163	0.6716	0.67158	0.76926	0.7738	0.82488	0.82485	0.82482	0.82479	0.86914	0.87589	0.92697	0.92694	0.92691	0.92688	0.92686	0.92683	0.92903	0.97569	0.92902	0.92677	0.92674	0.97342	0.97783	0.9778
29.7812	1.0098	0.15194	0.30389	0.60778	0.91167	1.2156	1.5194	1.8233	2.1272	2.4311	2.735	3.0389	3.3428	3.6467	3.9506	4.2545	4.5583	4.8622	5.1661	5.47	5.7739	6.0778	6.3817	6.6856	6.9895	7.2933	7.5972	7.9011	8.205	8.5089	8.8128	9.1167	9.4206	9.5725	9.7245	10.0284	10.3322	10.6361	10.94	11.2439	11.5478	11.8517	12.1556	12.4595	12.7634	13.0672	13.3711	13.675	13.9789
29.7812	1.0098	0.1024	0.15494	0.21013	0.3517	0.3989	0.44876	0.50656	0.55641	0.56166	0.60622	0.64818	0.66128	0.61139	0.70849	0.7505	0.75309	0.76088	0.80034	0.80292	0.81066	0.8055	0.81317	0.85787	0.85016	0.86037	0.90511	0.86032	0.94988	0.98962	0.95242	0.95493	0.99723	1.0098	1.0047	0.95483	0.90246	0.8127	0.85507	0.85256	0.90244	0.90982	0.90976	0.9048	0.90479	0.90965	0.91203	0.90468	0.80012
34.52	1.0103	0.17612	0.35224	0.70449	1.0567	1.409	1.7612	2.1135	2.4657	2.818	3.1702	3.5224	3.8747	4.2269	4.5792	4.9314	5.2837	5.6359	5.9882	6.3404	6.6927	7.0449	7.3971	7.7494	8.1016	8.4539	8.8061	9.1584	9.5106	9.8629	10.2151	10.5673	10.9196	11.0957	11.2718	11.6241	11.9763	12.3286	12.6808	13.0331	13.3853	13.7376	14.0898	14.442	14.7943	15.1465	15.4988	15.851	16.2033
34.52	1.0103	0.15559	0.21325	0.26093	0.31356	0.36373	0.50443	0.5167	0.55704	0.60478	0.66712	0.70754	0.71721	0.71715	0.75522	0.76482	0.76	0.80776	0.81729	0.81722	0.81716	0.80289	0.76687	0.81701	0.86244	0.85537	0.81685	0.81679	0.85528	0.90545	0.91699	0.96019	0.96705	1.0103	0.96696	0.91448	0.86654	0.84836	0.81179	0.75257	0.51527	0.51297	0.465	0.41479	0.45378	0.46487	0.4626	0.46476	0.4647
43.5979	1.1555	0.22244	0.44488	0.88975	1.3346	1.7795	2.2244	2.6693	3.1141	3.559	4.0039	4.4488	4.8936	5.3385	5.7834	6.2283	6.6731	7.118	7.5629	8.0078	8.4527	8.8975	9.3424	9.7873	10.2322	10.677	11.1219	11.5668	12.0117	12.4565	12.9014	13.3463	13.7912	14.2361	14.6809	15.1258	15.5707	16.0156	16.4604	16.6829	16.9053	17.3502	17.7951	18.2399	18.6848	19.1297	19.5746	20.0194	20.4643
43.5979	1.1555	0.06231	0.20197	0.25246	0.40977	0.46023	0.51361	0.5699	0.61743	0.6116	0.55532	0.56108	0.55531	0.76584	0.82487	0.8305	0.82188	0.82182	0.85813	0.91145	0.92828	1.0096	0.98144	1.0291	1.0628	1.0095	1.0233	1.0545	1.015	0.99032	0.96452	0.98083	1.0149	1.1267	1.1158	1.0969	1.1158	1.1318	1.1317	1.1555	1.1183	1.1236	1.0809	1.0808	1.0676	1.0119	1.0301	1.03	1.0299
34.7893	1.2291	0.1775	0.35499	0.70999	1.065	1.42	1.775	2.13	2.485	2.8399	3.1949	3.5499	3.9049	4.2599	4.6149	4.9699	5.3249	5.6799	6.0349	6.3899	6.7449	7.0999	7.4549	7.8098	8.1648	8.5198	8.8748	9.2298	9.5848	9.9398	10.2948	10.6498	11.0048	11.3598	11.7148	12.0698	12.4248	12.7798	13.1347	13.4897	13.8447	14.1997	14.5547	14.9097	15.2647	15.6197	15.9747	16.3297	16.6847
34.7893	1.2291	0.15459	0.21137	0.31504	0.41282	0.4695	0.4675	0.51833	0.51828	0.52016	0.57095	0.56898	0.57084	0.56888	0.66298	0.67052	0.72318	0.77022	0.82475	0.87181	0.87363	0.87542	0.91699	0.92615	0.92608	0.87516	0.77337	0.9713	0.97667	1.0221	1.0274	1.0273	1.0273	1.0272	1.0673	1.0779	1.0761	1.0777	1.1233	1.1285	1.1284	1.1757	1.1739	1.1265	1.1213	1.0773	1.0772	1.128	1.1279
25.8168	1.4873	0.13172	0.26344	0.52687	0.79031	1.0537	1.3172	1.5806	1.8441	2.1075	2.3709	2.6344	2.8978	3.1612	3.4247	3.6881	3.9515	4.215	4.4784	4.7419	5.0053	5.2687	5.5322	5.7956	6.059	6.3225	6.5859	6.8493	7.1128	7.3762	7.6397	7.9031	8.1665	8.43	8.6934	8.9568	9.2203	9.4837	9.7471	10.0106	10.274	10.5375	10.8009	11.0643	11.3278	11.5912	11.8546	12.1181	12.3815
25.8168	1.4873	0.10619	0.15332	0.21236	0.30661	0.31451	0.31449	0.36557	0.41663	0.46183	0.46768	0.46765	0.46762	0.66424	0.67197	0.76832	0.77601	0.77405	0.86851	0.87615	0.92716	1.0746	1.0803	1.0821	1.0821	1.0802	1.1256	1.1312	1.1311	1.1311	1.2332	1.235	1.2786	1.2842	1.2841	1.2841	1.3351	1.2859	1.2858	1.2857	1.2839	1.3295	1.3349	1.3348	1.3859	1.3876	1.3876	1.4368	1.4368
24.9065	0.85931	0.12707	0.25415	0.5083	0.76244	1.0166	1.2707	1.5249	1.779	2.0332	2.2873	2.5415	2.7956	3.0498	3.3039	3.5581	3.8122	4.0664	4.3205	4.5747	4.8288	5.083	5.3371	5.5913	5.8454	6.0996	6.3537	6.6078	6.862	7.1161	7.3703	7.6244	7.8786	8.1327	8.3869	8.641	8.8952	9.1493	9.4035	9.6576	9.9118	10.1659	10.4201	10.6742	10.8013	10.9284	11.1825	11.4367	11.6908
24.9065	0.85931	0.099705	0.14956	0.20455	0.25439	0.3068	0.30424	0.35409	0.44108	0.45127	0.45887	0.50871	0.55096	0.55853	0.60837	0.60837	0.65067	0.65568	0.65067	0.65814	0.703	0.70796	0.70544	0.69801	0.66052	0.65308	0.65308	0.65552	0.65307	0.65795	0.70534	0.75759	0.80743	0.80739	0.80735	0.80974	0.80969	0.80723	0.79997	0.80961	0.80957	0.79994	0.75726	0.85218	0.85931	0.85451	0.7572	0.75954	0.79753
36.9971	0.9167	0.18876	0.37752	0.75504	1.1326	1.5101	1.8876	2.2651	2.6427	3.0202	3.3977	3.7752	4.1527	4.5303	4.9078	5.2853	5.6628	6.0403	6.4179	6.7954	7.1729	7.5504	7.928	8.3055	8.683	9.0605	9.438	9.6268	9.8156	10.1931	10.5706	10.9481	11.3256	11.7032	12.0807	12.4582	12.8357	13.2133	13.5908	13.9683	14.3458	14.7233	15.1009	15.4784	15.8559	16.2334	16.6109	16.9885	17.366
36.9971	0.9167	0.15736	0.25583	0.36708	0.4676	0.46541	0.5051	0.56589	0.61404	0.66636	0.71034	0.71654	0.71648	0.76667	0.80456	0.81275	0.76652	0.76645	0.80449	0.81662	0.81655	0.81648	0.8064	0.76609	0.81233	0.81625	0.90687	0.9167	0.91663	0.91655	0.91064	0.91451	0.91252	0.81584	0.71524	0.75586	0.81568	0.81371	0.76531	0.76524	0.76705	0.76697	0.7669	0.76125	0.7054	0.66622	0.66615	0.61581	0.61574
48.0548	1.0691	0.24518	0.49036	0.98071	1.4711	1.9614	2.4518	2.9421	3.4325	3.9228	4.4132	4.9036	5.3939	5.8843	6.3746	6.865	7.3553	7.8457	8.336	8.8264	9.3167	9.8071	10.2975	10.7878	11.033	11.2782	11.7685	12.2589	12.7492	13.2396	13.7299	14.2203	14.7107	15.201	15.6914	16.1817	16.6721	17.1624	17.6528	18.1431	18.6335	19.1238	19.6142	20.1046	20.5949	21.0853	21.5756	22.066	22.5563
48.0548	1.0691	0.10778	0.16509	0.25569	0.36001	0.39341	0.50454	0.60545	0.66941	0.69285	0.70635	0.71976	0.78355	0.86769	0.88762	0.95523	0.9379	0.9684	0.97498	0.96178	0.99911	0.98464	1.035	1.0186	1.0691	1.0283	1.0185	1.0464	1.0153	1.012	0.96797	0.98702	1.0183	0.97101	0.98043	0.98354	0.96145	0.96771	0.93594	0.88541	0.91708	0.96437	0.96126	0.9108	0.8849	0.86947	0.80984	0.88462	0.88449
38.7982	1.2365	0.19795	0.3959	0.7918	1.1877	1.5836	1.9795	2.3754	2.7713	3.1672	3.5631	3.959	4.3549	4.7508	5.1467	5.5426	5.9385	6.3344	6.7303	7.1262	7.5221	7.918	8.3139	8.7098	9.1057	9.5016	9.8975	10.2934	10.6893	11.0852	11.4811	11.877	12.2729	12.6688	13.0647	13.4606	13.8565	14.2524	14.6483	15.0442	15.4401	15.836	16.2319	16.6278	17.0237	17.2217	17.4196	17.8155	18.2114
38.7982	1.2365	0.20334	0.25692	0.31597	0.37225	0.41758	0.4711	0.51647	0.52726	0.56993	0.61264	0.62874	0.65272	0.61529	0.62859	0.77574	0.82388	0.87202	0.88253	0.92276	0.93321	0.97613	0.97349	1.0347	1.0346	1.075	1.0345	1.0801	1.0852	1.0749	1.1308	1.085	1.0824	1.1129	1.0823	1.0314	1.0797	1.1204	1.1354	1.0745	1.0845	1.0844	1.0843	1.1711	1.2194	1.2365	1.2364	1.1856	1.1709
29.9584	1.5363	0.15285	0.3057	0.6114	0.91709	1.2228	1.5285	1.8342	2.1399	2.4456	2.7513	3.057	3.3627	3.6684	3.9741	4.2798	4.5855	4.8912	5.1969	5.5026	5.8083	6.114	6.4197	6.7254	7.0311	7.3367	7.6424	7.9481	8.2538	8.5595	8.8652	9.1709	9.4766	9.7823	10.088	10.3937	10.6994	11.0051	11.3108	11.6165	11.9222	12.2279	12.5336	12.8393	13.145	13.4507	13.7564	14.0621	14.3678
29.9584	1.5363	0.15341	0.16019	0.26469	0.3113	0.31802	0.47136	0.46909	0.52019	0.52238	0.57126	0.57344	0.67343	0.71792	0.81794	0.82888	0.92231	0.93101	1.0311	1.0735	1.1354	1.1353	1.1843	1.1353	1.1352	1.1799	1.2373	1.2799	1.2883	1.2904	1.2882	1.2881	1.2902	1.3328	1.288	1.3307	1.339	1.3389	1.3348	1.3389	1.3879	1.3899	1.3837	1.3408	1.3877	1.3897	1.4387	1.4407	1.4326
22.8517	0.85652	0.11659	0.23318	0.46636	0.69954	0.93272	1.1659	1.3991	1.6323	1.8654	2.0986	2.3318	2.565	2.7982	3.0314	3.2645	3.4977	3.7309	3.9641	4.1973	4.4304	4.6636	4.8968	5.13	5.3632	5.5963	5.8295	6.0627	6.2959	6.5291	6.7622	6.8788	6.9954	7.2286	7.4618	7.695	7.9282	8.1613	8.3945	8.6277	8.8609	9.0941	9.3272	9.5604	9.7936	10.0268	10.26	10.4931	10.7263
22.8517	0.85652	0.10469	0.1097	0.152	0.1595	0.2093	0.20679	0.20926	0.2541	0.25657	0.30391	0.30637	0.34878	0.40844	0.45087	0.50069	0.55051	0.59789	0.60765	0.70238	0.7048	0.75704	0.80442	0.75701	0.74974	0.75216	0.75695	0.80436	0.80434	0.7569	0.85176	0.85652	0.85648	0.85644	0.75682	0.80425	0.80659	0.80656	0.8018	0.80182	0.80414	0.80646	0.80175	0.75659	0.75656	0.80637	0.80632	0.80629	0.80394
33.9526	0.86411	0.17323	0.34646	0.69291	1.0394	1.3858	1.7323	2.0787	2.4252	2.7716	3.1181	3.4646	3.811	4.1575	4.5039	4.8504	5.1968	5.5433	5.8897	6.2362	6.5827	6.9291	7.2756	7.622	7.9685	8.3149	8.4882	8.6614	9.0078	9.3543	9.7008	10.0472	10.3937	10.7401	11.0866	11.433	11.7795	12.1259	12.4724	12.8189	13.1653	13.5118	13.8582	14.2047	14.5511	14.8976	15.244	15.5905	15.937
33.9526	0.86411	0.15048	0.20807	0.35357	0.50897	0.55171	0.60432	0.61411	0.66178	0.70946	0.6666	0.71672	0.76197	0.76676	0.80481	0.80961	0.76422	0.76655	0.7665	0.80469	0.76641	0.76162	0.75928	0.76631	0.76625	0.81636	0.86411	0.85475	0.8162	0.76603	0.76596	0.76129	0.76127	0.76582	0.76347	0.80217	0.76568	0.80441	0.8044	0.75653	0.76551	0.76544	0.80882	0.81552	0.81101	0.76529	0.75416	0.65612	0.61477
42.2048	1.1098	0.21533	0.43066	0.86132	1.292	1.7226	2.1533	2.584	3.0146	3.4453	3.8759	4.3066	4.7373	5.1679	5.5986	6.0293	6.4599	6.8906	7.3212	7.7519	8.1826	8.6132	9.0439	9.4745	9.9052	10.3359	10.7665	11.1972	11.4125	11.6278	12.0585	12.4892	12.9198	13.3505	13.7811	14.2118	14.6425	15.0731	15.5038	15.9344	16.3651	16.7958	17.2264	17.6571	18.0878	18.5184	18.9491	19.3797	19.8104
42.2048	1.1098	0.10217	0.10435	0.25642	0.35688	0.4063	0.45784	0.50678	0.55879	0.55923	0.65873	0.71067	0.75971	0.81113	0.81152	0.85882	0.8619	0.96118	0.91234	0.91142	0.91222	0.96146	0.9626	0.96252	0.96243	1.0129	1.063	1.0633	1.1098	1.0127	1.0126	0.96201	1.0102	1.0105	0.96181	0.96172	0.96135	0.96075	0.96153	1.0106	1.0119	1.0118	1.0117	1.0116	1.0106	0.96099	0.96069	0.91035	0.91027
39.72	1.3154	0.20265	0.40531	0.81061	1.2159	1.6212	2.0265	2.4318	2.8371	3.2425	3.6478	4.0531	4.4584	4.8637	5.269	5.6743	6.0796	6.4849	6.8902	7.2955	7.7008	8.1061	8.5114	8.9167	9.322	9.7274	10.1327	10.538	10.9433	11.3486	11.7539	12.1592	12.5645	12.9698	13.3751	13.7804	14.1857	14.591	14.9963	15.4016	15.807	16.2123	16.6176	17.0229	17.4282	17.8335	18.2388	18.6441	18.8467
39.72	1.3154	0.104	0.20291	0.26378	0.41593	0.46157	0.50977	0.5755	0.60866	0.62609	0.6668	0.67668	0.67661	0.72726	0.81144	0.82858	0.8285	0.87426	0.92494	0.92971	1.0214	1.031	1.0648	1.0816	1.1226	1.125	1.0814	1.1225	1.2169	1.1319	1.1318	1.1317	1.1317	1.1776	1.1822	1.2213	1.2327	1.2326	1.2188	1.1818	1.1817	1.2209	1.2299	1.2299	1.2321	1.1813	1.2252	1.2825	1.3154
29.9758	1.4386	0.15294	0.30588	0.61175	0.91763	1.2235	1.5294	1.8353	2.1411	2.447	2.7529	3.0588	3.3646	3.6705	3.9764	4.2823	4.5881	4.894	5.1999	5.5058	5.8116	6.1175	6.4234	6.7293	7.0351	7.341	7.6469	7.9528	8.2586	8.5645	8.8704	9.1763	9.4821	9.788	10.0939	10.3998	10.7057	11.0115	11.3174	11.6233	11.9292	12.235	12.5409	12.8468	13.1527	13.4585	13.7644	14.0703	14.3762
29.9758	1.4386	0.15317	0.21082	0.26624	0.3063	0.36827	0.45941	0.46811	0.47024	0.4702	0.468	0.47012	0.51038	0.61462	0.71454	0.7762	0.8697	0.98018	0.98012	0.98007	0.98001	1.0247	1.031	1.0799	1.0819	1.1329	1.1328	1.1348	1.1817	1.1837	1.1857	1.1836	1.0815	1.1285	1.1325	1.1324	1.1773	1.1813	1.1323	1.1323	1.1772	1.1832	1.2322	1.2341	1.236	1.2261	1.234	1.2359	1.2339
27.9809	1.0602	0.14276	0.28552	0.57104	0.85656	1.1421	1.4276	1.7131	1.9986	2.2842	2.5697	2.8552	3.1407	3.4262	3.7118	3.9973	4.2828	4.5683	4.8538	5.1394	5.4249	5.7104	5.9959	6.2814	6.5669	6.8525	7.138	7.4235	7.709	7.9945	8.1373	8.2801	8.5656	8.8511	9.1366	9.4221	9.7077	9.9932	10.2787	10.5642	10.8497	11.1353	11.4208	11.7063	11.9918	12.2773	12.5629	12.8484	13.1339
27.9809	1.0602	0.14922	0.20551	0.21203	0.30171	0.31473	0.35468	0.41415	0.45738	0.55363	0.60659	0.65955	0.70604	0.74935	0.75577	0.79909	0.80547	0.80867	0.8552	0.89536	0.86153	0.90807	0.90487	0.90802	0.91114	0.95455	0.95139	0.91109	0.9608	1.0477	1.0602	1.0105	1.0415	1.0042	1.0104	1.0135	1.0041	0.96054	1.0072	1.0102	1.0101	1.0132	1.0008	0.95725	0.96333	1.0008	0.96021	0.9632	0.9601
33.6219	1.0077	0.17154	0.34308	0.68616	1.0292	1.3723	1.7154	2.0585	2.4016	2.7446	3.0877	3.4308	3.7739	4.117	4.46	4.8031	5.1462	5.4893	5.8324	6.1755	6.5185	6.8616	7.2047	7.5478	7.8909	8.2339	8.577	8.9201	9.2632	9.6063	9.9493	10.2924	10.6355	10.9786	11.1501	11.3217	11.6647	12.0078	12.3509	12.694	13.0371	13.3801	13.7232	14.0663	14.4094	14.7525	15.0955	15.4386	15.7817
33.6219	1.0077	0.15701	0.21709	0.31728	0.40753	0.47085	0.51099	0.57095	0.5676	0.61766	0.65789	0.67095	0.67089	0.70137	0.72088	0.72082	0.75789	0.77081	0.82086	0.86445	0.87084	0.87398	0.8675	0.82058	0.77039	0.80768	0.85774	0.87041	0.90142	0.91405	0.91088	0.92029	0.95458	0.97025	1.0077	0.97016	0.97009	0.95135	0.90438	0.87289	0.85735	0.90127	0.87277	0.86962	0.95745	0.91962	0.95437	0.92259	0.91947
42.6139	1.0057	0.21742	0.43484	0.86967	1.3045	1.7393	2.1742	2.609	3.0438	3.4787	3.9135	4.3484	4.7832	5.218	5.6529	6.0877	6.5225	6.9574	7.3922	7.827	8.2619	8.6967	9.1315	9.5664	10.0012	10.4361	10.8709	11.0883	11.3057	11.7406	12.1754	12.6102	13.0451	13.4799	13.9147	14.3496	14.7844	15.2192	15.6541	16.0889	16.5237	16.9586	17.3934	17.8283	18.2631	18.6979	19.1328	19.5676	20.0024
42.6139	1.0057	0.10393	0.15589	0.29615	0.35663	0.40716	0.45492	0.50963	0.61348	0.66261	0.71312	0.71715	0.76492	0.81812	0.85923	0.86852	0.91502	0.91104	0.86962	0.9149	0.86819	0.81754	0.81367	0.81742	0.86537	0.86781	0.9626	1.0057	0.91822	0.96379	0.9181	0.95648	0.91917	0.96724	0.96835	0.96003	0.86717	0.86708	0.86124	0.91062	0.86693	0.86685	0.86676	0.86667	0.91708	0.91809	0.91799	0.86741	0.76517
46.195	1.0814	0.23569	0.47138	0.94275	1.4141	1.8855	2.3569	2.8283	3.2996	3.771	4.2424	4.7138	5.1851	5.6565	6.1279	6.5993	7.0707	7.542	8.0134	8.4848	8.9562	9.4275	9.8989	10.3703	10.8417	11.313	11.7844	12.2558	12.7272	13.1986	13.6699	14.1413	14.6127	15.0841	15.5554	16.0268	16.4982	16.9696	17.2053	17.441	17.9123	18.3837	18.8551	19.3265	19.7978	20.2692	20.7406	21.212	21.6833
46.195	1.0814	0.10608	0.16581	0.30483	0.40645	0.47268	0.56759	0.61397	0.62703	0.71987	0.72847	0.75762	0.72617	0.72822	0.7768	0.82752	0.86765	0.88026	0.91625	0.97538	0.98156	1.0177	1.0321	1.032	0.98112	0.9647	0.87941	0.93011	0.93	0.96862	0.98258	0.98047	1.0173	1.0719	1.0739	0.98014	0.98003	1.0718	1.0814	1.0755	1.0304	1.0227	0.97949	1.0302	1.0263	0.97361	0.92839	0.91897	0.96967
40.3128	1.3391	0.20568	0.41136	0.82271	1.2341	1.6454	2.0568	2.4681	2.8795	3.2908	3.7022	4.1136	4.5249	4.9363	5.3476	5.759	6.1703	6.5817	6.993	7.4044	7.8157	8.2271	8.6385	9.0498	9.4612	9.8725	10.2839	10.6952	11.1066	11.5179	11.9293	12.3407	12.752	13.1634	13.5747	13.9861	14.3974	14.8088	15.2201	15.6315	16.0428	16.4542	16.8656	17.2769	17.6883	17.8939	18.0996	18.511	18.9223
40.3128	1.3391	0.057648	0.15549	0.32179	0.37065	0.42383	0.47269	0.47474	0.5257	0.52347	0.52546	0.47429	0.47419	0.52516	0.47194	0.52495	0.52488	0.56139	0.66759	0.72272	0.77167	0.83079	0.87567	0.93268	0.97356	0.98357	0.98347	1.0245	1.0343	1.0853	1.0852	1.1205	1.0851	1.1657	1.136	1.1773	1.1869	1.2206	1.1868	1.1867	1.2376	1.2375	1.2374	1.2808	1.3317	1.3391	1.3279	1.237	1.2843
31.8849	1.644	0.16268	0.32536	0.65071	0.97607	1.3014	1.6268	1.9521	2.2775	2.6028	2.9282	3.2536	3.5789	3.9043	4.2296	4.555	4.8803	5.2057	5.5311	5.8564	6.1818	6.5071	6.8325	7.1578	7.4832	7.8085	8.1339	8.4593	8.7846	9.11	9.4353	9.7607	10.086	10.4114	10.7367	11.0621	11.3875	11.7128	12.0382	12.3635	12.6889	13.0142	13.3396	13.6649	13.9903	14.3157	14.641	14.9664	15.2917
31.8849	1.644	0.053001	0.20508	0.30934	0.31619	0.41868	0.46822	0.46988	0.57067	0.57232	0.57228	0.61513	0.62346	0.62342	0.66967	0.6746	0.67455	0.6745	0.82005	0.82819	0.87941	0.92901	0.93058	0.9818	1.0763	1.0842	1.1307	1.1354	1.2378	1.2378	1.2377	1.2842	1.2889	1.2888	1.2887	1.2887	1.3399	1.3398	1.3398	1.3397	1.3396	1.3396	1.3862	1.3907	1.3906	1.3905	1.4417	1.487	1.4928
27.3068	0.95329	0.13932	0.27864	0.55728	0.83592	1.1146	1.3932	1.6718	1.9505	2.2291	2.5078	2.7864	3.065	3.3437	3.6223	3.901	4.1796	4.4583	4.7369	5.0155	5.2942	5.5728	5.8515	6.1301	6.4087	6.6874	6.966	7.2447	7.5233	7.8019	8.0806	8.3592	8.6379	8.9165	9.1951	9.3345	9.4738	9.7524	10.0311	10.3097	10.5883	10.867	11.1456	11.4243	11.7029	11.9815	12.2602	12.5388	12.8175
27.3068	0.95329	0.10233	0.15102	0.15471	0.15469	0.20215	0.20579	0.20576	0.20452	0.2045	0.20447	0.20564	0.25435	0.25432	0.3042	0.40051	0.40517	0.55253	0.55366	0.6024	0.75208	0.75434	0.75315	0.803	0.80296	0.80404	0.85387	0.85271	0.85267	0.85373	0.9025	0.90356	0.90242	0.90238	0.90342	0.95329	0.95324	0.95213	0.95208	0.95309	0.95305	0.953	0.9488	0.90304	0.903	0.90295	0.9467	0.9019	0.90286
32.9369	1.0538	0.16805	0.33609	0.67218	1.0083	1.3444	1.6805	2.0165	2.3526	2.6887	3.0248	3.3609	3.697	4.0331	4.3692	4.7053	5.0414	5.3774	5.7135	6.0496	6.3857	6.7218	7.0579	7.394	7.7301	8.0662	8.4023	8.7384	9.0744	9.4105	9.5786	9.7466	10.0827	10.4188	10.7549	11.091	11.4271	11.7632	12.0993	12.4353	12.7714	13.1075	13.4436	13.7797	14.1158	14.4519	14.788	15.1241	15.4602
32.9369	1.0538	0.10419	0.15248	0.20835	0.30305	0.4053	0.45548	0.60417	0.65249	0.66363	0.71193	0.80306	0.86247	0.86425	0.90524	0.90523	0.90705	0.90522	0.91425	0.90879	0.9034	0.91411	0.95355	0.96242	1.0037	0.96412	1.0125	1.0124	1.0469	1.0141	1.0538	1.0123	1.014	0.96376	0.96028	1.0054	0.96368	0.96361	0.99688	0.96185	0.96347	0.9634	1.0135	1.0069	0.96326	1.0134	1.0133	1.0133	1.0099
41.3029	1.0166	0.21073	0.42146	0.84292	1.2644	1.6858	2.1073	2.5288	2.9502	3.3717	3.7931	4.2146	4.636	5.0575	5.479	5.9004	6.3219	6.7433	7.1648	7.5863	8.0077	8.4292	8.8506	9.2721	9.6935	10.115	10.5365	10.9579	11.3794	11.8008	12.2223	12.6438	13.0652	13.4867	13.9081	14.3296	14.751	14.9618	15.1725	15.594	16.0154	16.4369	16.8583	17.2798	17.7013	18.1227	18.5442	18.9656	19.3871
41.3029	1.0166	0.1079	0.16765	0.30272	0.36932	0.47018	0.55956	0.61914	0.66042	0.67175	0.7108	0.72205	0.72197	0.80931	0.85974	0.86195	0.8597	0.82253	0.8707	0.90789	0.9232	0.92311	0.91	0.92298	0.92505	0.92281	0.95814	0.97308	0.96022	0.92462	0.97285	0.97277	0.97268	0.97258	0.96208	0.91165	0.92197	1.0166	0.9682	0.92182	0.96603	0.97411	0.97401	0.96586	0.77022	0.77014	0.86292	0.87282	0.90136
52.4241	1.0945	0.26747	0.53494	1.0699	1.6048	2.1398	2.6747	3.2096	3.7446	4.2795	4.8145	5.3494	5.8843	6.4193	6.9542	7.4892	8.0241	8.559	9.094	9.6289	10.1639	10.6988	11.2337	11.7687	12.3036	12.8386	13.3735	13.9084	14.4434	14.9783	15.5133	16.0482	16.5831	17.1181	17.653	18.188	18.7229	18.9904	19.2578	19.7928	20.3277	20.8627	21.3976	21.9325	22.4675	23.0024	23.5374	24.0723	24.6072
52.4241	1.0945	0.10112	0.20544	0.35392	0.41087	0.51197	0.55933	0.61619	0.67301	0.73294	0.76149	0.81202	0.84075	0.83374	0.82745	0.86561	0.78601	0.97585	1.0019	0.99098	1.0323	1.0322	1.0261	1.026	1.029	0.98732	0.93666	0.93652	0.97507	0.98978	1.0672	1.0942	1.0818	1.0788	1.0729	1.0195	1.0252	1.0945	1.0395	1.0307	1.0135	1.0249	1.0248	1.0388	1.0611	1.0414	0.9852	0.98228	0.93442
44.0371	1.3379	0.22468	0.44936	0.89872	1.3481	1.7974	2.2468	2.6961	3.1455	3.5949	4.0442	4.4936	4.9429	5.3923	5.8417	6.291	6.7404	7.1897	7.6391	8.0884	8.5378	8.9872	9.4365	9.8859	10.3352	10.7846	11.2339	11.6833	12.1327	12.582	13.0314	13.4807	13.9301	14.3795	14.8288	15.2782	15.7275	16.1769	16.6262	17.0756	17.525	17.9743	18.4237	18.873	19.3224	19.7717	20.2211	20.4458	20.6705
44.0371	1.3379	0.10467	0.21208	0.32496	0.42682	0.48044	0.52315	0.5659	0.61953	0.633	0.63021	0.68109	0.73465	0.73189	0.7318	0.73436	0.8256	0.87386	0.92738	0.97041	1.0239	0.98862	1.0317	1.0851	1.0902	1.0901	1.1688	1.1358	1.1383	1.1408	1.1406	1.1405	1.1762	1.2221	1.2271	1.1911	1.1786	1.1884	1.2269	1.2416	1.2415	1.2703	1.2801	1.2898	1.2824	1.292	1.3284	1.3379	1.2265
30.8737	1.6467	0.15752	0.31504	0.63007	0.94511	1.2601	1.5752	1.8902	2.2053	2.5203	2.8353	3.1504	3.4654	3.7804	4.0955	4.4105	4.7256	5.0406	5.3556	5.6707	5.9857	6.3007	6.6158	6.9308	7.2459	7.5609	7.8759	8.191	8.506	8.821	9.1361	9.4511	9.7662	10.0812	10.3962	10.7113	11.0263	11.3413	11.6564	11.9714	12.2865	12.6015	12.9165	13.2316	13.5466	13.8616	14.1767	14.4917	14.8068
30.8737	1.6467	0.10637	0.20882	0.25808	0.31708	0.36827	0.41753	0.46101	0.47063	0.51798	0.52178	0.61844	0.62413	0.62408	0.71704	0.67526	0.72457	0.82695	0.87998	0.92743	1.0335	1.1833	1.1888	1.1869	1.1868	1.2361	1.2837	1.2891	1.2908	1.3402	1.3823	1.3913	1.3912	1.4352	1.4423	1.4423	1.4863	1.4934	1.495	1.5427	1.5409	1.4932	1.4931	1.539	1.5459	1.5441	1.544	1.544	1.5423
27.1539	0.85294	0.13854	0.27708	0.55416	0.83124	1.1083	1.3854	1.6625	1.9396	2.2166	2.4937	2.7708	3.0479	3.325	3.602	3.8791	4.1562	4.4333	4.7104	4.9874	5.2645	5.5416	5.8187	6.0958	6.3728	6.6499	6.927	7.2041	7.4812	7.7583	8.0353	8.3124	8.5895	8.8666	9.1437	9.4207	9.6978	9.9749	10.252	10.5291	10.8061	11.0832	11.3603	11.6374	11.9145	12.053	12.1915	12.4686	12.7457
27.1539	0.85294	0.15267	0.20254	0.35368	0.39904	0.50029	0.50476	0.55461	0.60002	0.60444	0.64988	0.65427	0.70559	0.74815	0.70555	0.7496	0.7496	0.70403	0.75101	0.75528	0.74955	0.75386	0.75383	0.80087	0.7552	0.79944	0.80501	0.80357	0.85066	0.85202	0.80488	0.84376	0.80347	0.80071	0.75354	0.80069	0.80471	0.80466	0.80328	0.80324	0.84248	0.80453	0.80449	0.80444	0.84905	0.85294	0.80306	0.80431	0.80427
37.6189	0.81006	0.19193	0.38387	0.76773	1.1516	1.5355	1.9193	2.3032	2.6871	3.0709	3.4548	3.8387	4.2225	4.6064	4.9903	5.3741	5.758	6.1419	6.5257	6.9096	7.2935	7.6773	8.0612	8.445	8.8289	9.2128	9.5966	9.9805	10.3644	10.7482	11.1321	11.516	11.8998	12.2837	12.6676	13.0514	13.4353	13.6272	13.8192	14.203	14.5869	14.9708	15.3546	15.7385	16.1224	16.5062	16.8901	17.274	17.6578
37.6189	0.81006	0.10651	0.20296	0.26319	0.31337	0.4138	0.41375	0.46394	0.55645	0.56624	0.60663	0.61439	0.6568	0.66451	0.66445	0.6663	0.71643	0.71444	0.71438	0.71431	0.75692	0.76628	0.76621	0.76614	0.7642	0.76044	0.71389	0.71382	0.76397	0.76573	0.76565	0.76376	0.71168	0.71166	0.7134	0.76174	0.76525	0.81006	0.80297	0.76331	0.76324	0.80813	0.80811	0.71465	0.76133	0.76299	0.75439	0.66254	0.66417
41.2984	1.0205	0.21071	0.42141	0.84282	1.2642	1.6856	2.1071	2.5285	2.9499	3.3713	3.7927	4.2141	4.6355	5.0569	5.4784	5.8998	6.3212	6.7426	7.164	7.5854	8.0068	8.4282	8.8497	9.2711	9.6925	10.1139	10.5353	10.9567	11.3781	11.7995	12.0102	12.2209	12.6424	13.0638	13.4852	13.9066	14.328	14.7494	15.1708	15.5922	16.0137	16.4351	16.8565	17.2779	17.6993	18.1207	18.5421	18.9635	19.3849
41.2984	1.0205	0.057285	0.20888	0.3144	0.36937	0.46591	0.47029	0.51414	0.56904	0.65909	0.67218	0.72047	0.76659	0.81492	0.82351	0.87397	0.95143	0.92654	0.97275	0.92428	0.92419	0.96835	0.86729	0.87563	0.87345	0.90936	0.91763	0.91759	0.92575	1.0164	1.0205	0.97194	0.92339	0.97586	0.97576	0.97366	0.97357	0.97347	0.97338	0.96937	0.97325	0.97122	0.92261	0.92252	0.97101	0.97094	0.92231	0.86025	0.86403
27.9674	1.1788	0.14269	0.28538	0.57076	0.85614	1.1415	1.4269	1.7123	1.9977	2.2831	2.5684	2.8538	3.1392	3.4246	3.71	3.9953	4.2807	4.5661	4.8515	5.1369	5.4223	5.7076	5.993	6.2784	6.5638	6.8492	7.1345	7.4199	7.7053	7.9907	8.2761	8.5614	8.8468	9.1322	9.4176	9.703	9.9884	10.2737	10.5591	10.8445	10.9872	11.1299	11.4153	11.7006	11.986	12.2714	12.5568	12.8422	13.1276
27.9674	1.1788	0.15757	0.20565	0.30447	0.31508	0.36315	0.4165	0.41647	0.46982	0.46979	0.46712	0.46709	0.46967	0.51255	0.51774	0.57101	0.67243	0.71536	0.77125	0.8168	0.86494	0.87263	0.87514	0.87509	0.91302	0.92574	0.97389	0.97639	1.0728	1.0778	1.1209	1.0777	1.0777	1.0726	1.0701	1.0776	1.1183	1.1282	1.1282	1.1714	1.1788	1.1787	1.1738	1.1713	1.1279	1.1279	1.1278	1.1278	1.1687
20.9023	1.3354	0.10664	0.21329	0.42658	0.63987	0.85315	1.0664	1.2797	1.493	1.7063	1.9196	2.1329	2.3462	2.5595	2.7728	2.986	3.1993	3.4126	3.6259	3.8392	4.0525	4.2658	4.4791	4.6924	4.9056	5.1189	5.3322	5.5455	5.7588	5.9721	6.1854	6.3987	6.6119	6.8252	7.0385	7.2518	7.4651	7.6784	7.8917	8.105	8.3183	8.5315	8.7448	8.9581	9.1714	9.3847	9.598	9.8113	10.0246
20.9023	1.3354	0.10485	0.16159	0.21256	0.2578	0.30879	0.3145	0.36262	0.36546	0.46456	0.46739	0.50984	0.5155	0.46735	0.46733	0.5693	0.5721	0.62025	0.66841	0.67402	0.71656	0.72216	0.77309	0.77306	0.77303	0.86937	0.87492	0.92032	0.92586	0.97127	0.97957	0.97953	1.0222	1.0305	1.0304	1.0304	1.0786	1.0813	1.0813	1.0785	1.1267	1.1212	1.0784	1.1294	1.1321	1.1266	1.1239	1.132	1.132
33.6109	0.90622	0.17148	0.34297	0.68594	1.0289	1.3719	1.7148	2.0578	2.4008	2.7437	3.0867	3.4297	3.7727	4.1156	4.4586	4.8016	5.1445	5.4875	5.8305	6.1734	6.5164	6.8594	7.2023	7.5453	7.8883	8.2312	8.5742	8.7457	8.9172	9.2601	9.6031	9.9461	10.2891	10.632	10.975	11.318	11.6609	12.0039	12.3469	12.6898	13.0328	13.3758	13.7187	14.0617	14.4047	14.7476	15.0906	15.4336	15.7766
33.6109	0.90622	0.15383	0.30373	0.34979	0.45944	0.50161	0.55931	0.56119	0.55922	0.56108	0.6091	0.70329	0.71086	0.757	0.76072	0.81064	0.85494	0.8605	0.85857	0.86037	0.85662	0.81031	0.81025	0.80836	0.86004	0.85998	0.90082	0.90622	0.85804	0.8562	0.85618	0.85969	0.85963	0.90244	0.90595	0.89891	0.90589	0.85941	0.85934	0.85064	0.80414	0.8024	0.80923	0.80916	0.8091	0.80904	0.85386	0.80896	0.79885
42.54	1.1149	0.21704	0.43408	0.86816	1.3022	1.7363	2.1704	2.6045	3.0386	3.4727	3.9067	4.3408	4.7749	5.209	5.6431	6.0771	6.5112	6.9453	7.3794	7.8135	8.2476	8.6816	9.1157	9.5498	9.9839	10.418	10.852	11.2861	11.7202	12.1543	12.5884	13.0225	13.4565	13.8906	14.1077	14.3247	14.7588	15.1929	15.627	16.061	16.4951	16.9292	17.3633	17.7974	18.2314	18.6655	19.0996	19.5337	19.9678
42.54	1.1149	0.10733	0.15541	0.21238	0.25602	0.31294	0.40476	0.50537	0.55349	0.65848	0.70229	0.71526	0.76553	0.84471	0.86185	0.9164	0.92269	0.95813	0.91835	0.9204	0.97275	0.99591	0.99804	1.0105	1.0207	1.0546	1.0968	1.0608	1.0567	1.0587	1.0546	1.0647	1.103	1.0726	1.1149	1.1089	1.0004	0.99459	0.97168	0.97158	0.96179	0.91916	0.95209	0.91903	0.96162	0.96539	0.95776	0.96341	0.96336
53.4497	1.1657	0.2727	0.54541	1.0908	1.6362	2.1816	2.727	3.2724	3.8178	4.3632	4.9086	5.4541	5.9995	6.5449	7.0903	7.6357	8.1811	8.7265	9.2719	9.8173	10.3627	10.9081	11.4535	11.9989	12.5443	13.0897	13.6351	14.1805	14.7259	15.2713	15.8168	16.0895	16.3622	16.9076	17.453	17.9984	18.5438	19.0892	19.6346	20.18	20.7254	21.2708	21.8162	22.3616	22.907	23.4524	23.9978	24.5432	25.0886
53.4497	1.1657	0.10448	0.16269	0.35517	0.46252	0.52053	0.52042	0.52031	0.61445	0.67085	0.67217	0.71009	0.7608	0.77468	0.77316	0.77304	0.81819	0.87427	0.87414	0.87402	0.87389	0.91528	1.0206	1.027	1.0256	1.0254	1.0759	1.0758	1.1214	1.1262	1.1175	1.1657	1.1271	1.127	1.1256	1.1196	1.1149	1.1207	1.1183	1.1251	1.1261	1.1259	1.1258	1.1245	1.1244	1.1167	1.0207	1.0228	1.0226
38.2336	1.5345	0.19507	0.39014	0.78028	1.1704	1.5606	1.9507	2.3408	2.731	3.1211	3.5113	3.9014	4.2915	4.6817	5.0718	5.4619	5.8521	6.2422	6.6324	7.0225	7.4126	7.8028	8.1929	8.5831	8.9732	9.3633	9.7535	10.1436	10.5338	10.9239	11.314	11.7042	12.0943	12.4845	12.8746	13.2647	13.6549	14.045	14.4351	14.8253	15.2154	15.6056	15.9957	16.3858	16.776	17.1661	17.5563	17.9464	18.3365
38.2336	1.5345	0.054104	0.15628	0.31052	0.3606	0.36351	0.46369	0.46558	0.46552	0.51654	0.56379	0.56752	0.56839	0.66862	0.72055	0.77154	0.8727	0.87444	0.92451	0.92444	0.9754	0.97533	1.0756	1.0773	1.124	1.1282	1.1792	1.1799	1.179	1.1279	1.1789	1.1788	1.1787	1.2265	1.2296	1.2295	1.279	1.2804	1.3818	1.4334	1.4333	1.4289	1.4325	1.4332	1.4331	1.433	1.4336	1.4328	1.4824
34.0173	1.0577	0.17356	0.34712	0.69423	1.0413	1.3885	1.7356	2.0827	2.4298	2.7769	3.124	3.4712	3.8183	4.1654	4.5125	4.8596	5.2067	5.5539	5.901	6.2481	6.5952	6.9423	7.2894	7.6365	7.9837	8.3308	8.6779	9.025	9.1986	9.3721	9.7192	10.0664	10.4135	10.7606	11.1077	11.4548	11.8019	12.1491	12.4962	12.8433	13.1904	13.5375	13.8846	14.2317	14.5789	14.926	15.2731	15.6202	15.9673
34.0173	1.0577	0.20339	0.25872	0.40312	0.41025	0.55109	0.55995	0.55989	0.60975	0.60969	0.65433	0.70943	0.70937	0.80222	0.8091	0.90887	0.95875	0.95868	0.95861	0.95685	0.95848	0.95673	0.95834	0.95828	1.0081	1.008	1.0079	1.0529	1.0577	1.0577	1.0576	1.0575	1.0574	1.0574	1.0074	1.0074	1.0073	0.99934	0.99932	1.0071	1.0071	1.007	1.0553	1.0568	1.049	1.0053	0.90696	0.90689	0.89927
41.4813	1.0068	0.21164	0.42328	0.84656	1.2698	1.6931	2.1164	2.5397	2.963	3.3862	3.8095	4.2328	4.6561	5.0793	5.5026	5.9259	6.3492	6.7725	7.1957	7.619	8.0423	8.4656	8.8889	9.3121	9.7354	10.1587	10.582	10.7936	11.0052	11.4285	11.8518	12.2751	12.6984	13.1216	13.5449	13.9682	14.3915	14.8148	15.238	15.6613	16.0846	16.5079	16.9311	17.3544	17.7777	18.201	18.6243	19.0475	19.4708
41.4813	1.0068	0.2019	0.25173	0.35316	0.40373	0.50413	0.55422	0.55531	0.65462	0.65564	0.75629	0.80581	0.75638	0.80649	0.75627	0.80651	0.85569	0.85657	0.85636	0.80625	0.8564	0.85645	0.85637	0.90653	0.95642	0.95675	0.95676	1.0068	0.95619	0.90627	0.90619	0.85563	0.8552	0.80533	0.85552	0.85555	0.90576	0.90569	0.95603	0.90576	0.90579	0.95604	0.95608	0.9058	0.85555	0.85557	0.8556	0.85562	0.85565
50.7253	1.1678	0.2588	0.5176	1.0352	1.5528	2.0704	2.588	3.1056	3.6232	4.1408	4.6584	5.176	5.6937	6.2113	6.7289	7.2465	7.7641	8.2817	8.7993	9.3169	9.8345	10.3521	10.8697	11.3873	11.9049	12.4225	12.9401	13.4577	13.9753	14.4929	14.7517	15.0105	15.5281	16.0458	16.5634	17.081	17.5986	18.1162	18.6338	19.1514	19.669	20.1866	20.7042	21.2218	21.7394	22.257	22.7746	23.2922	23.8098
50.7253	1.1678	0.15479	0.20875	0.25937	0.25861	0.45759	0.50704	0.56318	0.61316	0.61306	0.71489	0.71421	0.81599	0.81533	0.91707	0.91642	0.91631	0.91671	1.0174	1.0178	1.0678	1.0677	1.0675	1.118	1.1184	1.1178	1.1181	1.1176	1.1174	1.1177	1.1678	1.0667	1.0662	1.0661	1.0663	1.0659	1.0661	1.0656	1.0655	1.0657	1.0653	1.0655	1.0653	1.0137	0.91324	0.91286	0.91301	1.0124	0.96321
47.5925	1.2423	0.24282	0.48564	0.97128	1.4569	1.9426	2.4282	2.9138	3.3995	3.8851	4.3707	4.8564	5.342	5.8277	6.3133	6.7989	7.2846	7.7702	8.2558	8.7415	9.2271	9.7128	10.1984	10.684	11.1697	11.6553	12.1409	12.6266	13.1122	13.5979	14.0835	14.5691	15.0548	15.2976	15.5404	16.0261	16.5117	16.9973	17.483	17.9686	18.4542	18.9399	19.4255	19.9112	20.3968	20.8824	21.3681	21.8537	22.3393
47.5925	1.2423	0.25406	0.26865	0.37313	0.42389	0.47464	0.61256	0.63268	0.68053	0.71408	0.76486	0.78473	0.81558	0.81557	0.78446	0.87187	0.86904	0.88297	0.83489	0.83478	0.86886	0.92237	0.98681	0.98669	1.0346	1.1361	1.1388	1.1624	1.1705	1.1705	1.1384	1.1784	1.2211	1.2423	1.2263	1.1913	1.1911	1.1727	1.1831	1.239	1.2259	1.2155	1.1398	1.1905	1.2206	1.1903	1.2155	1.1901	1.2306
34.5633	1.6942	0.17634	0.35269	0.70537	1.0581	1.4107	1.7634	2.1161	2.4688	2.8215	3.1742	3.5269	3.8796	4.2322	4.5849	4.9376	5.2903	5.643	5.9957	6.3484	6.7011	7.0537	7.4064	7.7591	8.1118	8.4645	8.8172	9.1699	9.5225	9.8752	10.2279	10.5806	10.9333	11.286	11.6387	11.9914	12.344	12.6967	13.0494	13.4021	13.7548	14.1075	14.4602	14.8129	15.1655	15.5182	15.8709	16.2236	16.5763
34.5633	1.6942	0.15363	0.158	0.26184	0.35988	0.41109	0.46943	0.46795	0.57034	0.62148	0.62284	0.62138	0.66834	0.72367	0.725	0.72356	0.72484	0.77188	0.82441	0.92137	0.92943	0.97924	1.0775	1.1274	1.1772	1.1838	1.185	1.2336	1.3384	1.3383	1.3882	1.383	1.287	1.2869	1.4353	1.4402	1.4402	1.4401	1.49	1.4911	1.4911	1.491	1.4897	1.542	1.5407	1.5418	1.5406	1.5417	1.5404
29.4069	0.91222	0.15004	0.30007	0.60014	0.90021	1.2003	1.5004	1.8004	2.1005	2.4006	2.7006	3.0007	3.3008	3.6008	3.9009	4.201	4.5011	4.8011	5.1012	5.4013	5.7013	6.0014	6.3015	6.6016	6.9016	7.2017	7.5018	7.8018	8.1019	8.402	8.7021	9.0021	9.3022	9.6023	9.7523	9.9023	10.2024	10.5025	10.8025	11.1026	11.4027	11.7028	12.0028	12.3029	12.603	12.903	13.2031	13.5032	13.8033
29.4069	0.91222	0.049967	0.15231	0.30943	0.44969	0.46168	0.51161	0.60672	0.66139	0.75418	0.76126	0.76121	0.76117	0.76111	0.76107	0.76102	0.76096	0.76092	0.81084	0.81079	0.85607	0.86065	0.86061	0.86055	0.8605	0.86045	0.86039	0.86034	0.86029	0.8625	0.81027	0.81022	0.86013	0.90103	0.91222	0.90322	0.85997	0.85992	0.89872	0.85987	0.84877	0.85539	0.85097	0.8098	0.85314	0.80975	0.81188	0.84656	0.80965
40.447	1.009	0.20636	0.41272	0.82545	1.2382	1.6509	2.0636	2.4763	2.8891	3.3018	3.7145	4.1272	4.54	4.9527	5.3654	5.7781	6.1909	6.6036	7.0163	7.429	7.8418	8.2545	8.6672	8.8736	9.0799	9.4927	9.9054	10.3181	10.7308	11.1436	11.5563	11.969	12.3817	12.7945	13.2072	13.6199	14.0326	14.4453	14.8581	15.2708	15.6835	16.0962	16.509	16.9217	17.3344	17.7471	18.1599	18.5726	18.9853
40.447	1.009	0.10205	0.20548	0.34684	0.35101	0.35921	0.50611	0.55643	0.6081	0.65708	0.75638	0.76298	0.76031	0.81449	0.86478	0.86469	0.85691	0.81423	0.81414	0.9135	0.95875	0.96496	0.96487	1.009	0.96109	0.90953	0.91435	0.91426	0.91418	0.9129	0.91401	0.91392	0.90567	0.91382	0.91373	0.85529	0.85642	0.86319	0.90668	0.91337	0.91328	0.91319	0.91312	0.91303	0.90647	0.86152	0.81224	0.81215	0.85817
50.5009	1.0691	0.25766	0.51532	1.0306	1.5459	2.0613	2.5766	3.0919	3.6072	4.1225	4.6378	5.1532	5.6685	6.1838	6.6991	7.2144	7.7297	8.245	8.7604	9.2757	9.791	10.3063	10.8216	11.3369	11.8523	12.3676	12.8829	13.3982	13.9135	14.4288	14.9441	15.4595	15.9748	16.4901	17.0054	17.5207	17.7784	18.036	18.5514	19.0667	19.582	20.0973	20.6126	21.1279	21.6433	22.1586	22.6739	23.1892	23.7045
50.5009	1.0691	0.10438	0.25344	0.31299	0.46004	0.46483	0.56417	0.56599	0.61469	0.71034	0.71678	0.76824	0.76722	0.81865	0.86299	0.86822	0.9153	0.91868	0.91942	0.91679	0.86856	0.86762	0.91895	1.0185	1.02	1.0199	0.96829	0.96895	0.96807	1.0156	1.0185	0.96846	0.96762	0.96822	0.96809	1.0629	1.0691	1.0683	1.0648	0.96683	0.96736	0.9666	0.96712	0.96203	0.91141	0.86561	0.8649	0.86538	0.75939
39.4501	1.2234	0.20128	0.40255	0.8051	1.2077	1.6102	2.0128	2.4153	2.8179	3.2204	3.623	4.0255	4.4281	4.8306	5.2332	5.6357	6.0383	6.4408	6.8434	7.2459	7.6485	8.051	8.4536	8.8562	9.2587	9.6613	10.0638	10.4664	10.8689	11.2715	11.674	12.0766	12.4791	12.8817	13.083	13.2842	13.6868	14.0893	14.4919	14.8944	15.297	15.6995	16.1021	16.5047	16.9072	17.3098	17.7123	18.1149	18.5174
39.4501	1.2234	0.10352	0.15653	0.30695	0.45989	0.46181	0.51321	0.56364	0.56358	0.61222	0.61446	0.71546	0.71629	0.71623	0.66517	0.66511	0.81587	0.8688	0.86912	0.97058	0.97052	0.97044	1.0715	1.0722	1.0721	1.0721	1.1229	1.1232	1.1724	1.1737	1.1736	1.1735	1.1734	1.1733	1.2234	1.1733	1.1734	1.1731	1.173	1.1729	1.1717	1.1219	1.1218	1.122	1.1217	1.1727	1.1724	1.1723	1.223
30.0927	1.593	0.15353	0.30707	0.61414	0.9212	1.2283	1.5353	1.8424	2.1495	2.4565	2.7636	3.0707	3.3777	3.6848	3.9919	4.299	4.606	4.9131	5.2202	5.5272	5.8343	6.1414	6.4484	6.7555	7.0626	7.3696	7.6767	7.9838	8.2908	8.5979	8.905	9.212	9.5191	9.8262	10.1332	10.4403	10.7474	11.0545	11.3615	11.6686	11.9757	12.2827	12.5898	12.8969	13.2039	13.511	13.8181	14.1251	14.4322
30.0927	1.593	0.10248	0.15373	0.25974	0.30745	0.36746	0.41865	0.41686	0.46982	0.521	0.51923	0.57044	0.57212	0.57036	0.67445	0.6744	0.7205	0.828	0.92875	0.97827	0.98158	1.0756	1.0822	1.1268	1.135	1.1796	1.1862	1.2374	1.2373	1.2373	1.2852	1.2884	1.2883	1.2883	1.3394	1.3905	1.3905	1.3904	1.3392	1.3391	1.3391	1.3887	1.3902	1.4398	1.4413	1.4412	1.4412	1.4411	1.441
26.0085	0.76332	0.1327	0.26539	0.53079	0.79618	1.0616	1.327	1.5924	1.8577	2.1231	2.3885	2.6539	2.9193	3.1847	3.4501	3.7155	3.9809	4.2463	4.5117	4.7771	5.0425	5.3079	5.5732	5.8386	6.104	6.3694	6.6348	6.9002	7.1656	7.431	7.6964	7.9618	8.2272	8.4926	8.758	9.0233	9.2887	9.5541	9.8195	10.0849	10.2176	10.3503	10.6157	10.8811	11.1465	11.4119	11.6773	11.9427	12.2081
26.0085	0.76332	0.10681	0.1168	0.15355	0.2003	0.26362	0.30705	0.35381	0.40387	0.46381	0.55077	0.56391	0.61392	0.61389	0.65738	0.66717	0.61708	0.61704	0.61699	0.61695	0.61043	0.56683	0.61363	0.56356	0.56352	0.60711	0.51344	0.56348	0.56345	0.59107	0.56341	0.56657	0.56653	0.61337	0.61652	0.61648	0.61643	0.70703	0.71649	0.7602	0.76332	0.76328	0.75696	0.71317	0.71313	0.71309	0.74126	0.71618	0.71613
33.9602	0.91172	0.17327	0.34653	0.69307	1.0396	1.3861	1.7327	2.0792	2.4257	2.7723	3.1188	3.4653	3.8119	4.1584	4.5049	4.8515	5.198	5.5445	5.8911	6.2376	6.5841	6.9307	7.2772	7.6237	7.9702	8.3168	8.6633	9.0098	9.3564	9.7029	10.0494	10.396	10.7425	11.089	11.4356	11.7821	12.1286	12.4752	12.8217	13.1682	13.5148	13.8613	14.2078	14.5544	14.9009	15.2474	15.594	15.9405	16.287
33.9602	0.91172	0.10139	0.15367	0.2054	0.25656	0.30668	0.35731	0.35727	0.45856	0.50967	0.50913	0.50909	0.60943	0.61034	0.66139	0.66089	0.71193	0.71143	0.71134	0.71129	0.71124	0.66094	0.66047	0.66043	0.66038	0.66033	0.71129	0.71085	0.66052	0.6601	0.66005	0.71061	0.71057	0.71086	0.71047	0.71075	0.65972	0.65968	0.65963	0.65958	0.65983	0.70953	0.71008	0.65943	0.65938	0.6596	0.65929	0.71009	0.70978
33.4883	1.0036	0.17086	0.34172	0.68343	1.0252	1.3669	1.7086	2.0503	2.392	2.7337	3.0755	3.4172	3.7589	4.1006	4.4423	4.784	5.1258	5.4675	5.8092	6.1509	6.4926	6.8343	7.1761	7.5178	7.8595	8.2012	8.5429	8.8846	9.2264	9.5681	9.9098	10.2515	10.5932	10.935	11.2767	11.6184	11.9601	12.3018	12.6435	12.9853	13.327	13.6687	14.0104	14.3521	14.6938	14.8647	15.0356	15.3773	15.719
33.4883	1.0036	0.15269	0.2067	0.35663	0.50784	0.60639	0.60635	0.60757	0.60621	0.60487	0.40755	0.30625	0.30749	0.35613	0.60704	0.65692	0.6556	0.70051	0.75539	0.75534	0.75652	0.75523	0.7564	0.75634	0.75507	0.80613	0.85478	0.85591	0.85585	0.84874	0.80583	0.8046	0.8057	0.85559	0.85438	0.85092	0.80551	0.80432	0.85195	0.85415	0.8552	0.85514	0.90282	0.90495	0.95478	1.0036	1.0003	0.95357	0.9514
43.3524	0.91693	0.22119	0.44237	0.88474	1.3271	1.7695	2.2119	2.6542	3.0966	3.539	3.9813	4.4237	4.8661	5.3085	5.7508	6.1932	6.6356	7.0779	7.5203	7.9627	8.4051	8.8474	9.2898	9.7322	10.1745	10.6169	11.0593	11.5017	11.944	12.3864	12.8288	13.2711	13.7135	14.1559	14.5983	15.0406	15.483	15.9254	16.3677	16.8101	17.2525	17.6949	17.916	18.1372	18.5796	19.022	19.4643	19.9067	20.3491
43.3524	0.91693	0.2015	0.25843	0.35915	0.45663	0.55575	0.60611	0.65487	0.66603	0.70365	0.71155	0.80913	0.85792	0.85947	0.80597	0.65643	0.7068	0.76327	0.76625	0.76617	0.76459	0.71715	0.7585	0.79702	0.76731	0.80734	0.81605	0.86345	0.86627	0.85903	0.76685	0.76533	0.75539	0.71205	0.76237	0.76508	0.85747	0.8602	0.86695	0.91451	0.91578	0.86532	0.91693	0.91684	0.91017	0.80681	0.86105	0.86618	0.86609
50.2515	1.0787	0.25639	0.51277	1.0255	1.5383	2.0511	2.5639	3.0766	3.5894	4.1022	4.6149	5.1277	5.6405	6.1532	6.666	7.1788	7.6916	8.2043	8.7171	9.2299	9.7426	10.2554	10.7682	11.2809	11.7937	12.3065	12.8193	13.332	13.8448	14.3576	14.8703	15.3831	15.8959	16.4086	16.665	16.9214	17.4342	17.947	18.4597	18.9725	19.4853	19.998	20.5108	21.0236	21.5363	22.0491	22.5619	23.0747	23.5874
50.2515	1.0787	0.056237	0.15777	0.2049	0.36259	0.40974	0.4587	0.47109	0.51294	0.61091	0.62486	0.67375	0.71231	0.77505	0.77665	0.82556	0.86944	0.87611	0.91503	0.92665	0.9789	1.018	1.0294	1.0277	1.0292	1.0274	1.0289	1.0272	1.0286	1.0269	1.0206	0.97601	1.065	1.0773	1.0787	1.077	0.97693	0.97531	0.97668	0.9244	1.0184	0.97495	0.96318	0.97472	0.966	0.8167	0.91381	0.92365	0.96442
35.5359	1.3842	0.18131	0.36261	0.72522	1.0878	1.4504	1.8131	2.1757	2.5383	2.9009	3.2635	3.6261	3.9887	4.3513	4.7139	5.0766	5.4392	5.8018	6.1644	6.527	6.8896	7.2522	7.6148	7.9774	8.3401	8.7027	9.0653	9.4279	9.7905	10.1531	10.5157	10.8783	11.2409	11.6036	11.9662	12.3288	12.6914	13.054	13.4166	13.7792	14.1418	14.5044	14.8671	15.2297	15.5923	15.9549	16.3175	16.6801	17.0427
35.5359	1.3842	0.051052	0.15471	0.26299	0.36196	0.365	0.36649	0.5165	0.56901	0.62001	0.62146	0.61991	0.62135	0.71741	0.76548	0.8253	0.87623	0.87616	0.87465	1.0204	1.0291	1.0785	1.2245	1.233	1.2315	1.2328	1.2754	1.2327	1.2327	1.2795	1.2754	1.2822	1.3332	1.3345	1.3276	1.3276	1.3343	1.3342	1.3341	1.3314	1.283	1.2816	1.2829	1.3325	1.3337	1.3757	1.3337	1.3336	1.3335
29.6429	1.7432	0.15124	0.30248	0.60496	0.90743	1.2099	1.5124	1.8149	2.1173	2.4198	2.7223	3.0248	3.3273	3.6297	3.9322	4.2347	4.5372	4.8397	5.1421	5.4446	5.7471	6.0496	6.352	6.6545	6.957	7.2595	7.562	7.8644	8.1669	8.4694	8.7719	9.0743	9.3768	9.6793	9.9818	10.2843	10.5867	10.8892	11.1917	11.4942	11.7967	12.0991	12.4016	12.7041	13.0066	13.309	13.6115	13.914	14.2165
29.6429	1.7432	0.10342	0.20509	0.26067	0.31106	0.41015	0.41354	0.51685	0.56722	0.56718	0.67049	0.66963	0.67041	0.72002	0.77283	0.77199	0.77194	0.77269	0.82077	0.87202	0.92555	0.97523	1.129	1.1802	1.2299	1.2329	1.2336	1.2834	1.2848	1.284	1.3338	1.3871	1.3863	1.387	1.3862	1.3869	1.438	1.4372	1.4379	1.4857	1.489	1.4883	1.4882	1.4888	1.5381	1.54	1.5393	1.5398	1.5398
35.0173	1.1114	0.17866	0.35732	0.71464	1.072	1.4293	1.7866	2.1439	2.5012	2.8586	3.2159	3.5732	3.9305	4.2878	4.6451	5.0025	5.3598	5.7171	6.0744	6.4317	6.7891	7.1464	7.5037	7.861	8.2183	8.5757	8.933	9.2903	9.6476	9.8263	10.0049	10.3623	10.7196	11.0769	11.4342	11.7915	12.1488	12.5062	12.8635	13.2208	13.5781	13.9354	14.2928	14.6501	15.0074	15.3647	15.722	16.0794	16.4367
35.0173	1.1114	0.10637	0.1164	0.21936	0.31896	0.36542	0.55801	0.5679	0.62095	0.71722	0.76369	0.7702	0.71702	0.71695	0.76671	0.76665	0.76657	0.81633	0.86609	0.89969	0.95277	0.96242	1.0025	1.0185	1.0587	1.0651	1.0682	1.0649	1.1051	1.1114	1.015	0.94613	0.91837	0.89943	0.8653	0.90251	0.86521	0.89312	0.8994	0.91492	0.94914	0.95223	0.95838	0.96142	0.96139	0.96134	0.95824	0.96126	0.95512
40.6878	1.0171	0.20759	0.41518	0.83036	1.2455	1.6607	2.0759	2.4911	2.9063	3.3215	3.7366	4.1518	4.567	4.9822	5.3974	5.8125	6.2277	6.6429	7.0581	7.4733	7.8884	8.3036	8.7188	9.134	9.5492	9.9644	10.3795	10.7947	11.2099	11.6251	12.0403	12.4554	12.8706	13.2858	13.701	14.1162	14.5314	14.9465	15.3617	15.7769	16.1921	16.3997	16.6073	17.0224	17.4376	17.8528	18.268	18.6832	19.0983
40.6878	1.0171	0.15353	0.25965	0.36011	0.41593	0.5052	0.561	0.61121	0.66697	0.70886	0.77012	0.81479	0.85952	0.865	0.86499	0.82559	0.82278	0.82269	0.92041	0.92572	0.95439	0.9229	0.92549	0.85391	0.87249	0.91734	0.94376	0.95432	0.95432	0.95957	0.96478	0.91973	0.91452	0.91707	0.94142	0.92213	0.95943	0.97221	0.95681	0.95932	0.97452	1.0171	1.0145	0.97177	0.92149	0.96161	0.97404	0.964	0.87099
48.8031	1.122	0.249	0.49799	0.99598	1.494	1.992	2.49	2.9879	3.4859	3.9839	4.4819	4.9799	5.4779	5.9759	6.4739	6.9719	7.4699	7.9678	8.4658	8.9638	9.4618	9.9598	10.4578	10.9558	11.4538	11.9518	12.4498	12.9478	13.4457	13.6947	13.9437	14.4417	14.9397	15.4377	15.9357	16.4337	16.9317	17.4297	17.9277	18.4256	18.9236	19.4216	19.9196	20.4176	20.9156	21.4136	21.9116	22.4096	22.9076
48.8031	1.122	0.15455	0.20364	0.25995	0.34664	0.35245	0.36382	0.44512	0.4494	0.46339	0.51391	0.56305	0.60946	0.70922	0.76382	0.8036	0.8103	0.8635	0.90481	0.9659	1.019	1.0138	1.0074	0.9721	1.0643	1.0705	1.0605	1.0642	1.0728	1.122	1.1122	1.022	1.0688	1.1169	1.1216	1.1133	1.0628	1.0616	0.96967	0.96956	0.96271	0.96603	0.91876	0.96592	0.97021	0.969	1.0141	0.9646	0.96348
53.3831	1.179	0.27236	0.54473	1.0895	1.6342	2.1789	2.7236	3.2684	3.8131	4.3578	4.9025	5.4473	5.992	6.5367	7.0814	7.6262	8.1709	8.7156	9.2603	9.8051	10.3498	10.8945	11.4392	11.984	12.5287	13.0734	13.3458	13.6181	14.1629	14.7076	15.2523	15.797	16.3418	16.8865	17.4312	17.976	18.5207	19.0654	19.6101	20.1549	20.6996	21.2443	21.789	22.3338	22.8785	23.4232	23.9679	24.5127	25.0574
53.3831	1.179	0.10609	0.20987	0.26057	0.32042	0.51422	0.56945	0.62464	0.67755	0.72371	0.75436	0.73023	0.77423	0.82489	0.81607	0.83346	0.85155	0.83324	0.82022	0.86876	0.968	1.0314	1.0165	1.0778	1.1242	1.1665	1.179	1.1747	1.1322	1.0732	1.1178	1.1319	1.0324	1.0831	1.079	1.0828	1.0827	1.1624	1.0845	1.1175	1.1701	1.1759	1.1328	1.0839	1.0799	1.031	1.0309	1.0139	0.97993
38.6031	1.422	0.19695	0.39391	0.78782	1.1817	1.5756	1.9695	2.3635	2.7574	3.1513	3.5452	3.9391	4.333	4.7269	5.1208	5.5147	5.9086	6.3025	6.6965	7.0904	7.4843	7.8782	8.2721	8.666	9.0599	9.4538	9.8477	10.2416	10.6355	11.0295	11.4234	11.8173	12.2112	12.6051	12.999	13.3929	13.7868	14.1807	14.5746	14.9686	15.3625	15.7564	16.1503	16.5442	16.9381	17.332	17.7259	18.1198	18.5137
38.6031	1.422	0.052776	0.204	0.30776	0.46072	0.47123	0.52042	0.56963	0.57131	0.62226	0.62219	0.62213	0.67478	0.72402	0.62202	0.76654	0.87852	0.92778	0.92771	0.92764	0.92097	0.81734	1.0212	1.0771	1.1264	1.1725	1.1264	1.1774	1.1821	1.1311	1.1788	1.2345	1.2328	1.2327	1.2821	1.2851	1.2835	1.2834	1.2848	1.3251	1.2832	1.2832	1.2846	1.283	1.2829	1.3352	1.3351	1.3336	1.3349
29.516	1.638	0.15059	0.30118	0.60237	0.90355	1.2047	1.5059	1.8071	2.1083	2.4095	2.7107	3.0118	3.313	3.6142	3.9154	4.2166	4.5178	4.8189	5.1201	5.4213	5.7225	6.0237	6.3249	6.626	6.9272	7.2284	7.5296	7.8308	8.132	8.4332	8.7343	9.0355	9.3367	9.6379	9.9391	10.2403	10.5414	10.8426	11.1438	11.445	11.7462	12.0474	12.3485	12.6497	12.9509	13.2521	13.5533	13.8545	14.1556
29.516	1.638	0.15443	0.20565	0.25987	0.36153	0.4105	0.4127	0.5641	0.56627	0.56696	0.61599	0.66859	0.71907	0.71974	0.77023	0.7709	0.81867	0.77087	0.7715	0.77079	0.77141	0.87307	1.026	1.0784	1.127	1.1807	1.18	1.1806	1.2311	1.2317	1.2804	1.3333	1.3339	1.3832	1.385	1.3843	1.3849	1.3842	1.3836	1.3814	1.3841	1.4358	1.4842	1.4869	1.4863	1.4841	1.435	1.435	1.4354
29.4989	0.90756	0.1505	0.30101	0.60202	0.90303	1.204	1.505	1.8061	2.1071	2.4081	2.7091	3.0101	3.3111	3.6121	3.9131	4.2141	4.5151	4.8161	5.1172	5.4182	5.7192	6.0202	6.3212	6.6222	6.9232	7.2242	7.5252	7.8262	8.1272	8.2778	8.4283	8.7293	9.0303	9.3313	9.6323	9.9333	10.2343	10.5353	10.8363	11.1373	11.4384	11.7394	12.0404	12.3414	12.6424	12.9434	13.2444	13.5454	13.8464
29.4989	0.90756	0.10327	0.15804	0.20805	0.35191	0.45202	0.6068	0.60832	0.70681	0.75529	0.75833	0.75828	0.75671	0.75819	0.75814	0.7581	0.85812	0.85806	0.80801	0.80796	0.80791	0.80786	0.80781	0.80776	0.80771	0.80621	0.80761	0.80756	0.90617	0.90756	0.9075	0.90746	0.80025	0.75728	0.85168	0.85726	0.75723	0.80304	0.80717	0.80712	0.85711	0.85706	0.85701	0.85695	0.85691	0.80687	0.80817	0.80678	0.80672
39.3671	1.0075	0.20085	0.40171	0.80341	1.2051	1.6068	2.0085	2.4102	2.8119	3.2136	3.6153	4.0171	4.4188	4.8205	5.2222	5.6239	6.0256	6.4273	6.829	7.2307	7.6324	8.0341	8.4358	8.8375	9.2392	9.6409	10.0426	10.4443	10.846	11.2478	11.6495	12.0512	12.252	12.4529	12.8546	13.2563	13.658	14.0597	14.4614	14.8631	15.2648	15.6665	16.0682	16.4699	16.8716	17.2733	17.675	18.0767	18.4785
39.3671	1.0075	0.10269	0.20291	0.20534	0.30433	0.40335	0.45553	0.50535	0.60788	0.6084	0.65708	0.65871	0.65919	0.75886	0.80763	0.8097	0.85747	0.81013	0.85695	0.86041	0.85984	0.85978	0.85832	0.86015	0.85961	0.9077	0.85953	0.91027	0.95844	0.95969	0.90967	0.9096	1.0075	0.95835	0.90989	0.90942	0.90973	0.90855	0.90926	0.90919	0.90774	0.80832	0.95973	0.95932	0.85885	0.85846	0.85869	0.85832	0.85825
39.3266	1.0684	0.20065	0.40129	0.80258	1.2039	1.6052	2.0065	2.4078	2.809	3.2103	3.6116	4.0129	4.4142	4.8155	5.2168	5.6181	6.0194	6.4207	6.822	7.2233	7.6246	8.0258	8.4271	8.8284	9.2297	9.631	10.0323	10.4336	10.8349	11.2362	11.6375	12.0388	12.4401	12.8414	13.2426	13.6439	14.0452	14.4465	14.8478	15.2491	15.6504	16.0517	16.453	16.6536	16.8543	17.2556	17.6569	18.0582	18.4594
39.3266	1.0684	0.10432	0.20474	0.30515	0.36157	0.46006	0.50695	0.51256	0.56318	0.56312	0.56306	0.61188	0.66254	0.76122	0.76563	0.76645	0.81621	0.86164	0.86764	0.86671	0.86748	0.86656	0.86732	0.86642	0.917	0.96844	1.0158	1.019	1.0181	1.0157	0.96731	0.968	0.96716	0.96709	0.96776	0.96694	0.9676	0.96679	0.96744	0.96664	1.0172	1.0172	1.0657	1.0684	1.0676	1.0175	1.0168	1.0641	1.0673
21.8265	1.1741	0.11136	0.22272	0.44544	0.66816	0.89088	1.1136	1.3363	1.559	1.7818	2.0045	2.2272	2.4499	2.6726	2.8953	3.1181	3.3408	3.5635	3.7862	4.0089	4.2317	4.4544	4.6771	4.8998	5.1225	5.3453	5.568	5.7907	6.0134	6.2361	6.4589	6.6816	6.9043	7.127	7.3497	7.5725	7.7952	8.0179	8.2406	8.4633	8.686	8.9088	9.1315	9.3542	9.5769	9.7996	10.0224	10.2451	10.4678
21.8265	1.1741	0.050981	0.10355	0.20549	0.20627	0.30821	0.30819	0.30818	0.41013	0.41011	0.51051	0.51202	0.512	0.61392	0.66485	0.71433	0.7158	0.8155	0.81769	0.81765	0.81763	0.86787	0.91951	0.91948	0.91945	0.91942	0.96898	0.97105	1.0213	1.0212	1.0715	1.0721	1.0721	1.0721	1.0721	1.0727	1.072	1.072	1.1209	1.1229	1.1229	1.1228	1.1228	1.1234	1.1234	1.1227	1.1227	1.1226	1.1226
32.8427	1.0168	0.16756	0.33513	0.67026	1.0054	1.3405	1.6756	2.0108	2.3459	2.681	3.0162	3.3513	3.6864	4.0216	4.3567	4.6918	5.0269	5.3621	5.6972	6.0323	6.3675	6.7026	7.0377	7.3729	7.708	8.0431	8.3782	8.7134	9.0485	9.3836	9.5512	9.7188	10.0539	10.389	10.7242	11.0593	11.3944	11.7295	12.0647	12.3998	12.7349	13.0701	13.4052	13.7403	14.0754	14.4106	14.7457	15.0808	15.416
32.8427	1.0168	0.15549	0.16293	0.26077	0.35861	0.46631	0.5017	0.61424	0.66438	0.66676	0.66671	0.71197	0.71435	0.76206	0.76683	0.85752	0.86468	0.86701	0.86218	0.80965	0.81436	0.81431	0.81661	0.86201	0.90743	0.91443	0.9167	0.95515	1.0146	1.0145	1.0168	0.9666	0.95964	0.91405	0.91171	0.8661	0.91164	0.91387	0.95038	0.91606	0.96616	0.91599	0.90696	0.91142	0.91584	0.91578	0.90241	0.86553	0.85886
42.2032	1.0075	0.21532	0.43065	0.86129	1.2919	1.7226	2.1532	2.5839	3.0145	3.4452	3.8758	4.3065	4.7371	5.1677	5.5984	6.029	6.4597	6.8903	7.321	7.7516	8.1823	8.6129	9.0436	9.4742	9.9048	10.3355	10.7661	11.1968	11.6274	12.0581	12.4887	12.9194	13.35	13.7807	13.996	14.2113	14.6419	15.0726	15.5032	15.9339	16.3645	16.7952	17.2258	17.6565	18.0871	18.5177	18.9484	19.379	19.8097
42.2032	1.0075	0.15136	0.25401	0.40539	0.49775	0.55509	0.60554	0.66108	0.71151	0.76194	0.8107	0.81234	0.80734	0.81228	0.76834	0.76826	0.76818	0.81533	0.90979	0.90659	0.86095	0.86252	0.86724	0.90506	0.8687	0.91442	0.91284	0.95711	0.96634	0.96326	0.95867	0.91878	0.91869	0.96008	1.0075	0.96896	0.91844	0.96148	0.96438	0.96434	0.96862	0.96853	0.96844	0.96834	0.96825	0.95833	0.86725	0.86716	0.86708
51.2446	1.1225	0.26145	0.5229	1.0458	1.5687	2.0916	2.6145	3.1374	3.6603	4.1832	4.7061	5.229	5.7519	6.2749	6.7978	7.3207	7.8436	8.3665	8.8894	9.4123	9.9352	10.4581	10.981	11.5039	12.0268	12.5497	13.0726	13.5955	14.1184	14.6413	15.1642	15.6871	16.21	16.7329	17.2558	17.7788	18.3017	18.8246	19.086	19.3475	19.8704	20.3933	20.9162	21.4391	21.962	22.4849	23.0078	23.5307	24.0536
51.2446	1.1225	0.10377	0.10923	0.2129	0.25821	0.46445	0.56066	0.61768	0.61758	0.66105	0.71892	0.76955	0.77045	0.76934	0.81997	0.81598	0.76514	0.76891	0.86745	0.91626	0.92086	0.97151	0.97231	1.0175	1.0175	0.97199	0.971	0.97175	1.0223	1.0214	1.0221	1.0219	1.0218	1.0209	1.0216	1.1213	1.1166	1.072	1.1225	1.1157	1.1156	1.1208	1.0664	1.0206	1.0191	0.96967	0.96886	1.0654	1.1168
48.0438	1.3228	0.24512	0.49024	0.98049	1.4707	1.961	2.4512	2.9415	3.4317	3.9219	4.4122	4.9024	5.3927	5.8829	6.3732	6.8634	7.3536	7.8439	8.3341	8.8244	9.3146	9.8049	10.2951	10.7853	11.2756	11.7658	12.2561	12.7463	13.2365	13.7268	14.217	14.7073	15.1975	15.6878	16.178	16.6682	17.1585	17.6487	18.139	18.6292	19.1195	19.6097	20.0999	20.5902	20.8353	21.0804	21.5707	22.0609	22.5512
48.0438	1.3228	0.15304	0.2567	0.31585	0.41134	0.47199	0.52293	0.56268	0.61367	0.66308	0.67563	0.77602	0.82073	0.8207	0.77732	0.76655	0.7726	0.87755	0.92998	0.9764	1.0229	1.0332	1.0738	1.1247	1.0824	1.0823	1.1304	1.1799	1.1798	1.2237	1.1839	1.1838	1.2305	1.2691	1.2345	1.2344	1.2343	1.2275	1.2772	1.2354	1.285	1.2861	1.277	1.2795	1.3228	1.2845	1.2768	1.2333	1.2332
35.3923	1.6399	0.18057	0.36115	0.72229	1.0834	1.4446	1.8057	2.1669	2.528	2.8892	3.2503	3.6115	3.9726	4.3338	4.6949	5.056	5.4172	5.7783	6.1395	6.5006	6.8618	7.2229	7.5841	7.9452	8.3064	8.6675	9.0287	9.3898	9.7509	10.1121	10.4732	10.8344	11.1955	11.5567	11.9178	12.279	12.6401	13.0013	13.3624	13.7235	14.0847	14.4458	14.807	15.1681	15.5293	15.8904	16.2516	16.6127	16.9739
35.3923	1.6399	0.15378	0.20792	0.30756	0.36355	0.4157	0.46316	0.51717	0.56465	0.56922	0.56826	0.67157	0.67151	0.67056	0.72261	0.67042	0.76845	0.82142	0.92298	0.92637	1.0288	1.08	1.08	1.1319	1.1798	1.1822	1.183	1.2333	1.234	1.2339	1.282	1.3362	1.3361	1.3353	1.336	1.3359	1.3351	1.3833	1.3869	1.4337	1.4892	1.4891	1.4371	1.4882	1.4882	1.4881	1.4887	1.4879	1.4879
32.5511	0.95763	0.16608	0.33215	0.66431	0.99646	1.3286	1.6608	1.9929	2.3251	2.6572	2.9894	3.3215	3.6537	3.9859	4.318	4.6502	4.9823	5.3145	5.6466	5.9788	6.3109	6.6431	6.9752	7.3074	7.6396	7.9717	8.3039	8.636	8.9682	9.3003	9.6325	9.7986	9.9646	10.2968	10.6289	10.9611	11.2932	11.6254	11.9576	12.2897	12.6219	12.954	13.2862	13.6183	13.9505	14.2826	14.6148	14.9469	15.2791
32.5511	0.95763	0.14998	0.19998	0.30531	0.35173	0.45347	0.51049	0.65341	0.65865	0.6586	0.70852	0.7102	0.76015	0.75148	0.75148	0.75831	0.75996	0.80311	0.75989	0.75814	0.80472	0.80971	0.85131	0.84632	0.80797	0.8546	0.85458	0.85292	0.85944	0.90448	0.90769	0.95763	0.95275	0.90918	0.90272	0.85751	0.85432	0.85904	0.85898	0.85734	0.85729	0.80729	0.80879	0.80873	0.80712	0.8509	0.85853	0.85847	0.85234
41.6445	1.0117	0.21247	0.42494	0.84989	1.2748	1.6998	2.1247	2.5497	2.9746	3.3996	3.8245	4.2494	4.6744	5.0993	5.5243	5.9492	6.3742	6.7991	7.2241	7.649	8.0739	8.4989	8.9238	9.3488	9.7737	10.1987	10.6236	11.0485	11.4735	11.8984	12.1109	12.3234	12.7483	13.1733	13.5982	14.0232	14.4481	14.873	15.298	15.7229	16.1479	16.5728	16.9978	17.4227	17.8477	18.2726	18.6975	19.1225	19.5474
41.6445	1.0117	0.20877	0.25711	0.35378	0.40403	0.46189	0.51401	0.56611	0.61632	0.6609	0.66644	0.66636	0.76314	0.81521	0.86174	0.86716	0.85436	0.76653	0.85436	0.91714	0.90992	0.91166	0.91871	0.90803	0.85778	0.8665	0.86641	0.86633	0.91651	0.91642	1.0117	1.0083	0.91458	0.86765	0.86588	0.81557	0.81549	0.8154	0.81532	0.81523	0.81514	0.86041	0.86523	0.85548	0.91052	0.91527	0.86181	0.80837	0.80518
43.9166	1.1189	0.22406	0.44813	0.89626	1.3444	1.7925	2.2406	2.6888	3.1369	3.585	4.0332	4.4813	4.9294	5.3775	5.8257	6.2738	6.7219	7.1701	7.6182	8.0663	8.5145	8.9626	9.4107	9.8588	10.307	10.7551	11.2032	11.6514	12.0995	12.5476	12.9957	13.4439	13.892	14.3401	14.7883	15.2364	15.6845	16.1326	16.5808	17.0289	17.477	17.9252	18.3733	18.8214	19.2695	19.4936	19.7177	20.1658	20.6139
43.9166	1.1189	0.20503	0.25696	0.35675	0.50579	0.51642	0.55899	0.56553	0.61735	0.61597	0.66648	0.71828	0.76239	0.76742	0.76105	0.81407	0.81775	0.86083	0.91015	0.91867	1.0125	1.0654	1.0666	1.0618	1.0712	1.0699	1.1146	1.118	1.0709	1.0696	1.1133	1.1144	1.0638	1.0177	0.96932	1.0143	1.0659	1.0702	1.069	1.0689	1.0699	1.0687	1.0686	1.0696	1.1118	1.1189	1.1148	1.0692	1.0681
31.2631	1.1715	0.15951	0.31901	0.63802	0.95703	1.276	1.5951	1.9141	2.2331	2.5521	2.8711	3.1901	3.5091	3.8281	4.1471	4.4662	4.7852	5.1042	5.4232	5.7422	6.0612	6.3802	6.6992	7.0183	7.3373	7.6563	7.9753	8.2943	8.6133	8.9323	9.2513	9.5703	9.8894	10.2084	10.5274	10.8464	11.1654	11.4844	11.8034	12.1224	12.4414	12.7605	13.0795	13.3985	13.7175	13.877	14.0365	14.3555	14.6745
31.2631	1.1715	0.20357	0.20567	0.30534	0.35967	0.46072	0.46136	0.46132	0.46128	0.46124	0.50947	0.61314	0.6131	0.66456	0.66451	0.71532	0.66438	0.71518	0.71514	0.66421	0.66357	0.7635	0.81554	0.86751	0.86746	0.86741	0.86735	0.8673	0.96623	0.96896	0.96837	0.96832	0.96827	0.96876	0.9687	1.0175	1.0693	1.0703	1.1211	1.121	1.1209	1.1204	1.1204	1.1208	1.1692	1.1715	1.1715	1.1705	1.1206
24.3645	1.386	0.12431	0.24862	0.49723	0.74585	0.99447	1.2431	1.4917	1.7403	1.9889	2.2376	2.4862	2.7348	2.9834	3.232	3.4806	3.7293	3.9779	4.2265	4.4751	4.7237	4.9723	5.221	5.4696	5.7182	5.9668	6.2154	6.4641	6.7127	6.9613	7.2099	7.4585	7.7071	7.9558	8.2044	8.453	8.7016	8.9502	9.1988	9.4475	9.6961	9.9447	10.1933	10.4419	10.6905	10.9392	11.1878	11.4364	11.685
24.3645	1.386	0.15332	0.15686	0.2062	0.26082	0.31015	0.41059	0.41583	0.46517	0.46515	0.56562	0.56734	0.61843	0.62012	0.6201	0.66947	0.66944	0.67112	0.7205	0.72217	0.72214	0.72042	0.72207	0.72036	0.67093	0.6709	0.6692	0.77135	0.77132	0.87347	0.92614	0.97393	1.0282	1.0744	1.0793	1.0792	1.0792	1.0791	1.0775	1.0791	1.1269	1.1301	1.1763	1.1811	1.1811	1.181	1.2289	1.232	1.2273
29.0726	0.95074	0.14833	0.29666	0.59332	0.88998	1.1866	1.4833	1.78	2.0766	2.3733	2.6699	2.9666	3.2633	3.5599	3.8566	4.1532	4.4499	4.7466	5.0432	5.3399	5.6365	5.9332	6.2298	6.5265	6.8232	7.1198	7.4165	7.7131	8.0098	8.3065	8.6031	8.8998	9.1964	9.4931	9.7898	10.0864	10.3831	10.6797	10.9764	11.2731	11.5697	11.8664	12.163	12.4597	12.7564	13.053	13.3497	13.6463	13.943
29.0726	0.95074	0.050895	0.05214	0.10217	0.10173	0.052048	0.051627	0.15208	0.15167	0.25209	0.25169	0.20198	0.20159	0.20121	0.10113	0.10146	0.10144	0.15078	0.20081	0.20145	0.20046	0.15106	0.15167	0.15133	0.15161	0.15128	0.15155	0.20127	0.20152	0.20122	0.25149	0.25119	0.25142	0.3014	0.30112	0.35137	0.4011	0.40131	0.40104	0.50124	0.55101	0.55119	0.55095	0.55111	0.55088	0.6001	0.60102	0.65046	0.65096
33.2742	1.0136	0.16977	0.33953	0.67906	1.0186	1.3581	1.6977	2.0372	2.3767	2.7163	3.0558	3.3953	3.7349	4.0744	4.4139	4.7535	5.093	5.4325	5.7721	6.1116	6.4511	6.7906	7.1302	7.4697	7.8092	8.1488	8.4883	8.8278	9.1674	9.3371	9.5069	9.8464	10.186	10.5255	10.865	11.2046	11.5441	11.8836	12.2232	12.5627	12.9022	13.2418	13.5813	13.9208	14.2604	14.5999	14.9394	15.279	15.6185
33.2742	1.0136	0.15414	0.25133	0.35185	0.41037	0.45729	0.55285	0.56103	0.61285	0.65493	0.6614	0.76346	0.76179	0.76174	0.75372	0.76163	0.80709	0.81337	0.81331	0.81168	0.81319	0.85406	0.86178	0.86326	0.8632	0.91034	0.91333	0.96049	1.0122	1.0136	0.96328	1.0105	1.006	0.96313	0.90398	0.86109	0.8625	0.86098	0.91117	0.95702	0.91255	0.95268	0.91247	0.91241	0.91093	0.91227	0.96105	0.9582	0.91214
42.7585	1.0114	0.21816	0.43631	0.87262	1.3089	1.7452	2.1816	2.6179	3.0542	3.4905	3.9268	4.3631	4.7994	5.2357	5.672	6.1084	6.5447	6.981	7.4173	7.8536	8.2899	8.7262	9.1625	9.5988	10.0351	10.4715	10.6896	10.9078	11.3441	11.7804	12.2167	12.653	13.0893	13.5256	13.9619	14.3983	14.8346	15.2709	15.7072	16.1435	16.5798	17.0161	17.4524	17.8887	18.3251	18.7614	19.1977	19.634	20.0703
42.7585	1.0114	0.25421	0.25733	0.40576	0.45781	0.56034	0.60855	0.6115	0.65902	0.6612	0.71023	0.76072	0.81121	0.80837	0.76267	0.81309	0.86355	0.8628	0.81289	0.81281	0.85616	0.8127	0.86252	0.86306	0.91043	0.91343	1.0114	1.0067	0.96383	0.95971	0.9092	0.81212	0.76151	0.76142	0.76134	0.76126	0.80962	0.76115	0.76107	0.76099	0.81138	0.76079	0.86211	0.86154	0.86146	0.81082	0.76024	0.76016	0.76008
49.7877	1.1282	0.25402	0.50804	1.0161	1.5241	2.0322	2.5402	3.0482	3.5563	4.0643	4.5723	5.0804	5.5884	6.0965	6.6045	7.1125	7.6206	8.1286	8.6366	9.1447	9.6527	10.1608	10.6688	11.1768	11.6849	12.1929	12.7009	13.209	13.717	14.2251	14.7331	15.2411	15.7492	16.2572	16.7652	17.0193	17.2733	17.7813	18.2894	18.7974	19.3054	19.8135	20.3215	20.8295	21.3376	21.8456	22.3537	22.8617	23.3697
49.7877	1.1282	0.05479	0.16633	0.26983	0.36341	0.4669	0.47272	0.57614	0.66793	0.67752	0.67549	0.72614	0.77873	0.77672	0.76529	0.81603	0.87424	0.9175	1.0153	1.0172	1.03	1.0317	1.0315	1.0242	0.98055	1.0169	1.0311	1.0186	1.0133	0.98004	1.0185	1.0306	1.076	1.0794	1.1164	1.1282	1.0808	1.0806	1.0722	1.0297	1.0279	1.0278	0.97858	0.92775	0.97031	0.92595	0.96538	1.0668	1.0731
45.0962	1.2806	0.23008	0.46017	0.92033	1.3805	1.8407	2.3008	2.761	3.2212	3.6813	4.1415	4.6017	5.0618	5.522	5.9822	6.4423	6.9025	7.3627	7.8228	8.283	8.7431	9.2033	9.6635	10.1236	10.5838	11.044	11.5041	11.9643	12.4245	12.8846	13.3448	13.805	14.2651	14.7253	15.1855	15.6456	16.1058	16.566	17.0261	17.4863	17.9465	18.4066	18.8668	19.327	19.7871	20.2473	20.7075	21.1676	21.6278
45.0962	1.2806	0.10446	0.20776	0.31331	0.3598	0.46753	0.46857	0.51843	0.51946	0.56933	0.57034	0.67125	0.7169	0.77319	0.82518	0.77298	0.77393	0.82382	0.82475	0.82365	0.7735	0.81651	0.92638	0.9253	0.97626	1.0272	1.1291	1.129	1.1298	1.1251	1.1798	1.228	1.2316	1.2306	1.2314	1.2304	1.2311	1.2276	1.1799	1.179	1.1764	1.1278	1.2289	1.2296	1.2303	1.2294	1.2708	1.2293	1.2763
32.5569	1.634	0.16611	0.33221	0.66443	0.99664	1.3289	1.6611	1.9933	2.3255	2.6577	2.9899	3.3221	3.6544	3.9866	4.3188	4.651	4.9832	5.3154	5.6476	5.9798	6.3121	6.6443	6.9765	7.3087	7.6409	7.9731	8.3053	8.6376	8.9698	9.302	9.6342	9.9664	10.2986	10.6308	10.9631	11.2953	11.6275	11.9597	12.2919	12.6241	12.9563	13.2885	13.6208	13.953	14.2852	14.6174	14.9496	15.2818	15.614
32.5569	1.634	0.10632	0.2062	0.31375	0.36367	0.36491	0.51224	0.56972	0.56968	0.61588	0.62206	0.66953	0.67196	0.72311	0.72306	0.76939	0.7742	0.77415	0.72405	0.76928	0.87521	0.92404	0.97641	1.0788	1.1312	1.1323	1.18	1.1834	1.2289	1.2345	1.2345	1.28	1.2856	1.3367	1.3377	1.3365	1.3855	1.3876	1.3876	1.3875	1.3874	1.4385	1.4907	1.4896	1.4895	1.4894	1.4894	1.4893	1.5405
30.3905	1.011	0.15505	0.31011	0.62021	0.93032	1.2404	1.5505	1.8606	2.1707	2.4809	2.791	3.1011	3.4112	3.7213	4.0314	4.3415	4.6516	4.9617	5.2718	5.5819	5.892	6.2021	6.5122	6.8224	7.1325	7.4426	7.7527	8.0628	8.3729	8.683	8.9931	9.3032	9.4583	9.6133	9.9234	10.2335	10.5436	10.8537	11.1639	11.474	11.7841	12.0942	12.4043	12.7144	13.0245	13.3346	13.6447	13.9548	14.2649
30.3905	1.011	0.099969	0.19995	0.30189	0.44015	0.39996	0.40775	0.54806	0.55969	0.60388	0.55964	0.60961	0.55193	0.45384	0.35575	0.35953	0.45006	0.50384	0.55571	0.60759	0.75014	0.80015	0.80572	0.81129	0.9002	0.9094	0.94651	0.90934	0.95567	0.95928	0.952	1.002	1.011	1.0091	1.0091	1.0019	0.90368	0.86077	0.85894	0.85888	0.85883	0.96053	0.96047	0.95867	1.0069	1.0086	1.0102	1.0085	0.95844
39.8365	0.90603	0.20325	0.40649	0.81299	1.2195	1.626	2.0325	2.439	2.8455	3.252	3.6584	4.0649	4.4714	4.8779	5.2844	5.6909	6.0974	6.5039	6.9104	7.3169	7.7234	8.1299	8.5364	8.9429	9.3494	9.7559	10.1624	10.5689	10.9753	11.3818	11.7883	12.1948	12.6013	13.0078	13.4143	13.8208	14.2273	14.6338	15.0403	15.4468	15.8533	16.2598	16.6663	17.0728	17.4793	17.8858	18.089	18.2922	18.6987
39.8365	0.90603	0.15137	0.2027	0.30387	0.4043	0.45352	0.50409	0.55545	0.65551	0.65604	0.65578	0.75643	0.80671	0.80664	0.80657	0.75569	0.70588	0.65531	0.65537	0.65518	0.65523	0.65443	0.60467	0.65502	0.65487	0.65488	0.70502	0.75532	0.80563	0.85592	0.8558	0.90595	0.85556	0.75492	0.70464	0.80518	0.8555	0.85553	0.85555	0.85557	0.85557	0.85562	0.8556	0.85567	0.8557	0.9056	0.90603	0.90597	0.85579
49.7958	1.1199	0.25406	0.50812	1.0162	1.5244	2.0325	2.5406	3.0487	3.5568	4.065	4.5731	5.0812	5.5893	6.0974	6.6056	7.1137	7.6218	8.1299	8.6381	9.1462	9.6543	10.1624	10.6705	11.1787	11.6868	12.1949	12.703	13.2111	13.4652	13.7193	14.2274	14.7355	15.2436	15.7517	16.2599	16.768	17.2761	17.7842	18.2923	18.8005	19.3086	19.8167	20.3248	20.8329	21.3411	21.8492	22.3573	22.8654	23.3735
49.7958	1.1199	0.20374	0.20968	0.30736	0.40975	0.45686	0.55693	0.56609	0.61208	0.66041	0.6671	0.71871	0.76814	0.81211	0.81966	0.86372	0.91429	0.91953	0.96166	0.96995	0.96984	1.0193	1.0203	1.0211	1.0121	0.96934	1.0159	1.0197	1.1199	1.0636	1.0205	1.0194	1.0193	1.0174	1.0128	0.96934	1.0118	1.0197	1.0187	1.0186	1.0193	1.015	0.96855	0.9676	1.0188	1.0179	1.0186	1.0185	1.0176
47.6739	1.1713	0.24323	0.48647	0.97294	1.4594	1.9459	2.4323	2.9188	3.4053	3.8917	4.3782	4.8647	5.3512	5.8376	6.3241	6.8106	7.297	7.7835	8.27	8.7564	9.2429	9.7294	10.2158	10.7023	11.1888	11.6752	12.1617	12.6482	13.1346	13.6211	13.8643	14.1076	14.594	15.0805	15.567	16.0535	16.5399	17.0264	17.5129	17.9993	18.4858	18.9723	19.4587	19.9452	20.4317	20.9181	21.4046	21.8911	22.3775
47.6739	1.1713	0.052699	0.15629	0.25459	0.35979	0.35971	0.45859	0.51226	0.56074	0.6139	0.66469	0.6646	0.71538	0.76376	0.81697	0.81688	0.81678	0.81668	0.76568	0.86704	0.86724	0.91799	0.9688	1.0699	1.0703	1.0702	1.0701	1.1208	1.1207	1.1206	1.1713	1.1712	1.1711	1.171	1.1709	1.1708	1.1198	1.1197	1.1196	1.1195	1.1702	1.1701	1.1699	1.1697	1.1189	1.1696	1.1695	1.1694	1.1184
32.8245	1.641	0.16747	0.33494	0.66989	1.0048	1.3398	1.6747	2.0097	2.3446	2.6795	3.0145	3.3494	3.6844	4.0193	4.3543	4.6892	5.0242	5.3591	5.694	6.029	6.3639	6.6989	7.0338	7.3688	7.7037	8.0386	8.3736	8.7085	9.0435	9.3784	9.7134	10.0483	10.3832	10.7182	11.0531	11.3881	11.723	12.058	12.3929	12.7279	13.0628	13.3977	13.7327	14.0676	14.4026	14.7375	15.0725	15.4074	15.7423
32.8245	1.641	0.15604	0.25841	0.31082	0.35954	0.41073	0.46191	0.46672	0.56905	0.61543	0.61779	0.61897	0.66896	0.67243	0.81896	0.8759	0.97705	1.0293	1.0804	1.1805	1.2338	1.2338	1.2337	1.2336	1.2837	1.2847	1.2846	1.3325	1.3357	1.3357	1.4326	1.4378	1.4378	1.4377	1.4867	1.4867	1.4386	1.4375	1.4374	1.4374	1.4875	1.4884	1.4884	1.5365	1.5394	1.5393	1.5354	1.4891	1.488
25.8996	0.80943	0.13214	0.26428	0.52856	0.79285	1.0571	1.3214	1.5857	1.85	2.1143	2.3785	2.6428	2.9071	3.1714	3.4357	3.6999	3.9642	4.2285	4.4928	4.7571	5.0214	5.2856	5.5499	5.8142	6.0785	6.3428	6.607	6.8713	7.1356	7.3999	7.6642	7.9285	8.1927	8.457	8.7213	8.9856	9.2499	9.5141	9.7784	9.9106	10.0427	10.307	10.5713	10.8356	11.0998	11.3641	11.6284	11.8927	12.157
25.8996	0.80943	0.10302	0.14938	0.19917	0.21289	0.31244	0.44813	0.55111	0.56133	0.64727	0.66087	0.66424	0.714	0.76037	0.76372	0.78644	0.75693	0.71386	0.71382	0.75349	0.76018	0.74674	0.75679	0.7601	0.7634	0.76006	0.76335	0.75999	0.75998	0.7135	0.71346	0.71341	0.75326	0.74995	0.71003	0.75979	0.75975	0.75971	0.80619	0.80943	0.76289	0.80286	0.79959	0.7628	0.76275	0.75947	0.66317	0.74978	0.74655
30.7456	0.95898	0.15687	0.31373	0.62746	0.94119	1.2549	1.5687	1.8824	2.1961	2.5098	2.8236	3.1373	3.451	3.7648	3.9216	4.0785	4.3922	4.706	5.0197	5.3334	5.6472	5.9609	6.2746	6.5884	6.9021	7.2158	7.5295	7.8433	8.157	8.4707	8.7845	9.0982	9.4119	9.7257	10.0394	10.3531	10.6669	10.9806	11.2943	11.6081	11.9218	12.2355	12.5492	12.863	13.1767	13.4904	13.8042	14.1179	14.4316
30.7456	0.95898	0.8568	0.85983	0.85978	0.91003	0.90501	0.907	0.90993	0.90695	0.85958	0.90692	0.90978	0.90973	0.95615	0.95898	0.90963	0.90958	0.90674	0.85923	0.85917	0.80797	0.80884	0.75854	0.75849	0.75844	0.7584	0.90569	0.90917	0.90912	0.80859	0.80511	0.75825	0.7582	0.75816	0.75727	0.7045	0.65753	0.65748	0.6031	0.55529	0.55687	0.60707	0.65726	0.65721	0.70431	0.75378	0.75763	0.75758	0.7545
43.1608	1.0673	0.22021	0.44042	0.88083	1.3212	1.7617	2.2021	2.6425	3.0829	3.5233	3.9637	4.4042	4.8446	5.285	5.7254	6.1658	6.6062	7.0467	7.4871	7.9275	8.3679	8.8083	9.2487	9.6892	10.1296	10.57	11.0104	11.4508	11.8912	12.3317	12.7721	13.2125	13.6529	14.0933	14.5337	14.9741	15.4146	15.855	16.2954	16.7358	17.1762	17.6166	18.0571	18.2773	18.4975	18.9379	19.3783	19.8187	20.2591
43.1608	1.0673	0.20241	0.2541	0.35637	0.36171	0.41223	0.45536	0.4627	0.51425	0.51313	0.51306	0.51299	0.66164	0.76573	0.86186	0.91732	0.91723	0.96769	0.9676	0.96751	0.96837	1.0123	1.0178	1.0177	1.0177	1.0176	1.0184	1.0174	1.0173	1.0172	1.0171	1.0179	1.0178	1.0168	1.0167	1.0166	1.0157	0.96677	0.96181	0.96577	1.0123	1.0659	1.0666	1.0673	1.0642	1.0159	1.0158	1.0157	0.91532
30.2817	1.1837	0.1545	0.309	0.61799	0.92699	1.236	1.545	1.854	2.163	2.472	2.781	3.09	3.399	3.708	4.017	4.326	4.6349	4.9439	5.2529	5.5619	5.8709	6.1799	6.4889	6.7979	7.1069	7.4159	7.7249	8.0339	8.3429	8.6519	8.9609	9.2699	9.5789	9.8879	10.1969	10.5059	10.8149	11.1239	11.4329	11.7419	12.0509	12.3599	12.6689	12.9779	13.2869	13.5959	13.9048	14.2138	14.5228
30.2817	1.1837	0.15202	0.21318	0.32149	0.37213	0.42277	0.42273	0.42269	0.42265	0.50667	0.57457	0.57452	0.57792	0.57443	0.65857	0.67569	0.71262	0.75986	0.77689	0.78024	0.86454	0.87809	0.88142	0.9151	0.96913	0.97921	0.98252	0.98245	1.0737	1.1176	1.0837	1.0669	1.0296	1.0328	1.0328	1.0294	1.08	1.1339	1.1338	1.1779	1.1713	1.1338	1.1304	1.1336	1.1336	1.1335	1.1171	1.0828	1.1334
22.0463	1.384	0.11248	0.22496	0.44992	0.67489	0.89985	1.1248	1.3498	1.5747	1.7997	2.0247	2.2496	2.4746	2.6995	2.9245	3.1495	3.3744	3.5994	3.8244	4.0493	4.2743	4.4992	4.7242	4.9492	5.1741	5.3991	5.624	5.849	6.074	6.2989	6.5239	6.7489	6.9738	7.1988	7.4237	7.6487	7.8737	8.0986	8.3236	8.5485	8.7735	8.9985	9.2234	9.4484	9.6734	9.8983	10.1233	10.3482	10.5732
22.0463	1.384	0.053948	0.056759	0.1562	0.20872	0.20871	0.31095	0.36207	0.36344	0.41179	0.41315	0.46428	0.46426	0.51265	0.51536	0.51669	0.51531	0.51529	0.56641	0.6686	0.77081	0.77079	0.87432	0.87296	0.92403	1.025	1.0263	1.0262	1.0786	1.0773	1.1782	1.1795	1.1794	1.1794	1.1794	1.2279	1.2304	1.2304	1.2304	1.2303	1.2303	1.2814	1.2826	1.2813	1.2302	1.2302	1.2776	1.2813	1.2824
30.0009	0.90567	0.15307	0.30613	0.61226	0.91839	1.2245	1.5307	1.8368	2.1429	2.449	2.7552	3.0613	3.3674	3.6736	3.9797	4.2858	4.592	4.8981	5.2042	5.5104	5.8165	6.1226	6.4288	6.7349	7.041	7.3471	7.5002	7.6533	7.9594	8.2655	8.5717	8.8778	9.1839	9.4901	9.7962	10.1023	10.4085	10.7146	11.0207	11.3269	11.633	11.9391	12.2452	12.5514	12.8575	13.1636	13.4698	13.7759	14.082
30.0009	0.90567	0.1013	0.20258	0.25385	0.40012	0.4051	0.45385	0.60387	0.65387	0.6563	0.70506	0.65625	0.70503	0.70619	0.75497	0.80137	0.80612	0.80252	0.80601	0.80597	0.8501	0.8559	0.85584	0.8558	0.85575	0.90115	0.90567	0.90562	0.85559	0.85554	0.8555	0.85434	0.80542	0.80647	0.80533	0.80527	0.80199	0.79984	0.79984	0.80512	0.8561	0.90078	0.90495	0.90073	0.85489	0.90176	0.85483	0.85478	0.80473
39.9355	1.012	0.20375	0.4075	0.81501	1.2225	1.63	2.0375	2.445	2.8525	3.26	3.6675	4.075	4.4826	4.8901	5.2976	5.7051	6.1126	6.5201	6.9276	7.3351	7.7426	8.1501	8.5576	8.9651	9.3726	9.7801	10.1876	10.5951	11.0026	11.4101	11.8176	12.2251	12.6326	13.0401	13.4477	13.8552	14.2627	14.6702	15.0777	15.2814	15.4852	15.8927	16.3002	16.7077	17.1152	17.5227	17.9302	18.3377	18.7452
39.9355	1.012	0.10229	0.25332	0.35558	0.41223	0.6151	0.66377	0.66527	0.7155	0.61474	0.66496	0.66335	0.75937	0.76541	0.76534	0.76526	0.76359	0.76501	0.81372	0.81513	0.81504	0.81497	0.81488	0.81336	0.81472	0.91527	0.91519	0.91511	0.91503	0.91494	0.91485	0.91477	0.91468	0.91461	0.91452	0.96332	0.96459	0.91426	1.0094	1.012	0.95909	0.8638	0.86371	0.86363	0.86355	0.85576	0.81315	0.80544	0.76275
50.0549	1.0569	0.25538	0.51076	1.0215	1.5323	2.0431	2.5538	3.0646	3.5753	4.0861	4.5969	5.1076	5.6184	6.1292	6.6399	7.1507	7.6615	8.1722	8.683	9.1938	9.7045	10.2153	10.726	11.2368	11.7476	12.2583	12.7691	13.2799	13.5353	13.7906	14.3014	14.8122	15.3229	15.8337	16.3445	16.8552	17.366	17.8767	18.3875	18.8983	19.409	19.9198	20.4306	20.9413	21.4521	21.9629	22.4736	22.9844	23.4952
50.0549	1.0569	0.15161	0.20215	0.33774	0.26185	0.30327	0.41114	0.46616	0.55597	0.57386	0.62655	0.677	0.7758	0.81085	0.82837	0.81299	0.81297	0.82377	0.87207	0.92252	0.92035	0.87828	0.87604	0.87803	0.87792	0.92204	0.9704	1.0146	1.0569	1.0187	0.97019	0.9278	0.96605	0.91549	0.92754	1.0024	0.96193	0.92528	0.92714	1.0261	1.0279	1.018	1.0161	0.96552	0.92461	0.92642	0.87576	0.91286	0.91095
47.9975	1.2315	0.24489	0.48977	0.97954	1.4693	1.9591	2.4489	2.9386	3.4284	3.9182	4.4079	4.8977	5.3875	5.8772	6.367	6.8568	7.3466	7.8363	8.3261	8.8159	9.3056	9.7954	10.2852	10.775	11.2647	11.7545	12.2443	12.734	13.2238	13.7136	14.2033	14.6931	15.1829	15.6727	16.1624	16.6522	17.142	17.6317	18.1215	18.6113	19.1011	19.5908	20.0806	20.5704	21.0601	21.5499	22.0397	22.5294	23.0192
47.9975	1.2315	0.057779	0.15611	0.26471	0.46482	0.51059	0.52237	0.56311	0.61397	0.6239	0.72061	0.72547	0.75994	0.7697	0.77612	0.81886	0.82681	0.81399	0.77575	0.87424	0.95873	0.92968	0.98046	1.0174	1.0296	1.028	1.0188	1.0293	1.08	1.0799	1.1306	1.1305	1.1304	1.1187	1.0793	1.0792	1.0805	1.0804	1.0803	1.2229	1.2271	1.1803	1.1802	1.1801	1.1759	1.129	1.1289	1.1783	1.1795
34.3005	1.5867	0.175	0.35001	0.70001	1.05	1.4	1.75	2.1	2.45	2.8	3.15	3.5001	3.8501	4.2001	4.5501	4.9001	5.2501	5.6001	5.9501	6.3001	6.6501	7.0001	7.3501	7.7001	8.0501	8.4001	8.7501	9.1001	9.4501	9.8001	10.1502	10.5002	10.8502	11.2002	11.5502	11.9002	12.2502	12.6002	12.9502	13.3002	13.6502	14.0002	14.3502	14.7002	15.0502	15.4002	15.7502	16.1002	16.4502
34.3005	1.5867	0.15347	0.25577	0.31074	0.35997	0.41393	0.46504	0.465	0.56356	0.56721	0.61468	0.61828	0.66669	0.72047	0.76981	0.82353	0.87025	0.92569	0.97587	1.0278	1.078	1.1299	1.1759	1.1809	1.18	1.18	1.1799	1.2294	1.2828	1.2804	1.2316	1.2307	1.2314	1.2306	1.3327	1.3327	1.3334	1.3829	1.3844	1.3843	1.3835	1.4864	1.4856	1.4863	1.4855	1.5366	1.5365	1.5357	1.4853
[truncated: 52 more columns]
