# Supplementary material for: A technique system for the measurement, reconstruction and character extraction of rice plant architecture
Source: PLoS One. 2017 May 30;12(5):e0177205. doi: 10.1371/journal.pone.0177205 (PMC5448746; doi:10.1371/journal.pone.0177205)
Supplement: S2 Data — There four type file in the zip file, SystemData is parameters of paratus, SSP_LCAA correspond to the special position of stem, leafvein correspond to data of leaf midrib curves, leafshape correspond to the data of leaf shape. 101: correspond to neighbor 8 hills of Sample S1 (NSICRc222), 1: correspond to neighbor 8 hills of Sample S2 (NSICRc124H). (ZIP) [file pone.0177205.s008.zip › leafshape11MarD102.xls]

## Sheet: Sheet1
Length	Width	data9	data10	data11	data12	data13	data14	data15	data16	data17	data18	data19	data20	data21	data22	data23	data24	data25	data26	data27	data28	data29	data30	data31	data32	data33	data34	data35	data36	data37	data38	data39	data40	data41	data42	data43	data44	data45	data46	data47	data48	data49	data50	data51	data52	data53	data54	data55	data56
38.1371	1.3091	0.19458	0.38915	0.77831	1.1675	1.5566	1.9458	2.3349	2.7241	3.1132	3.5024	3.8915	4.2807	4.6699	5.059	5.4482	5.8373	6.2265	6.6156	7.0048	7.3939	7.7831	8.1722	8.5614	8.9505	9.3397	9.7289	10.118	10.5072	10.8963	11.2855	11.6746	12.0638	12.4529	12.8421	13.2312	13.6204	14.0096	14.3987	14.7879	15.177	15.3716	15.5662	15.9553	16.3445	16.7336	17.1228	17.5119	17.9011
38.1371	1.3091	0.15254	0.25078	0.30299	0.35313	0.45243	0.55171	0.5577	0.65799	0.70711	0.79957	0.75819	0.8054	0.80824	0.85357	0.90841	0.90834	0.95471	0.90918	0.95375	1.0066	1.0549	1.1069	1.1543	1.2062	1.2493	1.2097	1.2053	1.2061	1.2078	1.2554	1.2587	1.2586	1.3079	1.2594	1.2989	1.3014	1.2592	1.2591	1.2583	1.2582	1.3091	1.3052	1.2078	1.2078	1.2077	1.1582	1.156	1.1072
52.4063	1.3691	0.26738	0.53476	1.0695	1.6043	2.139	2.6738	3.2085	3.7433	4.2781	4.8128	5.3476	5.8823	6.4171	6.9519	7.4866	8.0214	8.5561	9.0909	9.6256	10.1604	10.6952	11.2299	11.7647	12.2994	12.8342	13.369	13.9037	14.4385	14.9732	15.508	16.0427	16.5775	17.1123	17.647	18.1818	18.7165	19.2513	19.7861	20.0534	20.3208	20.8556	21.3903	21.9251	22.4598	22.9946	23.5294	24.0641	24.5989
52.4063	1.3691	0.15625	0.16206	0.35829	0.46499	0.46488	0.6062	0.66672	0.66661	0.71698	0.81569	0.81775	0.86168	0.91321	1.0141	1.0193	1.0191	1.019	1.1198	1.1651	1.17	1.1699	1.2707	1.2667	1.22	1.2198	1.2701	1.3204	1.3203	1.2696	1.2695	1.2693	1.2187	1.2186	1.2672	1.2688	1.3124	1.319	1.3188	1.3691	1.3657	1.3184	1.3167	1.2172	1.2179	1.1665	1.1612	1.2138	1.213
53.9797	1.3787	0.27541	0.55081	1.1016	1.6524	2.2033	2.7541	3.3049	3.8557	4.4065	4.9573	5.5081	6.059	6.6098	7.1606	7.7114	8.2622	8.813	9.3638	9.9146	10.4655	11.0163	11.5671	12.1179	12.6687	13.2195	13.7703	14.3212	14.5966	14.872	15.4228	15.9736	16.5244	17.0752	17.626	18.1769	18.7277	19.2785	19.8293	20.3801	20.9309	21.4817	22.0326	22.5834	23.1342	23.685	24.2358	24.7866	25.3374
53.9797	1.3787	0.20819	0.31608	0.35536	0.4174	0.51632	0.51871	0.61641	0.61999	0.66822	0.72126	0.76834	0.81782	0.87315	1.0171	1.0251	1.0182	1.1241	1.1263	1.1768	1.2219	1.2273	1.2229	1.2249	1.2713	1.323	1.324	1.3747	1.3787	1.3786	1.3754	1.3276	1.3284	1.3741	1.3779	1.3749	1.2771	1.277	1.3699	1.3755	1.3772	1.3272	1.3262	1.2754	1.2735	1.2244	1.1744	1.1701	1.1226
45.164	1.5213	0.23043	0.46086	0.92171	1.3826	1.8434	2.3043	2.7651	3.226	3.6869	4.1477	4.6086	5.0694	5.5303	5.9911	6.452	6.9129	7.3737	7.8346	8.2954	8.7563	9.2171	9.678	10.1389	10.5997	11.0606	11.5214	11.9823	12.4431	12.904	13.3649	13.8257	14.2866	14.7474	15.2083	15.6691	15.8996	16.13	16.5909	17.0517	17.5126	17.9734	18.4343	18.8951	19.356	19.8169	20.2777	20.7386	21.1994
45.164	1.5213	0.15767	0.20864	0.26429	0.4125	0.47118	0.51437	0.57296	0.66415	0.67476	0.76904	0.77651	0.77492	0.77632	0.76441	0.72519	0.86628	0.92305	0.92733	0.97821	1.0743	1.0814	1.0798	1.1802	1.2269	1.2338	1.2323	1.2336	1.2321	1.2333	1.2815	1.327	1.3349	1.3348	1.3347	1.4351	1.5213	1.4872	1.4871	1.4844	1.436	1.4359	1.4357	1.4344	1.4355	1.4826	1.4862	1.4849	1.4859
31.4373	1.2319	0.16039	0.32079	0.64158	0.96237	1.2832	1.6039	1.9247	2.2455	2.5663	2.8871	3.2079	3.5287	3.8495	4.1703	4.491	4.8118	5.1326	5.4534	5.7742	6.095	6.4158	6.7366	7.0574	7.3781	7.6989	8.0197	8.3405	8.6613	8.9821	9.3029	9.6237	9.9445	10.2652	10.586	10.9068	11.2276	11.5484	11.8692	12.19	12.3504	12.5108	12.8316	13.1523	13.4731	13.7939	14.1147	14.4355	14.7563
31.4373	1.2319	0.0022584	0.1557	0.2591	0.31023	0.35914	0.36355	0.4647	0.51473	0.51688	0.51684	0.61908	0.61903	0.66801	0.66904	0.72117	0.76913	0.77223	0.77219	0.77214	0.81913	0.87429	0.97446	1.0266	1.0786	1.1247	1.1297	1.1296	1.1296	1.1806	1.1805	1.1805	1.1804	1.1804	1.2314	1.1802	1.1801	1.18	1.18	1.2283	1.2319	1.2309	1.2309	1.2308	1.2308	1.2307	1.2306	1.2306	1.2288
33.4051	1.1585	0.17043	0.34087	0.68174	1.0226	1.3635	1.7043	2.0452	2.3861	2.7269	3.0678	3.4087	3.7496	4.0904	4.4313	4.7722	5.113	5.4539	5.7948	6.1356	6.4765	6.8174	7.1582	7.4991	7.84	8.1808	8.5217	8.8626	9.2034	9.5443	9.8852	10.2261	10.5669	10.9078	11.0782	11.2487	11.5895	11.9304	12.2713	12.6121	12.953	13.2939	13.6347	13.9756	14.3165	14.6573	14.9982	15.3391	15.6799
33.4051	1.1585	0.10148	0.20117	0.35382	0.4076	0.50462	0.50721	0.55829	0.65709	0.6579	0.70477	0.75836	0.80778	0.80938	0.85552	0.85875	0.8595	0.90889	0.95907	0.9598	0.95896	0.9589	1.0084	1.0091	1.0098	1.0097	1.0089	0.95929	1.1078	1.1092	1.1099	1.1098	1.109	1.1097	1.1585	1.1089	1.1095	1.1088	1.0585	1.0591	1.1543	1.1093	1.1092	1.0582	1.0588	1.1077	1.1083	1.1089	1.1088
45.4667	1.1191	0.23197	0.46395	0.92789	1.3918	1.8558	2.3197	2.7837	3.2476	3.7116	4.1755	4.6395	5.1034	5.5673	6.0313	6.4952	6.9592	7.4231	7.8871	8.351	8.815	9.2789	9.7429	10.2068	10.6707	10.9027	11.1347	11.5986	12.0626	12.5265	12.9905	13.4544	13.9184	14.3823	14.8463	15.3102	15.7741	16.2381	16.702	17.166	17.6299	18.0939	18.5578	19.0218	19.4857	19.9497	20.4136	20.8776	21.3415
45.4667	1.1191	0.10489	0.25243	0.35468	0.40515	0.4569	0.61083	0.713	0.76721	0.81011	0.81752	0.86426	0.86664	0.86777	0.91454	0.91807	0.96487	1.0129	1.0645	1.0622	1.0175	0.96811	0.96687	1.0093	1.1124	1.1191	1.119	1.0685	1.0684	0.96728	1.0638	1.0648	1.1132	1.1184	1.1183	1.1171	1.0676	1.0675	1.0664	1.0653	1.0672	1.0623	1.0671	1.067	1.0669	1.0668	0.96385	1.0086	0.96564
56.323	1.3282	0.28736	0.57472	1.1494	1.7242	2.2989	2.8736	3.4483	4.0231	4.5978	5.1725	5.7472	6.322	6.8967	7.4714	8.0461	8.6209	9.1956	9.7703	10.345	10.9198	11.4945	12.0692	12.6439	13.2187	13.7934	14.3681	14.9428	15.5176	16.0923	16.667	17.2417	17.8165	18.3912	18.9659	19.5406	20.1154	20.6901	21.2648	21.5522	21.8395	22.4143	22.989	23.5637	24.1384	24.7132	25.2879	25.8626	26.4373
56.323	1.3282	0.20296	0.21067	0.31975	0.36427	0.47169	0.51026	0.57139	0.71006	0.77545	0.8621	0.87659	0.87644	0.87625	0.8761	0.87595	0.92649	0.92633	0.97546	1.0219	1.0779	1.0764	1.1282	1.2188	1.228	1.2292	1.2796	1.1768	1.1272	1.1752	1.1763	1.1774	1.1266	1.2699	1.2783	1.2781	1.2684	1.2272	1.3201	1.3282	1.3281	1.3279	1.3255	1.277	1.2768	1.27	1.2667	1.2764	1.2677
49.6296	1.5229	0.25321	0.50642	1.0128	1.5193	2.0257	2.5321	3.0385	3.545	4.0514	4.5578	5.0642	5.5707	6.0771	6.5835	7.0899	7.5964	8.1028	8.6092	9.1156	9.6221	10.1285	10.6349	11.1413	11.6478	12.1542	12.6606	13.167	13.6735	14.1799	14.6863	15.1927	15.6992	16.2056	16.712	17.2184	17.7249	18.2313	18.7377	19.2441	19.7506	20.257	20.7634	21.2698	21.7763	22.2827	22.5359	22.7891	23.2955
49.6296	1.5229	0.15777	0.22172	0.27511	0.35843	0.43004	0.50829	0.53152	0.5668	0.63039	0.63284	0.67591	0.73429	0.81307	0.81811	0.78482	0.91457	0.98527	1.0718	1.0891	1.125	1.1856	1.1781	1.1805	1.2167	1.1877	1.2408	1.2746	1.2913	1.2912	1.2815	1.2307	1.1892	1.3274	1.3414	1.3757	1.3919	1.438	1.4425	1.477	1.493	1.4928	1.4351	1.4237	1.444	1.4834	1.5229	1.4921	1.4743
40.711	1.6832	0.20771	0.41542	0.83084	1.2463	1.6617	2.0771	2.4925	2.9079	3.3233	3.7388	4.1542	4.5696	4.985	5.4004	5.8159	6.2313	6.6467	7.0621	7.4775	7.893	8.3084	8.7238	9.1392	9.5546	9.97	10.3855	10.8009	11.2163	11.6317	12.0471	12.4626	12.878	13.2934	13.7088	14.1242	14.5396	14.9551	15.3705	15.7859	16.2013	16.6167	17.0322	17.4476	17.863	18.2784	18.6938	19.1092	19.5247
40.711	1.6832	0.10668	0.20736	0.25695	0.31543	0.41607	0.41895	0.41743	0.46989	0.61875	0.62301	0.7251	0.77607	0.77599	0.77592	0.77584	0.87092	0.87781	0.91917	1.075	1.1328	1.1327	1.1837	1.2347	1.2346	1.3286	1.3875	1.3874	1.3873	1.4382	1.4381	1.438	1.4315	1.4378	1.4887	1.4874	1.5358	1.5395	1.5394	1.5393	1.5392	1.5877	1.59	1.5899	1.6337	1.6408	1.6383	1.5896	1.5895
29.1147	0.85951	0.14854	0.29709	0.59418	0.89127	1.1884	1.4854	1.7825	2.0796	2.3767	2.6738	2.9709	3.268	3.5651	3.8622	4.1592	4.4563	4.7534	5.0505	5.3476	5.6447	5.9418	6.2389	6.536	6.833	7.1301	7.4272	7.7243	8.0214	8.3185	8.6156	8.9127	9.2098	9.5068	9.8039	10.101	10.3981	10.6952	10.9923	11.2894	11.5865	11.735	11.8836	12.1806	12.4777	12.7748	13.0719	13.369	13.6661
29.1147	0.85951	0.0016241	0.10174	0.15462	0.30518	0.30675	0.35638	0.35713	0.40445	0.45798	0.45717	0.4579	0.45711	0.45783	0.50748	0.50819	0.50741	0.50811	0.55562	0.60892	0.60816	0.55838	0.65847	0.70608	0.70954	0.7565	0.75991	0.75987	0.75982	0.7591	0.75973	0.75903	0.75769	0.65814	0.65874	0.75887	0.75946	0.75879	0.75937	0.75871	0.85832	0.85951	0.85768	0.65836	0.65597	0.70699	0.70871	0.75622	0.75849
35.7417	0.96608	0.18236	0.36471	0.72942	1.0941	1.4588	1.8236	2.1883	2.553	2.9177	3.2824	3.6471	4.0118	4.3765	4.7412	5.106	5.4707	5.8354	6.2001	6.5648	6.9295	7.2942	7.6589	8.0236	8.206	8.3883	8.7531	9.1178	9.4825	9.8472	10.2119	10.5766	10.9413	11.306	11.6707	12.0355	12.4002	12.7649	13.1296	13.4943	13.859	14.2237	14.5884	14.9531	15.3179	15.6826	16.0473	16.412	16.7767
35.7417	0.96608	0.053367	0.15371	0.25766	0.25852	0.35616	0.40677	0.41027	0.41022	0.41016	0.55687	0.56197	0.66312	0.66306	0.66217	0.71354	0.76329	0.81142	0.81382	0.86515	0.86508	0.91565	0.91558	0.96226	0.96608	0.96601	0.96594	0.9145	0.91519	0.8645	0.86443	0.91416	0.91482	0.86414	0.86407	0.71221	0.66156	0.71072	0.86109	0.85973	0.76193	0.76253	0.76052	0.71186	0.76171	0.76229	0.76223	0.75907	0.75784
28.293	1.1184	0.14435	0.2887	0.57741	0.86611	1.1548	1.4435	1.7322	2.0209	2.3096	2.5983	2.887	3.1757	3.4645	3.7532	4.0419	4.3306	4.6193	4.908	5.1967	5.4854	5.7741	6.0628	6.3515	6.6402	6.9289	7.2176	7.5063	7.795	8.0837	8.3724	8.6611	8.9498	9.2385	9.5272	9.8159	10.1047	10.3934	10.6821	10.9708	11.2595	11.5482	11.8369	12.1256	12.4143	12.703	12.9917	13.2804	13.5691
28.293	1.1184	0.15234	0.15473	0.1555	0.25703	0.25701	0.30777	0.41004	0.45999	0.45996	0.46069	0.4599	0.51062	0.51133	0.51055	0.51052	0.56196	0.60908	0.65985	0.71412	0.71338	0.71334	0.76477	0.81477	0.81541	0.81468	0.86542	0.86605	0.91606	0.96673	0.96734	1.0148	1.0174	1.0662	1.068	1.068	1.0179	1.016	0.96646	1.0123	1.0655	1.0655	1.0178	1.0171	1.0177	1.017	1.0677	1.0682	1.0676
31.8638	1.0575	0.16257	0.32514	0.65028	0.97542	1.3006	1.6257	1.9508	2.276	2.6011	2.9263	3.2514	3.5766	3.9017	4.2268	4.552	4.8771	5.2023	5.5274	5.8525	6.1777	6.5028	6.828	7.1531	7.4782	7.8034	8.1285	8.4537	8.7788	9.1039	9.4291	9.7542	10.0794	10.2419	10.4045	10.7297	11.0548	11.3799	11.7051	12.0302	12.3554	12.6805	13.0056	13.3308	13.6559	13.9811	14.3062	14.6313	14.9565
31.8638	1.0575	0.10186	0.15336	0.20327	0.3535	0.40308	0.45485	0.50408	0.55544	0.5554	0.55536	0.60532	0.65593	0.65589	0.70615	0.75645	0.7564	0.80578	0.8567	0.85695	0.90719	0.90714	0.90709	0.90703	0.90698	0.90693	0.90688	0.90683	0.95706	0.957	0.95695	1.0072	1.0564	1.0575	1.0069	0.9568	0.95675	0.9567	0.95665	0.95659	0.95569	0.90556	0.85589	0.90524	0.90558	0.85584	0.85579	0.85574	0.90588
34.4604	0.90992	0.17582	0.35164	0.70327	1.0549	1.4065	1.7582	2.1098	2.4615	2.8131	3.1647	3.5164	3.868	4.2196	4.5713	4.9229	5.2746	5.6262	5.9778	6.3295	6.6811	7.0327	7.3844	7.736	8.0877	8.4393	8.7909	9.1426	9.4942	9.8458	10.1975	10.5491	10.9008	11.2524	11.604	11.9557	12.3073	12.6589	13.0106	13.3622	13.7139	14.0655	14.4171	14.7688	15.1204	15.2962	15.472	15.8237	16.1753
34.4604	0.90992	0.050526	0.10109	0.20214	0.30319	0.35382	0.35376	0.35373	0.25262	0.3031	0.30311	0.3031	0.25264	0.20218	0.30311	0.45461	0.55554	0.6567	0.75753	0.75783	0.75785	0.75787	0.75789	0.70743	0.75797	0.75788	0.758	0.75791	0.60662	0.55604	0.50571	0.5056	0.50491	0.50563	0.55585	0.60684	0.6565	0.70765	0.70783	0.65666	0.55523	0.85877	0.85917	0.90989	0.90969	0.90992	0.70788	0.70813	0.70695
42.4466	1.0247	0.21656	0.43313	0.86626	1.2994	1.7325	2.1656	2.5988	3.0319	3.465	3.8982	4.3313	4.7644	5.1975	5.6307	6.0638	6.4969	6.9301	7.3632	7.7963	8.2294	8.6626	9.0957	9.5288	9.962	10.3951	10.8282	11.2613	11.6945	12.1276	12.5607	12.9938	13.427	13.8601	14.2932	14.5098	14.7264	15.1595	15.5926	16.0257	16.4589	16.892	17.3251	17.7583	18.1914	18.6245	19.0576	19.4908	19.9239
42.4466	1.0247	0.1049	0.20446	0.21506	0.26567	0.35992	0.41753	0.46639	0.51181	0.51866	0.51859	0.46444	0.40354	0.36642	0.46763	0.65848	0.67015	0.67007	0.66999	0.66991	0.66983	0.86252	0.96543	0.97347	0.97338	0.97329	0.9732	1.019	0.77064	0.71989	0.77042	0.8716	0.96966	0.97421	1.0186	1.0247	1.0246	1.0215	0.97377	1.0154	0.97363	0.97353	1.024	1.0224	1.0224	1.0179	0.97159	0.9715	0.97141
46.0156	1.429	0.23477	0.46955	0.93909	1.4086	1.8782	2.3477	2.8173	3.2868	3.7564	4.2259	4.6955	5.165	5.6346	6.1041	6.5737	7.0432	7.5128	7.9823	8.4518	8.9214	9.3909	9.8605	10.33	10.7996	11.2691	11.7387	12.2082	12.6778	13.1473	13.6169	14.0864	14.556	15.0255	15.495	15.9646	16.4341	16.9037	17.1385	17.3732	17.8428	18.3123	18.7819	19.2514	19.721	20.1905	20.6601	21.1296	21.5992
46.0156	1.429	0.15369	0.20351	0.25543	0.30838	0.3582	0.36434	0.36425	0.41402	0.56653	0.61833	0.71212	0.9194	0.92322	0.92216	0.92302	0.96906	1.0236	1.0716	1.0752	1.125	1.173	1.1765	1.2211	1.2263	1.2271	1.227	1.226	1.2267	1.2266	1.2257	1.2264	1.2263	1.2754	1.2769	1.3277	1.3275	1.423	1.429	1.4289	1.4228	1.327	1.3269	1.3261	1.3267	1.2701	1.2248	1.2735	1.2755
36.8091	1.6327	0.1878	0.3756	0.75121	1.1268	1.5024	1.878	2.2536	2.6292	3.0048	3.3804	3.756	4.1316	4.5072	4.8828	5.2584	5.634	6.0096	6.3852	6.7609	7.1365	7.5121	7.8877	8.2633	8.6389	9.0145	9.3901	9.7657	10.1413	10.5169	10.8925	11.2681	11.6437	12.0193	12.3949	12.7705	13.1461	13.5217	13.8973	14.2729	14.6485	15.0241	15.3997	15.7753	16.1509	16.5265	16.9021	17.2777	17.6533
36.8091	1.6327	0.10235	0.15373	0.25573	0.358	0.409	0.51104	0.51098	0.56197	0.51085	0.61268	0.66386	0.76578	0.86786	0.96982	1.0208	1.0209	1.0718	1.1228	1.1228	1.1738	1.1738	1.2247	1.2248	1.2248	1.2756	1.3269	1.3269	1.3779	1.3779	1.378	1.4286	1.4286	1.3779	1.3778	1.4288	1.4288	1.5307	1.5307	1.5307	1.5816	1.5816	1.5816	1.5816	1.5816	1.5816	1.5818	1.6325	1.6327
16.5953	0.65792	0.08467	0.16934	0.33868	0.50802	0.67736	0.8467	1.016	1.1854	1.3547	1.5241	1.6934	1.8627	2.0321	2.2014	2.3708	2.5401	2.7094	2.8788	3.0481	3.2174	3.3868	3.5561	3.7255	3.8948	4.0641	4.2335	4.4028	4.5722	4.7415	4.9108	5.0802	5.2495	5.4189	5.5882	5.6729	5.7575	5.9269	6.0962	6.2656	6.4349	6.6042	6.7736	6.9429	7.1123	7.2816	7.4509	7.6203	7.7896
16.5953	0.65792	0.00072719	0.15145	0.20266	0.30433	0.3541	0.3548	0.35479	0.35549	0.35477	0.40523	0.40521	0.4052	0.40519	0.45429	0.45497	0.45498	0.45566	0.50611	0.60701	0.60699	0.60764	0.60763	0.60695	0.60627	0.55647	0.55645	0.50534	0.45617	0.5558	0.60688	0.60687	0.60685	0.60684	0.6573	0.65792	0.65727	0.65726	0.65724	0.65723	0.65721	0.65781	0.65779	0.65716	0.65715	0.65714	0.65712	0.6577	0.60724
38.1697	0.96706	0.19474	0.38949	0.77897	1.1685	1.5579	1.9474	2.3369	2.7264	3.1159	3.5054	3.8949	4.2844	4.6738	5.0633	5.4528	5.8423	6.2318	6.6213	7.0108	7.4003	7.7897	8.1792	8.5687	8.9582	9.3477	9.7372	10.1267	10.5162	10.9056	11.2951	11.6846	12.0741	12.2688	12.4636	12.8531	13.2426	13.6321	14.0215	14.411	14.8005	15.19	15.5795	15.969	16.3585	16.748	17.1374	17.5269	17.9164
38.1697	0.96706	0.10232	0.15683	0.25814	0.25905	0.30497	0.36123	0.41089	0.45782	0.51211	0.51205	0.51289	0.51193	0.56252	0.56246	0.60869	0.71426	0.76487	0.76481	0.76474	0.76551	0.76461	0.76454	0.76448	0.76522	0.81495	0.81489	0.81478	0.81471	0.86217	0.86522	0.86515	0.86509	0.96706	0.96623	0.96616	0.96609	0.96674	0.86538	0.8646	0.80969	0.86377	0.86508	0.86432	0.86157	0.81361	0.91149	0.86415	0.86408
33.6422	1.272	0.17164	0.34329	0.68657	1.0299	1.3731	1.7164	2.0597	2.403	2.7463	3.0896	3.4329	3.7762	4.1194	4.4627	4.806	5.1493	5.4926	5.8359	6.1792	6.5225	6.8657	7.209	7.5523	7.8956	8.2389	8.5822	8.9255	9.2688	9.612	9.9553	10.2986	10.6419	10.9852	11.3285	11.6718	12.0151	12.3583	12.7016	13.0449	13.3882	13.7315	14.0748	14.4181	14.7614	15.1046	15.4479	15.7912	16.1345
33.6422	1.272	0.10477	0.15353	0.20847	0.25722	0.25923	0.36083	0.40961	0.41158	0.51316	0.55901	0.5639	0.56386	0.56478	0.56376	0.56372	0.66149	0.71603	0.71692	0.71593	0.76578	0.81835	0.81738	0.8681	0.91796	0.96516	0.96958	0.97041	0.96946	0.97028	0.97021	0.96929	0.97008	1.0208	1.0199	1.0714	1.0705	1.0704	1.0712	1.0703	1.0711	1.071	1.0701	1.0709	1.0708	1.07	1.1214	1.1206	1.1205
32.5462	0.9562	0.16605	0.3321	0.66421	0.99631	1.3284	1.6605	1.9926	2.3247	2.6568	2.9889	3.321	3.6531	3.9852	4.3174	4.6495	4.9816	5.3137	5.6458	5.9779	6.31	6.6421	6.9742	7.3063	7.6384	7.9705	8.3026	8.6347	8.9668	9.2989	9.631	9.9631	10.2952	10.6273	10.9594	11.2915	11.6236	11.9557	12.2878	12.6199	12.9521	13.2842	13.6163	13.9484	14.1144	14.2805	14.6126	14.9447	15.2768
32.5462	0.9562	0.10204	0.25246	0.35305	0.35442	0.40467	0.45449	0.55327	0.55545	0.55541	0.55537	0.55532	0.55528	0.60592	0.70486	0.70603	0.75625	0.7562	0.80568	0.8064	0.80635	0.85656	0.85651	0.85646	0.85675	0.85635	0.8563	0.85625	0.8562	0.85646	0.8058	0.85451	0.85599	0.90623	0.90646	0.90612	0.90606	0.90495	0.85573	0.85593	0.85538	0.80534	0.80529	0.95508	0.9562	0.95614	0.95586	0.95581	0.95515
39.5662	1.0101	0.20187	0.40374	0.80747	1.2112	1.6149	2.0187	2.4224	2.8262	3.2299	3.6336	4.0374	4.4411	4.8448	5.2486	5.6523	6.0561	6.4598	6.8635	7.2673	7.671	8.0747	8.4785	8.8822	9.2859	9.6897	10.0934	10.4972	10.9009	11.3046	11.7084	12.1121	12.5158	12.9196	13.3233	13.7271	14.1308	14.5345	14.9383	15.342	15.7457	16.1495	16.5532	16.957	17.3607	17.7644	18.1682	18.5719	18.9756
39.5662	1.0101	0.15159	0.20212	0.3036	0.40465	0.50513	0.50645	0.55657	0.60654	0.60704	0.5568	0.55674	0.55668	0.60713	0.6072	0.65751	0.65757	0.65738	0.65739	0.70771	0.75762	0.75811	0.75812	0.75798	0.75793	0.4547	0.50495	0.55538	0.80793	0.80801	0.8079	0.75741	0.75735	0.80775	0.90869	0.90872	0.95926	0.95925	0.9593	0.85838	0.85845	0.85841	0.8585	0.85845	0.85854	0.85848	0.85859	0.85851	0.85864
46.791	1.2161	0.23873	0.47746	0.95492	1.4324	1.9098	2.3873	2.8648	3.3422	3.8197	4.2971	4.7746	5.2521	5.7295	6.207	6.6844	7.1619	7.6394	8.1168	8.5943	9.0717	9.5492	10.0266	10.5041	10.9816	11.459	11.9365	12.4139	12.8914	13.3689	13.8463	14.3238	14.8012	15.2787	15.7562	16.2336	16.7111	17.1885	17.4273	17.666	18.1435	18.6209	19.0984	19.5758	20.0533	20.5308	21.0082	21.4857	21.9631
46.791	1.2161	0.1527	0.30554	0.45665	0.45766	0.45758	0.50817	0.50794	0.60868	0.6093	0.71033	0.76115	0.81133	0.86178	0.86219	0.91284	0.96338	0.96328	0.96318	0.96304	0.96294	0.96285	0.96278	1.0134	1.1146	1.1145	1.1146	1.1652	1.1146	1.1144	1.0133	1.0134	1.0639	1.0641	1.0641	1.1654	1.1655	1.2158	1.2161	1.1655	1.1657	1.1656	1.1656	1.165	1.164	1.115	1.1136	1.0644	1.0645
49.713	1.423	0.25364	0.50728	1.0146	1.5218	2.0291	2.5364	3.0437	3.5509	4.0582	4.5655	5.0728	5.58	6.0873	6.5946	7.1019	7.6091	8.1164	8.6237	9.131	9.6382	10.1455	10.6528	11.1601	11.6673	12.1746	12.6819	13.1892	13.6964	14.2037	14.711	15.2183	15.7255	16.2328	16.7401	17.2474	17.7546	18.2619	18.7692	19.2765	19.7837	20.291	20.7983	21.3056	21.8128	22.3201	22.8274	23.3347	23.8419
49.713	1.423	0.15588	0.25429	0.31165	0.41246	0.46402	0.46393	0.56553	0.56544	0.60934	0.66692	0.86495	0.8708	0.96871	1.0181	1.0738	1.073	1.0728	1.1235	1.1234	1.1239	1.172	1.1739	1.1738	1.2226	1.225	1.3246	1.3754	1.3735	1.3256	1.326	1.3237	1.2745	1.2749	1.2742	1.2699	1.2704	1.2739	1.3749	1.3733	1.274	1.2701	1.2226	1.2705	1.2731	1.2734	1.2729	1.2728	1.3726
23.6429	1.2253	0.12063	0.24125	0.48251	0.72376	0.96502	1.2063	1.4475	1.6888	1.93	2.1713	2.4125	2.6538	2.8951	3.1363	3.3776	3.6188	3.8601	4.1013	4.3426	4.5838	4.8251	5.0663	5.3076	5.5489	5.7901	6.0314	6.2726	6.5139	6.7551	6.9964	7.2376	7.4789	7.7201	7.9614	8.2027	8.4439	8.6852	8.9264	9.1677	9.4089	9.6502	9.8914	10.1327	10.3739	10.6152	10.8565	11.0977	11.339
23.6429	1.2253	0.0024299	0.050977	0.054605	0.15654	0.15653	0.30582	0.3094	0.36153	0.41011	0.46341	0.46221	0.46335	0.461	0.41235	0.46098	0.46212	0.51192	0.51305	0.51417	0.5617	0.56509	0.61378	0.61601	0.61486	0.66692	0.71564	0.71784	0.71781	0.71777	0.76543	0.7676	0.76866	0.76754	0.71547	0.66558	0.71331	0.7165	0.76744	0.76741	0.76844	0.87035	0.87031	0.91709	0.92122	0.92118	0.91704	0.81927	0.86816
26.5595	0.75569	0.13551	0.27102	0.54203	0.81305	1.0841	1.3551	1.6261	1.8971	2.1681	2.4391	2.7102	2.9812	3.2522	3.5232	3.7942	4.0652	4.3363	4.6073	4.8783	5.1493	5.4203	5.6913	5.9623	6.2334	6.5044	6.7754	7.0464	7.3174	7.5884	7.8595	8.1305	8.4015	8.6725	8.9435	9.2145	9.4855	9.7566	10.0276	10.2986	10.5696	10.8406	11.1116	11.3827	11.6537	11.9247	12.0602	12.1957	12.4667
26.5595	0.75569	0.10089	0.15126	0.25193	0.30247	0.30245	0.40311	0.40313	0.45346	0.45343	0.4534	0.45338	0.554	0.55404	0.55401	0.60432	0.70503	0.70502	0.75541	0.70507	0.65474	0.6044	0.50372	0.50375	0.5038	0.55396	0.65467	0.65481	0.65482	0.70492	0.70516	0.70517	0.70517	0.65466	0.60413	0.5541	0.60447	0.60447	0.70506	0.75553	0.75553	0.75553	0.75554	0.75554	0.75554	0.75555	0.75569	0.70463	0.55421
46.5331	1.2272	0.23741	0.47483	0.94966	1.4245	1.8993	2.3741	2.849	3.3238	3.7986	4.2735	4.7483	5.2231	5.6979	6.1728	6.6476	7.1224	7.5972	8.0721	8.5469	9.0217	9.4966	9.9714	10.4462	10.921	11.3959	11.8707	12.3455	12.8204	13.2952	13.77	14.2448	14.7197	15.1945	15.6693	16.1442	16.619	17.0938	17.5686	18.0435	18.5183	18.9931	19.2305	19.4679	19.9428	20.4176	20.8924	21.3673	21.8421
46.5331	1.2272	0.15561	0.20406	0.26274	0.29896	0.34341	0.29296	0.35357	0.40808	0.46256	0.61205	0.8606	0.91503	0.97336	1.0179	1.0684	1.0683	1.0236	1.0625	1.0606	1.0644	1.1149	1.1635	1.1242	1.0755	1.0755	1.0754	1.1018	1.0752	1.1579	1.1256	1.1164	1.0659	1.0243	1.1614	1.1756	1.1755	1.1649	1.2171	1.2258	1.2256	1.2169	1.2272	1.2134	1.1646	1.0738	1.1123	1.124	1.1256
51.9479	1.3234	0.26504	0.53008	1.0602	1.5902	2.1203	2.6504	3.1805	3.7106	4.2406	4.7707	5.3008	5.8309	6.361	6.891	7.4211	7.9512	8.4813	9.0114	9.5415	10.0715	10.6016	11.1317	11.6618	12.1919	12.7219	13.252	13.7821	14.3122	14.8423	15.3723	15.9024	16.4325	16.9626	17.4927	18.0227	18.5528	19.0829	19.3479	19.613	20.1431	20.6731	21.2032	21.7333	22.2634	22.7935	23.3235	23.8536	24.3837
51.9479	1.3234	0.20495	0.26026	0.4071	0.46497	0.5664	0.56543	0.66254	0.66761	0.6675	0.71812	0.81127	0.86446	0.87007	0.91752	1.0181	1.0719	1.0718	1.0724	1.1738	1.2222	1.2243	1.2191	1.1733	1.1731	1.1688	1.1729	1.172	1.1686	1.1719	1.1724	1.171	1.1214	1.0699	1.1205	1.1717	1.2223	1.2705	1.3234	1.3227	1.3231	1.3224	1.2722	1.2213	1.2718	1.2681	1.3222	1.3221	1.3191
45.1447	1.5767	0.23033	0.46066	0.92132	1.382	1.8426	2.3033	2.764	3.2246	3.6853	4.1459	4.6066	5.0673	5.5279	5.9886	6.4492	6.9099	7.3706	7.8312	8.2919	8.7526	9.2132	9.6739	10.1345	10.5952	11.0559	11.5165	11.9772	12.4378	12.8985	13.3592	13.8198	14.2805	14.7411	15.2018	15.6625	16.1231	16.5838	17.0444	17.5051	17.9658	18.4264	18.8871	19.3477	19.8084	20.2691	20.7297	21.1904	21.651
45.1447	1.5767	0.10539	0.20503	0.30696	0.36467	0.41222	0.46646	0.46639	0.61917	0.67008	0.77082	0.77289	0.76749	0.72177	0.81728	0.87441	1.0241	1.078	1.0769	1.1267	1.1785	1.1794	1.2753	1.3271	1.331	1.3318	1.3307	1.375	1.3815	1.3823	1.3812	1.382	1.381	1.4326	1.4316	1.4807	1.5289	1.5341	1.5339	1.5338	1.5337	1.4819	1.4317	1.4816	1.5317	1.5324	1.533	1.5321	1.5328
33.2055	1.3888	0.16942	0.33883	0.67766	1.0165	1.3553	1.6942	2.033	2.3718	2.7106	3.0495	3.3883	3.7271	4.066	4.4048	4.7436	5.0825	5.4213	5.7601	6.099	6.4378	6.7766	7.1155	7.4543	7.7931	8.1319	8.4708	8.8096	9.1484	9.4873	9.8261	10.1649	10.5038	10.8426	11.1814	11.3508	11.5203	11.8591	12.1979	12.5368	12.8756	13.2144	13.5532	13.8921	14.2309	14.5697	14.9086	15.2474	15.5862
33.2055	1.3888	0.057298	0.20633	0.25946	0.36156	0.41055	0.47184	0.46975	0.4697	0.52273	0.52268	0.6227	0.62265	0.66763	0.67562	0.67357	0.67352	0.77157	0.82655	0.92463	0.9717	0.98149	1.0796	1.1306	1.1344	1.1343	1.1853	1.2758	1.2873	1.3306	1.3382	1.3381	1.338	1.3379	1.3795	1.3888	1.3869	1.3377	1.3868	1.3886	1.3885	1.3829	1.3355	1.3373	1.3828	1.3846	1.3371	1.3371	1.277
18.9222	0.7642	0.096542	0.19308	0.38617	0.57925	0.77233	0.96542	1.1585	1.3516	1.5447	1.7378	1.9308	2.1239	2.317	2.5101	2.7032	2.8963	3.0893	3.2824	3.4755	3.6686	3.8617	4.0548	4.2478	4.4409	4.634	4.8271	5.0202	5.2133	5.4063	5.5994	5.7925	5.9856	6.1787	6.3718	6.5648	6.7579	6.951	7.1441	7.3372	7.5303	7.7233	7.9164	8.1095	8.3026	8.3991	8.4957	8.6888	8.8818
18.9222	0.7642	0.050381	0.20152	0.30227	0.3069	0.35727	0.40533	0.40995	0.46029	0.50836	0.46028	0.50605	0.51063	0.51061	0.51059	0.55639	0.55866	0.56092	0.56089	0.65485	0.66163	0.66161	0.66158	0.66156	0.66154	0.7119	0.75778	0.7119	0.71187	0.71185	0.70737	0.65704	0.66147	0.66145	0.66143	0.76218	0.76216	0.75993	0.71176	0.71174	0.75332	0.66138	0.70956	0.71173	0.76205	0.7642	0.762	0.76197	0.75978
38.5616	0.97007	0.19674	0.39349	0.78697	1.1805	1.5739	1.9674	2.3609	2.7544	3.1479	3.5414	3.9349	4.3283	4.7218	5.1153	5.5088	5.9023	6.2958	6.6893	7.0827	7.4762	7.8697	8.2632	8.6567	9.0502	9.4436	9.8371	10.0339	10.2306	10.6241	11.0176	11.4111	11.8046	12.198	12.5915	12.985	13.3785	13.772	14.1655	14.559	14.9524	15.3459	15.7394	16.1329	16.5264	16.9199	17.3134	17.7068	18.1003
38.5616	0.97007	0.15497	0.2114	0.30845	0.36337	0.36473	0.4576	0.46458	0.56729	0.56722	0.56577	0.61366	0.71087	0.71764	0.71758	0.71885	0.76411	0.81872	0.81865	0.8199	0.81851	0.76775	0.81577	0.86898	0.86892	0.91824	0.9676	0.97007	0.91812	0.86991	0.86859	0.86852	0.86967	0.8696	0.90928	0.86949	0.86941	0.81747	0.8174	0.91512	0.9634	0.96919	0.96335	0.91385	0.81713	0.81593	0.81364	0.81697	0.86309
27.3075	1.1208	0.13932	0.27865	0.5573	0.83594	1.1146	1.3932	1.6719	1.9505	2.2292	2.5078	2.7865	3.0651	3.3438	3.6224	3.9011	4.1797	4.4584	4.737	5.0157	5.2943	5.573	5.8516	6.1302	6.4089	6.6875	6.9662	7.2448	7.5235	7.8021	8.0808	8.3594	8.6381	8.9167	9.1954	9.474	9.7527	10.0313	10.31	10.5886	10.8673	11.1459	11.4245	11.7032	11.9818	12.2605	12.5391	12.8178	13.0964
27.3075	1.1208	0.10363	0.20348	0.25528	0.25807	0.25805	0.35606	0.35973	0.4596	0.4614	0.46137	0.51218	0.51215	0.51035	0.46213	0.46122	0.61024	0.6137	0.66281	0.66451	0.76361	0.8136	0.81697	0.86775	0.86771	0.86768	0.86764	0.86841	0.86755	0.86751	0.86748	0.86744	0.91667	0.91901	0.91896	0.91814	0.9181	0.91806	0.91802	0.96954	1.0203	1.0195	1.0195	1.0195	1.0194	1.0709	1.0708	1.0701	1.07
43.3997	1.2671	0.22143	0.44285	0.88571	1.3286	1.7714	2.2143	2.6571	3.1	3.5428	3.9857	4.4285	4.8714	5.3143	5.7571	6.2	6.6428	7.0857	7.5285	7.9714	8.4142	8.8571	9.2999	9.7428	10.1857	10.6285	11.0714	11.5142	11.9571	12.3999	12.6213	12.8428	13.2856	13.7285	14.1713	14.6142	15.057	15.4999	15.9428	16.3856	16.8285	17.2713	17.7142	18.157	18.5999	19.0427	19.4856	19.9284	20.3713
43.3997	1.2671	0.15117	0.2077	0.30999	0.40768	0.45805	0.50991	0.56027	0.61511	0.66097	0.76024	0.80326	0.8106	0.90986	0.91706	0.96882	0.96728	1.1112	1.1182	1.1629	1.2104	1.2146	1.1179	1.1192	1.209	1.2185	1.2157	1.217	1.2196	1.2645	1.2671	1.2127	1.1597	1.1688	1.1674	1.1673	1.2099	1.2187	1.2098	1.2135	1.2184	1.2109	1.2171	1.217	1.2132	1.1605	1.1172	1.2096	1.1675
56.961	1.2263	0.29062	0.58123	1.1625	1.7437	2.3249	2.9062	3.4874	4.0686	4.6499	5.2311	5.8123	6.3936	6.9748	7.556	8.1373	8.7185	9.2997	9.881	10.4622	11.0435	11.6247	12.2059	12.7872	13.3684	13.9496	14.5309	15.1121	15.6933	16.2746	16.8558	17.437	18.0183	18.5995	19.1807	19.762	20.3432	20.9244	21.2151	21.5057	22.0869	22.6681	23.2494	23.8306	24.4118	24.9931	25.5743	26.1555	26.7368
56.961	1.2263	0.25655	0.26474	0.41986	0.472	0.56352	0.65835	0.67422	0.7247	0.72455	0.72286	0.82088	0.82539	0.82525	0.82359	0.82497	0.87541	0.87526	1.0151	1.0268	1.0642	1.1162	1.1782	1.1766	1.1651	1.1777	1.1775	1.1774	1.1225	1.0759	1.0689	1.0756	1.0754	1.0753	1.1191	1.1178	1.1254	1.2188	1.2263	1.125	1.2185	1.2258	1.2257	1.2255	1.2133	1.0735	1.0109	0.9721	1.0568
48.8018	1.3723	0.24899	0.49798	0.99595	1.4939	1.9919	2.4899	2.9879	3.4858	3.9838	4.4818	4.9798	5.4777	5.9757	6.4737	6.9717	7.4697	7.9676	8.4656	8.9636	9.4616	9.9595	10.4575	10.9555	11.4535	11.9515	12.4494	12.9474	13.4454	13.9434	14.4413	14.9393	15.4373	15.9353	16.4332	16.6822	16.9312	17.4292	17.9272	18.4252	18.9231	19.4211	19.9191	20.4171	20.915	21.413	21.911	22.409	22.9069
48.8018	1.3723	0.1034	0.20508	0.30797	0.35876	0.45879	0.4607	0.51143	0.61006	0.61293	0.71415	0.71442	0.76483	0.76507	0.76497	0.91547	0.96803	0.96791	1.0186	1.0688	1.0692	1.0689	1.1198	1.1698	1.1704	1.1703	1.2209	1.2712	1.3216	1.2715	1.3222	1.2712	1.3218	1.3217	1.3216	1.3723	1.3722	1.3721	1.3719	1.3718	1.3717	1.3208	1.3715	1.3713	1.371	1.3204	1.3202	1.3201	1.32
39.8896	1.6309	0.20352	0.40704	0.81407	1.2211	1.6281	2.0352	2.4422	2.8493	3.2563	3.6633	4.0704	4.4774	4.8844	5.2915	5.6985	6.1056	6.5126	6.9196	7.3267	7.7337	8.1407	8.5478	8.9548	9.3619	9.7689	10.1759	10.583	10.99	11.397	11.8041	12.2111	12.6181	13.0252	13.4322	13.8393	14.2463	14.6533	15.0604	15.4674	15.8744	16.2815	16.6885	17.0956	17.5026	17.9096	18.3167	18.7237	19.1307
39.8896	1.6309	0.05105	0.10375	0.20623	0.30707	0.35966	0.40949	0.4106	0.56361	0.56356	0.56349	0.66373	0.71644	0.71638	0.76731	0.76725	0.71614	0.8676	0.86908	0.97133	1.0214	1.0732	1.1741	1.2256	1.2258	1.277	1.2766	1.2768	1.3274	1.3276	1.3273	1.3781	1.3781	1.4289	1.4288	1.4787	1.4797	1.4796	1.4795	1.4794	1.4793	1.4282	1.4283	1.479	1.5293	1.5298	1.5298	1.5296	1.5296
31.8796	1.0075	0.16265	0.3253	0.6506	0.97591	1.3012	1.6265	1.9518	2.2771	2.6024	2.9277	3.253	3.5783	3.9036	4.2289	4.5542	4.8795	5.2048	5.5301	5.8554	6.1807	6.506	6.8313	7.1566	7.482	7.8073	8.1326	8.4579	8.7832	9.1085	9.4338	9.7591	10.0844	10.4097	10.735	11.0603	11.3856	11.7109	12.0362	12.1988	12.3615	12.6868	13.0121	13.3374	13.6627	13.988	14.3133	14.6386	14.9639
31.8796	1.0075	0.15139	0.20211	0.25246	0.30279	0.35315	0.45358	0.45383	0.50401	0.5545	0.60478	0.65516	0.65511	0.65507	0.75562	0.75572	0.80591	0.80601	0.85636	0.85631	0.85626	0.85619	0.80582	0.80582	0.85621	0.90646	0.90656	0.95695	1.0071	1.0073	1.0073	1.0073	0.95698	0.90666	0.95672	0.957	0.957	1.0074	1.0074	1.0075	1.0073	0.90682	0.95681	0.95704	0.95705	0.95705	0.95706	0.95706	0.90676
45.517	1.2696	0.23223	0.46446	0.92892	1.3934	1.8578	2.3223	2.7868	3.2512	3.7157	4.1801	4.6446	5.1091	5.5735	6.038	6.5024	6.9669	7.4314	7.8958	8.3603	8.8247	9.2892	9.7536	10.2181	10.6826	11.147	11.3793	11.6115	12.0759	12.5404	13.0049	13.4693	13.9338	14.3982	14.8627	15.3272	15.7916	16.2561	16.7205	17.185	17.6495	18.1139	18.5784	19.0428	19.5073	19.9718	20.4362	20.9007	21.3651
45.517	1.2696	0.15462	0.30375	0.36158	0.46182	0.51323	0.51227	0.56278	0.61416	0.6638	0.71514	0.76479	0.86339	0.91065	0.96688	0.9676	0.96749	1.0172	1.0178	1.1181	1.1187	1.1691	1.2143	1.2195	1.2186	1.2185	1.2696	1.2688	1.2694	1.2652	1.1674	1.1639	1.1672	1.1678	1.1171	1.1656	1.1169	1.1673	1.1665	1.2145	1.2639	1.268	1.2638	1.2127	1.1666	1.1665	1.1659	1.1663	1.1662
45.4914	1.1173	0.2321	0.4642	0.9284	1.3926	1.8568	2.321	2.7852	3.2494	3.7136	4.1778	4.642	5.1062	5.5704	6.0346	6.4988	6.963	7.4272	7.8914	8.3556	8.8198	9.284	9.7482	10.2123	10.6765	11.1407	11.6049	12.0691	12.5333	12.7654	12.9975	13.4617	13.9259	14.3901	14.8543	15.3185	15.7827	16.2469	16.7111	17.1753	17.6395	18.1037	18.5679	19.0321	19.4963	19.9605	20.4247	20.8889	21.3531
45.4914	1.1173	0.20396	0.25637	0.30789	0.35819	0.35849	0.40879	0.40909	0.40865	0.45932	0.61182	0.71291	0.7626	0.76352	0.81416	0.8648	0.81394	0.86346	0.91525	0.91543	0.91508	0.96569	0.96584	0.96551	1.0162	1.0161	1.0667	1.0668	1.1172	1.1173	1.1159	1.0155	1.0662	1.0152	0.96455	0.96431	0.96421	0.96425	1.0147	1.0147	1.0145	1.0144	1.0144	1.014	0.96356	0.96346	0.96331	0.96326	0.96313
39.4186	1.3321	0.20112	0.40223	0.80446	1.2067	1.6089	2.0112	2.4134	2.8156	3.2178	3.6201	4.0223	4.4245	4.8268	5.229	5.6312	6.0335	6.4357	6.8379	7.2402	7.6424	8.0446	8.4469	8.8491	9.2513	9.6535	10.0558	10.458	10.8602	11.2625	11.6647	12.0669	12.4692	12.8714	13.2736	13.6759	14.0781	14.4803	14.8825	15.2848	15.687	16.0892	16.4915	16.8937	17.2959	17.6982	18.1004	18.5026	18.9049
39.4186	1.3321	0.056457	0.10371	0.16379	0.26377	0.31646	0.42007	0.52002	0.52175	0.52168	0.51983	0.61449	0.66715	0.77421	0.77414	0.8215	0.87761	0.9284	0.97919	0.97739	1.0706	1.0791	1.0807	1.0789	1.1264	1.1314	1.1755	1.1821	1.2312	1.2754	1.2819	1.2835	1.2834	1.2833	1.2832	1.2831	1.3275	1.2814	1.2829	1.2812	1.2827	1.2826	1.2825	1.2824	1.2777	1.2808	1.2731	1.2313	1.2775
43.3973	1.3593	0.22142	0.44283	0.88566	1.3285	1.7713	2.2142	2.657	3.0998	3.5426	3.9855	4.4283	4.8711	5.314	5.7568	6.1996	6.6425	7.0853	7.5281	7.9709	8.4138	8.8566	9.2994	9.7423	10.1851	10.6279	11.0708	11.5136	11.9564	12.3992	12.8421	13.2849	13.7277	14.1706	14.6134	15.0562	15.4991	15.9419	16.3847	16.8275	17.2704	17.7132	17.9346	18.156	18.5989	19.0417	19.4845	19.9274	20.3702
43.3973	1.3593	0.15316	0.20347	0.25231	0.30406	0.35222	0.45567	0.50802	0.60582	0.60851	0.6091	0.70564	0.70693	0.70495	0.80617	0.85772	0.85955	0.85946	0.90725	0.91022	0.95806	0.95977	1.0094	1.0591	1.1065	1.1104	1.1595	1.2071	1.2108	1.2101	1.1603	1.1607	1.2084	1.2103	1.2102	1.2097	1.1598	1.1597	1.3065	1.258	1.2601	1.3086	1.3593	1.3592	1.3093	1.2071	1.2094	1.2096	1.1589
52.8965	1.417	0.26988	0.53976	1.0795	1.6193	2.159	2.6988	3.2386	3.7783	4.3181	4.8578	5.3976	5.9374	6.4771	7.0169	7.5566	8.0964	8.6362	9.1759	9.7157	10.2554	10.7952	11.335	11.8747	12.4145	12.9542	13.494	14.0338	14.5735	15.1133	15.653	16.1928	16.7326	17.2723	17.8121	18.3518	18.8916	19.4314	19.9711	20.5109	21.0506	21.5904	22.1302	22.6699	23.2097	23.7495	24.0193	24.2892	24.829
52.8965	1.417	0.20234	0.25323	0.40579	0.50705	0.55755	0.60805	0.65853	0.65843	0.70891	0.70881	0.75928	0.80974	0.8602	0.86009	0.85993	0.85985	0.96105	1.1127	1.1129	1.1635	1.2139	1.2141	1.2141	1.2142	1.2644	1.2641	1.2645	1.2648	1.2645	1.2143	1.2647	1.2649	1.3155	1.3656	1.3661	1.3648	1.3156	1.3142	1.3157	1.3656	1.3663	1.4168	1.4169	1.4169	1.4169	1.417	1.415	1.3157
48.1161	1.4295	0.24549	0.49098	0.98196	1.4729	1.9639	2.4549	2.9459	3.4369	3.9278	4.4188	4.9098	5.4008	5.8918	6.3827	6.8737	7.3647	7.8557	8.3467	8.8376	9.3286	9.8196	10.3106	10.8016	11.2926	11.7835	12.2745	12.7655	13.2565	13.7475	14.2384	14.7294	15.2204	15.7114	16.2024	16.6933	17.1843	17.6753	18.1663	18.6573	19.1482	19.6392	19.8847	20.1302	20.6212	21.1122	21.6031	22.0941	22.5851
48.1161	1.4295	0.15313	0.20551	0.3095	0.40779	0.46103	0.51014	0.56598	0.61593	0.6607	0.66677	0.76482	0.81378	0.81646	0.76932	0.8128	0.91704	0.96496	0.97244	1.0213	1.0232	1.117	1.1247	1.1745	1.2203	1.2252	1.3267	1.3278	1.3278	1.3268	1.2761	1.2264	1.2265	1.2761	1.2772	1.3268	1.3279	1.328	1.328	1.4204	1.4294	1.4294	1.4295	1.4226	1.3788	1.4201	1.3788	1.3776	1.3765
39.6611	1.5301	0.20235	0.40471	0.80941	1.2141	1.6188	2.0235	2.4282	2.8329	3.2376	3.6423	4.0471	4.4518	4.8565	5.2612	5.6659	6.0706	6.4753	6.88	7.2847	7.6894	8.0941	8.4988	8.9035	9.3082	9.7129	10.1176	10.5223	10.927	11.3317	11.7364	12.1412	12.5459	12.9506	13.3553	13.76	14.1647	14.5694	14.9741	15.3788	15.7835	16.1882	16.5929	16.9976	17.4023	17.807	18.2117	18.6164	19.0211
39.6611	1.5301	0.10236	0.10286	0.25495	0.40806	0.40879	0.45902	0.45982	0.56095	0.56181	0.56202	0.61283	0.66361	0.66403	0.5621	0.71504	0.76602	0.91821	0.96866	1.0209	1.0708	1.1222	1.1228	1.1723	1.1737	1.1737	1.2214	1.1737	1.2231	1.2746	1.2755	1.3255	1.3265	1.3767	1.3774	1.3774	1.4257	1.4283	1.4264	1.3774	1.3774	1.427	1.4283	1.4283	1.4787	1.4791	1.4792	1.4792	1.4792
33.5057	0.91384	0.17095	0.3419	0.68379	1.0257	1.3676	1.7095	2.0514	2.3933	2.7352	3.0771	3.419	3.7608	4.1027	4.4446	4.7865	5.1284	5.4703	5.8122	6.1541	6.496	6.8379	7.1798	7.5217	7.8636	8.2055	8.5474	8.8893	9.2312	9.4021	9.5731	9.915	10.2569	10.5988	10.9406	11.2825	11.6244	11.9663	12.3082	12.6501	12.992	13.3339	13.6758	14.0177	14.3596	14.7015	15.0434	15.3853	15.7272
33.5057	0.91384	0.20298	0.20724	0.30798	0.36114	0.35969	0.41004	0.46176	0.46032	0.51064	0.56098	0.60585	0.66163	0.70654	0.71192	0.71321	0.75551	0.76215	0.76342	0.81371	0.81233	0.81358	0.81222	0.81217	0.80568	0.76172	0.81204	0.91015	0.91264	0.91384	0.8634	0.90747	0.91365	0.91359	0.91229	0.85577	0.71078	0.71193	0.71188	0.75978	0.85805	0.86277	0.86152	0.85562	0.76197	0.76075	0.76185	0.80984	0.86243
48.1229	1.065	0.24553	0.49105	0.9821	1.4732	1.9642	2.4553	2.9463	3.4374	3.9284	4.4195	4.9105	5.4016	5.8926	6.3837	6.8747	7.3658	7.8568	8.3479	8.8389	9.33	9.821	10.3121	10.8031	11.2942	11.7852	12.2763	12.5218	12.7673	13.2584	13.7494	14.2405	14.7315	15.2226	15.7136	16.2047	16.6957	17.1868	17.6778	18.1689	18.6599	19.151	19.642	20.1331	20.6241	21.1152	21.6062	22.0973	22.5883
48.1229	1.065	0.20228	0.25474	0.40642	0.45758	0.50873	0.50869	0.5104	0.56031	0.60967	0.75794	0.76292	0.81286	0.81331	0.86275	0.8627	0.9132	0.91413	0.91207	0.96115	1.0112	0.96441	1.0112	1.0148	1.0125	1.0146	1.0634	1.065	0.96182	0.9132	0.96289	0.9632	0.86237	0.86227	0.8116	0.86202	0.91043	0.96028	0.96284	0.96273	0.96263	0.96076	0.91134	0.8613	0.8612	0.86136	0.86099	0.91139	0.86074
48.1119	1.2197	0.24547	0.49094	0.98187	1.4728	1.9637	2.4547	2.9456	3.4366	3.9275	4.4184	4.9094	5.4003	5.8912	6.3822	6.8731	7.3641	7.855	8.3459	8.8369	9.3278	9.8187	10.3097	10.8006	11.2916	11.7825	12.2734	12.5189	12.7644	13.2553	13.7462	14.2372	14.7281	15.2191	15.71	16.2009	16.6919	17.1828	17.6737	18.1647	18.6556	19.1466	19.6375	20.1284	20.6194	21.1103	21.6012	22.0922	22.5831
48.1119	1.2197	0.20311	0.20357	0.30502	0.35536	0.40609	0.40696	0.40701	0.40707	0.50771	0.71114	0.76241	0.76263	0.76268	0.81306	0.81349	0.8632	0.86408	0.96562	0.96565	1.0157	1.0664	1.0671	1.1162	1.1182	1.1689	1.2179	1.2197	1.2182	1.1687	1.1677	1.0673	1.0673	1.0674	1.1155	1.1185	1.1669	1.1692	1.1692	1.1689	1.1689	1.1668	1.165	1.1182	1.1187	1.116	1.168	1.1694	1.169
42.9628	1.4781	0.2192	0.4384	0.87679	1.3152	1.7536	2.192	2.6304	3.0688	3.5072	3.9456	4.384	4.8224	5.2607	5.6991	6.1375	6.5759	7.0143	7.4527	7.8911	8.3295	8.7679	9.2063	9.6447	10.0831	10.5215	10.9599	11.3983	11.8367	12.2751	12.7135	13.1519	13.5903	14.0287	14.4671	14.9054	15.3438	15.563	15.7822	16.2206	16.659	17.0974	17.5358	17.9742	18.4126	18.851	19.2894	19.7278	20.1662
42.9628	1.4781	0.050928	0.1024	0.25539	0.30633	0.40737	0.40885	0.40889	0.40893	0.45941	0.45991	0.6623	0.76489	0.81525	0.86613	0.96764	0.96908	1.0182	1.0687	1.1727	1.1731	1.1731	1.2216	1.2738	1.2749	1.2749	1.2745	1.3235	1.3763	1.3767	1.4272	1.4276	1.4276	1.4276	1.4276	1.4272	1.4772	1.4781	1.4753	1.4277	1.4747	1.3767	1.3767	1.3768	1.3763	1.3763	1.3763	1.3768	1.3769
[truncated: 52 more columns]
