# Supplementary material for: A technique system for the measurement, reconstruction and character extraction of rice plant architecture
Source: PLoS One. 2017 May 30;12(5):e0177205. doi: 10.1371/journal.pone.0177205 (PMC5448746; doi:10.1371/journal.pone.0177205)
Supplement: S2 Data — There four type file in the zip file, SystemData is parameters of paratus, SSP_LCAA correspond to the special position of stem, leafvein correspond to data of leaf midrib curves, leafshape correspond to the data of leaf shape. 101: correspond to neighbor 8 hills of Sample S1 (NSICRc222), 1: correspond to neighbor 8 hills of Sample S2 (NSICRc124H). (ZIP) [file pone.0177205.s008.zip › leafshape11MarE101.xls]

## Sheet: Sheet1
Length	Width	data9	data10	data11	data12	data13	data14	data15	data16	data17	data18	data19	data20	data21	data22	data23	data24	data25	data26	data27	data28	data29	data30	data31	data32	data33	data34	data35	data36	data37	data38	data39	data40	data41	data42	data43	data44	data45	data46	data47	data48	data49	data50	data51	data52	data53	data54	data55	data56
29.44	0.75702	0.1502	0.30041	0.60082	0.90123	1.2016	1.502	1.8025	2.1029	2.4033	2.7037	3.0041	3.3045	3.6049	3.9053	4.2057	4.5061	4.8065	5.1069	5.4074	5.7078	6.0082	6.3086	6.609	6.9094	7.2098	7.5102	7.8106	8.111	8.4114	8.7118	9.0123	9.3127	9.6131	9.9135	10.2139	10.5143	10.8147	11.1151	11.4155	11.7159	12.0163	12.3167	12.6172	12.9176	13.218	13.5184	13.8188	14.1192
29.44	0.75702	0.15176	0.20016	0.25836	0.30674	0.35836	0.40351	0.40833	0.40829	0.40665	0.40822	0.45185	0.45818	0.4534	0.40651	0.40805	0.40801	0.35638	0.40791	0.40787	0.40321	0.35779	0.40472	0.35164	0.30009	0.3001	0.25764	0.30311	0.35312	0.35759	0.45761	0.50165	0.50756	0.55607	0.60019	0.60021	0.55749	0.55603	0.55744	0.55307	0.45733	0.45728	0.45154	0.45012	0.50719	0.50715	0.50711	0.55289	0.55705
34.2419	1.0635	0.1747	0.34941	0.69881	1.0482	1.3976	1.747	2.0964	2.4459	2.7953	3.1447	3.4941	3.8435	4.1929	4.5423	4.8917	5.2411	5.5905	5.9399	6.2893	6.6387	6.9881	7.3376	7.687	8.0364	8.3858	8.7352	9.0846	9.434	9.7834	10.1328	10.4822	10.8316	11.181	11.5304	11.8798	12.2293	12.5787	12.9281	13.1028	13.2775	13.6269	13.9763	14.3257	14.6751	15.0245	15.3739	15.7233	16.0727
34.2419	1.0635	0.10212	0.15671	0.30349	0.35243	0.40417	0.51179	0.61241	0.65995	0.70889	0.76058	0.76326	0.7632	0.80809	0.81344	0.81337	0.86362	0.86355	0.95628	0.96414	0.96407	0.964	1.0078	1.0142	1.0142	1.0141	1.014	1.0139	1.0139	1.0138	1.0137	1.0137	0.96333	0.95711	0.96319	0.96312	0.96306	1.0133	1.0612	1.0635	1.0635	1.061	1.013	1.013	0.96258	1.0105	1.0128	0.96237	0.96231
41.7981	0.91705	0.21326	0.42651	0.85302	1.2795	1.706	2.1326	2.5591	2.9856	3.4121	3.8386	4.2651	4.6916	5.1181	5.5446	5.9712	6.3977	6.8242	7.2507	7.6772	8.1037	8.5302	8.9567	9.3832	9.8098	10.2363	10.6628	11.0893	11.5158	11.9423	12.3688	12.7953	13.2219	13.6484	14.0749	14.5014	14.9279	15.3544	15.5677	15.7809	16.2074	16.6339	17.0605	17.487	17.9135	18.34	18.7665	19.193	19.6195
41.7981	0.91705	0.004019	0.059956	0.11049	0.16101	0.3114	0.31265	0.36057	0.45525	0.60832	0.70946	0.71705	0.71697	0.76746	0.76738	0.76482	0.71666	0.71658	0.71166	0.71647	0.71639	0.71631	0.76443	0.76673	0.76783	0.76658	0.81703	0.81695	0.86739	0.86731	0.86722	0.86714	0.86705	0.86696	0.81631	0.86674	0.86665	0.91605	0.91705	0.91697	0.86637	0.86629	0.8662	0.66394	0.86092	0.86595	0.90938	0.91439	0.86579
46.8922	1.1177	0.23925	0.47849	0.95698	1.4355	1.914	2.3925	2.8709	3.3494	3.8279	4.3064	4.7849	5.2634	5.7419	6.2204	6.6989	7.1774	7.6559	8.1344	8.6128	9.0913	9.5698	10.0483	10.5268	11.0053	11.4838	11.9623	12.4408	12.9193	13.3978	13.8763	14.3547	14.8332	15.3117	15.7902	16.0295	16.2687	16.7472	17.2257	17.7042	18.1827	18.6612	19.1397	19.6181	20.0966	20.5751	21.0536	21.5321	22.0106
46.8922	1.1177	0.15222	0.20486	0.26506	0.35706	0.41154	0.51114	0.56371	0.61812	0.66328	0.7195	0.75192	0.77563	0.87161	0.81726	0.81365	0.86616	0.82607	0.91686	0.92739	0.97277	1.02	1.0182	1.0147	1.062	1.0164	1.0638	1.0283	1.0147	1.0281	1.028	1.0787	1.0686	0.97702	1.0195	1.1177	1.0799	1.0685	1.0273	1.07	1.0161	1.0271	1.0208	0.91931	0.92547	0.92536	1.0266	1.0265	1.0711
47.3776	1.1258	0.24172	0.48345	0.96689	1.4503	1.9338	2.4172	2.9007	3.3841	3.8676	4.351	4.8345	5.3179	5.8013	6.2848	6.7682	7.2517	7.7351	8.2186	8.702	9.1855	9.6689	10.1523	10.6358	11.1192	11.6027	12.0861	12.5696	13.053	13.5365	14.0199	14.5034	14.9868	15.4702	15.9537	16.1954	16.4371	16.9206	17.404	17.8875	18.3709	18.8544	19.3378	19.8213	20.3047	20.7881	21.2716	21.755	22.2385
47.3776	1.1258	0.10207	0.20415	0.26174	0.40907	0.4657	0.51663	0.56521	0.6185	0.6184	0.66935	0.66926	0.81627	0.8214	0.82131	0.86721	0.87288	0.92376	0.92366	0.97453	0.97442	0.97432	0.97421	0.96957	0.97212	0.97395	0.97385	1.0241	1.024	1.0749	1.0718	1.0753	1.0752	1.0751	1.075	1.1258	1.1257	1.0746	1.0745	1.0744	1.1252	1.1251	1.1249	1.1248	1.1247	1.0737	1.0731	1.0735	1.0734
30.9708	1.5422	0.15801	0.31603	0.63206	0.94808	1.2641	1.5801	1.8962	2.2122	2.5282	2.8443	3.1603	3.4763	3.7923	4.1084	4.4244	4.7404	5.0565	5.3725	5.6885	6.0045	6.3206	6.6366	6.9526	7.2686	7.5847	7.9007	8.2167	8.5328	8.8488	9.1648	9.4808	9.7969	10.1129	10.4289	10.745	11.061	11.377	11.693	12.0091	12.3251	12.6411	12.9572	13.2732	13.5892	13.9052	14.2213	14.5373	14.8533
30.9708	1.5422	0.10235	0.15725	0.31633	0.36005	0.36744	0.41304	0.51535	0.52084	0.61946	0.67243	0.67421	0.72172	0.72529	0.72525	0.7252	0.77629	0.77624	0.77618	0.7726	0.72496	0.72491	0.8254	0.86952	0.97353	0.9822	0.98041	0.98035	1.1269	1.1848	1.1847	1.2307	1.2358	1.2357	1.2357	1.2868	1.2867	1.3261	1.2866	1.2866	1.3311	1.2865	1.2865	1.331	1.3391	1.3374	1.3374	1.3373	1.3372
27.3384	0.81514	0.13948	0.27896	0.55793	0.83689	1.1159	1.3948	1.6738	1.9527	2.2317	2.5107	2.7896	3.0686	3.3476	3.6265	3.9055	4.1845	4.4634	4.7424	5.0213	5.3003	5.5793	5.8582	6.1372	6.4162	6.6951	6.9741	7.2531	7.532	7.811	8.0899	8.3689	8.6479	8.9268	9.2058	9.4848	9.7637	10.0427	10.3217	10.6006	10.8796	11.1585	11.4375	11.577	11.7165	11.9954	12.2744	12.5534	12.8323
27.3384	0.81514	0.0061671	0.10596	0.162	0.26176	0.26174	0.26477	0.31464	0.34924	0.4113	0.51412	0.5579	0.56394	0.61381	0.65157	0.66362	0.70746	0.71344	0.8072	0.81316	0.81012	0.7632	0.76018	0.75123	0.7631	0.76305	0.80995	0.81287	0.81282	0.80982	0.80981	0.81271	0.80388	0.76277	0.76271	0.76267	0.8096	0.80666	0.76257	0.78923	0.76252	0.76247	0.80366	0.81514	0.80934	0.81221	0.81216	0.80355	0.76508
40.2077	0.86878	0.20514	0.41028	0.82057	1.2308	1.6411	2.0514	2.4617	2.872	3.2823	3.6925	4.1028	4.5131	4.9234	5.3337	5.744	6.1542	6.5645	6.9748	7.3851	7.7954	8.2057	8.6159	9.0262	9.4365	9.8468	10.2571	10.6674	11.0776	11.4879	11.8982	12.3085	12.7188	13.1291	13.5393	13.9496	14.3599	14.7702	15.1805	15.5908	16.001	16.4113	16.8216	17.2319	17.6422	18.0525	18.4627	18.873	19.2833
40.2077	0.86878	0.056881	0.20775	0.25802	0.31047	0.41753	0.45693	0.55751	0.60778	0.61846	0.61839	0.66649	0.66854	0.6182	0.61812	0.66415	0.71438	0.75836	0.75629	0.80448	0.8189	0.80856	0.80239	0.76845	0.81052	0.86482	0.86477	0.81847	0.81038	0.76805	0.81427	0.86847	0.86051	0.81806	0.86238	0.86819	0.8681	0.80611	0.80609	0.86789	0.86781	0.8601	0.81931	0.80976	0.76701	0.76694	0.76124	0.61608	0.76124
53.8823	1.2093	0.27491	0.54982	1.0996	1.6495	2.1993	2.7491	3.2989	3.8487	4.3986	4.9484	5.4982	6.048	6.5978	7.1476	7.6975	8.2473	8.7971	9.3469	9.8967	10.4466	10.9964	11.5462	12.096	12.6458	12.9207	13.1957	13.7455	14.2953	14.8451	15.3949	15.9448	16.4946	17.0444	17.5942	18.144	18.6938	19.2437	19.7935	20.3433	20.8931	21.4429	21.9928	22.5426	23.0924	23.6422	24.192	24.7419	25.2917
53.8823	1.2093	0.20234	0.25745	0.35635	0.45976	0.51255	0.57423	0.6775	0.72798	0.7631	0.77399	0.82449	0.87063	0.96958	0.98241	1.0136	1.0306	1.0326	1.0809	1.1124	1.1651	1.1692	1.1753	1.2073	1.1834	1.2093	1.1205	1.0819	1.0313	1.0797	1.0796	1.1161	1.122	1.0812	1.116	1.1276	1.0789	1.1043	1.0806	1.0804	1.0784	1.0783	1.0763	1.0294	1.0779	1.0273	1.0125	1.0758	1.0757
37.059	1.5847	0.18908	0.37815	0.75631	1.1345	1.5126	1.8908	2.2689	2.6471	3.0252	3.4034	3.7815	4.1597	4.5378	4.916	5.2941	5.6723	6.0505	6.4286	6.8068	7.1849	7.5631	7.9412	8.3194	8.6975	9.0757	9.4538	9.832	10.2101	10.5883	10.9664	11.3446	11.7228	12.1009	12.4791	12.8572	13.2354	13.6135	13.9917	14.3698	14.748	15.1261	15.5043	15.8824	16.2606	16.6387	17.0169	17.3951	17.7732
37.059	1.5847	0.10189	0.10673	0.25793	0.31528	0.36618	0.41706	0.51099	0.51886	0.56972	0.66997	0.71931	0.77021	0.81803	0.86587	0.92594	0.97377	1.0232	1.0276	1.0276	1.0695	1.1219	1.1292	1.1292	1.1771	1.18	1.1799	1.2308	1.2307	1.222	1.1796	1.1796	1.2756	1.2812	1.2741	1.2302	1.2727	1.281	1.2809	1.2808	1.2807	1.2806	1.3234	1.3314	1.3313	1.4278	1.433	1.4329	1.4328
34.4287	1.0083	0.17566	0.35131	0.70263	1.0539	1.4053	1.7566	2.1079	2.4592	2.8105	3.1618	3.5131	3.8644	4.2158	4.5671	4.9184	5.2697	5.621	5.9723	6.3236	6.6749	7.0263	7.3776	7.7289	8.0802	8.4315	8.7828	9.1341	9.4854	9.8368	10.1881	10.5394	10.715	10.8907	11.242	11.5933	11.9446	12.296	12.6473	12.9986	13.3499	13.7012	14.0525	14.4038	14.7551	15.1065	15.4578	15.8091	16.1604
34.4287	1.0083	0.15349	0.25201	0.35054	0.50562	0.55084	0.60252	0.61051	0.60886	0.65095	0.71047	0.76051	0.80739	0.85744	0.95752	0.96058	1.0044	1.0028	0.95431	0.91032	0.91026	0.90414	0.86009	0.85556	0.86001	0.85254	0.85993	0.85986	0.90841	0.95257	0.95983	1.0055	1.0083	0.95969	0.95962	0.95386	0.95384	0.96088	0.9594	0.95374	0.90925	0.90917	0.90911	0.90904	0.90351	0.80883	0.80876	0.8087	0.80863
45.1921	1.1217	0.23057	0.46114	0.92229	1.3834	1.8446	2.3057	2.7669	3.228	3.6891	4.1503	4.6114	5.0726	5.5337	5.9949	6.456	6.9172	7.3783	7.8394	8.3006	8.7617	9.2229	9.684	10.1452	10.6063	11.0674	11.5286	11.7592	11.9897	12.4509	12.912	13.3732	13.8343	14.2954	14.7566	15.2177	15.6789	16.14	16.6012	17.0623	17.5234	17.9846	18.4457	18.9069	19.368	19.8292	20.2903	20.7515	21.2126
45.1921	1.1217	0.15309	0.20164	0.308	0.45553	0.5041	0.5041	0.51867	0.55811	0.51853	0.51843	0.51835	0.60483	0.65877	0.71092	0.81166	0.82037	0.86719	0.95928	0.97133	1.0148	1.0215	1.0197	1.0213	1.0598	1.0715	1.1201	1.1217	1.1216	1.0694	1.071	1.0204	1.0203	1.017	0.96979	1.0153	1.02	1.0199	0.96942	0.96932	1.0118	1.0575	1.059	0.969	0.91852	0.91841	0.91831	0.96407	0.96551
51.0104	1.1726	0.26026	0.52051	1.041	1.5615	2.0821	2.6026	3.1231	3.6436	4.1641	4.6846	5.2051	5.7257	6.2462	6.7667	7.2872	7.8077	8.3282	8.8487	9.3693	9.8898	10.4103	10.9308	11.4513	11.9718	12.4923	13.0129	13.5334	14.0539	14.5744	15.0949	15.6154	16.1359	16.6565	17.177	17.6975	18.218	18.7385	19.259	19.7795	20.3001	20.8206	21.3411	21.8616	22.3821	22.9026	23.4231	23.9437	24.4642
51.0104	1.1726	0.10757	0.15614	0.25537	0.40528	0.46414	0.50862	0.52285	0.57138	0.66855	0.76982	0.81042	0.8283	0.85707	0.82811	0.82798	0.82787	0.92317	0.92889	0.92877	1.0786	1.1215	1.1663	1.1644	1.127	1.1306	1.1305	1.1551	1.1303	1.1228	1.0794	1.1299	1.1298	1.1623	1.1713	1.1295	1.1294	1.0787	1.0803	1.0784	1.0713	1.0782	1.1184	1.1251	1.1166	1.1283	1.1232	1.0658	1.0268
30.5035	1.6788	0.15563	0.31126	0.62252	0.93378	1.245	1.5563	1.8676	2.1788	2.4901	2.8013	3.1126	3.4239	3.7351	4.0464	4.3576	4.6689	4.9802	5.2914	5.6027	5.914	6.2252	6.5365	6.8477	7.159	7.4703	7.7815	8.0928	8.404	8.7153	9.0266	9.3378	9.6491	9.9603	10.2716	10.5829	10.8941	11.2054	11.5166	11.8279	12.1392	12.4504	12.7617	13.0729	13.3842	13.6955	14.0067	14.318	14.6292
30.5035	1.6788	0.052155	0.15289	0.25836	0.40766	0.41353	0.46326	0.50954	0.51532	0.56621	0.66233	0.66803	0.76987	0.81513	0.87054	0.91698	0.92253	0.97234	0.97229	1.0221	1.124	1.1771	1.1759	1.1769	1.2246	1.2278	1.2267	1.2786	1.2786	1.3243	1.3294	1.3803	1.3802	1.4311	1.431	1.431	1.4309	1.4308	1.4308	1.4307	1.4306	1.4306	1.4305	1.4813	1.4813	1.4812	1.5321	1.5282	1.4811
29.2863	0.55927	0.14942	0.29884	0.59768	0.89652	1.1954	1.4942	1.793	2.0919	2.3907	2.6896	2.9884	3.2872	3.5861	3.8849	4.1838	4.4826	4.7814	5.0803	5.3791	5.678	5.9768	6.2756	6.5745	6.8733	7.1722	7.471	7.7698	8.0687	8.3675	8.6664	8.9652	9.264	9.5629	9.8617	10.1605	10.4594	10.7582	11.0571	11.3559	11.6547	11.9536	12.2524	12.5513	12.8501	13.1489	13.4478	13.7466	14.0455
29.2863	0.55927	0.2044	0.21121	0.35426	0.39969	0.41096	0.40868	0.41089	0.41085	0.45183	0.46074	0.45847	0.45401	0.41068	0.41064	0.4106	0.41056	0.40835	0.40832	0.40611	0.3605	0.40824	0.45817	0.45168	0.44951	0.40816	0.45595	0.41026	0.41022	0.45588	0.40382	0.41015	0.4495	0.46003	0.45369	0.45158	0.44949	0.45575	0.45989	0.45777	0.45981	0.45976	0.45973	0.50552	0.50755	0.5014	0.50954	0.50341	0.45954
28.9662	1.0669	0.14779	0.29557	0.59115	0.88672	1.1823	1.4779	1.7734	2.069	2.3646	2.6602	2.9557	3.2513	3.5469	3.8425	4.138	4.4336	4.7292	5.0247	5.3203	5.6159	5.9115	6.207	6.5026	6.6504	6.7982	7.0938	7.3893	7.6849	7.9805	8.2761	8.5716	8.8672	9.1628	9.4583	9.7539	10.0495	10.3451	10.6406	10.9362	11.2318	11.5274	11.8229	12.1185	12.4141	12.7097	13.0052	13.3008	13.5964
28.9662	1.0669	0.20063	0.25654	0.26513	0.35111	0.40412	0.46567	0.5158	0.60188	0.61606	0.66335	0.71065	0.71627	0.7134	0.70777	0.71616	0.71612	0.76064	0.76619	0.85533	0.90269	0.91655	1.0112	1.0641	1.0669	1.0194	1.0139	0.96925	0.96645	0.96913	1.0001	0.96906	0.95814	0.91883	0.86595	0.90796	0.90796	0.9187	0.90521	0.86846	0.91053	0.95798	0.96595	1.0081	1.016	1.0186	1.0159	1.0053	0.96567
35.2577	0.92181	0.17989	0.35977	0.71955	1.0793	1.4391	1.7989	2.1586	2.5184	2.8782	3.238	3.5977	3.9575	4.3173	4.677	5.0368	5.3966	5.7564	6.1161	6.4759	6.8357	7.1955	7.5552	7.915	8.2748	8.4547	8.6345	8.9943	9.3541	9.7139	10.0736	10.4334	10.7932	11.153	11.5127	11.8725	12.2323	12.5921	12.9518	13.3116	13.6714	14.0311	14.3909	14.7507	15.1105	15.4702	15.83	16.1898	16.5496
35.2577	0.92181	0.10562	0.26402	0.31677	0.41331	0.41776	0.45486	0.51872	0.55812	0.56916	0.66796	0.67011	0.72056	0.72049	0.66988	0.71166	0.7203	0.77078	0.77072	0.77065	0.81254	0.82106	0.82099	0.82092	0.91976	0.92181	0.92173	0.92167	0.92159	0.92152	0.92146	0.92138	0.87079	0.92124	0.92117	0.9211	0.919	0.86238	0.71292	0.70887	0.66442	0.6644	0.76928	0.85821	0.87012	0.86214	0.80967	0.76311	0.65622
52.2362	1.153	0.26651	0.53302	1.066	1.5991	2.1321	2.6651	3.1981	3.7312	4.2642	4.7972	5.3302	5.8632	6.3963	6.9293	7.4623	7.9953	8.5284	9.0614	9.5944	10.1274	10.6604	11.1935	11.7265	12.2595	12.7925	13.3256	13.8586	14.3916	14.9246	15.1911	15.4576	15.9907	16.5237	17.0567	17.5897	18.1228	18.6558	19.1888	19.7218	20.2548	20.7879	21.3209	21.8539	22.3869	22.92	23.453	23.986	24.519
52.2362	1.153	0.10149	0.15478	0.25374	0.31708	0.42353	0.50994	0.61142	0.66462	0.68191	0.70545	0.71531	0.74403	0.76356	0.83366	0.88187	0.97358	0.97114	0.9735	0.95916	1.0147	1.0359	1.063	1.0513	1.0356	1.0146	1.0815	1.0676	1.0698	1.1274	1.153	1.1182	1.1182	1.1361	1.1315	1.1337	1.1202	1.0232	0.97684	0.97895	0.98321	1.0519	1.0229	0.98508	0.98494	1.0099	1.0269	1.0332	1.0183
38.6874	1.5334	0.19738	0.39477	0.78954	1.1843	1.5791	1.9738	2.3686	2.7634	3.1582	3.5529	3.9477	4.3425	4.7372	5.132	5.5268	5.9215	6.3163	6.7111	7.1058	7.5006	7.8954	8.2902	8.6849	9.0797	9.4745	9.8692	10.264	10.6588	11.0535	11.4483	11.8431	12.2378	12.6326	13.0274	13.4222	13.8169	14.2117	14.6065	15.0012	15.396	15.7908	16.1855	16.5803	16.9751	17.3698	17.7646	18.1594	18.5542
38.6874	1.5334	0.00016428	0.051504	0.15366	0.25583	0.30695	0.40911	0.4602	0.46015	0.5112	0.56225	0.61343	0.71559	0.76681	0.81786	0.8688	0.97131	1.0732	1.0735	1.0736	1.1244	1.1247	1.1246	1.1753	1.1758	1.1757	1.2264	1.2269	1.2774	1.2778	1.278	1.3284	1.3289	1.3291	1.3796	1.3799	1.3288	1.329	1.329	1.3288	1.3291	1.3788	1.3801	1.3799	1.3801	1.4304	1.4301	1.329	1.329
29.2621	0.96072	0.1493	0.29859	0.59719	0.89578	1.1944	1.493	1.7916	2.0902	2.3887	2.6873	2.9859	3.2845	3.5831	3.8817	4.1803	4.4789	4.7775	5.0761	5.3747	5.6733	5.9719	6.2705	6.569	6.8676	7.1662	7.4648	7.7634	8.062	8.3606	8.6592	8.9578	9.2564	9.555	9.7043	9.8536	10.1522	10.4508	10.7493	11.0479	11.3465	11.6451	11.9437	12.2423	12.5409	12.8395	13.1381	13.4367	13.7353
29.2621	0.96072	0.054188	0.15231	0.16048	0.20848	0.2504	0.30252	0.3106	0.36065	0.40466	0.45272	0.46073	0.50478	0.55086	0.56079	0.60885	0.66089	0.70304	0.7109	0.75898	0.7609	0.80313	0.81284	0.86094	0.85316	0.86089	0.90328	0.91094	0.95715	0.95522	0.91084	0.91268	0.91073	0.95321	0.96072	0.86058	0.86053	0.86048	0.86229	0.86038	0.86032	0.86027	0.90847	0.86022	0.86017	0.89926	0.86012	0.86006	0.85641
41.1625	1.0673	0.21001	0.42003	0.84005	1.2601	1.6801	2.1001	2.5202	2.9402	3.3602	3.7802	4.2003	4.6203	5.0403	5.4603	5.8804	6.3004	6.7204	7.1404	7.5605	7.9805	8.4005	8.8205	9.2406	9.4506	9.6606	10.0806	10.5006	10.9207	11.3407	11.7607	12.1807	12.6008	13.0208	13.4408	13.8608	14.2809	14.7009	15.1209	15.5409	15.961	16.381	16.801	17.221	17.6411	18.0611	18.4811	18.9011	19.3212
41.1625	1.0673	0.10705	0.21613	0.36726	0.51221	0.51831	0.56865	0.65716	0.70754	0.76999	0.80626	0.81026	0.82021	0.82012	0.87044	0.92071	0.97103	0.9729	0.97086	0.92036	0.92027	0.96865	0.97241	1.0635	1.0673	1.0207	1.0206	1.0224	1.0204	1.0203	1.0091	0.95684	0.92122	0.9623	0.96958	0.96767	0.91907	0.91898	0.96568	0.86854	0.86667	0.81272	0.80913	0.81969	0.86117	0.86463	0.80554	0.76731	0.76206
51.4705	1.1642	0.2626	0.52521	1.0504	1.5756	2.1008	2.626	3.1513	3.6765	4.2017	4.7269	5.2521	5.7773	6.3025	6.8277	7.3529	7.8781	8.4033	8.9286	9.4538	9.979	10.5042	11.0294	11.292	11.5546	12.0798	12.605	13.1302	13.6554	14.1806	14.7059	15.2311	15.7563	16.2815	16.8067	17.3319	17.8571	18.3823	18.9075	19.4327	19.9579	20.4832	21.0084	21.5336	22.0588	22.584	23.1092	23.6344	24.1596
51.4705	1.1642	0.15189	0.20252	0.35924	0.43891	0.46048	0.51823	0.61942	0.6629	0.66759	0.72286	0.81239	0.88156	0.92977	0.9803	0.9733	0.98011	1.0329	1.125	1.1181	1.1294	1.1203	1.1314	1.1642	1.1642	1.1641	1.1333	1.1532	1.0825	1.0824	1.1177	1.1327	1.1155	1.1155	1.1048	1.0817	1.0711	1.0309	1.0328	1.0646	1.0522	1.0305	1.0584	1.0768	1.0767	1.022	0.97936	0.97922	0.97909
30.3575	1.5828	0.15488	0.30977	0.61954	0.92931	1.2391	1.5488	1.8586	2.1684	2.4782	2.7879	3.0977	3.4075	3.7172	4.027	4.3368	4.6465	4.9563	5.2661	5.5759	5.8856	6.1954	6.5052	6.8149	7.1247	7.4345	7.7442	8.054	8.3638	8.6736	8.9833	9.2931	9.6029	9.9126	10.2224	10.5322	10.8419	11.1517	11.4615	11.7713	12.081	12.3908	12.7006	13.0103	13.3201	13.6299	13.9396	14.2494	14.5592
30.3575	1.5828	0.15707	0.2036	0.36063	0.41152	0.46672	0.46885	0.50892	0.61499	0.66587	0.76548	0.81636	0.86724	0.91813	0.92658	0.97109	0.9795	1.024	1.0686	1.079	1.1829	1.1808	1.1807	1.2315	1.2315	1.1806	1.2802	1.2843	1.329	1.333	1.3309	1.3329	1.3329	1.3328	1.3348	1.3347	1.3795	1.3834	1.3854	1.4342	1.4342	1.4341	1.436	1.4339	1.4828	1.4358	1.4358	1.4749	1.4846
32.2124	1.152	0.16435	0.3287	0.6574	0.98609	1.3148	1.6435	1.9722	2.3009	2.6296	2.9583	3.287	3.4513	3.6157	3.9444	4.2731	4.6018	4.9305	5.2592	5.5879	5.9166	6.2453	6.574	6.9027	7.2313	7.56	7.8887	8.2174	8.5461	8.8748	9.2035	9.5322	9.8609	10.1896	10.5183	10.847	11.1757	11.5044	11.8331	12.1618	12.4905	12.8192	13.1479	13.4766	13.8053	14.134	14.4627	14.7914	15.1201
32.2124	1.152	0.10509	0.19997	0.25506	0.35756	0.36261	0.50498	0.59988	0.65742	0.70236	1.1096	1.1145	1.152	0.85477	0.85226	0.81217	0.81459	0.81453	0.85707	0.90704	0.91435	0.9545	0.96178	0.96177	0.96414	0.96408	1.0116	1.0092	1.0139	1.0519	1.059	1.0138	1.0066	0.95897	0.9137	0.96127	0.96357	0.96115	1.04	1.0134	1.0087	0.96334	1.0086	1.0132	1.0131	1.0584	1.063	1.0515	1.0129
37.5446	1.0143	0.19155	0.38311	0.76622	1.1493	1.5324	1.9155	2.2986	2.6818	3.0649	3.448	3.8311	4.2142	4.5973	4.9804	5.3635	5.7466	6.1297	6.5128	6.8959	7.2791	7.6622	8.0453	8.4284	8.8115	9.1946	9.5777	9.9608	10.3439	10.727	11.1101	11.4932	11.8764	12.2595	12.6426	13.0257	13.4088	13.7919	14.175	14.3666	14.5581	14.9412	15.3243	15.7074	16.0905	16.4737	16.8568	17.2399	17.623
37.5446	1.0143	0.20308	0.35268	0.41228	0.50839	0.65647	0.66403	0.66396	0.6639	0.71568	0.76302	0.76593	0.76438	0.81471	0.81464	0.76419	0.76412	0.76549	0.80862	0.81573	0.81423	0.86312	0.91344	0.95955	0.96509	0.9664	0.91594	0.95662	0.96479	0.96472	0.96465	0.91421	0.91414	0.91539	0.91531	0.91524	0.91384	0.9576	1.0066	1.0143	1.0143	0.96517	0.96509	0.96501	0.96367	0.9133	0.91323	0.91316	0.91432
46.8349	1.1725	0.23895	0.47791	0.95581	1.4337	1.9116	2.3895	2.8674	3.3453	3.8233	4.3012	4.7791	5.257	5.7349	6.2128	6.6907	7.1686	7.6465	8.1244	8.6023	9.0802	9.5581	10.036	10.514	10.9919	11.4698	11.7087	11.9477	12.4256	12.9035	13.3814	13.8593	14.3372	14.8151	15.293	15.7709	16.2488	16.7267	17.2047	17.6826	18.1605	18.6384	19.1163	19.5942	20.0721	20.55	21.0279	21.5058	21.9837
46.8349	1.1725	0.10466	0.15524	0.2564	0.35584	0.46214	0.51269	0.61554	0.61887	0.66437	0.71155	0.72153	0.76206	0.81098	0.81261	0.8648	0.91047	0.92339	0.96905	0.97378	1.0211	1.0574	1.07	1.1111	1.0715	1.1664	1.1725	1.1526	1.1127	1.0712	1.0116	1.0131	1.0175	1.0636	1.0739	1.117	1.1184	1.0245	1.0678	1.0663	1.0228	1.0227	1.0169	0.96633	0.92266	0.95239	0.92112	0.92101	0.9209
47.3669	1.1717	0.24167	0.48334	0.96667	1.45	1.9333	2.4167	2.9	3.3833	3.8667	4.35	4.8334	5.3167	5.8	6.2834	6.7667	7.25	7.7334	8.2167	8.7	9.1834	9.6667	10.15	10.6334	11.1167	11.6	12.0834	12.5667	13.0501	13.5334	14.0167	14.5001	14.9834	15.4667	15.9501	16.4334	16.9167	17.4001	17.8834	18.3667	18.8501	19.3334	19.5751	19.8168	20.3001	20.7834	21.2668	21.7501	22.2334
47.3669	1.1717	0.10406	0.15493	0.31056	0.41075	0.46378	0.50874	0.6162	0.66695	0.66686	0.71695	0.76839	0.7683	0.81841	0.86916	0.86906	0.81809	0.86883	0.92018	0.92008	0.91998	0.86901	0.91798	0.96935	1.068	1.072	1.1227	1.1226	1.1224	1.1223	1.1222	1.1216	1.1215	1.1213	1.1212	1.1187	1.0707	1.0706	1.0705	1.1203	1.1211	1.121	1.1717	1.1715	1.1206	1.1709	1.1712	1.1711	1.1706
31.0972	1.6888	0.15866	0.31732	0.63464	0.95196	1.2693	1.5866	1.9039	2.2212	2.5385	2.8559	3.1732	3.4905	3.8078	4.1251	4.4425	4.7598	5.0771	5.3944	5.7117	6.029	6.3464	6.6637	6.981	7.2983	7.6156	7.933	8.2503	8.5676	8.8849	9.2022	9.5196	9.8369	10.1542	10.4715	10.7888	11.1061	11.4235	11.7408	12.0581	12.3754	12.6927	13.0101	13.3274	13.6447	13.962	14.2793	14.5966	14.914
31.0972	1.6888	0.104	0.20799	0.31386	0.35921	0.41025	0.46878	0.51792	0.51975	0.56891	0.57073	0.66909	0.72377	0.72372	0.72367	0.72362	0.77463	0.81835	0.97859	0.97853	1.0733	1.1315	1.1314	1.1331	1.1788	1.1823	1.2279	1.2332	1.2331	1.2841	1.2858	1.3281	1.335	1.3349	1.3824	1.3858	1.4334	1.4384	1.4383	1.4383	1.4859	1.4875	1.4874	1.535	1.54	1.5399	1.5398	1.5349	1.5381
33.0704	0.76023	0.16873	0.33745	0.67491	1.0124	1.3498	1.6873	2.0247	2.3622	2.6996	3.0371	3.3745	3.712	4.0494	4.3869	4.7243	5.0618	5.3993	5.7367	5.9054	6.0742	6.4116	6.7491	7.0865	7.424	7.7614	8.0989	8.4363	8.7738	9.1112	9.4487	9.7862	10.1236	10.4611	10.7985	11.136	11.4734	11.8109	12.1483	12.4858	12.8232	13.1607	13.4981	13.8356	14.173	14.5105	14.848	15.1854	15.5229
33.0704	0.76023	0.15181	0.20367	0.35359	0.40543	0.4591	0.50349	0.50901	0.55711	0.56074	0.60886	0.61063	0.66057	0.6587	0.69782	0.66043	0.71037	0.75673	0.75138	0.76023	0.7584	0.75483	0.66015	0.6601	0.6583	0.65998	0.70995	0.70817	0.70296	0.7081	0.75804	0.75799	0.75963	0.75113	0.70116	0.65957	0.65951	0.65779	0.70937	0.70932	0.75593	0.75261	0.70918	0.70913	0.65751	0.65908	0.65902	0.65415	0.65573
45.5438	1.024	0.23237	0.46473	0.92947	1.3942	1.8589	2.3237	2.7884	3.2531	3.7179	4.1826	4.6473	5.1121	5.5768	6.0415	6.5063	6.971	7.4357	7.9005	8.3652	8.8299	9.2947	9.7594	10.2241	10.4565	10.6889	11.1536	11.6183	12.0831	12.5478	13.0125	13.4773	13.942	14.4067	14.8715	15.3362	15.8009	16.2657	16.7304	17.1951	17.6599	18.1246	18.5893	19.0541	19.5188	19.9835	20.4483	20.913	21.3777
45.5438	1.024	0.208	0.21704	0.41589	0.46837	0.51413	0.61019	0.61903	0.6604	0.67137	0.71939	0.77175	0.82195	0.82185	0.86122	0.87194	0.95527	0.97234	0.97223	0.97212	0.95513	0.97407	0.97185	1.0116	1.024	1.0218	1.0217	1.0113	0.96104	0.87068	0.87058	0.91063	0.91261	0.87032	0.90851	0.87215	0.87006	0.92022	0.9527	0.91616	0.86974	0.85802	0.81546	0.76899	0.7689	0.76118	0.75356	0.75544	0.76858
35.9629	1.1121	0.18348	0.36697	0.73394	1.1009	1.4679	1.8348	2.2018	2.5688	2.9358	3.3027	3.6697	4.0367	4.4036	4.7706	5.1376	5.5045	5.8715	6.2385	6.6054	6.9724	7.3394	7.7063	8.0733	8.4403	8.8073	9.1742	9.5412	9.9082	10.2751	10.6421	11.0091	11.376	11.5595	11.743	12.11	12.4769	12.8439	13.2109	13.5778	13.9448	14.3118	14.6788	15.0457	15.4127	15.7797	16.1466	16.5136	16.8806
35.9629	1.1121	0.055047	0.20406	0.26197	0.36322	0.40949	0.41377	0.55847	0.56557	0.56551	0.61328	0.61605	0.65825	0.66659	0.66653	0.7622	0.76766	0.81552	0.86879	0.86872	0.96187	0.96988	0.96982	0.96975	1.019	1.0203	1.0202	1.0201	1.02	1.02	1.0705	1.0705	1.0704	1.1121	1.0703	1.064	1.0196	1.0195	1.0194	1.0194	1.0193	1.0192	1.0191	1.0191	0.96373	0.96843	1.0131	0.96834	0.96944
24.6811	1.4292	0.12592	0.25185	0.5037	0.75554	1.0074	1.2592	1.5111	1.7629	2.0148	2.2666	2.5185	2.7703	3.0222	3.274	3.5259	3.7777	4.0296	4.2814	4.5333	4.7851	5.037	5.2888	5.5407	5.7925	6.0444	6.2962	6.548	6.7999	7.0517	7.3036	7.5554	7.8073	8.0591	8.311	8.5628	8.8147	9.0665	9.3184	9.5702	9.8221	10.0739	10.3258	10.5776	10.8295	11.0813	11.3332	11.585	11.8369
24.6811	1.4292	0.10198	0.10388	0.25496	0.30876	0.35693	0.36065	0.46165	0.46255	0.51349	0.51255	0.51343	0.61355	0.66362	0.76556	0.76822	0.8183	0.91845	0.92106	0.92015	0.97112	0.97195	1.022	1.0228	1.1248	1.1239	1.1723	1.1757	1.1748	1.1756	1.2257	1.2257	1.2265	1.2264	1.2757	1.2773	1.3282	1.3282	1.3281	1.3281	1.328	1.328	1.3781	1.3789	1.3788	1.3788	1.3787	1.3787	1.3786
33.1336	0.95578	0.16905	0.3381	0.6762	1.0143	1.3524	1.6905	2.0286	2.3667	2.7048	3.0429	3.381	3.7191	4.0572	4.3953	4.7334	5.0715	5.4096	5.7477	6.0858	6.4239	6.762	7.1001	7.2691	7.4382	7.7763	8.1144	8.4525	8.7905	9.1286	9.4667	9.8048	10.1429	10.481	10.8191	11.1572	11.4953	11.8334	12.1715	12.5096	12.8477	13.1858	13.5239	13.862	14.2001	14.5382	14.8763	15.2144	15.5525
33.1336	0.95578	0.10124	0.10563	0.19956	0.20391	0.29358	0.29936	0.35356	0.45048	0.54883	0.60578	0.70409	0.75255	0.75531	0.79682	0.75664	0.79958	0.80643	0.84806	0.85485	0.89927	0.906	0.94911	0.95578	0.90586	0.90448	0.90315	0.90572	0.90044	0.89783	0.90559	0.90424	0.85433	0.85427	0.80564	0.80431	0.89899	0.90525	0.90394	0.90512	0.90506	0.95119	0.95482	0.95476	0.95348	0.95462	0.95456	0.9533	0.95442
37.4058	0.95806	0.19085	0.38169	0.76338	1.1451	1.5268	1.9085	2.2902	2.6718	3.0535	3.4352	3.8169	4.1986	4.5803	4.962	5.3437	5.7254	6.1071	6.4888	6.8705	7.2522	7.6338	8.0155	8.3972	8.7789	9.1606	9.5423	9.924	10.3057	10.6874	11.0691	11.4508	11.6416	11.8325	12.2142	12.5958	12.9775	13.3592	13.7409	14.1226	14.5043	14.886	15.2677	15.6494	16.0311	16.4128	16.7945	17.1762	17.5578
37.4058	0.95806	0.15264	0.25205	0.30722	0.50407	0.50797	0.55423	0.60827	0.60821	0.65263	0.65831	0.65919	0.70465	0.70834	0.75665	0.75843	0.75837	0.80581	0.80846	0.80485	0.75903	0.80913	0.80818	0.80812	0.80805	0.80799	0.80792	0.85555	0.90815	0.90889	0.90882	0.95409	0.95806	0.95799	0.95792	0.95785	0.95778	0.90828	0.9082	0.90737	0.95301	0.95521	0.90722	0.95728	0.95721	0.95784	0.95356	0.90757	0.9068
44.8202	1.1667	0.22867	0.45735	0.9147	1.372	1.8294	2.2867	2.7441	3.2014	3.6588	4.1161	4.5735	5.0308	5.4882	5.9455	6.4029	6.8602	7.3176	7.7749	8.2323	8.6896	9.147	9.6043	10.0617	10.519	10.9764	11.4337	11.8911	12.3484	12.8058	13.2631	13.7205	14.1778	14.6352	15.0925	15.3212	15.5499	16.0072	16.4645	16.9219	17.3792	17.8366	18.2939	18.7513	19.2086	19.666	20.1233	20.5807	21.038
44.8202	1.1667	0.11111	0.15902	0.37099	0.41381	0.52224	0.60805	0.62055	0.62549	0.62291	0.66834	0.7138	0.72607	0.72352	0.769	0.82428	0.82662	0.87457	0.92011	0.92726	0.92715	0.97752	1.0183	1.0545	1.0277	1.1144	1.078	1.1167	1.0779	1.0754	1.0615	1.0776	1.0775	1.1141	1.1255	1.1667	1.1276	1.1275	1.1094	1.0724	1.0612	1.0263	1.0262	1.0611	1.026	1.0676	1.0632	0.97539	0.97527
46.9008	1.1247	0.23929	0.47858	0.95716	1.4357	1.9143	2.3929	2.8715	3.3501	3.8286	4.3072	4.7858	5.2644	5.743	6.2215	6.7001	7.1787	7.6573	8.1358	8.6144	9.093	9.5716	10.0502	10.5287	11.0073	11.4859	11.9645	12.4431	12.9216	13.4002	13.8788	14.3574	14.836	15.3145	15.7931	16.2717	16.7503	17.2289	17.7074	18.186	18.6646	19.1432	19.6217	20.1003	20.5789	21.0575	21.5361	21.7754	22.0146
46.9008	1.1247	0.1565	0.25565	0.40826	0.46802	0.51501	0.56958	0.56949	0.66739	0.67103	0.67094	0.67084	0.7192	0.77235	0.81717	0.82303	0.82293	0.87365	0.87355	0.86772	0.82253	0.8213	0.87094	0.92059	0.92385	0.9735	0.97449	0.97438	0.97321	1.025	1.0757	1.0755	1.0754	1.0702	1.0244	1.0243	1.0242	1.0241	1.0191	0.97311	0.973	1.017	1.0236	1.0705	1.0742	1.0741	1.074	1.1247	1.12
31.3838	1.5404	0.16012	0.32024	0.64049	0.96073	1.281	1.6012	1.9215	2.2417	2.5619	2.8822	3.2024	3.5227	3.8429	4.1632	4.4834	4.8036	5.1239	5.4441	5.7644	6.0846	6.4049	6.7251	7.0453	7.3656	7.6858	8.0061	8.3263	8.6465	8.9668	9.287	9.6073	9.9275	10.2478	10.568	10.8882	11.2085	11.5287	11.849	12.1692	12.4895	12.8097	13.1299	13.4502	13.7704	14.0907	14.4109	14.7312	15.0514
31.3838	1.5404	0.10218	0.1593	0.30653	0.31653	0.36559	0.41466	0.51283	0.52073	0.52068	0.57174	0.57169	0.56776	0.57164	0.62266	0.77197	0.77581	0.92895	0.97994	1.0252	1.0309	1.0309	1.0818	1.0837	1.1857	1.1857	1.2273	1.231	1.1837	1.2347	1.2291	1.1835	1.229	1.2345	1.2855	1.2873	1.2872	1.3364	1.3327	1.3364	1.3363	1.3819	1.3872	1.3872	1.4346	1.4346	1.3378	1.3377	1.3376
28.862	0.84222	0.14726	0.29451	0.58902	0.88353	1.178	1.4726	1.7671	2.0616	2.3561	2.6506	2.9451	3.2396	3.5341	3.8286	4.1231	4.4177	4.7122	5.0067	5.3012	5.5957	5.8902	6.1847	6.4792	6.7737	7.0682	7.3628	7.6573	7.9518	8.2463	8.5408	8.8353	9.1298	9.4243	9.7188	10.0134	10.3079	10.6024	10.7496	10.8969	11.1914	11.4859	11.7804	12.0749	12.3694	12.6639	12.9585	13.253	13.5475
28.862	0.84222	0.0055794	0.10501	0.21002	0.29834	0.40054	0.46131	0.50823	0.51096	0.51091	0.5551	0.59932	0.61025	0.65173	0.65989	0.65984	0.70137	0.70947	0.70943	0.7483	0.75906	0.759	0.7899	0.79795	0.80863	0.80857	0.80321	0.80852	0.80053	0.75874	0.75869	0.75864	0.8004	0.80564	0.80038	0.8082	0.80034	0.75843	0.84222	0.75842	0.75838	0.75061	0.75832	0.75827	0.80537	0.75821	0.80275	0.80783	0.81032
36.9166	0.95728	0.18835	0.3767	0.7534	1.1301	1.5068	1.8835	2.2602	2.6369	3.0136	3.3903	3.767	4.1437	4.5204	4.8971	5.2738	5.6505	6.0272	6.4039	6.7806	7.1573	7.534	7.9107	8.2874	8.6641	9.0408	9.4175	9.7942	10.1709	10.5476	10.9243	11.301	11.6777	12.0544	12.4311	12.8078	13.1845	13.5612	13.9379	14.1262	14.3146	14.6913	15.068	15.4447	15.8214	16.1981	16.5748	16.9515	17.3282
36.9166	0.95728	0.1068	0.16544	0.31192	0.36213	0.50863	0.51689	0.51682	0.51676	0.6151	0.7155	0.71748	0.75545	0.76758	0.76751	0.76541	0.81554	0.81547	0.8154	0.81533	0.81526	0.86346	0.91554	0.91547	0.9154	0.91532	0.85729	0.809	0.80705	0.90932	0.91501	0.91494	0.91487	0.90346	0.86456	0.81432	0.81425	0.81418	0.90338	0.95728	0.91445	0.90887	0.81398	0.85499	0.855	0.86403	0.86396	0.86389	0.86382
44.927	1.1566	0.22922	0.45844	0.91688	1.3753	1.8338	2.2922	2.7506	3.2091	3.6675	4.126	4.5844	5.0428	5.5013	5.9597	6.4181	6.8766	7.335	7.7935	8.2519	8.7103	9.1688	9.6272	10.0857	10.5441	11.0025	11.461	11.9194	12.3779	12.6071	12.8363	13.2947	13.7532	14.2116	14.67	15.1285	15.5869	16.0454	16.5038	16.9622	17.4207	17.8791	18.3376	18.796	19.2544	19.7129	20.1713	20.6298	21.0882
44.927	1.1566	0.16088	0.25533	0.32168	0.36252	0.4256	0.46647	0.52001	0.57983	0.6239	0.70908	0.68051	0.73086	0.77809	0.83155	0.88188	0.91988	0.92598	0.92285	0.9457	0.91667	0.9701	1.0174	1.0708	1.0648	1.0648	1.0827	1.0647	1.13	1.1566	1.121	1.118	1.1239	1.1238	1.0616	1.085	1.1149	1.0228	1.0315	1.0644	1.0313	1.0586	1.0311	1.0339	1.0813	1.0337	1.0166	0.97744	0.91003
42.415	1.2353	0.2164	0.43281	0.86561	1.2984	1.7312	2.164	2.5968	3.0296	3.4624	3.8953	4.3281	4.7609	5.1937	5.6265	6.0593	6.4921	6.9249	7.3577	7.7905	8.2233	8.6561	9.0889	9.5217	9.9545	10.3873	10.8201	11.253	11.6858	12.1186	12.5514	12.9842	13.417	13.8498	14.2826	14.7154	15.1482	15.581	16.0138	16.4466	16.8794	17.3122	17.745	18.1778	18.6107	19.0435	19.4763	19.9091	20.3419
42.415	1.2353	0.1073	0.1638	0.25964	0.4148	0.47407	0.51347	0.53039	0.5811	0.61775	0.6713	0.71366	0.73313	0.7755	0.68224	0.73022	0.77266	0.82064	0.8343	0.885	0.8849	0.92199	0.93549	0.93539	0.98068	1.0233	1.0714	1.0366	1.0179	1.0205	1.0818	1.0791	1.0362	1.0204	1.0764	1.0867	1.1296	1.1321	1.0865	1.0787	1.0863	1.1242	1.2282	1.2231	1.2281	1.1875	1.1874	1.2154	1.1872
28.2382	1.4884	0.14407	0.28814	0.57629	0.86443	1.1526	1.4407	1.7289	2.017	2.3052	2.5933	2.8814	3.1696	3.4577	3.7459	4.034	4.3222	4.6103	4.8985	5.1866	5.4748	5.7629	6.051	6.3392	6.6273	6.9155	7.2036	7.4918	7.7799	8.0681	8.3562	8.6443	8.9325	9.2206	9.5088	9.7969	10.0851	10.3732	10.6614	10.9495	11.2377	11.5258	11.8139	12.1021	12.3902	12.6784	12.9665	13.2547	13.5428
28.2382	1.4884	0.15684	0.16193	0.25911	0.31361	0.31526	0.46364	0.46696	0.51972	0.51802	0.51799	0.5625	0.6664	0.767	0.77516	0.87575	0.87571	0.87728	0.92834	0.92668	0.97933	1.024	1.0288	1.0767	1.1836	1.182	1.1835	1.1834	1.2267	1.2345	1.2344	1.2824	1.2854	1.2854	1.2838	1.2852	1.3363	1.3317	1.2807	1.2852	1.2851	1.285	1.285	1.3301	1.336	1.336	1.3767	1.3344	1.3358
29.5691	0.9467	0.15086	0.30173	0.60345	0.90518	1.2069	1.5086	1.8104	2.1121	2.4138	2.7155	3.0173	3.319	3.6207	3.9224	4.2242	4.5259	4.8276	5.1293	5.4311	5.7328	6.0345	6.3362	6.638	6.9397	7.2414	7.5431	7.8449	8.1466	8.4483	8.75	9.0518	9.3535	9.6552	9.9569	10.2587	10.5604	10.8621	11.1638	11.4656	11.7673	12.069	12.2199	12.3707	12.6725	12.9742	13.2759	13.5776	13.8794
29.5691	0.9467	0.14959	0.20519	0.29918	0.34904	0.35854	0.45632	0.4986	0.50801	0.55784	0.60393	0.64817	0.7073	0.70726	0.70721	0.70716	0.75514	0.75694	0.75872	0.75684	0.75679	0.79753	0.80656	0.80111	0.80291	0.80646	0.85627	0.85622	0.85617	0.85789	0.85607	0.85601	0.85772	0.85591	0.90397	0.90567	0.89869	0.85575	0.8557	0.8058	0.84874	0.85555	0.9467	0.90704	0.90529	0.90524	0.90519	0.85534	0.85528
39.4493	0.97007	0.20127	0.40254	0.80509	1.2076	1.6102	2.0127	2.4153	2.8178	3.2204	3.6229	4.0254	4.428	4.8305	5.2331	5.6356	6.0382	6.4407	6.8433	7.2458	7.6483	8.0509	8.4534	8.856	9.2585	9.6611	10.0636	10.4661	10.6674	10.8687	11.2712	11.6738	12.0763	12.4789	12.8814	13.284	13.6865	14.089	14.4916	14.8941	15.2967	15.6992	16.1018	16.5043	16.9069	17.3094	17.7119	18.1145	18.517
39.4493	0.97007	0.10031	0.15046	0.31166	0.45405	0.50419	0.55433	0.65464	0.67056	0.67047	0.70734	0.72049	0.71516	0.65976	0.67017	0.75999	0.77034	0.80486	0.82034	0.85494	0.86777	0.82015	0.84721	0.82003	0.85992	0.87002	0.91249	0.96511	0.97007	0.95747	0.95497	0.95498	0.86962	0.86954	0.89984	0.86942	0.91211	0.8693	0.86921	0.91928	0.91919	0.91916	0.91907	0.86889	0.85442	0.85443	0.81859	0.81851	0.76123
42.6762	1.1133	0.21774	0.43547	0.87094	1.3064	1.7419	2.1774	2.6128	3.0483	3.4838	3.9192	4.3547	4.7902	5.2257	5.6611	6.0966	6.5321	6.9675	7.403	7.8385	8.274	8.7094	9.1449	9.5804	10.0158	10.2336	10.4513	10.8868	11.3223	11.7577	12.1932	12.6287	13.0641	13.4996	13.9351	14.3706	14.806	15.2415	15.677	16.1124	16.5479	16.9834	17.4189	17.8543	18.2898	18.7253	19.1607	19.5962	20.0317
42.6762	1.1133	0.10759	0.16677	0.2635	0.36881	0.40647	0.51604	0.56866	0.61492	0.66331	0.67167	0.758	0.77257	0.77456	0.77446	0.77437	0.77428	0.80836	0.8711	0.96399	1.0226	1.069	1.075	1.0749	1.0748	1.1133	1.0766	1.0647	1.0259	1.0258	1.0257	1.0548	0.92268	0.92259	0.9225	0.92241	0.92232	0.92411	0.92401	0.9183	0.87335	0.89959	0.91259	0.96491	0.97221	0.97211	0.97202	1.0115	0.97009
34.7657	1.2306	0.17738	0.35475	0.70951	1.0643	1.419	1.7738	2.1285	2.4833	2.838	3.1928	3.5475	3.9023	4.257	4.6118	4.9665	5.3213	5.676	6.0308	6.3855	6.7403	7.0951	7.4498	7.8046	8.1593	8.5141	8.8688	9.2236	9.5783	9.9331	10.2878	10.6426	10.9973	11.3521	11.7068	12.0616	12.4163	12.7711	13.1258	13.4806	13.8353	14.1901	14.5449	14.8996	15.2544	15.6091	15.9639	16.3186	16.496
34.7657	1.2306	0.1017	0.20564	0.30732	0.31625	0.40897	0.5195	0.55922	0.57246	0.62323	0.62316	0.62311	0.62305	0.62081	0.57209	0.72018	0.76882	0.82603	0.82597	0.86817	0.87668	0.87661	0.87654	0.96539	0.97802	1.0796	1.0796	1.0795	1.0794	1.1281	1.1301	1.13	1.1299	1.1766	1.1786	1.1298	1.1317	1.1296	1.1174	1.0787	1.0786	1.1294	1.1293	1.1781	1.1292	1.174	1.1799	1.2208	1.2306
23.8053	1.5393	0.12146	0.24291	0.48582	0.72873	0.97165	1.2146	1.4575	1.7004	1.9433	2.1862	2.4291	2.672	2.9149	3.1579	3.4008	3.6437	3.8866	4.1295	4.3724	4.6153	4.8582	5.1011	5.3441	5.587	5.8299	6.0728	6.3157	6.5586	6.8015	7.0444	7.2873	7.5303	7.7732	8.0161	8.259	8.5019	8.7448	8.9877	9.2306	9.4736	9.7165	9.9594	10.2023	10.4452	10.6881	10.931	11.1739	11.4168
23.8053	1.5393	0.15335	0.15683	0.25905	0.3136	0.36297	0.36468	0.41403	0.41572	0.41399	0.41567	0.51615	0.56215	0.61831	0.61997	0.72041	0.72206	0.72035	0.722	0.7203	0.76638	0.77135	0.87521	0.92133	1.0251	1.0268	1.1257	1.1306	1.1767	1.1816	1.1816	1.231	1.2326	1.2836	1.2836	1.2835	1.2835	1.3345	1.3345	1.3345	1.3824	1.3855	1.3854	1.3854	1.3853	1.3853	1.4317	1.4363	1.4362
22.2273	0.79387	0.1134	0.22681	0.45362	0.68043	0.90724	1.134	1.3609	1.5877	1.8145	2.0413	2.2681	2.4949	2.7217	2.9485	3.1753	3.4021	3.629	3.8558	4.0826	4.3094	4.5362	4.763	4.9898	5.2166	5.33	5.4434	5.6702	5.897	6.1239	6.3507	6.5775	6.8043	7.0311	7.2579	7.4847	7.7115	7.9383	8.1651	8.392	8.6188	8.8456	9.0724	9.2992	9.526	9.7528	9.9796	10.2064	10.4332
22.2273	0.79387	0.052712	0.058529	0.15232	0.20212	0.49812	0.50969	0.55081	0.55946	0.55654	0.60918	0.75854	0.75851	0.75847	0.75844	0.7584	0.75267	0.70856	0.75834	0.74979	0.7085	0.75545	0.75825	0.75822	0.75818	0.79387	0.75815	0.75812	0.75809	0.70829	0.70825	0.69988	0.60311	0.50075	0.45651	0.50073	0.50904	0.60856	0.70807	0.70803	0.708	0.74951	0.78831	0.75775	0.75771	0.75768	0.75219	0.69694	0.65806
37.6372	0.96543	0.19203	0.38405	0.76811	1.1522	1.5362	1.9203	2.3043	2.6884	3.0724	3.4565	3.8405	4.2246	4.6086	4.9927	5.3767	5.7608	6.1449	6.5289	6.913	7.297	7.6811	8.0651	8.2571	8.4492	8.8332	9.2173	9.6013	9.9854	10.3694	10.7535	11.1375	11.5216	11.9056	12.2897	12.6738	13.0578	13.4419	13.8259	14.21	14.594	14.9781	15.3621	15.7462	16.1302	16.5143	16.8983	17.2824	17.6664
37.6372	0.96543	0.10241	0.15448	0.25686	0.41127	0.50504	0.56389	0.70805	0.76681	0.81201	0.81702	0.81526	0.86554	0.86547	0.8654	0.86698	0.8669	0.90897	0.91546	0.91538	0.91531	0.91524	0.95748	0.96543	0.91667	0.96534	0.96526	0.96519	0.96512	0.95884	0.86597	0.86589	0.86427	0.8642	0.86413	0.86406	0.90676	0.90675	0.90526	0.86388	0.85938	0.8076	0.76314	0.76453	0.76446	0.76438	0.80311	0.75429	0.76283
42.513	1.1158	0.2169	0.43381	0.86761	1.3014	1.7352	2.169	2.6028	3.0366	3.4704	3.9043	4.3381	4.7719	5.2057	5.6395	6.0733	6.5071	6.9409	7.3747	7.8085	8.2423	8.6761	9.1099	9.5437	9.9775	10.4113	10.8451	11.2789	11.7128	12.1466	12.5804	13.0142	13.448	13.8818	14.3156	14.7494	15.1832	15.617	16.0508	16.4846	16.9184	17.3522	17.786	18.2198	18.6536	19.0874	19.5213	19.9551	20.3889
42.513	1.1158	0.2071	0.26707	0.31059	0.40475	0.45533	0.47155	0.57034	0.72432	0.76106	0.85995	0.92644	0.96785	1.0161	1.0274	1.0577	1.0644	1.0621	1.0116	1.0138	0.96982	0.96096	0.97631	1.0137	0.97836	1.0245	1.0288	1.0286	1.02	0.97791	0.9778	1.0262	1.0639	1.0787	1.0765	1.0659	1.0257	1.0679	1.0617	1.0761	1.076	1.0759	1.11	1.0636	1.0272	1.0777	1.0775	1.0734	1.0228
36.0307	1.2316	0.18383	0.36766	0.73532	1.103	1.4706	1.8383	2.206	2.5736	2.9413	3.3089	3.6766	4.0443	4.4119	4.7796	5.1472	5.5149	5.8826	6.2502	6.6179	6.9855	7.3532	7.7209	8.0885	8.4562	8.8238	9.1915	9.5592	9.9268	10.2945	10.6621	11.0298	11.3975	11.7651	12.1328	12.5004	12.8681	13.2358	13.6034	13.9711	14.3387	14.7064	15.0741	15.4417	15.8094	16.177	16.3609	16.5447	16.9124
36.0307	1.2316	0.052739	0.15462	0.26542	0.3619	0.46196	0.56203	0.57083	0.62168	0.62162	0.72336	0.7742	0.7232	0.72313	0.72307	0.81803	0.87569	0.97581	1.0182	1.0283	1.1233	1.13	1.1742	1.1808	1.1724	1.1297	1.1313	1.1789	1.1804	1.1804	1.1293	1.1309	1.1785	1.18	1.18	1.1799	1.1814	1.1289	1.1288	1.1287	1.1209	1.1225	1.1286	1.1285	1.1793	1.2226	1.2316	1.23	1.2299
26.5235	1.4329	0.13532	0.27065	0.5413	0.81194	1.0826	1.3532	1.6239	1.8945	2.1652	2.4358	2.7065	2.9771	3.2478	3.5184	3.7891	4.0597	4.3304	4.601	4.8717	5.1423	5.413	5.6836	5.9542	6.2249	6.4955	6.7662	7.0368	7.3075	7.5781	7.8488	8.1194	8.3901	8.6607	8.9314	9.202	9.4727	9.7433	10.014	10.2846	10.5553	10.8259	11.0966	11.3672	11.6379	11.9085	12.1791	12.4498	12.7204
26.5235	1.4329	0.15722	0.25948	0.35984	0.41856	0.46777	0.46963	0.51885	0.56619	0.57181	0.62104	0.62288	0.66652	0.67395	0.6739	0.67386	0.72312	0.72492	0.72488	0.72484	0.7248	0.8197	0.82695	0.87799	0.87795	0.92904	0.92899	0.92894	0.9289	0.92885	0.9288	0.92876	0.92871	0.92866	0.92861	0.96917	0.92159	0.87745	0.87046	0.87567	0.87737	0.87732	0.92835	0.9283	0.92825	0.9282	0.97928	0.97923	1.0302
32.0065	0.55447	0.1633	0.3266	0.65319	0.97979	1.3064	1.633	1.9596	2.2862	2.6128	2.9394	3.266	3.5926	3.9192	4.2458	4.5724	4.899	5.2256	5.5522	5.8788	6.2054	6.5319	6.8585	7.1851	7.5117	7.8383	8.1649	8.4915	8.8181	9.1447	9.4713	9.7979	10.1245	10.4511	10.7777	11.1043	11.4309	11.7575	12.0841	12.4107	12.7373	13.0639	13.3905	13.7171	14.0437	14.3703	14.6969	15.0235	15.3501
32.0065	0.55447	0.10365	0.20727	0.30594	0.40582	0.35578	0.30575	0.3057	0.30566	0.4055	0.45423	0.45655	0.40537	0.40533	0.39953	0.30539	0.30079	0.25312	0.20542	0.25195	0.2553	0.25416	0.30296	0.29964	0.2508	0.25516	0.25513	0.30504	0.30071	0.25503	0.30281	0.30174	0.25494	0.2549	0.25486	0.3027	0.30473	0.3047	0.30365	0.30261	0.35252	0.35051	0.3515	0.35444	0.40139	0.40431	0.40427	0.40423	0.40419
38.1573	1.1628	0.19468	0.38936	0.77872	1.1681	1.5574	1.9468	2.3362	2.7255	3.1149	3.5042	3.8936	4.283	4.6723	5.0617	5.451	5.8404	6.2298	6.6191	7.0085	7.3978	7.7872	8.1766	8.5659	8.9553	9.3446	9.5393	9.734	10.1234	10.5127	10.9021	11.2914	11.6808	12.0702	12.4595	12.8489	13.2382	13.6276	14.017	14.4063	14.7957	15.185	15.5744	15.9638	16.3531	16.7425	17.1318	17.5212	17.9106
38.1573	1.1628	0.15395	0.20332	0.20714	0.25363	0.2574	0.30676	0.30765	0.3076	0.35514	0.45578	0.45847	0.50874	0.50868	0.55985	0.60838	0.70554	0.76015	0.81129	0.91097	0.9109	0.91084	1.0114	1.0624	1.1118	1.162	1.1628	1.1123	1.1115	1.1114	1.1121	1.112	1.0608	0.96009	0.91044	0.90669	0.85929	0.85922	0.90658	0.91011	1.0078	1.0581	1.0608	1.0607	1.0097	1.0062	0.95992	0.95985	1.0094
47.0685	1.1263	0.24015	0.48029	0.96058	1.4409	1.9212	2.4015	2.8817	3.362	3.8423	4.3226	4.8029	5.2832	5.7635	6.2438	6.7241	7.2044	7.6847	8.1649	8.6452	9.1255	9.6058	10.0861	10.5664	11.0467	11.527	12.0073	12.4876	12.9679	13.4481	13.9284	14.4087	14.889	15.3693	15.8496	16.0897	16.3299	16.8102	17.2905	17.7708	18.2511	18.7313	19.2116	19.6919	20.1722	20.6525	21.1328	21.6131	22.0934
47.0685	1.1263	0.10566	0.20218	0.35838	0.46173	0.56055	0.65489	0.65041	0.70106	0.71	0.7561	0.75833	0.75839	0.76278	0.8726	0.91222	0.92741	0.96278	0.96923	0.97564	0.96487	1.0154	1.0447	1.0554	1.068	1.0659	1.0659	1.07	1.0298	1.1061	1.0802	1.1245	1.1163	1.1143	1.1163	1.1263	1.0777	1.1042	1.029	1.021	1.0229	1.0287	1.0266	0.97596	0.97584	0.96611	0.97182	1.0261	1.026
55.2776	1.232	0.28203	0.56406	1.1281	1.6922	2.2562	2.8203	3.3843	3.9484	4.5125	5.0765	5.6406	6.2046	6.7687	7.3327	7.8968	8.4609	9.0249	9.589	10.153	10.7171	11.2811	11.8452	12.4093	12.9733	13.5374	14.1014	14.6655	14.9475	15.2296	15.7936	16.3577	16.9217	17.4858	18.0498	18.6139	19.178	19.742	20.3061	20.8701	21.4342	21.9982	22.5623	23.1264	23.6904	24.2545	24.8185	25.3826	25.9466
55.2776	1.232	0.10866	0.11538	0.16489	0.268	0.26658	0.31871	0.36823	0.41905	0.51824	0.57161	0.62365	0.72166	0.82589	0.82699	0.92741	0.97579	0.97809	0.9282	1.0193	1.0794	1.0804	1.1266	1.1819	1.1806	1.1816	1.1804	1.1802	1.232	1.2276	1.1299	1.1287	1.1805	1.1793	1.1791	1.18	1.1788	1.2106	1.1786	1.1794	1.1783	1.1282	1.1704	1.1788	1.1787	1.1776	1.1784	1.1702	1.1211
34.5987	1.6423	0.17652	0.35305	0.7061	1.0591	1.4122	1.7652	2.1183	2.4713	2.8244	3.1774	3.5305	3.8835	4.2366	4.5896	4.9427	5.2957	5.6488	6.0018	6.3549	6.7079	7.061	7.414	7.7671	8.1201	8.4732	8.8262	9.1793	9.5323	9.8853	10.2384	10.5914	10.9445	11.2975	11.6506	12.0036	12.3567	12.7097	13.0628	13.4158	13.7689	14.1219	14.475	14.828	15.1811	15.5341	15.8872	16.2402	16.5933
34.5987	1.6423	0.20471	0.20975	0.26258	0.31708	0.46558	0.47052	0.51175	0.51996	0.56454	0.57105	0.66684	0.77077	0.82833	0.82666	0.87935	0.87769	0.97994	1.0279	1.0837	1.2339	1.237	1.2787	1.288	1.2864	1.2879	1.2863	1.3358	1.3373	1.3387	1.3838	1.3897	1.3897	1.3896	1.4347	1.4406	1.4858	1.4916	1.4915	1.4914	1.4914	1.4388	1.4402	1.4401	1.44	1.4399	1.4399	1.4398	1.4397
32.3282	1.1046	0.16494	0.32988	0.65976	0.98964	1.3195	1.6494	1.9793	2.3092	2.639	2.9689	3.2988	3.6287	3.9586	4.2884	4.6183	4.9482	5.2781	5.6079	5.9378	6.2677	6.5976	6.9275	7.2573	7.5872	7.9171	8.247	8.5769	8.9067	9.0717	9.2366	9.5665	9.8964	10.2263	10.5561	10.886	11.2159	11.5458	11.8757	12.2055	12.5354	12.8653	13.1952	13.5251	13.8549	14.1848	14.5147	14.8446	15.1745
32.3282	1.1046	0.099866	0.10645	0.20192	0.21066	0.2562	0.35823	0.40597	0.46238	0.51227	0.64912	0.69905	0.75112	0.70973	0.76175	0.80527	0.85095	0.86148	0.90085	0.85931	0.9113	0.90293	0.90915	0.91122	0.99864	1.0089	1.0444	1.0109	1.0547	1.1046	1.0607	1.0108	1.0465	0.9608	0.95471	0.91077	0.9107	0.94464	0.90864	0.95059	0.96045	0.96038	0.95051	0.95442	0.99066	0.95829	0.96016	0.9601	0.96003
37.5307	0.96478	0.19148	0.38297	0.76593	1.1489	1.5319	1.9148	2.2978	2.6808	3.0637	3.4467	3.8297	4.2126	4.5956	4.9786	5.3615	5.7445	6.1275	6.5104	6.8934	7.2764	7.6593	8.0423	8.4253	8.8082	9.1912	9.3827	9.5742	9.9571	10.3401	10.7231	11.106	11.489	11.872	12.2549	12.6379	13.0209	13.4038	13.7868	14.1698	14.5527	14.9357	15.3187	15.7016	16.0846	16.4676	16.8505	17.2335	17.6165
37.5307	0.96478	0.20156	0.20694	0.31034	0.35935	0.45477	0.46135	0.51166	0.61232	0.65875	0.66388	0.71287	0.71281	0.71274	0.71268	0.76174	0.81328	0.85861	0.86476	0.86468	0.86338	0.86331	0.86324	0.86317	0.91343	0.96367	0.96478	0.9647	0.96345	0.96338	0.90949	0.86257	0.86136	0.86134	0.86354	0.86346	0.8556	0.91261	0.91254	0.91247	0.96275	0.96053	0.91231	0.80845	0.76126	0.76015	0.71083	0.71077	0.70555
46.5064	1.0108	0.23728	0.47455	0.94911	1.4237	1.8982	2.3728	2.8473	3.3219	3.7964	4.271	4.7455	5.2201	5.6947	6.1692	6.6438	7.1183	7.5929	8.0674	8.542	9.0165	9.4911	9.9657	10.4402	10.6775	10.9148	11.3893	11.8639	12.3384	12.813	13.2875	13.7621	14.2366	14.7112	15.1858	15.6603	16.1349	16.6094	17.084	17.5585	18.0331	18.5076	18.9822	19.4567	19.9313	20.4059	20.8804	21.355	21.8295
46.5064	1.0108	0.20252	0.20816	0.31359	0.36135	0.46532	0.51313	0.56096	0.56773	0.61285	0.66477	0.71	0.71928	0.7632	0.76972	0.76962	0.76567	0.76947	0.81996	0.87049	0.87038	0.86903	0.96645	0.97133	1.0108	0.97117	0.96986	0.9204	0.96492	0.91197	0.96374	0.91897	0.86947	0.90729	0.86931	0.91641	0.91297	0.9107	0.91958	0.97009	0.96233	0.96448	0.96446	0.91917	0.96116	0.91901	0.9189	0.9188	0.95696
44.4957	1.2236	0.22702	0.45404	0.90807	1.3621	1.8161	2.2702	2.7242	3.1783	3.6323	4.0863	4.5404	4.9944	5.4484	5.9025	6.3565	6.8106	7.2646	7.7186	8.1727	8.6267	9.0807	9.5348	9.9888	10.4429	10.8969	11.3509	11.805	12.259	12.713	13.1671	13.6211	14.0752	14.5292	14.9832	15.4373	15.6643	15.8913	16.3453	16.7994	17.2534	17.7075	18.1615	18.6155	19.0696	19.5236	19.9776	20.4317	20.8857
44.4957	1.2236	0.15268	0.16029	0.35813	0.41467	0.458	0.47111	0.56532	0.57272	0.62354	0.67436	0.72334	0.77233	0.77591	0.76859	0.77758	0.77569	0.77739	0.77551	0.81568	0.86653	0.97179	1.0209	1.0717	1.0821	1.082	1.1242	1.1647	1.1309	1.1325	1.1324	1.1306	1.1321	1.1779	1.1828	1.1827	1.2236	1.1825	1.0792	1.0807	1.0806	1.0789	1.1217	1.1295	1.1787	1.1818	1.1817	1.1785	1.1692
31.5517	1.5377	0.16098	0.32196	0.64391	0.96587	1.2878	1.6098	1.9317	2.2537	2.5756	2.8976	3.2196	3.5415	3.8635	4.1854	4.5074	4.8293	5.1513	5.4732	5.7952	6.1172	6.4391	6.7611	7.083	7.405	7.7269	8.0489	8.3709	8.6928	9.0148	9.3367	9.6587	9.9806	10.3026	10.6245	10.9465	11.2685	11.5904	11.9124	12.2343	12.5563	12.8782	13.2002	13.5221	13.8441	14.1661	14.488	14.81	15.1319
31.5517	1.5377	0.10423	0.16142	0.26562	0.35968	0.36773	0.4699	0.51896	0.52093	0.56601	0.57195	0.61904	0.62296	0.62291	0.62287	0.62282	0.66606	0.71714	0.77789	0.87417	0.92137	0.92906	0.98005	1.0253	1.031	1.0783	1.082	1.082	1.0819	1.1292	1.1329	1.2256	1.2349	1.2348	1.2366	1.2365	1.2365	1.2838	1.2874	1.3311	1.3347	1.2873	1.3347	1.3346	1.2853	1.3857	1.3874	1.3873	1.3872
26.8647	0.75451	0.13706	0.27413	0.54826	0.82239	1.0965	1.3706	1.6448	1.9189	2.193	2.4672	2.7413	3.0154	3.2896	3.5637	3.8378	4.1119	4.3861	4.6602	4.9343	5.2085	5.4826	5.7567	6.0309	6.305	6.5791	6.8532	7.1274	7.4015	7.6756	7.9498	8.2239	8.498	8.7722	9.0463	9.3204	9.5945	9.8687	10.1428	10.4169	10.554	10.6911	10.9652	11.2393	11.5135	11.7876	12.0617	12.3358	12.61
26.8647	0.75451	0.053195	0.15791	0.25595	0.35563	0.30573	0.25582	0.25578	0.25738	0.30719	0.30554	0.35534	0.40034	0.40514	0.45494	0.55298	0.55613	0.55609	0.55447	0.50462	0.55287	0.55441	0.55593	0.6057	0.65241	0.65547	0.65389	0.65385	0.65382	0.64921	0.60546	0.6522	0.65518	0.70347	0.70343	0.70339	0.70336	0.7048	0.70476	0.74864	0.75451	0.75446	0.74715	0.70318	0.70314	0.70454	0.7045	0.70446	0.70442
36.5051	0.86513	0.18625	0.3725	0.745	1.1175	1.49	1.8625	2.235	2.6075	2.98	3.3525	3.725	4.0975	4.47	4.8425	5.215	5.5875	5.7738	5.96	6.3325	6.705	7.0775	7.45	7.8225	8.195	8.5675	8.94	9.3125	9.685	10.0575	10.43	10.8025	11.175	11.5475	11.92	12.2925	12.665	13.0375	13.41	13.7825	14.155	14.5275	14.9	15.2725	15.645	16.0175	16.39	16.7625	17.135
36.5051	0.86513	0.10582	0.16141	0.21157	0.26172	0.30655	0.45361	0.4624	0.46235	0.50725	0.51245	0.51239	0.55908	0.70792	0.71303	0.75634	0.81499	0.86513	0.86506	0.8549	0.8114	0.76284	0.81293	0.81286	0.8128	0.80453	0.7625	0.81259	0.81252	0.81245	0.81238	0.81231	0.81385	0.85918	0.86389	0.85437	0.8136	0.85588	0.86208	0.86201	0.86194	0.86187	0.85875	0.8116	0.81153	0.80544	0.76127	0.7612	0.76113
40.8526	1.0606	0.20843	0.41686	0.83373	1.2506	1.6675	2.0843	2.5012	2.918	3.3349	3.7518	4.1686	4.5855	5.0024	5.4192	5.8361	6.2529	6.6698	7.0867	7.5035	7.9204	8.3373	8.7541	9.171	9.5878	10.0047	10.4216	10.8384	11.2553	11.6722	12.089	12.5059	12.9227	13.3396	13.7565	14.1733	14.5902	15.0071	15.4239	15.8408	16.2576	16.4661	16.6745	17.0914	17.5082	17.9251	18.342	18.7588	19.1757
40.8526	1.0606	0.2074	0.26936	0.27219	0.22172	0.25484	0.26914	0.31092	0.34422	0.36696	0.42015	0.50394	0.47328	0.50676	0.54875	0.56274	0.61869	0.66069	0.71106	0.74484	0.76419	0.86222	0.85671	0.8173	0.82547	0.84856	0.87304	0.90982	0.87564	0.92327	0.87551	0.91242	0.95745	0.96543	0.92828	1.0104	1.0263	1.0104	1.0182	1.0287	1.058	1.0606	0.97807	0.97796	1.0179	0.97524	0.97263	0.97768	0.97502
30.563	1.2312	0.15593	0.31187	0.62374	0.9356	1.2475	1.5593	1.8712	2.1831	2.4949	2.8068	3.1187	3.4305	3.7424	4.0543	4.3661	4.678	4.9899	5.3018	5.6136	5.9255	6.2374	6.5492	6.8611	7.173	7.4848	7.7967	8.1086	8.4204	8.7323	9.0442	9.356	9.6679	9.9798	10.2916	10.6035	10.9154	11.2272	11.5391	11.851	12.1628	12.4747	12.7866	13.0984	13.4103	13.7222	14.0341	14.3459	14.6578
30.563	1.2312	0.15501	0.25654	0.26731	0.3688	0.41953	0.4195	0.50764	0.52097	0.52092	0.52087	0.52084	0.56097	0.57152	0.57147	0.57405	0.6169	0.71055	0.72359	0.81466	0.82505	0.82499	0.87052	0.97721	1.015	1.0151	1.0279	1.0304	1.0303	1.0708	1.119	1.081	1.1164	1.0683	1.0784	1.0808	1.0807	1.1214	1.1289	1.1288	1.1313	1.1213	1.1188	1.1286	1.131	1.1694	1.1792	1.1768	1.1792
22.8946	1.4378	0.11681	0.23362	0.46724	0.70086	0.93447	1.1681	1.4017	1.6353	1.8689	2.1026	2.3362	2.5698	2.8034	3.037	3.2707	3.5043	3.7379	3.9715	4.2051	4.4387	4.6724	4.906	5.1396	5.3732	5.6068	5.8405	6.0741	6.3077	6.5413	6.7749	7.0086	7.2422	7.4758	7.7094	7.943	8.1766	8.4103	8.6439	8.8775	9.1111	9.3447	9.5784	9.812	10.0456	10.2792	10.5128	10.7464	10.9801
22.8946	1.4378	0.10464	0.15571	0.20425	0.21179	0.36747	0.4085	0.41599	0.46954	0.51062	0.51807	0.56664	0.57158	0.56907	0.57152	0.57149	0.62007	0.61759	0.57144	0.56895	0.67103	0.67345	0.76576	0.77548	0.82409	0.82649	0.92127	0.92851	1.0233	1.0305	1.0305	1.0719	1.0815	1.0814	1.1277	1.1324	1.1229	1.0813	1.1324	1.181	1.1833	1.1833	1.2854	1.2854	1.3293	1.3387	1.3316	1.2852	1.2875
37.0496	1.1025	0.18903	0.37806	0.75611	1.1342	1.5122	1.8903	2.2683	2.6464	3.0245	3.4025	3.7806	4.1586	4.5367	4.9147	5.2928	5.6709	6.0489	6.427	6.805	7.1831	7.5611	7.9392	8.3173	8.6953	9.0734	9.4514	9.8295	10.2076	10.5856	10.9637	11.3417	11.7198	12.0978	12.4759	12.854	13.043	13.232	13.6101	13.9881	14.3662	14.7442	15.1223	15.5004	15.8784	16.2565	16.6345	17.0126	17.3906
37.0496	1.1025	0.10064	0.20016	0.25131	0.30299	0.35137	0.40032	0.4035	0.45297	0.50193	0.55093	0.60147	0.65345	0.85057	0.85347	0.90298	0.90339	0.90332	0.95193	0.9519	0.95362	0.9531	0.95303	0.95296	0.95289	1.0025	1.0028	1.0027	1.0027	1.0519	1.0526	1.0525	1.0521	0.95239	0.95232	0.95225	1.1025	1.1024	1.1023	1.1019	1.1019	1.1018	1.1003	1.0017	1.0017	0.95156	0.95149	0.9014	0.95005
40.7178	1.0657	0.20774	0.41549	0.83098	1.2465	1.662	2.0774	2.4929	2.9084	3.3239	3.7394	4.1549	4.5704	4.9859	5.4013	5.8168	6.2323	6.6478	7.0633	7.4788	7.8943	8.3098	8.7252	9.1407	9.5562	9.9717	10.1794	10.3872	10.8027	11.2182	11.6337	12.0491	12.4646	12.8801	13.2956	13.7111	14.1266	14.5421	14.9576	15.373	15.7885	16.204	16.6195	17.035	17.4505	17.866	18.2815	18.6969	19.1124
40.7178	1.0657	0.15399	0.21019	0.30938	0.40567	0.41142	0.65878	0.71478	0.7147	0.71321	0.71455	0.75502	0.76474	0.76467	0.76459	0.71416	0.71272	0.75485	0.75485	0.75752	0.81446	0.86206	0.91101	0.96129	1.0116	1.058	1.0657	1.0643	1.0591	1.0088	0.9144	0.90808	0.90556	0.90556	0.9117	0.95952	0.96434	1.0025	0.96422	1.0133	1.0144	1.0072	0.96394	1.0095	0.95921	0.90772	0.85514	0.86307	0.86299
47.7319	1.02	0.24353	0.48706	0.97412	1.4612	1.9482	2.4353	2.9224	3.4094	3.8965	4.3835	4.8706	5.3577	5.8447	6.3318	6.8188	7.3059	7.793	8.28	8.7671	9.2541	9.7412	10.2283	10.7153	11.2024	11.6894	12.1765	12.6636	13.1506	13.6377	14.1247	14.6118	15.0989	15.5859	16.073	16.56	17.0471	17.5342	18.0212	18.5083	18.9953	19.2389	19.4824	19.9695	20.4565	20.9436	21.4306	21.9177	22.4048
47.7319	1.02	0.16099	0.21464	0.35939	0.46344	0.52349	0.5835	0.56101	0.58903	0.61777	0.66184	0.66499	0.71222	0.75317	0.78465	0.82871	0.80674	0.76261	0.75948	0.7843	0.82532	0.85719	0.816	0.80679	0.78084	0.80684	0.78381	0.83414	0.86628	0.90157	0.86322	0.87218	0.89561	0.86613	0.88096	0.91349	0.91642	0.91343	0.93106	0.97552	0.9696	1.02	0.97534	0.9666	0.93347	1.0169	0.96937	0.96356	0.98352
56.8053	1.187	0.28982	0.57965	1.1593	1.7389	2.3186	2.8982	3.4779	4.0575	4.6372	5.2168	5.7965	6.3761	6.9557	7.5354	8.115	8.6947	9.2743	9.854	10.4336	11.0133	11.5929	12.1726	12.7522	13.3318	13.9115	14.4911	15.0708	15.6504	16.2301	16.8097	17.3894	17.6792	17.969	18.5487	19.1283	19.7079	20.2876	20.8672	21.4469	22.0265	22.6062	23.1858	23.7655	24.3451	24.9248	25.5044	26.0841	26.6637
56.8053	1.187	0.11223	0.17354	0.2139	0.27507	0.31758	0.37044	0.46191	0.47609	0.5127	0.51269	0.52864	0.61237	0.63015	0.63001	0.62792	0.68062	0.68048	0.76472	0.82514	0.97003	1.017	1.034	1.0357	1.0827	1.126	1.137	1.1369	1.1367	1.1729	1.1837	1.1363	1.187	1.1868	1.169	1.1357	1.1338	1.069	1.0845	1.1249	1.135	1.123	1.0839	1.0704	0.98204	1.0162	0.98178	1.0275	1.0323
35.8337	1.6912	0.18283	0.36565	0.7313	1.097	1.4626	1.8283	2.1939	2.5596	2.9252	3.2909	3.6565	4.0222	4.3878	4.7535	5.1191	5.4848	5.8504	6.2161	6.5817	6.9474	7.313	7.6787	8.0443	8.41	8.7756	9.1413	9.5069	9.8726	10.2382	10.6039	10.9695	11.3352	11.7008	12.0665	12.4321	12.7978	13.1634	13.5291	13.8947	14.2604	14.626	14.9917	15.3573	15.723	16.0886	16.4543	16.8199	17.1856
35.8337	1.6912	0.10631	0.16141	0.26375	0.36352	0.41595	0.46839	0.51951	0.57066	0.66919	0.67292	0.71657	0.724	0.82012	0.87739	0.92363	0.97961	0.97833	1.0306	1.0817	1.1839	1.1826	1.2849	1.286	1.2859	1.2846	1.3358	1.3368	1.3368	1.3355	1.4366	1.4388	1.4343	1.3864	1.4342	1.4386	1.4896	1.4884	1.532	1.4894	1.4893	1.4892	1.4892	1.4891	1.5381	1.5401	1.54	1.5399	1.5398
21.6304	0.64967	0.11036	0.22072	0.44144	0.66216	0.88288	1.1036	1.3243	1.545	1.7658	1.9865	2.2072	2.4279	2.6486	2.8693	3.0901	3.3108	3.5315	3.7522	3.9729	4.1937	4.4144	4.6351	4.8558	5.0765	5.2973	5.518	5.7387	5.9594	6.1801	6.2905	6.4008	6.6216	6.8423	7.063	7.2837	7.5044	7.7252	7.9459	8.1666	8.3873	8.608	8.8288	9.0495	9.2702	9.4909	9.7116	9.9323	10.1531
21.6304	0.64967	0.15041	0.15089	0.25058	0.25056	0.25055	0.35025	0.35046	0.4004	0.40059	0.45052	0.45029	0.50022	0.5002	0.50018	0.55013	0.55011	0.55027	0.55025	0.59998	0.59996	0.59994	0.59992	0.5999	0.59988	0.6	0.59983	0.59981	0.59978	0.59976	0.64967	0.64964	0.59978	0.59976	0.59961	0.64955	0.64953	0.6495	0.64948	0.64946	0.59957	0.59955	0.59943	0.59941	0.59939	0.59937	0.59935	0.59939	0.59936
30.821	0.81854	0.15725	0.3145	0.629	0.9435	1.258	1.5725	1.887	2.2015	2.516	2.8305	3.145	3.4595	3.774	4.0885	4.403	4.7175	5.032	5.3465	5.661	5.9755	6.29	6.6045	6.919	7.2335	7.548	7.8625	8.0197	8.177	8.4915	8.806	9.1205	9.435	9.7495	10.064	10.3785	10.693	11.0075	11.322	11.6365	11.951	12.2655	12.58	12.8945	13.209	13.5235	13.838	14.1525	14.467
30.821	0.81854	0.0057417	0.055881	0.20058	0.25643	0.31513	0.45416	0.50714	0.5686	0.60738	0.61583	0.61299	0.61577	0.66307	0.71879	0.7577	0.75489	0.76325	0.76321	0.75764	0.7687	0.81603	0.81598	0.76582	0.80217	0.80491	0.80764	0.81854	0.81847	0.81574	0.81569	0.80481	0.794	0.76816	0.7681	0.75731	0.7152	0.70178	0.65701	0.75728	0.76789	0.8047	0.80737	0.81527	0.81521	0.81516	0.80724	0.76757	0.76751
37.7478	0.92421	0.19259	0.38518	0.77036	1.1555	1.5407	1.9259	2.3111	2.6963	3.0815	3.4666	3.8518	4.237	4.6222	5.0074	5.3925	5.7777	6.1629	6.5481	6.9333	7.3185	7.7036	8.0888	8.474	8.6666	8.8592	9.2444	9.6296	10.0147	10.3999	10.7851	11.1703	11.5555	11.9406	12.3258	12.711	13.0962	13.4814	13.8666	14.2517	14.6369	15.0221	15.4073	15.7925	16.1776	16.5628	16.948	17.3332	17.7184
37.7478	0.92421	0.10336	0.20671	0.31666	0.36056	0.41771	0.51219	0.56491	0.61762	0.66379	0.67243	0.67019	0.71639	0.77117	0.81738	0.82373	0.82366	0.82358	0.82139	0.81926	0.8213	0.82331	0.82323	0.92013	0.92421	0.92206	0.92199	0.92191	0.92388	0.91567	0.87321	0.86303	0.77003	0.76996	0.81643	0.82237	0.86487	0.87276	0.8707	0.8667	0.80831	0.77145	0.87246	0.87238	0.8723	0.71869	0.71095	0.61758	0.6585
45.6898	1.1728	0.23311	0.46622	0.93244	1.3987	1.8649	2.3311	2.7973	3.2636	3.7298	4.196	4.6622	5.1284	5.5947	6.0609	6.5271	6.9933	7.4596	7.9258	8.392	8.8582	9.3244	9.7907	10.2569	10.7231	11.1893	11.6556	12.1218	12.3549	12.588	13.0542	13.5204	13.9867	14.4529	14.9191	15.3853	15.8516	16.3178	16.784	17.2502	17.7164	18.1827	18.6489	19.1151	19.5813	20.0476	20.5138	20.98	21.4462
45.6898	1.1728	0.1524	0.16278	0.35819	0.41156	0.46748	0.5208	0.57411	0.61211	0.61973	0.66542	0.72123	0.76947	0.82274	0.83267	0.91925	0.9341	0.95759	0.96502	0.93388	0.96749	0.98454	1.0231	0.98438	1.0351	1.0858	1.1197	1.1364	1.1728	1.1291	1.057	1.0322	1.0298	0.98363	0.96719	0.97184	0.96716	1.034	1.0362	1.0338	1.0754	1.0731	1.0843	1.0684	1.0594	1.0639	1.0288	0.98243	0.98232
31.1607	1.4339	0.15898	0.31797	0.63593	0.9539	1.2719	1.5898	1.9078	2.2258	2.5437	2.8617	3.1797	3.4976	3.8156	4.1336	4.4515	4.7695	5.0875	5.4054	5.7234	6.0414	6.3593	6.6773	6.9953	7.3132	7.6312	7.9492	8.2671	8.5851	8.9031	9.221	9.539	9.857	10.1749	10.4929	10.8109	11.1288	11.4468	11.7648	12.0827	12.4007	12.7187	13.0366	13.3546	13.6726	13.9905	14.3085	14.6265	14.9444
31.1607	1.4339	0.15345	0.15666	0.26107	0.31113	0.31216	0.36326	0.36322	0.41431	0.41324	0.51548	0.66478	0.66985	0.71894	0.77203	0.82313	0.82209	0.9253	0.92525	0.9252	0.9763	0.97624	0.97619	1.0273	1.0263	1.0272	1.0271	1.0764	1.0782	1.0781	1.1246	1.1802	1.1793	1.1801	1.1801	1.18	1.1799	1.1799	1.2786	1.282	1.282	1.2819	1.2819	1.2818	1.2817	1.2817	1.2816	1.2815	1.2823
27.139	0.8551	0.13846	0.27693	0.55386	0.83079	1.1077	1.3846	1.6616	1.9385	2.2154	2.4924	2.7693	3.0462	3.3231	3.6001	3.877	4.1539	4.4309	4.7078	4.9847	5.2616	5.5386	5.8155	6.0924	6.2309	6.3694	6.6463	6.9232	7.2001	7.4771	7.754	8.0309	8.3079	8.5848	8.8617	9.1386	9.4156	9.6925	9.9694	10.2464	10.5233	10.8002	11.0771	11.3541	11.631	11.9079	12.1849	12.4618	12.7387
27.139	0.8551	0.053181	0.099753	0.15621	0.15618	0.15616	0.15614	0.20273	0.25744	0.40376	0.452	0.4552	0.50023	0.55645	0.65454	0.6545	0.80243	0.80555	0.8055	0.80233	0.75402	0.75398	0.75395	0.79913	0.8551	0.85506	0.85347	0.85343	0.85491	0.805	0.79892	0.75359	0.75355	0.755	0.75496	0.75492	0.75487	0.75335	0.75331	0.80454	0.8045	0.80154	0.70186	0.65347	0.65487	0.65483	0.65479	0.65332	0.65328
32.7462	0.86373	0.16707	0.33414	0.66829	1.0024	1.3366	1.6707	2.0049	2.339	2.6732	3.0073	3.3414	3.6756	4.0097	4.3439	4.678	5.0122	5.3463	5.6805	6.0146	6.3487	6.6829	6.85	7.017	7.3512	7.6853	8.0195	8.3536	8.6878	9.0219	9.356	9.6902	10.0243	10.3585	10.6926	11.0268	11.3609	11.6951	12.0292	12.3633	12.6975	13.0316	13.3658	13.6999	14.0341	14.3682	14.7024	15.0365	15.3706
32.7462	0.86373	0.15046	0.20682	0.26108	0.40116	0.41349	0.45539	0.51163	0.5617	0.60571	0.61379	0.70591	0.71193	0.71188	0.66367	0.66362	0.70574	0.75188	0.81383	0.81377	0.85402	0.86183	0.86373	0.86367	0.8636	0.8616	0.86347	0.86341	0.86335	0.86329	0.86131	0.85367	0.75915	0.70337	0.61068	0.76275	0.81277	0.81271	0.85718	0.86269	0.86079	0.81251	0.81061	0.81055	0.80868	0.76219	0.76214	0.80495	0.81217
40.71	1.0133	0.2077	0.41541	0.83082	1.2462	1.6616	2.077	2.4925	2.9079	3.3233	3.7387	4.1541	4.5695	4.9849	5.4003	5.8157	6.2311	6.6465	7.0619	7.4774	7.8928	8.3082	8.7236	9.139	9.5544	9.9698	10.3852	10.8006	11.216	11.6314	12.0468	12.4623	12.8777	13.2931	13.7085	14.1239	14.5393	14.9547	15.3701	15.7855	16.2009	16.6163	17.0317	17.4472	17.8626	18.278	18.6934	19.1088	19.5242
40.71	1.0133	0.2042	0.30193	0.36384	0.46157	0.47308	0.52046	0.5736	0.62099	0.66269	0.69875	0.66549	0.66262	0.71573	0.72414	0.81065	0.85534	0.90564	0.96156	0.96708	0.96428	0.92498	0.96971	0.91388	0.91662	0.91113	0.95324	0.91383	0.90836	0.92729	0.9083	0.91097	0.87677	0.90823	0.87396	0.91086	0.91881	0.87375	0.91604	0.97422	0.92386	0.91854	0.8734	0.87592	0.87323	0.87314	0.85756	0.775	0.77234
49.057	1.1866	0.25029	0.50058	1.0012	1.5017	2.0023	2.5029	3.0035	3.5041	4.0047	4.5052	5.0058	5.5064	6.007	6.5076	7.0081	7.5087	8.0093	8.5099	9.0105	9.5111	10.0116	10.5122	11.0128	11.2631	11.5134	12.014	12.5146	13.0151	13.5157	14.0163	14.5169	15.0175	15.518	16.0186	16.5192	17.0198	17.5204	18.021	18.5215	19.0221	19.5227	20.0233	20.5239	21.0244	21.525	22.0256	22.5262	23.0268
49.057	1.1866	0.25585	0.26973	0.37089	0.47756	0.52808	0.56763	0.57852	0.62086	0.63165	0.6605	0.67935	0.68193	0.68182	0.72162	0.81478	0.87064	0.92118	0.93165	1.0196	1.0353	1.0195	1.0675	1.1361	1.1866	1.1864	1.1863	1.1657	1.181	1.1784	1.1758	1.1352	1.1351	1.135	1.178	1.1804	1.1679	1.1851	1.1703	1.1172	1.1318	1.1341	1.1531	1.1339	1.1121	1.1026	1.083	1.0158	0.97465
35.3201	1.3282	0.1802	0.36041	0.72082	1.0812	1.4416	1.802	2.1625	2.5229	2.8833	3.2437	3.6041	3.9645	4.3249	4.6853	5.0457	5.4061	5.7665	6.1269	6.4874	6.8478	7.2082	7.5686	7.929	8.2894	8.6498	9.0102	9.3706	9.731	10.0914	10.4519	10.8123	11.1727	11.5331	11.8935	12.2539	12.6143	12.9747	13.3351	13.6955	14.0559	14.4163	14.7768	15.1372	15.4976	15.858	16.2184	16.5788	16.9392
35.3201	1.3282	0.15612	0.20394	0.3059	0.41304	0.46502	0.46497	0.51486	0.56679	0.61772	0.66761	0.66856	0.71944	0.7684	0.86637	0.87217	0.92208	0.92298	0.97384	0.97283	0.97371	1.0237	1.0745	1.0754	1.1226	1.1253	1.1262	1.1261	1.1251	1.126	1.1259	1.1249	1.1715	1.1257	1.1248	1.2233	1.2274	1.2265	1.2273	1.2272	1.2263	1.2271	1.227	1.2261	1.2269	1.2268	1.2259	1.2266	1.2745
27.94	1.5887	0.14255	0.2851	0.5702	0.85531	1.1404	1.4255	1.7106	1.9957	2.2808	2.5659	2.851	3.1361	3.4212	3.7063	3.9914	4.2765	4.5616	4.8467	5.1318	5.4169	5.702	5.9871	6.2723	6.5574	6.8425	7.1276	7.4127	7.6978	7.9829	8.268	8.5531	8.8382	9.1233	9.4084	9.6935	9.9786	10.2637	10.5488	10.8339	11.119	11.4041	11.6892	11.9743	12.2594	12.5445	12.8296	13.1147	13.3998
27.94	1.5887	0.051241	0.20578	0.30742	0.40989	0.46113	0.51558	0.51555	0.51552	0.61556	0.61792	0.66909	0.72026	0.721	0.72019	0.72015	0.77131	0.77203	0.77124	0.82239	0.82235	0.92184	0.92474	0.97376	1.0243	1.0278	1.1273	1.1294	1.1785	1.1813	1.1805	1.1805	1.1804	1.1804	1.1803	1.2827	1.2833	1.2826	1.2826	1.385	1.3856	1.3849	1.3848	1.3848	1.3853	1.3847	1.3846	1.3846	1.4363
31.2283	0.9503	0.15933	0.31866	0.63731	0.95597	1.2746	1.5933	1.9119	2.2306	2.5492	2.8679	3.1866	3.5052	3.8239	4.1425	4.4612	4.7798	5.0985	5.4172	5.7358	6.0545	6.3731	6.6918	7.0104	7.3291	7.6477	7.9664	8.2851	8.6037	8.9224	9.241	9.5597	9.8783	10.0377	10.197	10.5157	10.8343	11.153	11.4716	11.7903	12.1089	12.4276	12.7462	13.0649	13.3836	13.7022	14.0209	14.3395	14.6582
31.2283	0.9503	0.056639	0.14979	0.2541	0.35839	0.46043	0.5059	0.55801	0.56018	0.60348	0.61002	0.65335	0.65987	0.65982	0.70966	0.70961	0.74656	0.71171	0.75299	0.76153	0.76147	0.76141	0.80703	0.85059	0.85903	0.86108	0.85054	0.80899	0.85887	0.85257	0.80684	0.90874	0.90868	0.9503	0.91068	0.90653	0.81079	0.81073	0.85246	0.85852	0.84638	0.85244	0.86046	0.85239	0.84839	0.85834	0.84835	0.85629	0.85625
32.8793	0.94747	0.16775	0.3355	0.67101	1.0065	1.342	1.6775	2.013	2.3485	2.684	3.0195	3.355	3.6905	4.026	4.3615	4.697	5.0325	5.368	5.7035	6.039	6.3746	6.7101	7.0456	7.3811	7.7166	8.0521	8.3876	8.7231	9.0586	9.3941	9.7296	10.0651	10.2328	10.4006	10.7361	11.0716	11.4071	11.7426	12.0781	12.4136	12.7491	13.0846	13.4201	13.7556	14.0911	14.4266	14.7621	15.0976	15.4331
32.8793	0.94747	0.10255	0.25529	0.35567	0.40371	0.4603	0.55426	0.56274	0.60442	0.71116	0.71533	0.71532	0.66299	0.70897	0.76331	0.85538	0.85537	0.80725	0.81341	0.76524	0.76313	0.76511	0.81526	0.8152	0.86333	0.86529	0.86522	0.91336	0.91331	0.91524	0.91517	0.91511	0.94747	0.86488	0.86482	0.86475	0.86273	0.89536	0.86461	0.86455	0.86255	0.85482	0.81421	0.86243	0.86237	0.86421	0.86415	0.9086	0.91233
37.7492	0.97297	0.1926	0.3852	0.77039	1.1556	1.5408	1.926	2.3112	2.6964	3.0816	3.4668	3.852	4.2372	4.6223	5.0075	5.3927	5.7779	6.1631	6.5483	6.9335	7.3187	7.7039	8.0891	8.4743	8.8595	9.2447	9.6299	10.0151	10.4003	10.7855	11.1707	11.5559	11.9411	12.3263	12.7115	12.9041	13.0967	13.4818	13.867	14.2522	14.6374	15.0226	15.4078	15.793	16.1782	16.5634	16.9486	17.3338	17.719
37.7492	0.97297	0.057623	0.2185	0.31692	0.36727	0.35535	0.47035	0.52073	0.51363	0.51828	0.51822	0.61671	0.70593	0.7221	0.76785	0.82284	0.77237	0.77	0.8503	0.82262	0.81576	0.86165	0.87288	0.90303	0.87053	0.96912	0.92311	0.92302	0.92294	0.92286	0.92058	0.91619	0.8614	0.87225	0.91609	0.97297	0.97289	0.96206	0.90734	0.91588	0.92223	0.95982	0.97249	0.96188	0.86947	0.87149	0.85889	0.81056	0.77051
43.3048	1.1502	0.22094	0.44189	0.88377	1.3257	1.7675	2.2094	2.6513	3.0932	3.5351	3.977	4.4189	4.8607	5.3026	5.7445	6.1864	6.6283	7.0702	7.5121	7.9539	8.3958	8.8377	9.2796	9.7215	10.1634	10.6052	11.0471	11.489	11.9309	12.3728	12.8147	13.2566	13.6984	14.1403	14.5822	15.0241	15.466	15.9079	16.3498	16.7916	17.2335	17.6754	18.1173	18.5592	19.0011	19.443	19.8848	20.3267	20.7686
43.3048	1.1502	0.15198	0.16284	0.25872	0.36812	0.46132	0.51196	0.528	0.57592	0.61851	0.66648	0.65852	0.67962	0.7302	0.7624	0.72744	0.77541	0.78053	0.77008	0.76227	0.8258	0.87896	0.91671	0.932	0.96981	1.0204	0.98241	0.97978	1.071	1.0328	1.0634	1.0327	1.0758	1.0806	1.0806	1.0707	1.0322	1.0632	1.0827	1.1284	1.1307	1.0656	1.068	1.0775	1.0822	1.1161	1.1327	1.1184	1.1325
28.711	1.4888	0.14648	0.29297	0.58594	0.87891	1.1719	1.4648	1.7578	2.0508	2.3438	2.6367	2.9297	3.2227	3.5156	3.8086	4.1016	4.3945	4.6875	4.9805	5.2734	5.5664	5.8594	6.1524	6.4453	6.7383	7.0313	7.3242	7.6172	7.9102	8.2031	8.4961	8.7891	9.082	9.375	9.668	9.961	10.2539	10.5469	10.8399	11.1328	11.4258	11.7188	12.0117	12.3047	12.5977	12.8906	13.1836	13.4766	13.7696
28.711	1.4888	0.10424	0.25494	0.26393	0.36812	0.41012	0.41904	0.419	0.46329	0.46992	0.5652	0.61616	0.67371	0.77341	0.81779	0.87528	0.91967	0.92836	0.92831	0.97274	0.9792	0.97915	1.0279	1.0788	1.1722	1.1828	1.1828	1.1827	1.2273	1.2336	1.2335	1.2335	1.2802	1.2843	1.2355	1.2333	1.2842	1.3289	1.3351	1.3798	1.386	1.3859	1.3858	1.3858	1.4224	1.3857	1.3857	1.3347	1.3795
17.1714	0.71289	0.087609	0.17522	0.35044	0.52566	0.70087	0.87609	1.0513	1.2265	1.4017	1.577	1.7522	1.9274	2.1026	2.2778	2.4531	2.6283	2.8035	2.9787	3.1539	3.3292	3.5044	3.6796	3.8548	4.03	4.2052	4.3805	4.5557	4.7309	4.9061	5.0813	5.2566	5.4318	5.5194	5.607	5.7822	5.9574	6.1327	6.3079	6.4831	6.6583	6.8335	7.0087	7.184	7.3592	7.5344	7.7096	7.8848	8.0601
17.1714	0.71289	0.10336	0.10849	0.15632	0.15631	0.25964	0.31003	0.35532	0.40571	0.45866	0.50397	0.50904	0.50902	0.56195	0.56193	0.55939	0.60978	0.61228	0.61227	0.60973	0.6551	0.66261	0.66259	0.71048	0.70797	0.6122	0.61218	0.65759	0.60969	0.61215	0.61213	0.60964	0.71044	0.71289	0.6625	0.66001	0.70794	0.66247	0.66246	0.65998	0.65996	0.66239	0.71278	0.71032	0.65993	0.66235	0.66233	0.70785	0.66232
29.5814	0.91962	0.15093	0.30185	0.6037	0.90555	1.2074	1.5093	1.8111	2.113	2.4148	2.7167	3.0185	3.3204	3.6222	3.9241	4.2259	4.5278	4.8296	5.1315	5.4333	5.7352	6.037	6.3389	6.6407	6.9426	7.2444	7.3953	7.5463	7.8481	8.15	8.4518	8.7537	9.0555	9.3574	9.6592	9.9611	10.2629	10.5648	10.8666	11.1685	11.4703	11.7722	12.074	12.3759	12.6777	12.9796	13.2814	13.5833	13.8851
29.5814	0.91962	0.052866	0.10672	0.10668	0.15654	0.10662	0.15648	0.15742	0.20633	0.20727	0.30992	0.45869	0.5086	0.66216	0.76484	0.76759	0.76662	0.7675	0.81738	0.81824	0.81819	0.86634	0.86898	0.86805	0.86889	0.91879	0.91962	0.91956	0.86779	0.91605	0.91857	0.91937	0.91932	0.91844	0.91922	0.91835	0.91912	0.91907	0.91822	0.91897	0.91813	0.91887	0.91882	0.91878	0.91488	0.86711	0.86783	0.86703	0.86773
28.0156	0.75465	0.14294	0.28587	0.57175	0.85762	1.1435	1.4294	1.7152	2.0011	2.287	2.5729	2.8587	3.1446	3.4305	3.7164	4.0022	4.2881	4.574	4.8599	5.1457	5.4316	5.7175	6.0033	6.2892	6.5751	6.861	7.1468	7.4327	7.7186	7.8615	8.0045	8.2903	8.5762	8.8621	9.148	9.4338	9.7197	10.0056	10.2915	10.5773	10.8632	11.1491	11.4349	11.7208	12.0067	12.2926	12.5784	12.8643	13.1502
28.0156	0.75465	0.1003	0.10222	0.20187	0.25075	0.30215	0.30338	0.40305	0.4538	0.50333	0.55287	0.55464	0.60358	0.60414	0.65196	0.60411	0.65252	0.65477	0.65417	0.65414	0.65465	0.65189	0.60391	0.65403	0.70203	0.70413	0.70461	0.75422	0.75418	0.75465	0.75211	0.70395	0.70441	0.70388	0.70384	0.70428	0.70377	0.70373	0.70416	0.70366	0.70273	0.65392	0.653	0.6033	0.60369	0.60323	0.55305	0.55343	0.60312
34.0755	0.96264	0.17385	0.34771	0.69542	1.0431	1.3908	1.7385	2.0863	2.434	2.7817	3.1294	3.4771	3.8248	4.1725	4.5202	4.8679	5.2156	5.5633	5.911	6.2588	6.6065	6.9542	7.3019	7.6496	7.9973	8.345	8.6927	9.0404	9.3881	9.7358	10.0836	10.4313	10.779	11.1267	11.4744	11.8221	12.1698	12.5175	12.8652	13.2129	13.5606	13.9084	14.2561	14.4299	14.6038	14.9515	15.2992	15.6469	15.9946
34.0755	0.96264	0.10285	0.15515	0.30679	0.41134	0.51413	0.51581	0.61341	0.65708	0.66559	0.66724	0.71266	0.716	0.76314	0.81697	0.81858	0.86242	0.86901	0.8673	0.86396	0.86231	0.8688	0.86874	0.86706	0.86861	0.86694	0.86848	0.86682	0.91731	0.91725	0.91877	0.91244	0.86815	0.86653	0.81598	0.81747	0.81587	0.86788	0.86629	0.86775	0.95968	0.91821	0.91815	0.96264	0.91807	0.918	0.91794	0.9164	0.91488
31.3279	1.0222	0.15984	0.31967	0.63934	0.95902	1.2787	1.5984	1.918	2.2377	2.5574	2.877	3.1967	3.5164	3.8361	4.1557	4.4754	4.7951	5.1148	5.4344	5.7541	6.0738	6.3934	6.7131	7.0328	7.3525	7.6721	7.9918	8.3115	8.6311	8.9508	9.2705	9.5902	9.9098	10.2295	10.5492	10.8688	11.1885	11.5082	11.8279	12.1475	12.4672	12.7869	13.1066	13.4262	13.7459	14.0656	14.3852	14.7049	15.0246
31.3279	1.0222	0.10304	0.20487	0.25578	0.35641	0.36234	0.40849	0.41318	0.45821	0.56472	0.61097	0.61673	0.61554	0.66643	0.71842	0.76477	0.76925	0.81565	0.7692	0.76915	0.81671	0.81998	0.86757	0.86972	0.87076	0.87071	0.87066	0.92153	0.92148	0.92143	0.92137	0.92137	0.92132	0.91715	0.91921	0.9202	0.92117	0.92112	0.92106	0.92101	0.92095	0.9209	0.97176	0.97171	0.97165	0.9716	0.97154	0.9677	0.9715
[truncated: 52 more columns]
