# Supplementary material for: A technique system for the measurement, reconstruction and character extraction of rice plant architecture
Source: PLoS One. 2017 May 30;12(5):e0177205. doi: 10.1371/journal.pone.0177205 (PMC5448746; doi:10.1371/journal.pone.0177205)
Supplement: S2 Data — There four type file in the zip file, SystemData is parameters of paratus, SSP_LCAA correspond to the special position of stem, leafvein correspond to data of leaf midrib curves, leafshape correspond to the data of leaf shape. 101: correspond to neighbor 8 hills of Sample S1 (NSICRc222), 1: correspond to neighbor 8 hills of Sample S2 (NSICRc124H). (ZIP) [file pone.0177205.s008.zip › leafshape11MarE102.xls]

## Sheet: Sheet1
Length	Width	data9	data10	data11	data12	data13	data14	data15	data16	data17	data18	data19	data20	data21	data22	data23	data24	data25	data26	data27	data28	data29	data30	data31	data32	data33	data34	data35	data36	data37	data38	data39	data40	data41	data42	data43	data44	data45	data46	data47	data48	data49	data50	data51	data52	data53	data54	data55	data56
36.1861	1.1121	0.18462	0.36925	0.73849	1.1077	1.477	1.8462	2.2155	2.5847	2.954	3.3232	3.6925	4.0617	4.431	4.8002	5.1694	5.5387	5.9079	6.2772	6.6464	7.0157	7.3849	7.7542	8.1234	8.4927	8.8619	9.2312	9.6004	9.9697	10.3389	10.7081	11.0774	11.4466	11.6313	11.8159	12.1851	12.5544	12.9236	13.2929	13.6621	14.0314	14.4006	14.7699	15.1391	15.5083	15.8776	16.2468	16.6161	16.9853
36.1861	1.1121	0.1005	0.10412	0.15795	0.30268	0.35884	0.45812	0.50951	0.60296	0.60992	0.65665	0.66007	0.70683	0.71021	0.76041	0.81061	0.85969	0.86186	0.91095	0.96115	0.96113	0.96106	0.96099	0.95558	0.9577	0.9619	1.0068	1.0518	1.011	1.0109	1.1103	1.1113	1.1112	1.1121	1.0608	1.0608	1.0597	1.0104	1.0104	1.0074	1.0103	1.0595	1.0604	1.0603	1.1039	1.0602	1.0574	1.0099	1.0582
46.0262	1.119	0.23483	0.46966	0.93931	1.409	1.8786	2.3483	2.8179	3.2876	3.7572	4.2269	4.6966	5.1662	5.6359	6.1055	6.5752	7.0448	7.5145	7.9841	8.4538	8.9235	9.3931	9.8628	10.3324	10.8021	11.2717	11.7414	12.211	12.6807	12.9155	13.1503	13.62	14.0897	14.5593	15.029	15.4986	15.9683	16.4379	16.9076	17.3772	17.8469	18.3166	18.7862	19.2559	19.7255	20.1952	20.6648	21.1345	21.6041
46.0262	1.119	0.15555	0.25394	0.36022	0.4651	0.51423	0.51544	0.60868	0.61501	0.66668	0.75754	0.76749	0.86343	0.8683	0.86819	0.86688	0.91846	0.91835	0.95333	0.91702	0.96856	1.0108	1.0693	1.0692	1.0691	1.069	1.0677	1.0688	1.1136	1.119	1.1135	1.0179	0.96735	1.0113	1.0176	1.0679	1.0173	1.0646	1.0676	1.0675	1.017	1.0673	1.0672	1.0671	1.0631	1.0164	1.0163	0.96576	0.81154
57.8618	1.222	0.29521	0.59043	1.1809	1.7713	2.3617	2.9521	3.5426	4.133	4.7234	5.3138	5.9043	6.4947	7.0851	7.6755	8.266	8.8564	9.4468	10.0372	10.6277	11.2181	11.8085	12.399	12.9894	13.5798	14.1702	14.7607	15.3511	15.9415	16.5319	17.1224	17.7128	18.3032	18.8936	19.4841	20.0745	20.6649	21.2553	21.8458	22.4362	22.7314	23.0266	23.6171	24.2075	24.7979	25.3883	25.9788	26.5692	27.1596
57.8618	1.222	0.10244	0.15823	0.21191	0.30425	0.35593	0.40565	0.466	0.51467	0.51646	0.65911	0.71903	0.76318	0.81111	0.82004	0.81902	0.96484	0.97084	1.0154	1.0221	1.0702	1.0725	1.0691	1.0682	1.1173	1.1211	1.1179	1.1655	1.1662	1.1222	1.1184	1.0712	1.0711	1.0702	1.0667	1.0686	1.1192	1.1191	1.1145	1.2177	1.222	1.2157	1.1205	1.1203	1.1202	1.1189	0.96619	0.86644	0.86629
50.0217	1.4765	0.25521	0.51043	1.0209	1.5313	2.0417	2.5521	3.0626	3.573	4.0834	4.5938	5.1043	5.6147	6.1251	6.6355	7.146	7.6564	8.1668	8.6772	9.1877	9.6981	10.2085	10.7189	11.2294	11.7398	12.2502	12.7606	13.2711	13.7815	14.2919	14.8023	15.3128	15.8232	16.3336	16.844	17.3545	17.8649	18.3753	18.8857	19.3962	19.9066	20.417	20.9274	21.4379	21.9483	22.4587	22.9691	23.4796	23.7348
50.0217	1.4765	0.15266	0.1596	0.25582	0.30806	0.4098	0.50885	0.5196	0.55971	0.62117	0.66537	0.71752	0.76835	0.77475	0.82168	0.91823	0.92578	0.97027	1.0682	1.0781	1.1239	1.1795	1.1806	1.229	1.2726	1.282	1.2807	1.328	1.3313	1.3324	1.3311	1.3321	1.3308	1.3285	1.3295	1.3316	1.3315	1.381	1.382	1.3808	1.3796	1.3297	1.3306	1.3295	1.3303	1.3302	1.3769	1.3808	1.4765
41.7569	1.5903	0.21305	0.42609	0.85218	1.2783	1.7044	2.1305	2.5565	2.9826	3.4087	3.8348	4.2609	4.687	5.1131	5.5392	5.9653	6.3914	6.8175	7.2435	7.6696	8.0957	8.5218	8.9479	9.374	9.8001	10.2262	10.6523	11.0784	11.5045	11.9305	12.3566	12.7827	13.2088	13.6349	14.061	14.4871	14.9132	15.3393	15.7654	16.1915	16.6175	17.0436	17.4697	17.8958	18.3219	18.748	19.1741	19.6002	20.0263
41.7569	1.5903	0.10678	0.25849	0.35758	0.3682	0.41166	0.46573	0.47018	0.61293	0.6218	0.6684	0.67423	0.67415	0.67407	0.71929	0.87386	0.97736	1.0241	1.0822	1.1829	1.2352	1.2792	1.2861	1.3288	1.337	1.3369	1.3368	1.3877	1.3876	1.4372	1.4385	1.4868	1.4893	1.4892	1.4891	1.5375	1.54	1.5399	1.5397	1.5409	1.5395	1.5394	1.5344	1.4882	1.4881	1.5379	1.539	1.5401	1.5388
30.1442	0.90956	0.1538	0.30759	0.61519	0.92278	1.2304	1.538	1.8456	2.1532	2.4608	2.7683	3.0759	3.3835	3.6911	3.9987	4.3063	4.6139	4.9215	5.2291	5.5367	5.8443	6.1519	6.4595	6.7671	7.0747	7.3823	7.6899	7.9975	8.305	8.6126	8.9202	9.2278	9.5354	9.843	10.1506	10.4582	10.7658	11.0734	11.381	11.6886	11.9962	12.3038	12.6114	12.919	13.2266	13.5341	13.8417	14.1493	14.3031
30.1442	0.90956	0.0025727	0.10183	0.25266	0.35195	0.40223	0.45503	0.45879	0.45874	0.50775	0.50275	0.50399	0.50767	0.55425	0.55911	0.65718	0.60811	0.65957	0.70977	0.70972	0.75759	0.75638	0.75873	0.75986	0.75982	0.8089	0.81001	0.80997	0.80996	0.75962	0.75957	0.75953	0.75391	0.75948	0.75943	0.75939	0.75934	0.75929	0.75815	0.75919	0.75914	0.75909	0.75905	0.759	0.75895	0.7589	0.80493	0.9044	0.90956
43.106	1.115	0.21993	0.43986	0.87971	1.3196	1.7594	2.1993	2.6391	3.079	3.5189	3.9587	4.3986	4.8384	5.2783	5.7181	6.158	6.5979	7.0377	7.4776	7.9174	8.3573	8.7971	9.237	9.6769	10.1167	10.5566	10.9964	11.4363	11.8761	12.316	12.7559	13.1957	13.4156	13.6356	14.0754	14.5153	14.9551	15.395	15.8349	16.2747	16.7146	17.1544	17.5943	18.0341	18.474	18.9139	19.3537	19.7936	20.2334
43.106	1.115	0.1045	0.15848	0.20717	0.356	0.45779	0.51076	0.55951	0.6124	0.65788	0.70753	0.71234	0.71227	0.81076	0.85806	0.86346	0.8588	0.81285	0.81277	0.91362	0.91427	0.96101	0.96385	1.0597	1.0647	1.0646	1.0652	1.0644	1.0643	1.1113	1.1146	1.1145	1.115	1.1143	1.1117	1.0612	1.0132	1.0131	1.0136	1.0129	1.0128	1.0626	1.0631	1.0636	1.0629	1.0628	1.0123	1.0112	0.95915
47.8895	1.2627	0.24433	0.48867	0.97734	1.466	1.9547	2.4433	2.932	3.4207	3.9093	4.398	4.8867	5.3753	5.864	6.3527	6.8414	7.33	7.8187	8.3074	8.796	9.2847	9.7734	10.262	10.7507	11.2394	11.728	12.2167	12.7054	13.194	13.6827	14.1714	14.66	14.9044	15.1487	15.6374	16.126	16.6147	17.1034	17.592	18.0807	18.5694	19.0581	19.5467	20.0354	20.5241	21.0127	21.5014	21.9901	22.4787
47.8895	1.2627	0.15319	0.30411	0.31313	0.36372	0.41322	0.51008	0.55744	0.61245	0.66737	0.76647	0.81708	0.86976	0.9172	0.96782	0.97083	0.97072	1.0213	1.0649	1.0211	1.0697	1.0716	1.1212	1.1173	1.0713	1.0712	1.1678	1.1724	1.1723	1.1215	1.1214	1.22	1.2627	1.2225	1.2224	1.2223	1.2221	1.2187	1.1207	1.119	1.1205	1.1204	1.163	1.1203	1.1707	1.166	1.1706	1.2166	1.221
41.8942	1.3243	0.21375	0.42749	0.85498	1.2825	1.71	2.1375	2.565	2.9924	3.4199	3.8474	4.2749	4.7024	5.1299	5.5574	5.9849	6.4124	6.8399	7.2674	7.6949	8.1223	8.5498	8.9773	9.4048	9.8323	10.2598	10.6873	11.1148	11.5423	11.9698	12.3973	12.8248	13.2522	13.466	13.6797	14.1072	14.5347	14.9622	15.3897	15.8172	16.2447	16.6722	17.0997	17.5272	17.9547	18.3821	18.8096	19.2371	19.6646
41.8942	1.3243	0.10199	0.15318	0.20412	0.30551	0.35688	0.35693	0.40752	0.40788	0.45882	0.61105	0.61162	0.71222	0.76419	0.86564	0.86599	0.86601	0.86604	0.86607	0.91613	1.0176	1.0189	1.0189	1.1205	1.1709	1.1714	1.2215	1.2222	1.2223	1.2225	1.2731	1.2734	1.3239	1.3243	1.2732	1.2729	1.1714	1.2199	1.2202	1.1714	1.1718	1.1718	1.1719	1.1719	1.2716	1.2732	1.2704	1.2224	1.2195
30.7148	1.383	0.15671	0.31342	0.62683	0.94025	1.2537	1.5671	1.8805	2.1939	2.5073	2.8207	3.1342	3.4476	3.761	4.0744	4.3878	4.7012	5.0147	5.3281	5.6415	5.9549	6.2683	6.5817	6.8952	7.2086	7.522	7.8354	8.1488	8.4622	8.7757	9.0891	9.4025	9.7159	10.0293	10.3427	10.6562	10.9696	11.283	11.5964	11.7531	11.9098	12.2232	12.5367	12.8501	13.1635	13.4769	13.7903	14.1037	14.4171
30.7148	1.383	0.050997	0.15399	0.20698	0.26001	0.30697	0.31104	0.36206	0.41308	0.46098	0.4641	0.46411	0.46413	0.66813	0.71806	0.82217	0.92196	0.92304	1.025	1.0261	1.0261	1.076	1.076	1.127	1.1791	1.1791	1.2278	1.2799	1.3308	1.332	1.332	1.332	1.3308	1.332	1.332	1.3794	1.3818	1.3818	1.383	1.383	1.3794	1.3308	1.3817	1.3829	1.3829	1.3829	1.3817	1.3817	1.3829
31.8759	0.95442	0.16263	0.32526	0.65053	0.97579	1.3011	1.6263	1.9516	2.2768	2.6021	2.9274	3.2526	3.5779	3.9032	4.2284	4.5537	4.879	5.2042	5.5295	5.8548	6.18	6.5053	6.8305	7.1558	7.4811	7.8063	8.1316	8.4569	8.7821	8.9448	9.1074	9.4327	9.7579	10.0832	10.4085	10.7337	11.059	11.3842	11.7095	12.0348	12.36	12.6853	13.0106	13.3358	13.6611	13.9864	14.3116	14.6369	14.9622
31.8759	0.95442	0.00078336	0.050742	0.15169	0.20214	0.25185	0.30183	0.40226	0.50337	0.50333	0.50328	0.60372	0.60368	0.60363	0.60359	0.70305	0.75413	0.75408	0.75404	0.75398	0.80385	0.80412	0.80407	0.80403	0.80398	0.85416	0.85411	0.90417	0.95402	0.95442	0.95437	0.90372	0.85386	0.85381	0.90399	0.90393	0.90388	0.90383	0.90378	0.90373	0.85346	0.85341	0.90344	0.90352	0.90347	0.90342	0.90337	0.90332	0.9033
38.6563	1.0614	0.19723	0.39445	0.78891	1.1834	1.5778	1.9723	2.3667	2.7612	3.1556	3.5501	3.9445	4.339	4.7334	5.1279	5.5223	5.9168	6.3112	6.7057	7.1001	7.4946	7.8891	8.2835	8.678	8.8752	9.0724	9.4669	9.8613	10.2558	10.6502	11.0447	11.4391	11.8336	12.228	12.6225	13.0169	13.4114	13.8058	14.2003	14.5947	14.9892	15.3836	15.7781	16.1726	16.567	16.9615	17.3559	17.7504	18.1448
38.6563	1.0614	0.15193	0.20233	0.30524	0.35422	0.45641	0.45639	0.5081	0.5591	0.60875	0.65582	0.65969	0.65898	0.70615	0.7559	0.75961	0.80627	0.81051	0.85904	0.86018	0.91052	0.91045	0.95792	0.96129	1.0614	1.0613	1.0597	1.0108	1.0108	1.0076	0.96028	0.96021	0.96064	0.96006	0.95999	1.0108	1.0102	1.0102	1.0106	0.95963	0.96	0.95993	0.95941	1.0089	1.0101	1.0096	1.0099	1.0078	0.95787
52.3712	1.2176	0.2672	0.5344	1.0688	1.6032	2.1376	2.672	3.2064	3.7408	4.2752	4.8096	5.344	5.8784	6.4128	6.9472	7.4816	8.016	8.5504	9.0848	9.6192	10.1536	10.688	11.2224	11.7568	12.2912	12.8256	13.36	13.8944	14.1616	14.4288	14.9632	15.4976	16.032	16.5664	17.1008	17.6352	18.1696	18.704	19.2384	19.7728	20.3072	20.8416	21.376	21.9104	22.4448	22.9792	23.5136	24.048	24.5824
52.3712	1.2176	0.10334	0.15393	0.25299	0.25369	0.30701	0.41019	0.45802	0.51185	0.55778	0.61156	0.61211	0.90991	0.91541	0.96646	0.96633	0.91566	1.0121	1.0654	1.067	1.1142	1.0668	1.0662	1.1656	1.1671	1.1674	1.1673	1.2148	1.2176	1.2151	1.1641	1.2168	1.215	1.116	1.1159	1.1153	1.114	1.065	1.1109	1.0648	1.0629	1.014	1.0139	1.0137	1.012	0.71037	0.76072	0.8592	1.0103
55.4917	1.27	0.28312	0.56624	1.1325	1.6987	2.265	2.8312	3.3975	3.9637	4.5299	5.0962	5.6624	6.2287	6.7949	7.3611	7.9274	8.4936	9.0599	9.6261	10.1924	10.7586	11.3248	11.8911	12.4573	13.0236	13.5898	13.8729	14.1561	14.7223	15.2885	15.8548	16.421	16.9873	17.5535	18.1198	18.686	19.2522	19.8185	20.3847	20.951	21.5172	22.0834	22.6497	23.2159	23.7822	24.3484	24.9147	25.4809	26.0471
55.4917	1.27	0.15274	0.15464	0.25727	0.30796	0.3576	0.35649	0.35846	0.40947	0.50996	0.61085	0.66157	0.76304	0.81459	0.91495	0.96619	0.96684	0.96671	1.0169	1.0665	1.0679	1.0678	1.0676	1.1178	1.1182	1.1687	1.27	1.2191	1.219	1.2188	1.2187	1.1678	1.1676	1.1675	1.1674	1.2177	1.2178	1.2177	1.2176	1.2174	1.2173	1.2172	1.2172	1.2173	1.116	1.1161	1.1161	1.0655	1.0655
47.2421	1.5291	0.24103	0.48206	0.96412	1.4462	1.9282	2.4103	2.8924	3.3744	3.8565	4.3386	4.8206	5.3027	5.7847	6.2668	6.7489	7.2309	7.713	8.1951	8.6771	9.1592	9.6412	10.1233	10.6054	11.0874	11.5695	12.0515	12.5336	13.0157	13.4977	13.9798	14.4619	14.9439	15.426	15.908	16.3901	16.8722	17.3542	17.8363	18.3184	18.8004	19.2825	19.7645	20.2466	20.7287	21.2107	21.6928	22.1748	22.6569
47.2421	1.5291	0.15294	0.15579	0.30657	0.31144	0.40988	0.46151	0.46416	0.61301	0.61692	0.66328	0.66646	0.66325	0.76886	0.86639	0.91856	0.97304	0.97293	1.0718	1.1256	1.173	1.1758	1.1757	1.2228	1.2264	1.2269	1.2267	1.2266	1.3249	1.4301	1.4299	1.4298	1.4297	1.4291	1.429	1.4785	1.4802	1.4801	1.429	1.4289	1.4287	1.4286	1.4285	1.4284	1.4282	1.4281	1.4277	1.4775	1.4787
17.8048	0.65631	0.090841	0.18168	0.36336	0.54505	0.72673	0.90841	1.0901	1.2718	1.4535	1.6351	1.8168	1.9985	2.1802	2.3619	2.5435	2.7252	2.9069	3.0886	3.2703	3.452	3.6336	3.8153	3.997	4.1787	4.3604	4.5421	4.7237	4.9054	5.0871	5.1779	5.2688	5.4505	5.6321	5.8138	5.9955	6.1772	6.3589	6.5406	6.7222	6.9039	7.0856	7.2673	7.449	7.6306	7.8123	7.994	8.1757	8.3574
17.8048	0.65631	0.00057889	0.10068	0.15219	0.25347	0.25288	0.30324	0.30383	0.30324	0.40392	0.45428	0.45428	0.45489	0.45428	0.55496	0.55558	0.55495	0.55558	0.55495	0.60531	0.60594	0.6053	0.60594	0.6053	0.6053	0.60595	0.65565	0.6563	0.65631	0.65564	0.65631	0.6543	0.60529	0.60597	0.60529	0.60597	0.60528	0.60528	0.60598	0.60528	0.60598	0.55567	0.55497	0.55568	0.55497	0.60527	0.60599	0.60527	0.606
39.8165	0.91057	0.20315	0.40629	0.81258	1.2189	1.6252	2.0315	2.4377	2.844	3.2503	3.6566	4.0629	4.4692	4.8755	5.2818	5.6881	6.0944	6.5007	6.9069	7.3132	7.7195	8.1258	8.5321	8.9384	9.3447	9.751	10.1573	10.5636	10.9699	11.3761	11.7824	12.1887	12.595	13.0013	13.4076	13.8139	14.2202	14.6265	15.0328	15.4391	15.8453	16.2516	16.6579	17.0642	17.4705	17.8768	18.2831	18.6894	19.0957
39.8165	0.91057	0.00049475	0.20257	0.2035	0.20329	0.20339	0.2032	0.25386	0.30427	0.40528	0.50649	0.6072	0.65811	0.75929	0.75914	0.75915	0.80956	0.80949	0.85998	0.80931	0.80925	0.80918	0.80907	0.809	0.75836	0.85942	0.90994	0.90998	0.90986	0.85944	0.90975	0.91003	0.91006	0.91008	0.90971	0.758	0.7079	0.70801	0.75806	0.80911	0.90981	0.91004	0.75807	0.65753	0.65756	0.75865	0.75867	0.75854	0.75823
45.5371	1.167	0.23233	0.46466	0.92933	1.394	1.8587	2.3233	2.788	3.2527	3.7173	4.182	4.6466	5.1113	5.576	6.0406	6.5053	6.97	7.4346	7.8993	8.364	8.8286	9.2933	9.758	10.2226	10.6873	11.1519	11.6166	12.0813	12.3136	12.5459	13.0106	13.4753	13.9399	14.4046	14.8693	15.3339	15.7986	16.2633	16.7279	17.1926	17.6572	18.1219	18.5866	19.0512	19.5159	19.9806	20.4452	20.9099	21.3746
45.5371	1.167	0.15231	0.20365	0.30514	0.35626	0.40706	0.40687	0.40679	0.50824	0.66039	0.76147	0.86262	0.86314	0.86306	0.91368	0.96435	0.96422	0.96413	0.96404	1.0654	1.0654	1.116	1.1161	1.1161	1.1668	1.1669	1.1669	1.1669	1.167	1.1666	1.0655	1.0656	1.0656	1.0656	1.0657	1.0652	1.014	0.963	0.91356	0.96409	0.96428	0.96297	0.91364	0.96438	1.0658	1.0659	1.0145	0.96429	0.96454
26.6724	0.96087	0.13608	0.27217	0.54433	0.8165	1.0887	1.3608	1.633	1.9052	2.1773	2.4495	2.7217	2.9938	3.266	3.5382	3.8103	4.0825	4.3547	4.6268	4.899	5.1712	5.4433	5.7155	5.9877	6.2598	6.532	6.8042	7.0763	7.3485	7.6207	7.8928	8.165	8.4372	8.7093	8.9815	9.1176	9.2537	9.5258	9.798	10.0702	10.3423	10.6145	10.8867	11.1588	11.431	11.7032	11.9753	12.2475	12.5197
26.6724	0.96087	0.053436	0.154	0.15713	0.2027	0.20737	0.25608	0.3048	0.30788	0.35352	0.35811	0.45867	0.50283	0.55921	0.55918	0.55914	0.56061	0.61087	0.65813	0.66109	0.76016	0.76013	0.76009	0.80445	0.81031	0.81027	0.81023	0.85758	0.86045	0.90205	0.90639	0.91212	0.91207	0.90779	0.91203	0.96087	0.96083	0.91054	0.9105	0.95795	0.95793	0.91043	0.90486	0.85735	0.80981	0.86138	0.91158	0.91153	0.91148
36.4203	1.0669	0.18582	0.37164	0.74327	1.1149	1.4865	1.8582	2.2298	2.6014	2.9731	3.3447	3.7164	4.088	4.4596	4.8313	5.2029	5.5745	5.9462	6.3178	6.6894	7.0611	7.4327	7.8043	8.176	8.5476	8.9193	9.2909	9.6625	10.0342	10.4058	10.7774	11.1491	11.5207	11.8923	12.0782	12.264	12.6356	13.0072	13.3789	13.7505	14.1222	14.4938	14.8654	15.2371	15.6087	15.9803	16.352	16.7236	17.0952
36.4203	1.0669	0.15153	0.20811	0.26062	0.31511	0.36555	0.41601	0.50899	0.56741	0.56735	0.56729	0.72065	0.72058	0.81561	0.81946	0.86985	0.86978	0.86971	0.86964	0.86957	0.8695	0.91993	0.96466	0.97217	0.97021	0.96265	0.97012	0.97005	1.0204	1.0203	1.0634	1.0221	1.0202	1.0147	1.0669	1.0596	1.0128	0.96949	0.96941	0.96934	0.96926	0.91524	0.85947	0.51676	0.51495	0.56011	0.61227	0.61569	0.60529
35.7134	0.9614	0.18221	0.36442	0.72884	1.0933	1.4577	1.8221	2.1865	2.551	2.9154	3.2798	3.6442	4.0086	4.3731	4.7375	5.1019	5.4663	5.8308	6.1952	6.5596	6.924	7.2884	7.6529	8.0173	8.3817	8.7461	9.1106	9.475	9.8394	10.2038	10.5683	10.9327	11.2971	11.6615	12.0259	12.3904	12.7548	13.1192	13.4836	13.8481	14.2125	14.3947	14.5769	14.9413	15.3057	15.6702	16.0346	16.399	16.7634
35.7134	0.9614	0.054181	0.20277	0.26038	0.35596	0.4596	0.5114	0.51362	0.60823	0.56424	0.56419	0.61373	0.61478	0.66542	0.66537	0.66531	0.7623	0.81084	0.86677	0.86776	0.91108	0.91317	0.91316	0.86761	0.86754	0.86747	0.8664	0.86735	0.86728	0.81652	0.7648	0.76572	0.76565	0.66424	0.66323	0.66413	0.66407	0.71467	0.76435	0.86101	0.91165	0.9614	0.86286	0.81578	0.81127	0.76503	0.81475	0.81558	0.91598
42.4098	1.2219	0.21638	0.43275	0.86551	1.2983	1.731	2.1638	2.5965	3.0293	3.462	3.8948	4.3275	4.7603	5.193	5.6258	6.0585	6.4913	6.9241	7.3568	7.7896	8.2223	8.6551	9.0878	9.5206	9.9533	10.3861	10.8188	11.0352	11.2516	11.6843	12.1171	12.5498	12.9826	13.4154	13.8481	14.2809	14.7136	15.1464	15.5791	16.0119	16.4446	16.8774	17.3101	17.7429	18.1756	18.6084	19.0411	19.4739	19.9067
42.4098	1.2219	0.15209	0.20509	0.20664	0.30573	0.30828	0.30822	0.40987	0.50863	0.61033	0.66072	0.76564	0.76557	0.7655	0.91802	0.96876	0.96869	0.96861	1.0173	1.0701	1.1209	1.1208	1.1207	1.1206	1.1205	1.1713	1.1712	1.2219	1.2218	1.2217	1.2216	1.2215	1.2214	1.2214	1.2213	1.2212	1.2211	1.1702	1.1703	1.1703	1.1702	1.2199	1.2208	1.1699	1.0671	1.0173	1.0172	0.9663	0.91546
33.0663	1.4317	0.16871	0.33741	0.67482	1.0122	1.3496	1.6871	2.0245	2.3619	2.6993	3.0367	3.3741	3.7115	4.0489	4.3863	4.7238	5.0612	5.3986	5.736	6.0734	6.4108	6.7482	7.0856	7.4231	7.7605	8.0979	8.4353	8.7727	9.1101	9.4475	9.7849	10.1223	10.4598	10.7972	11.1346	11.472	11.8094	12.1468	12.4842	12.6529	12.8216	13.159	13.4965	13.8339	14.1713	14.5087	14.8461	15.1835	15.5209
33.0663	1.4317	0.10312	0.15748	0.25833	0.26053	0.31148	0.31254	0.36237	0.36234	0.3623	0.4143	0.513	0.61599	0.66482	0.87186	0.92275	0.97265	1.0246	0.97353	1.0254	1.0753	1.1262	1.1262	1.1271	1.177	1.2279	1.2278	1.2758	1.2787	1.2786	1.3295	1.3304	1.3803	1.3802	1.3802	1.3801	1.3301	1.38	1.429	1.4317	1.4316	1.4271	1.3797	1.3805	1.3804	1.3795	1.3794	1.3802	1.3801
38.7394	0.87304	0.19765	0.3953	0.7906	1.1859	1.5812	1.9765	2.3718	2.7671	3.1624	3.5577	3.953	4.3483	4.7436	5.1389	5.5342	5.9295	6.3248	6.7201	7.1154	7.5107	7.906	8.3013	8.6966	9.0919	9.4872	9.8825	10.2778	10.6731	11.0684	11.4637	11.859	12.2543	12.6496	13.0449	13.4402	13.8355	14.2308	14.6261	15.0214	15.219	15.4167	15.812	16.2073	16.6026	16.9979	17.3932	17.7885	18.1838
38.7394	0.87304	0.20378	0.25389	0.2703	0.3672	0.41729	0.45107	0.50769	0.56429	0.62086	0.63534	0.65475	0.6111	0.66762	0.75181	0.76461	0.76776	0.77092	0.82416	0.81457	0.81137	0.85199	0.82393	0.82071	0.8238	0.86445	0.8613	0.8519	0.86748	0.86433	0.84571	0.82342	0.84572	0.80178	0.77007	0.72297	0.70458	0.76382	0.76075	0.76678	0.87304	0.86994	0.7727	0.77262	0.77253	0.85773	0.87263	0.86361	0.86953
54.9565	1.1694	0.28039	0.56078	1.1216	1.6823	2.2431	2.8039	3.3647	3.9255	4.4862	5.047	5.6078	6.1686	6.7294	7.2902	7.8509	8.4117	8.9725	9.5333	10.0941	10.6548	10.9352	11.2156	11.7764	12.3372	12.898	13.4587	14.0195	14.5803	15.1411	15.7019	16.2626	16.8234	17.3842	17.945	18.5058	19.0665	19.6273	20.1881	20.7489	21.3097	21.8705	22.4312	22.992	23.5528	24.1136	24.6744	25.2351	25.7959
54.9565	1.1694	0.10725	0.11333	0.21314	0.21424	0.31405	0.35979	0.41612	0.51478	0.56754	0.66166	0.86604	0.9165	1.0119	1.0218	1.0206	1.0677	1.1225	1.1118	1.1149	1.1622	1.1694	1.0714	1.0702	1.0711	1.0699	1.0708	1.0706	1.0695	1.0703	1.0692	1.0654	1.013	0.96786	1.011	1.0686	1.0693	1.0683	1.1674	1.1639	1.1184	1.1191	1.1108	0.96733	1.0634	1.0681	1.0679	1.067	1.1174
50.1872	1.1178	0.25606	0.51211	1.0242	1.5363	2.0485	2.5606	3.0727	3.5848	4.0969	4.609	5.1211	5.6333	6.1454	6.6575	7.1696	7.6817	8.1938	8.7059	9.2181	9.7302	10.2423	10.7544	11.2665	11.7786	12.2907	12.8029	13.315	13.8271	14.3392	14.8513	15.3634	15.8755	16.3877	16.8998	17.4119	17.924	18.4361	18.9482	19.4603	19.9725	20.4846	20.9967	21.5088	22.0209	22.533	23.0451	23.5573	24.0694
50.1872	1.1178	0.10147	0.15693	0.20762	0.31182	0.35879	0.41039	0.46376	0.50815	0.6131	0.61654	0.61557	0.61633	0.76079	0.86971	0.86876	0.95782	0.97002	0.97071	0.9698	0.97047	0.96957	0.97023	0.96709	0.91862	0.96849	0.96986	1.019	1.0182	0.96885	0.96943	0.9179	0.91847	0.86697	0.86752	0.91354	0.91799	0.96287	0.96846	0.96772	1.0165	1.017	0.96803	0.96733	0.96779	0.9632	0.96754	0.96688	0.9673
39.4099	1.3751	0.20107	0.40214	0.80428	1.2064	1.6086	2.0107	2.4129	2.815	3.2171	3.6193	4.0214	4.4236	4.8257	5.2278	5.63	6.0321	6.4343	6.8364	7.2386	7.6407	8.0428	8.445	8.8471	9.2493	9.6514	10.0536	10.4557	10.8578	11.26	11.6621	12.0643	12.4664	12.8685	13.2707	13.6728	14.075	14.276	14.4771	14.8793	15.2814	15.6835	16.0857	16.4878	16.89	17.2921	17.6942	18.0964	18.4985
39.4099	1.3751	0.15423	0.20466	0.25748	0.30883	0.35643	0.50919	0.51189	0.51184	0.51178	0.51172	0.61178	0.71399	0.76648	0.766	0.86536	0.86767	0.96864	0.96971	1.0191	1.0692	1.071	1.0709	1.1725	1.2227	1.2742	1.3237	1.3252	1.3248	1.3248	1.3247	1.3243	1.2737	1.3229	1.3247	1.3243	1.3742	1.3751	1.375	1.3749	1.3738	1.2731	1.273	1.2731	1.2729	1.3233	1.3236	1.3741	1.3737
28.1403	0.9575	0.14357	0.28715	0.57429	0.86144	1.1486	1.4357	1.7229	2.01	2.2972	2.5843	2.8715	3.1586	3.4457	3.7329	4.02	4.3072	4.5943	4.8815	5.1686	5.4558	5.7429	6.0301	6.3172	6.6044	6.8915	7.1786	7.4658	7.7529	8.0401	8.3272	8.6144	8.9015	9.1887	9.4758	9.763	10.0501	10.3372	10.6244	10.9115	11.1987	11.4858	11.773	12.0601	12.2037	12.3473	12.6344	12.9216	13.2087
28.1403	0.9575	0.0014828	0.15086	0.20408	0.35346	0.35489	0.40228	0.40584	0.50566	0.50563	0.55589	0.55586	0.60613	0.60678	0.70661	0.70658	0.75416	0.70655	0.75549	0.75743	0.80703	0.807	0.80759	0.80691	0.8075	0.85776	0.85709	0.85766	0.85762	0.90721	0.90777	0.90712	0.90474	0.85739	0.85446	0.80649	0.80702	0.80641	0.80637	0.80688	0.80411	0.75656	0.80464	0.95594	0.9575	0.95745	0.90666	0.90713	0.90708
44.5522	1.2172	0.22731	0.45461	0.90923	1.3638	1.8185	2.2731	2.7277	3.1823	3.6369	4.0915	4.5461	5.0008	5.4554	5.91	6.3646	6.8192	7.2738	7.7284	8.1831	8.6377	9.0923	9.5469	10.0015	10.4561	10.9107	11.3654	11.5927	11.82	12.2746	12.7292	13.1838	13.6384	14.0931	14.5477	15.0023	15.4569	15.9115	16.3661	16.8207	17.2754	17.73	18.1846	18.6392	19.0938	19.5484	20.003	20.4577	20.9123
44.5522	1.2172	0.10492	0.20396	0.20879	0.35637	0.41063	0.51249	0.6059	0.75829	0.76379	0.81056	0.81503	0.96367	1.0123	1.0662	1.067	1.0661	1.066	1.0667	1.0658	1.0665	1.0656	1.1062	1.0654	1.167	1.2158	1.2165	1.2172	1.2163	1.1665	1.1151	1.115	1.1113	1.1156	1.1148	1.1645	1.1658	1.165	1.1601	1.1144	1.115	1.1129	1.0139	1.0604	1.0642	1.0635	1.0609	1.0135	1.0134
55.8491	1.3197	0.28494	0.56989	1.1398	1.7097	2.2796	2.8494	3.4193	3.9892	4.5591	5.129	5.6989	6.2688	6.8387	7.4086	7.9784	8.5483	9.1182	9.6881	10.258	10.8279	11.3978	11.9677	12.5376	13.1075	13.6773	14.2472	14.8171	15.387	15.9569	16.5268	17.0967	17.6666	18.2365	18.8063	19.3762	19.9461	20.2311	20.516	21.0859	21.6558	22.2257	22.7956	23.3655	23.9353	24.5052	25.0751	25.645	26.2149
55.8491	1.3197	0.15566	0.2606	0.31115	0.36099	0.46288	0.46208	0.56396	0.61381	0.61434	0.7604	0.76606	0.7653	0.86646	0.91398	0.91687	0.91733	0.96326	1.0656	1.114	1.1134	1.1187	1.1651	1.1696	1.169	1.22	1.2194	1.215	1.1685	1.1683	1.2131	1.2166	1.2191	1.2152	1.2678	1.3176	1.3194	1.3197	1.3191	1.3169	1.2683	1.2668	1.2177	1.2173	1.2174	1.217	1.2171	1.2169	1.2165
51.7104	1.5271	0.26383	0.52766	1.0553	1.583	2.1106	2.6383	3.1659	3.6936	4.2213	4.7489	5.2766	5.8042	6.3319	6.8595	7.3872	7.9149	8.4425	8.9702	9.4978	10.0255	10.5531	11.0808	11.6084	12.1361	12.6638	13.1914	13.7191	14.2467	14.7744	15.302	15.8297	16.3574	16.885	17.4127	17.9403	18.468	18.9956	19.5233	20.051	20.5786	21.1063	21.6339	22.1616	22.6892	23.2169	23.7446	24.2722	24.7999
51.7104	1.5271	0.15727	0.2648	0.3618	0.41718	0.46678	0.51643	0.56942	0.62014	0.61893	0.66965	0.67063	0.67051	0.72016	0.77086	0.81533	0.9221	0.97485	1.0185	1.0762	1.119	1.1776	1.1765	1.2195	1.228	1.2702	1.2777	1.2784	1.2783	1.3289	1.2779	1.2733	1.2269	1.2267	1.2773	1.2763	1.2771	1.2262	1.226	1.2259	1.2258	1.2732	1.32	1.327	1.3268	1.3267	1.3265	1.3264	1.3262
32.5227	1.376	0.16593	0.33186	0.66373	0.99559	1.3275	1.6593	1.9912	2.323	2.6549	2.9868	3.3186	3.6505	3.9824	4.3142	4.6461	4.978	5.3098	5.6417	5.9735	6.3054	6.6373	6.9691	7.301	7.6329	7.9647	8.2966	8.6285	8.9603	9.2922	9.6241	9.9559	10.2878	10.6196	10.9515	11.2834	11.6152	11.9471	12.279	12.6108	12.9427	13.2746	13.4405	13.6064	13.9383	14.2701	14.602	14.9339	15.2657
32.5227	1.376	0.051125	0.10209	0.25499	0.30626	0.40798	0.4083	0.45933	0.5101	0.56143	0.56146	0.51041	0.56089	0.61207	0.66341	0.71443	0.76553	0.86726	0.91849	0.96931	1.0203	1.0713	1.0713	1.1224	1.1224	1.1734	1.2244	1.2242	1.2242	1.2242	1.2242	1.2754	1.2754	1.3259	1.2753	1.3251	1.326	1.3755	1.3262	1.3262	1.3262	1.3755	1.376	1.3259	1.3259	1.3261	1.2752	1.2752	1.2752
32.1367	1.0131	0.16396	0.32793	0.65585	0.98378	1.3117	1.6396	1.9676	2.2955	2.6234	2.9513	3.2793	3.6072	3.9351	4.263	4.591	4.9189	5.2468	5.5747	5.9027	6.2306	6.5585	6.8864	7.2144	7.5423	7.8702	8.1981	8.5261	8.854	9.1819	9.5098	9.8378	10.1657	10.4936	10.8215	11.1495	11.4774	11.8053	12.1332	12.4612	12.6251	12.7891	13.117	13.4449	13.7729	14.1008	14.4287	14.7566	15.0846
32.1367	1.0131	0.15071	0.20095	0.20935	0.25286	0.29809	0.34835	0.35666	0.40689	0.45876	0.51059	0.55916	0.56238	0.56233	0.60443	0.66108	0.75511	0.80693	0.86035	0.8619	0.90893	0.91362	0.91356	0.95748	0.96212	1.0045	1.0123	1.0122	1.0075	0.9619	0.9588	0.95575	0.96329	0.95872	0.91147	0.91141	0.86117	0.90987	0.9113	1.0088	1.0131	1.0116	0.86234	0.9555	0.96125	0.9612	0.96114	1.007	0.95541
40.8231	1.1105	0.20828	0.41656	0.83313	1.2497	1.6663	2.0828	2.4994	2.9159	3.3325	3.7491	4.1656	4.5822	4.9988	5.4153	5.8319	6.2484	6.665	7.0816	7.4981	7.9147	8.3313	8.7478	9.1644	9.3727	9.5809	9.9975	10.4141	10.8306	11.2472	11.6638	12.0803	12.4969	12.9134	13.33	13.7466	14.1631	14.5797	14.9963	15.4128	15.8294	16.2459	16.6625	17.0791	17.4956	17.9122	18.3288	18.7453	19.1619
40.8231	1.1105	0.25283	0.30442	0.35549	0.45516	0.50594	0.65652	0.65652	0.65831	0.70881	0.75735	0.75966	0.86067	0.90977	0.91118	0.95804	0.91117	0.9112	0.95976	0.91159	0.96127	1.0105	1.0609	1.0626	1.1105	1.0626	1.063	1.0626	1.0608	1.0099	1.0112	1.0103	0.96173	0.96176	0.96028	0.95921	0.96178	0.9618	0.96182	0.96185	0.96187	1.0123	1.0123	1.0123	0.96197	0.96199	0.96201	0.95966	0.7099
58.023	1.2247	0.29604	0.59207	1.1841	1.7762	2.3683	2.9604	3.5524	4.1445	4.7366	5.3286	5.9207	6.5128	7.1049	7.6969	8.289	8.8811	9.4731	10.0652	10.6573	11.2494	11.8414	12.4335	13.0256	13.6176	14.2097	14.8018	15.3939	15.9859	16.578	17.1701	17.7621	18.3542	18.9463	19.5384	19.8344	20.1304	20.7225	21.3146	21.9066	22.4987	23.0908	23.6829	24.2749	24.867	25.4591	26.0511	26.6432	27.2353
58.023	1.2247	0.15827	0.21513	0.31636	0.26554	0.40898	0.46798	0.5185	0.56669	0.61142	0.61946	0.71036	0.72054	0.81158	0.82157	0.86325	0.87195	0.91596	0.97085	0.97285	1.0223	1.0697	1.0737	1.0736	1.1231	1.1676	1.1646	1.1714	1.1645	1.1741	1.1739	1.1738	1.1644	1.1238	1.2176	1.2247	1.2184	1.2174	1.2226	1.2165	1.2232	1.2205	1.2188	1.2227	1.172	1.1655	1.1211	1.121	1.114
53.7989	1.2724	0.27448	0.54897	1.0979	1.6469	2.1959	2.7448	3.2938	3.8428	4.3917	4.9407	5.4897	6.0387	6.5876	7.1366	7.6856	8.2345	8.7835	9.3325	9.8814	10.4304	10.9794	11.5283	12.0773	12.6263	13.1752	13.7242	14.2732	14.8221	15.3711	15.9201	16.469	17.018	17.567	18.116	18.6649	19.2139	19.7629	20.3118	20.8608	21.4098	21.9587	22.5077	23.0567	23.6056	24.1546	24.7036	25.2525	25.8015
53.7989	1.2724	0.10403	0.20516	0.26105	0.3628	0.41017	0.41354	0.51525	0.56604	0.56593	0.66376	0.71841	0.76671	0.7691	0.86835	0.96709	0.97175	0.97221	0.97208	0.97195	0.97183	1.0226	1.0224	1.0222	1.0221	1.022	1.0727	1.1724	1.1742	1.2249	1.2243	1.1728	1.0718	1.1225	1.0715	1.0714	1.0712	1.1219	1.1218	1.1696	1.22	1.2231	1.223	1.172	1.1718	1.1717	1.1716	1.1714	1.1716
45.4121	1.6378	0.23169	0.46339	0.92678	1.3902	1.8536	2.3169	2.7803	3.2437	3.7071	4.1705	4.6339	5.0973	5.5607	6.024	6.4874	6.9508	7.4142	7.8776	8.341	8.8044	9.2678	9.7312	10.1945	10.6579	11.1213	11.5847	12.0481	12.5115	12.9749	13.4383	13.9016	14.365	14.8284	15.2918	15.7552	16.2186	16.682	17.1454	17.6088	18.0721	18.5355	18.9989	19.4623	19.9257	20.3891	20.8525	21.3159	21.7793
45.4121	1.6378	0.10392	0.11086	0.21646	0.31512	0.3696	0.46316	0.51083	0.57371	0.57531	0.57355	0.62619	0.6722	0.6771	0.677	0.86974	0.9321	0.98148	1.0819	1.136	1.1359	1.1869	1.2363	1.2377	1.2871	1.3396	1.3379	1.3904	1.4413	1.4412	1.4411	1.48	1.4919	1.4903	1.5427	1.5309	1.4915	1.5366	1.5423	1.5422	1.542	1.5419	1.5914	1.5417	1.5416	1.5415	1.5413	1.5909	1.584
19.29	0.75755	0.098418	0.19684	0.39367	0.59051	0.78735	0.98418	1.181	1.3779	1.5747	1.7715	1.9684	2.1652	2.362	2.5589	2.7557	2.9525	3.1494	3.3462	3.5431	3.7399	3.9367	4.1336	4.232	4.3304	4.5272	4.7241	4.9209	5.1177	5.3146	5.5114	5.7083	5.9051	6.1019	6.2988	6.4956	6.6924	6.8893	7.0861	7.2829	7.4798	7.6766	7.8735	8.0703	8.2671	8.464	8.6608	8.8576	9.0545
19.29	0.75755	0.0016979	0.10033	0.20066	0.25252	0.25594	0.35284	0.40645	0.40645	0.40646	0.55347	0.55693	0.55694	0.60361	0.60708	0.60709	0.60709	0.60709	0.6071	0.70565	0.70741	0.75578	0.75754	0.75755	0.75223	0.70738	0.70738	0.65722	0.65723	0.65723	0.65723	0.65723	0.65724	0.65724	0.70374	0.70737	0.70737	0.70737	0.70737	0.70372	0.65722	0.70184	0.70734	0.70735	0.70366	0.6572	0.65721	0.65906	0.65721
38.9215	0.96438	0.19858	0.39716	0.79432	1.1915	1.5886	1.9858	2.3829	2.7801	3.1773	3.5744	3.9716	4.3687	4.7659	5.1631	5.5602	5.9574	6.3545	6.7517	7.1488	7.546	7.9432	8.3403	8.7375	9.1346	9.5318	9.7304	9.929	10.3261	10.7233	11.1204	11.5176	11.9147	12.3119	12.7091	13.1062	13.5034	13.9005	14.2977	14.6949	15.092	15.4892	15.8863	16.2835	16.6806	17.0778	17.475	17.8721	18.2693
38.9215	0.96438	0.10102	0.15527	0.20761	0.25898	0.3085	0.35896	0.5086	0.60866	0.66003	0.66263	0.71044	0.713	0.76258	0.81299	0.86258	0.86336	0.86329	0.86405	0.86315	0.86389	0.86301	0.86294	0.86366	0.8628	0.95901	0.96438	0.96353	0.96421	0.95966	0.91287	0.91354	0.90983	0.86222	0.9112	0.91257	0.9132	0.91242	0.96278	0.96339	0.96263	0.96256	0.91273	0.91199	0.91256	0.91185	0.91178	0.91233	0.91163
50.9134	1.1185	0.25976	0.51952	1.039	1.5586	2.0781	2.5976	3.1171	3.6367	4.1562	4.6757	5.1952	5.7148	6.2343	6.7538	7.2733	7.7929	8.3124	8.8319	9.3514	9.871	10.3905	10.91	11.4295	11.9491	12.4686	12.9881	13.5076	14.0272	14.5467	15.0662	15.5857	16.1053	16.6248	17.1443	17.4041	17.6638	18.1834	18.7029	19.2224	19.7419	20.2615	20.781	21.3005	21.82	22.3396	22.8591	23.3786	23.8981
50.9134	1.1185	0.10301	0.15532	0.2092	0.3089	0.40863	0.41247	0.45922	0.61195	0.65957	0.66474	0.76677	0.81518	0.81724	0.91841	0.9176	0.96336	0.96807	0.96795	0.9685	1.0132	1.0189	1.0188	1.0181	1.0637	1.0685	1.0684	1.0689	1.0682	1.018	0.91267	1.0172	1.0176	1.067	1.1129	1.1185	1.1179	1.1173	1.017	0.96475	0.86481	0.96506	0.96541	0.96574	0.96562	1.0132	1.016	1.0645	1.066
39.7752	1.2739	0.20293	0.40587	0.81174	1.2176	1.6235	2.0293	2.4352	2.8411	3.247	3.6528	4.0587	4.4646	4.8704	5.2763	5.6822	6.088	6.4939	6.8998	7.3057	7.7115	8.1174	8.5233	8.9291	9.335	9.7409	10.1467	10.5526	10.9585	11.3643	11.7702	12.1761	12.582	12.9878	13.3937	13.7996	14.2054	14.6113	15.0172	15.423	15.8289	16.2348	16.6407	17.0465	17.4524	17.8583	18.2641	18.67	19.0759
39.7752	1.2739	0.2034	0.20477	0.25563	0.30757	0.35845	0.35848	0.40898	0.51068	0.5111	0.51114	0.51118	0.66121	0.66372	0.76545	0.76548	0.81587	0.86535	0.86717	0.86719	0.86722	0.86725	0.91516	0.96691	0.9689	0.96892	1.0198	1.0198	1.0198	1.0161	0.96904	1.0171	1.0199	1.118	1.1214	1.1716	1.1722	1.2212	1.223	1.223	1.223	1.2231	1.2231	1.2231	1.2231	1.2231	1.2231	1.2732	1.2732
25.9819	1.326	0.13256	0.26512	0.53024	0.79536	1.0605	1.3256	1.5907	1.8559	2.121	2.3861	2.6512	2.9163	3.1815	3.4466	3.7117	3.9768	4.2419	4.5071	4.7722	5.0373	5.3024	5.5676	5.8327	6.0978	6.3629	6.628	6.8932	7.1583	7.4234	7.6885	7.9536	8.2188	8.4839	8.749	9.0141	9.2793	9.5444	9.8095	10.0746	10.3397	10.6049	10.7374	10.87	11.1351	11.4002	11.6653	11.9305	12.1956
25.9819	1.326	0.10202	0.10285	0.15385	0.20485	0.25545	0.25665	0.30762	0.30759	0.4088	0.51155	0.51115	0.612	0.71543	0.81702	0.81735	0.9689	1.0199	1.0213	1.0212	1.0212	1.1221	1.1228	1.1231	1.174	1.1739	1.1739	1.2236	1.2248	1.2248	1.2247	1.2244	1.2244	1.2243	1.2245	1.2744	1.2755	1.2754	1.2754	1.2753	1.2753	1.3258	1.326	1.3259	1.2751	1.2751	1.1731	1.173	1.2239
28.9026	0.90928	0.14746	0.29492	0.58985	0.88477	1.1797	1.4746	1.7695	2.0645	2.3594	2.6543	2.9492	3.2442	3.5391	3.834	4.1289	4.4239	4.7188	5.0137	5.3086	5.6036	5.8985	6.1934	6.4883	6.7833	7.0782	7.2257	7.3731	7.668	7.963	8.2579	8.5528	8.8477	9.1427	9.4376	9.7325	10.0274	10.3224	10.6173	10.9122	11.2071	11.5021	11.797	12.0919	12.3868	12.6818	12.9767	13.2716	13.5665
28.9026	0.90928	0.050255	0.10392	0.15189	0.20664	0.30599	0.40536	0.40645	0.45225	0.45665	0.45771	0.50248	0.50789	0.50677	0.557	0.55697	0.60399	0.60716	0.60817	0.65629	0.65835	0.65727	0.65826	0.7536	0.70848	0.80585	0.90928	0.90823	0.90619	0.80773	0.80571	0.75743	0.75837	0.75735	0.75828	0.75727	0.75819	0.75719	0.7581	0.75711	0.75801	0.75703	0.75792	0.75511	0.70763	0.70668	0.70754	0.75412	0.80343
40.3013	1.1697	0.20562	0.41124	0.82248	1.2337	1.645	2.0562	2.4674	2.8787	3.2899	3.7011	4.1124	4.5236	4.9349	5.3461	5.7573	6.1686	6.5798	6.991	7.4023	7.8135	8.2248	8.636	9.0472	9.4585	9.8697	10.2809	10.6922	11.1034	11.5147	11.9259	12.1315	12.3371	12.7484	13.1596	13.5708	13.9821	14.3933	14.8046	15.2158	15.627	16.0383	16.4495	16.8607	17.272	17.6832	18.0945	18.5057	18.9169
40.3013	1.1697	0.10083	0.108	0.35287	0.36354	0.4068	0.50406	0.60661	0.657	0.70564	0.71604	0.71255	0.80813	0.81839	0.8636	0.86356	0.91395	0.91895	1.0096	1.0196	1.0195	1.0615	1.0697	1.068	1.0192	1.0581	1.1101	1.1197	1.1197	1.1196	1.1195	1.1697	1.168	1.1633	1.1695	1.1601	1.1663	1.1631	1.0685	1.0684	1.1172	1.1186	1.1185	1.1184	1.1184	1.1598	1.1656	1.0678	1.0677
53.3839	1.1662	0.27237	0.54473	1.0895	1.6342	2.1789	2.7237	3.2684	3.8131	4.3579	4.9026	5.4473	5.9921	6.5368	7.0815	7.6263	8.171	8.7157	9.2605	9.8052	10.3499	10.8947	11.4394	11.9841	12.5289	13.0736	13.6183	13.8907	14.1631	14.7078	15.2525	15.7973	16.342	16.8867	17.4315	17.9762	18.5209	19.0657	19.6104	20.1551	20.6999	21.2446	21.7893	22.3341	22.8788	23.4235	23.9683	24.513	25.0577
53.3839	1.1662	0.10484	0.21505	0.35786	0.46261	0.55667	0.57253	0.57242	0.66302	0.67339	0.72384	0.72372	0.77078	0.8145	0.82457	0.91055	0.92554	0.9105	0.87472	0.96918	1.067	1.0734	1.0765	1.1126	1.0779	1.1189	1.1267	1.1662	1.1172	1.0252	1.025	1.0755	0.92527	0.96818	1.0246	1.1227	1.1255	1.1254	1.1252	1.1208	1.1598	1.1264	1.1262	1.1176	0.97297	1.0628	1.0739	1.0669	0.97256
45.6823	1.2789	0.23307	0.46615	0.93229	1.3984	1.8646	2.3307	2.7969	3.263	3.7292	4.1953	4.6615	5.1276	5.5938	6.0599	6.526	6.9922	7.4583	7.9245	8.3906	8.8568	9.3229	9.7891	10.2552	10.7214	11.1875	11.6537	12.1198	12.586	13.0521	13.5182	13.9844	14.4505	14.9167	15.3828	15.849	16.3151	16.7813	17.2474	17.7136	18.1797	18.4128	18.6459	19.112	19.5781	20.0443	20.5104	20.9766	21.4427
45.6823	1.2789	0.10163	0.20964	0.30963	0.36673	0.46669	0.52054	0.5189	0.52037	0.51874	0.57098	0.57088	0.71108	0.76941	0.77384	0.77225	0.87076	0.87365	0.91994	0.97647	0.97492	0.97627	0.97616	0.97463	0.97595	1.0238	1.0759	1.1196	1.2267	1.2294	1.2293	1.2278	1.1275	1.1273	1.0765	1.0644	1.1699	1.127	1.1269	1.1762	1.2699	1.2789	1.2787	1.2279	1.2278	1.2277	1.2214	1.1767	1.1766
35.3806	1.2242	0.18051	0.36103	0.72205	1.0831	1.4441	1.8051	2.1662	2.5272	2.8882	3.2492	3.6103	3.9713	4.3323	4.6933	5.0544	5.4154	5.7764	6.1374	6.4985	6.8595	7.2205	7.5816	7.9426	8.3036	8.6646	9.0257	9.3867	9.7477	10.1087	10.4698	10.8308	11.1918	11.5528	11.9139	12.2749	12.6359	12.997	13.358	13.5385	13.719	14.08	14.4411	14.8021	15.1631	15.5241	15.8852	16.2462	16.6072
35.3806	1.2242	0.2049	0.20616	0.30731	0.35872	0.4089	0.41047	0.41003	0.45908	0.46134	0.51191	0.56285	0.66512	0.71538	0.81629	0.81796	0.81757	0.86848	0.91847	0.91939	0.91933	0.97053	0.97018	0.97011	1.0706	1.072	1.0719	1.0721	1.0718	1.0717	1.0719	1.1223	1.1225	1.1227	1.1736	1.1733	1.1734	1.1734	1.2239	1.2242	1.2241	1.2239	1.224	1.2239	1.2237	1.2238	1.2237	1.2235	1.2234
[truncated: 52 more columns]
