# Supplementary material for: A technique system for the measurement, reconstruction and character extraction of rice plant architecture
Source: PLoS One. 2017 May 30;12(5):e0177205. doi: 10.1371/journal.pone.0177205 (PMC5448746; doi:10.1371/journal.pone.0177205)
Supplement: S2 Data — There four type file in the zip file, SystemData is parameters of paratus, SSP_LCAA correspond to the special position of stem, leafvein correspond to data of leaf midrib curves, leafshape correspond to the data of leaf shape. 101: correspond to neighbor 8 hills of Sample S1 (NSICRc222), 1: correspond to neighbor 8 hills of Sample S2 (NSICRc124H). (ZIP) [file pone.0177205.s008.zip › leafshape11MarF101.xls]

## Sheet: Sheet1
Length	Width	data9	data10	data11	data12	data13	data14	data15	data16	data17	data18	data19	data20	data21	data22	data23	data24	data25	data26	data27	data28	data29	data30	data31	data32	data33	data34	data35	data36	data37	data38	data39	data40	data41	data42	data43	data44	data45	data46	data47	data48	data49	data50	data51	data52	data53	data54	data55	data56
27.3135	0.90472	0.13935	0.27871	0.55742	0.83613	1.1148	1.3935	1.6723	1.951	2.2297	2.5084	2.7871	3.0658	3.3445	3.6232	3.9019	4.1806	4.4594	4.7381	5.0168	5.2955	5.5742	5.8529	6.1316	6.4103	6.689	6.9677	7.2464	7.5252	7.8039	8.0826	8.3613	8.64	8.9187	9.1974	9.3368	9.4761	9.7548	10.0335	10.3123	10.591	10.8697	11.1484	11.4271	11.7058	11.9845	12.2632	12.5419	12.8206
27.3135	0.90472	0.0034781	0.1037	0.1538	0.35078	0.45099	0.50282	0.55121	0.60813	0.60809	0.65308	0.65984	0.65979	0.70819	0.70815	0.70812	0.70974	0.7097	0.70966	0.70796	0.75474	0.75964	0.7596	0.75956	0.75788	0.75136	0.70935	0.70931	0.75777	0.80784	0.80301	0.85792	0.85947	0.85942	0.90316	0.90472	0.80927	0.80922	0.80918	0.80757	0.80289	0.75898	0.75893	0.75889	0.75731	0.75423	0.7087	0.70412	0.65856
42.4097	0.96281	0.21638	0.43275	0.8655	1.2983	1.731	2.1638	2.5965	3.0293	3.462	3.8948	4.3275	4.7603	5.193	5.6258	6.0585	6.4913	6.924	7.3568	7.7895	8.2223	8.655	9.0878	9.5206	9.9533	10.1697	10.3861	10.8188	11.2516	11.6843	12.1171	12.5498	12.9826	13.4153	13.8481	14.2808	14.7136	15.1463	15.5791	16.0118	16.4446	16.8773	17.3101	17.7428	18.1756	18.6084	19.0411	19.4739	19.9066
42.4097	0.96281	0.1032	0.1535	0.25669	0.40758	0.50557	0.56103	0.60872	0.65899	0.71182	0.74421	0.7468	0.76207	0.81233	0.84745	0.80726	0.78967	0.77195	0.81968	0.86244	0.86984	0.82196	0.91266	0.91016	0.92238	0.96281	0.9101	0.91009	0.87427	0.86213	0.807	0.76388	0.67283	0.67274	0.7087	0.76369	0.77307	0.85711	0.87349	0.86406	0.84541	0.82067	0.82058	0.82049	0.80893	0.71754	0.66949	0.46827	0.57098
52.2897	0.96677	0.26678	0.53357	1.0671	1.6007	2.1343	2.6678	3.2014	3.735	4.2685	4.8021	5.3357	5.8693	6.4028	6.9364	7.47	8.0035	8.5371	9.0707	9.6042	10.1378	10.6714	11.2049	11.7385	12.2721	12.8056	13.3392	13.8728	14.4063	14.9399	15.4735	16.0071	16.5406	16.8074	17.0742	17.6078	18.1413	18.6749	19.2085	19.742	20.2756	20.8092	21.3427	21.8763	22.4099	22.9434	23.477	24.0106	24.5441
52.2897	0.96677	0.10224	0.15726	0.30577	0.36238	0.41294	0.41283	0.46338	0.50825	0.61118	0.61431	0.66563	0.66552	0.66541	0.66529	0.66518	0.66062	0.66423	0.71407	0.86444	0.86718	0.86706	0.86694	0.86681	0.86669	0.86592	0.86581	0.8657	0.86621	0.86609	0.76469	0.81041	0.86513	0.96677	0.96551	0.8648	0.96584	0.96466	0.865	0.86488	0.96589	0.96577	0.75874	0.86088	0.86417	0.86358	0.86393	0.75725	0.6614
37.5092	1.2714	0.19137	0.38275	0.76549	1.1482	1.531	1.9137	2.2965	2.6792	3.062	3.4447	3.8275	4.2102	4.593	4.9757	5.3585	5.7412	6.124	6.5067	6.8895	7.2722	7.6549	8.0377	8.4204	8.8032	9.1859	9.5687	9.9514	10.3342	10.7169	11.0997	11.4824	11.8652	12.2479	12.6307	13.0134	13.3962	13.7789	14.1617	14.5444	14.9272	15.3099	15.6926	16.0754	16.4581	16.8409	17.2236	17.6064	17.9891
37.5092	1.2714	0.10397	0.20561	0.30882	0.35965	0.4621	0.51132	0.51295	0.55641	0.51298	0.51301	0.55879	0.51303	0.56129	0.66288	0.71625	0.76617	0.81431	0.81873	0.86956	0.91855	0.92037	0.96932	0.91945	0.91946	0.96837	1.068	1.0727	1.0727	1.0727	1.0689	1.0698	1.0727	1.0727	1.1235	1.1235	1.1225	1.1225	1.1226	1.1692	1.1743	1.1743	1.2209	1.2251	1.2251	1.2251	1.2251	1.2241	1.2241
28.3606	1.4812	0.1447	0.28939	0.57879	0.86818	1.1576	1.447	1.7364	2.0258	2.3151	2.6045	2.8939	3.1833	3.4727	3.7621	4.0515	4.3409	4.6303	4.9197	5.2091	5.4985	5.7879	6.0773	6.3667	6.6561	6.9454	7.2348	7.5242	7.8136	8.103	8.3924	8.6818	8.9712	9.2606	9.55	9.8394	10.1288	10.4182	10.7076	10.997	11.2863	11.5757	11.8651	12.1545	12.4439	12.7333	13.0227	13.3121	13.6015
28.3606	1.4812	0.053207	0.056509	0.20399	0.30925	0.3613	0.46326	0.4643	0.46319	0.51097	0.56617	0.56507	0.56504	0.56605	0.56497	0.66586	0.7158	0.71783	0.81873	0.87071	0.92168	0.92264	1.0225	1.0235	1.0244	1.0244	1.0744	1.0753	1.0743	1.0742	1.1771	1.1761	1.176	1.1769	1.1759	1.1768	1.2277	1.2267	1.2276	1.3249	1.3285	1.3294	1.3293	1.3284	1.3292	1.3775	1.3792	1.38	1.3791
35.1816	1.0052	0.1795	0.359	0.71799	1.077	1.436	1.795	2.154	2.513	2.872	3.231	3.59	3.949	4.308	4.6669	5.0259	5.3849	5.7439	6.1029	6.4619	6.8209	7.1799	7.5389	7.8979	8.2569	8.6159	8.9749	9.3339	9.6929	10.0519	10.4109	10.7699	11.1289	11.4879	11.8469	12.2059	12.3854	12.5649	12.9239	13.2829	13.6419	14.0008	14.3598	14.7188	15.0778	15.4368	15.7958	16.1548	16.5138
35.1816	1.0052	0.052209	0.15183	0.25147	0.35179	0.35443	0.40456	0.40517	0.40447	0.40507	0.40502	0.40434	0.5015	0.50517	0.55464	0.60536	0.65427	0.75569	0.80517	0.8524	0.8558	0.90028	0.90422	0.90583	0.90522	0.95581	0.95574	0.95515	0.95561	0.90539	0.90331	0.85466	0.85509	0.90518	0.95473	1.0043	1.0052	1.0047	1.0051	1.005	1.005	1.004	0.95474	0.95467	0.95419	0.95455	0.95448	0.9023	0.85259
44.4367	0.91724	0.22672	0.45344	0.90687	1.3603	1.8137	2.2672	2.7206	3.1741	3.6275	4.0809	4.5344	4.9878	5.4412	5.8947	6.3481	6.8015	7.255	7.7084	8.1618	8.6153	9.0687	9.5222	9.9756	10.429	10.8825	11.3359	11.7893	12.2428	12.6962	13.1496	13.6031	13.8298	14.0565	14.5099	14.9634	15.4168	15.8703	16.3237	16.7771	17.2306	17.684	18.1374	18.5909	19.0443	19.4977	19.9512	20.4046	20.858
44.4367	0.91724	0.25193	0.25812	0.40616	0.50692	0.55882	0.61222	0.61521	0.66403	0.71436	0.76172	0.76465	0.85805	0.8106	0.86388	0.91422	0.91419	0.86663	0.86086	0.86082	0.86781	0.85934	0.81587	0.85787	0.8661	0.90686	0.86733	0.86723	0.85775	0.81535	0.86033	0.91464	0.91724	0.91714	0.91704	0.91694	0.91556	0.91674	0.90654	0.8662	0.76538	0.81562	0.81552	0.80688	0.765	0.7637	0.55375	0.70481	0.76343
54.361	1.017	0.27735	0.5547	1.1094	1.6641	2.2188	2.7735	3.3282	3.8829	4.4376	4.9923	5.547	6.1017	6.6564	7.2111	7.7659	8.3206	8.8753	9.43	9.9847	10.5394	11.0941	11.6488	12.2035	12.7582	13.3129	13.8676	14.4223	14.977	15.5317	16.0864	16.6411	17.1958	17.4732	17.7505	18.3052	18.8599	19.4146	19.9693	20.524	21.0787	21.6334	22.1882	22.7429	23.2976	23.8523	24.407	24.9617	25.5164
54.361	1.017	0.10234	0.20365	0.30895	0.4112	0.46081	0.46463	0.56294	0.56572	0.56655	0.61612	0.76246	0.76789	0.76775	0.76764	0.76752	0.86171	0.86601	0.81785	0.86834	0.91551	0.96856	0.96927	0.96994	0.969	0.96887	0.96874	0.96937	0.96847	0.96835	0.96895	0.96808	0.96795	1.017	1.0162	0.96488	0.91691	0.91745	0.86603	0.8659	0.86578	0.90999	0.86557	0.80998	0.76475	0.76403	0.76391	0.76435	0.8092
43.8176	1.2217	0.22356	0.44712	0.89424	1.3414	1.7885	2.2356	2.6827	3.1298	3.5769	4.0241	4.4712	4.9183	5.3654	5.8125	6.2597	6.7068	7.1539	7.601	8.0481	8.4953	8.9424	9.3895	9.8366	10.2837	10.7308	11.178	11.6251	12.0722	12.5193	12.9664	13.4136	13.8607	14.3078	14.7549	15.202	15.6492	16.0963	16.5434	16.9905	17.4376	17.8847	18.1083	18.3319	18.779	19.2261	19.6732	20.1203	20.5675
43.8176	1.2217	0.10336	0.20512	0.35698	0.36161	0.41321	0.56123	0.56496	0.56489	0.61644	0.66649	0.66641	0.66634	0.71432	0.76308	0.76788	0.7678	0.76772	0.76433	0.71671	0.81771	0.92	0.97074	0.97066	0.97118	1.0213	1.0703	1.072	1.1228	1.1227	1.1226	1.1197	1.1197	1.1732	1.1731	1.173	1.1221	1.122	1.1727	1.1726	1.1696	1.1724	1.2217	1.2217	1.1722	1.1721	1.1725	1.1719	1.1718
33.2534	1.683	0.16966	0.33932	0.67864	1.018	1.3573	1.6966	2.0359	2.3752	2.7146	3.0539	3.3932	3.7325	4.0718	4.4112	4.7505	5.0898	5.4291	5.7685	6.1078	6.4471	6.7864	7.1257	7.4651	7.8044	8.1437	8.483	8.8223	9.1617	9.501	9.8403	10.1796	10.5189	10.8583	11.1976	11.5369	11.8762	12.2155	12.5549	12.8942	13.2335	13.5728	13.9122	14.2515	14.5908	14.9301	15.2694	15.6088	15.9481
33.2534	1.683	0.10221	0.20514	0.25659	0.35806	0.41054	0.46126	0.51265	0.56338	0.61475	0.6147	0.61466	0.66569	0.66594	0.71665	0.76767	0.76762	0.86916	0.86967	0.92046	0.92067	0.9712	1.0733	1.0738	1.1248	1.1247	1.1247	1.1757	1.1757	1.2266	1.2266	1.2776	1.2775	1.2774	1.3277	1.3794	1.3794	1.3793	1.3792	1.3792	1.3791	1.379	1.379	1.3789	1.3788	1.4295	1.4808	1.4807	1.4807
28.5826	0.80497	0.14583	0.29166	0.58332	0.87498	1.1666	1.4583	1.75	2.0416	2.3333	2.6249	2.9166	3.2083	3.4999	3.7916	4.0832	4.3749	4.6665	4.9582	5.2499	5.5415	5.8332	6.1248	6.4165	6.7082	6.9998	7.2915	7.5831	7.8748	8.1665	8.4581	8.7498	9.0414	9.3331	9.6248	9.9164	10.2081	10.4997	10.7914	11.0831	11.3747	11.6664	11.958	12.2497	12.5413	12.833	13.1247	13.2705	13.4163
28.5826	0.80497	0.050123	0.10025	0.10383	0.15304	0.20138	0.25062	0.25412	0.30334	0.35172	0.3543	0.45282	0.45195	0.45534	0.49872	0.4553	0.50208	0.45525	0.45521	0.45439	0.45517	0.50366	0.55533	0.5545	0.60381	0.60222	0.55443	0.55517	0.60296	0.65383	0.70394	0.70542	0.70462	0.75547	0.75543	0.75465	0.75534	0.75457	0.75524	0.75449	0.75515	0.75441	0.75506	0.75502	0.75497	0.80301	0.80434	0.80497	0.80426
35.1242	1.008	0.17921	0.35841	0.71682	1.0752	1.4336	1.7921	2.1505	2.5089	2.8673	3.2257	3.5841	3.9425	4.3009	4.6593	5.0177	5.3762	5.7346	6.093	6.4514	6.8098	7.1682	7.5266	7.885	8.2434	8.6019	8.9603	9.3187	9.6771	9.8563	10.0355	10.3939	10.7523	11.1107	11.4691	11.8275	12.186	12.5444	12.9028	13.2612	13.6196	13.978	14.3364	14.6948	15.0532	15.4116	15.7701	16.1285	16.4869
35.1242	1.008	0.153	0.20917	0.35246	0.41435	0.50542	0.51498	0.56525	0.5652	0.6136	0.61544	0.61538	0.61532	0.70849	0.71592	0.71585	0.71579	0.76604	0.86658	0.86651	0.86645	0.86638	0.9094	0.9166	0.90755	0.81587	0.85721	0.96666	0.96659	1.008	0.91446	0.86586	0.81197	0.80846	0.81537	0.81532	0.81525	0.86551	0.86545	0.8151	0.81503	0.81497	0.85176	0.7646	0.76455	0.70921	0.66386	0.65555	0.56318
45.5721	0.86467	0.23251	0.46502	0.93004	1.3951	1.8601	2.3251	2.7901	3.2552	3.7202	4.1852	4.6502	5.1152	5.5803	6.0453	6.5103	6.9753	7.4403	7.9054	8.3704	8.8354	9.3004	9.7655	10.2305	10.6955	11.1605	11.6255	12.0906	12.5556	13.0206	13.2531	13.4856	13.9506	14.4157	14.8807	15.3457	15.8107	16.2758	16.7408	17.2058	17.6708	18.1358	18.6009	19.0659	19.5309	19.9959	20.461	20.926	21.391
45.5721	0.86467	0.0034094	0.053143	0.20491	0.30443	0.40725	0.5084	0.61036	0.61352	0.71068	0.76203	0.80948	0.76427	0.8125	0.81546	0.81462	0.81527	0.85995	0.81513	0.81432	0.75946	0.76433	0.76423	0.76346	0.76405	0.76329	0.76386	0.76377	0.80915	0.86097	0.86467	0.86396	0.86448	0.86378	0.86428	0.86418	0.86351	0.86399	0.86389	0.81212	0.71202	0.71192	0.76183	0.66114	0.66054	0.66046	0.61035	0.70943	0.71128
55.3016	1.1303	0.28215	0.5643	1.1286	1.6929	2.2572	2.8215	3.3858	3.9501	4.5144	5.0787	5.643	6.2073	6.7716	7.3359	7.9002	8.4645	9.0288	9.5931	10.1574	10.7217	11.286	11.8503	12.4147	12.979	13.5433	14.1076	14.6719	15.2362	15.8005	16.3648	16.9291	17.4934	17.7755	18.0577	18.622	19.1863	19.7506	20.3149	20.8792	21.4435	22.0078	22.5721	23.1364	23.7007	24.265	24.8293	25.3936	25.9579
55.3016	1.1303	0.050759	0.15228	0.26994	0.40781	0.422	0.47439	0.46372	0.57216	0.66143	0.71387	0.72757	0.72572	0.72729	0.8168	0.81845	0.77597	0.7775	0.91967	0.9687	1.0113	0.97832	1.0161	1.0224	1.0033	0.97788	0.97931	0.97917	0.97901	0.97887	0.97719	1.0292	1.1154	1.1303	1.1168	1.0794	1.069	1.0284	1.0268	0.97027	0.96305	0.96447	0.9264	0.91788	0.87545	0.86293	0.77386	0.77236	0.82428
42.1082	1.2291	0.21484	0.42968	0.85935	1.289	1.7187	2.1484	2.5781	3.0077	3.4374	3.8671	4.2968	4.7264	5.1561	5.5858	6.0155	6.4451	6.8748	7.3045	7.7342	8.1638	8.5935	9.0232	9.4529	9.8825	10.3122	10.7419	11.1716	11.6012	12.0309	12.4606	12.8903	13.3199	13.5348	13.7496	14.1793	14.609	15.0386	15.4683	15.898	16.3277	16.7573	17.187	17.6167	18.0464	18.476	18.9057	19.3354	19.7651
42.1082	1.2291	0.0040419	0.10589	0.31091	0.41274	0.46364	0.51717	0.56932	0.56925	0.61623	0.66326	0.6709	0.76503	0.77006	0.7216	0.72152	0.72144	0.67043	0.81697	0.87391	0.92354	0.97554	1.0263	1.0772	1.1268	1.1279	1.1278	1.1682	1.1277	1.1751	1.2203	1.1784	1.2225	1.2291	1.2224	1.1781	1.1726	1.1281	1.1714	1.1778	1.1777	1.1776	1.1775	1.1774	1.1773	1.1772	1.1771	1.177	1.1769
32.3414	1.532	0.16501	0.33001	0.66003	0.99004	1.3201	1.6501	1.9801	2.3101	2.6401	2.9701	3.3001	3.6302	3.9602	4.2902	4.6202	4.9502	5.2802	5.6103	5.9403	6.2703	6.6003	6.9303	7.2603	7.5903	7.9204	8.2504	8.5804	8.9104	9.2404	9.5704	9.9004	10.2305	10.5605	10.8905	11.2205	11.5505	11.8805	12.2105	12.5406	12.8706	13.2006	13.5306	13.8606	14.1906	14.5206	14.8507	15.1807	15.5107
32.3414	1.532	0.10234	0.15378	0.25586	0.30695	0.35822	0.40921	0.40926	0.51127	0.61357	0.61352	0.61348	0.66451	0.66442	0.71545	0.71545	0.7154	0.76642	0.76637	0.86844	0.91953	0.91951	0.97059	1.0216	1.0217	1.0217	1.1239	1.1239	1.175	1.226	1.226	1.226	1.226	1.277	1.3281	1.3282	1.3282	1.3281	1.3791	1.3791	1.3791	1.3791	1.3791	1.3792	1.3792	1.4295	1.4302	1.4301	1.4301
36.5294	0.85762	0.18637	0.37275	0.7455	1.1182	1.491	1.8637	2.2365	2.6092	2.982	3.3547	3.7275	4.1002	4.473	4.8457	5.2185	5.5912	5.964	6.3367	6.7095	6.8959	7.0822	7.455	7.8277	8.2005	8.5732	8.946	9.3187	9.6915	10.0642	10.437	10.8097	11.1825	11.5552	11.928	12.3007	12.6735	13.0462	13.419	13.7917	14.1645	14.5372	14.91	15.2827	15.6555	16.0282	16.401	16.7737	17.1465
36.5294	0.85762	0.10131	0.20167	0.25375	0.35219	0.40706	0.55286	0.6021	0.65777	0.70423	0.75799	0.80807	0.808	0.75775	0.75769	0.70744	0.70738	0.70732	0.75572	0.80414	0.85762	0.85755	0.85748	0.85741	0.85735	0.85728	0.85721	0.85398	0.80697	0.75674	0.75668	0.75661	0.75655	0.75648	0.80432	0.80651	0.80644	0.80638	0.80631	0.75687	0.70665	0.70589	0.70583	0.70576	0.70434	0.65555	0.65548	0.70422	0.75497
48.818	1.0651	0.24907	0.49814	0.99629	1.4944	1.9926	2.4907	2.9889	3.487	3.9851	4.4833	4.9814	5.4796	5.9777	6.4759	6.974	7.4721	7.9703	8.4684	8.9666	9.4647	9.9629	10.461	10.9591	11.4573	11.9554	12.4536	12.9517	13.4499	13.948	14.4461	14.9443	15.1934	15.4424	15.9406	16.4387	16.9369	17.435	17.9331	18.4313	18.9294	19.4276	19.9257	20.4239	20.922	21.4201	21.9183	22.4164	22.9146
48.818	1.0651	0.053824	0.15124	0.25094	0.25544	0.30361	0.40334	0.55782	0.65647	0.70579	0.7143	0.76252	0.80866	0.85801	0.86519	0.91347	0.96178	0.96575	1.0171	1.015	0.96547	1.008	0.9653	0.96519	1.007	0.96597	0.96492	0.96481	0.9647	0.96549	1.0077	1.0625	1.0651	1.065	1.0145	1.0085	0.96394	0.96465	0.96208	0.91326	0.91395	0.91304	0.86258	0.86248	0.86314	0.80891	0.76148	0.80874	0.81235
46.1724	1.215	0.23557	0.47115	0.94229	1.4134	1.8846	2.3557	2.8269	3.298	3.7692	4.2403	4.7115	5.1826	5.6538	6.1249	6.5961	7.0672	7.5383	8.0095	8.4806	8.9518	9.4229	9.8941	10.3652	10.8364	11.3075	11.7787	12.2498	12.721	13.1921	13.6632	14.1344	14.6055	15.0767	15.5478	16.019	16.4901	16.9613	17.4324	17.9036	18.3747	18.8459	19.0814	19.317	19.7882	20.2593	20.7304	21.2016	21.6727
46.1724	1.215	0.10179	0.20358	0.30685	0.35644	0.40849	0.45858	0.45946	0.55971	0.61071	0.61108	0.61099	0.71168	0.71159	0.75966	0.86131	0.86326	0.86316	0.86346	0.9642	0.96412	0.96438	1.0128	1.0651	1.065	1.0652	1.0651	1.0647	1.1151	1.1153	1.1152	1.1148	1.1147	1.1654	1.1653	1.165	1.1649	1.1142	1.1133	1.1646	1.1645	1.1646	1.215	1.2147	1.2148	1.2147	1.2146	1.2143	1.2143
32.4162	1.4732	0.16539	0.33078	0.66155	0.99233	1.3231	1.6539	1.9847	2.3154	2.6462	2.977	3.3078	3.6386	3.9693	4.3001	4.6309	4.9617	5.2924	5.6232	5.954	6.2848	6.6155	6.9463	7.2771	7.6079	7.9387	8.2694	8.6002	8.931	9.2618	9.5925	9.9233	10.2541	10.5849	10.9157	11.2464	11.5772	11.908	12.2388	12.5695	12.9003	13.2311	13.5619	13.8927	14.2234	14.5542	14.885	15.2158	15.5465
32.4162	1.4732	0.10224	0.15291	0.20426	0.25474	0.30589	0.45824	0.45836	0.45832	0.45828	0.50829	0.50905	0.61007	0.66146	0.71228	0.76305	0.763	0.86414	0.91528	0.91531	1.0169	1.0169	1.0168	1.0168	1.169	1.1691	1.169	1.1689	1.2197	1.2196	1.2704	1.2704	1.2703	1.2195	1.2195	1.2195	1.2702	1.3209	1.321	1.3718	1.3718	1.3719	1.3719	1.3719	1.3718	1.3718	1.3718	1.3718	1.3718
26.9155	0.8081	0.13732	0.27465	0.5493	0.82394	1.0986	1.3732	1.6479	1.9225	2.1972	2.4718	2.7465	3.0211	3.2958	3.5704	3.8451	4.1197	4.3944	4.669	4.9437	5.2183	5.493	5.7676	6.0423	6.3169	6.5916	6.8662	7.1409	7.4155	7.6902	7.8275	7.9648	8.2394	8.5141	8.7887	9.0634	9.338	9.6127	9.8873	10.162	10.4366	10.7113	10.9859	11.2606	11.5352	11.8099	12.0845	12.3592	12.6338
26.9155	0.8081	0.101	0.10164	0.10184	0.15231	0.30317	0.35386	0.50534	0.55602	0.55618	0.60612	0.6068	0.6066	0.60656	0.65704	0.65701	0.65698	0.70687	0.70742	0.70739	0.70736	0.7577	0.75779	0.75776	0.75772	0.75769	0.75765	0.80802	0.80809	0.80805	0.8081	0.80797	0.75748	0.75745	0.75741	0.75738	0.75735	0.75731	0.80773	0.80772	0.80765	0.80761	0.80758	0.75705	0.75702	0.75698	0.75695	0.75692	0.75692
39.7337	0.86282	0.20272	0.40545	0.81089	1.2163	1.6218	2.0272	2.4327	2.8381	3.2436	3.649	4.0545	4.4599	4.8653	5.2708	5.6762	6.0817	6.4871	6.8926	7.298	7.7035	8.1089	8.5144	8.9198	9.3252	9.7307	10.1361	10.5416	10.947	11.3525	11.7579	12.1634	12.5688	12.9743	13.3797	13.7851	14.1906	14.596	15.0015	15.4069	15.8124	16.0151	16.2178	16.6233	17.0287	17.4342	17.8396	18.245	18.6505
39.7337	0.86282	0.156	0.2053	0.35459	0.45987	0.51314	0.5585	0.56631	0.61562	0.65847	0.66616	0.66737	0.66602	0.71662	0.71656	0.71774	0.75344	0.71763	0.70898	0.71019	0.71624	0.76441	0.75958	0.76315	0.76197	0.8609	0.81616	0.81262	0.76657	0.76765	0.76644	0.7675	0.7663	0.76735	0.81346	0.81785	0.81777	0.81227	0.81008	0.81331	0.86177	0.86282	0.81744	0.81003	0.76668	0.76557	0.81718	0.81099	0.76642
31.7955	0.76337	0.16222	0.32444	0.64889	0.97333	1.2978	1.6222	1.9467	2.2711	2.5956	2.92	3.2444	3.5689	3.8933	4.2178	4.5422	4.8667	5.1911	5.5155	5.84	6.1644	6.4889	6.8133	7.1378	7.4622	7.7867	8.1111	8.4355	8.76	9.0844	9.4089	9.5711	9.7333	10.0578	10.3822	10.7067	11.0311	11.3555	11.68	12.0044	12.3289	12.6533	12.9778	13.3022	13.6267	13.9511	14.2755	14.6	14.9244
31.7955	0.76337	0.0057488	0.15475	0.25345	0.30756	0.36165	0.45847	0.5031	0.50311	0.51248	0.60373	0.61305	0.66146	0.7025	0.66327	0.66322	0.70616	0.65222	0.61286	0.61281	0.69892	0.7098	0.70437	0.66303	0.70614	0.76002	0.75643	0.66291	0.66286	0.66282	0.71309	0.76337	0.76158	0.71472	0.70774	0.66433	0.66427	0.66422	0.66416	0.66411	0.66405	0.664	0.66225	0.6622	0.66215	0.66211	0.66206	0.66201	0.66196
28.7402	0.91132	0.14663	0.29327	0.58653	0.8798	1.1731	1.4663	1.7596	2.0529	2.3461	2.6394	2.9327	3.2259	3.5192	3.8125	4.1057	4.399	4.6923	4.9855	5.2788	5.5721	5.8653	6.1586	6.4519	6.7452	7.0384	7.3317	7.625	7.9182	8.2115	8.5048	8.798	9.0913	9.3846	9.6778	9.9711	10.2644	10.5576	10.8509	11.1442	11.4374	11.7307	11.8773	12.024	12.3172	12.6105	12.9038	13.197	13.4903
28.7402	0.91132	0.051188	0.1522	0.20258	0.25451	0.30437	0.40564	0.40611	0.40632	0.40605	0.40602	0.40621	0.40596	0.5068	0.5072	0.60827	0.6587	0.70968	0.70964	0.70961	0.70975	0.70953	0.75998	0.76011	0.76023	0.76004	0.86126	0.86121	0.86118	0.86127	0.8611	0.86118	0.86102	0.86109	0.86094	0.8609	0.86086	0.86082	0.86086	0.86074	0.91126	0.9113	0.91132	0.91121	0.86054	0.8605	0.86046	0.86046	0.86038
27.7922	0.95292	0.1418	0.28359	0.56719	0.85078	1.1344	1.418	1.7016	1.9852	2.2688	2.5523	2.8359	3.1195	3.4031	3.6867	3.9703	4.2539	4.5375	4.8211	5.1047	5.3883	5.6719	5.9555	6.2391	6.5227	6.8063	7.0899	7.3735	7.657	7.9406	8.2242	8.5078	8.7914	9.075	9.3586	9.6422	9.9258	10.2094	10.493	10.7766	11.0602	11.3438	11.4856	11.6274	11.911	12.1946	12.4781	12.7617	13.0453
27.7922	0.95292	0.052517	0.1062	0.105	0.20177	0.20642	0.30551	0.35333	0.40689	0.40686	0.40568	0.40565	0.45687	0.50137	0.50583	0.50691	0.50688	0.50573	0.60702	0.65604	0.70179	0.70611	0.70715	0.75721	0.70596	0.70698	0.70694	0.70164	0.65571	0.60658	0.6055	0.55534	0.55633	0.55629	0.55524	0.55621	0.55618	0.55513	0.65235	0.70638	0.80258	0.85564	0.95292	0.9067	0.90183	0.8527	0.75156	0.70621	0.70522
34.209	1.0097	0.17454	0.34907	0.69814	1.0472	1.3963	1.7454	2.0944	2.4435	2.7926	3.1416	3.4907	3.8398	4.1889	4.5379	4.887	5.2361	5.5851	5.9342	6.2833	6.6324	6.9814	7.3305	7.6796	8.0286	8.3777	8.7268	8.9013	9.0759	9.4249	9.774	10.1231	10.4721	10.8212	11.1703	11.5194	11.8684	12.2175	12.5666	12.9156	13.2647	13.6138	13.9629	14.3119	14.661	15.0101	15.3591	15.7082	16.0573
34.209	1.0097	0.30183	0.40245	0.45864	0.51089	0.55922	0.56502	0.60559	0.56495	0.61329	0.65781	0.66354	0.69855	0.66348	0.65775	0.65585	0.76208	0.80672	0.85515	0.80486	0.81043	0.8141	0.86622	0.85697	0.91098	0.91463	0.91639	1.0097	0.90914	0.86242	0.76539	0.76533	0.76526	0.76521	0.76514	0.76508	0.76501	0.76496	0.8117	0.81515	0.81508	0.85842	0.80984	0.81499	0.81492	0.81486	0.76448	0.76273	0.71409
47.6712	0.98112	0.24322	0.48644	0.97288	1.4593	1.9458	2.4322	2.9186	3.4051	3.8915	4.378	4.8644	5.3509	5.8373	6.3237	6.8102	7.2966	7.7831	8.2695	8.7559	9.2424	9.7288	10.2153	10.7017	11.1881	11.6746	12.161	12.6475	13.1339	13.6204	14.1068	14.5932	15.0797	15.5661	15.8093	16.0526	16.539	17.0254	17.5119	17.9983	18.4848	18.9712	19.4577	19.9441	20.4305	20.917	21.4034	21.8899	22.3763
47.6712	0.98112	0.10937	0.12331	0.27193	0.32791	0.415	0.51045	0.52965	0.56635	0.57995	0.63035	0.68075	0.67254	0.77344	0.78142	0.67228	0.75987	0.77846	0.77835	0.8713	0.87913	0.87902	0.87891	0.8788	0.91616	0.96917	0.96913	0.90832	0.96907	0.92877	0.9286	0.88054	0.92329	0.96106	0.98112	0.981	0.98087	0.98074	0.96578	0.91036	0.87955	0.82897	0.86224	0.85247	0.87434	0.82865	0.87416	0.85969	0.82121
50.4376	1.1239	0.25733	0.51467	1.0293	1.544	2.0587	2.5733	3.088	3.6027	4.1174	4.632	5.1467	5.6614	6.176	6.6907	7.2054	7.72	8.2347	8.7494	9.264	9.7787	10.2934	10.8081	11.3227	11.8374	12.3521	12.8667	13.3814	13.8961	14.4107	14.9254	15.4401	15.9548	16.4694	16.9841	17.2414	17.4988	18.0134	18.5281	19.0428	19.5574	20.0721	20.5868	21.1014	21.6161	22.1308	22.6455	23.1601	23.6748
50.4376	1.1239	0.057411	0.11038	0.20526	0.26041	0.31332	0.37276	0.5228	0.56917	0.61342	0.65988	0.65988	0.71487	0.76771	0.81422	0.82886	0.77801	0.81206	0.80793	0.81617	0.92584	0.93187	0.9703	0.98239	1.0068	0.98219	1.0049	1.0557	1.0327	1.1105	1.0696	1.0676	1.0831	1.0829	1.0828	1.1239	1.0655	0.97537	0.96211	0.96586	0.98078	0.98065	0.98053	0.98039	1.0035	0.98019	0.98007	0.97993	0.92906
34.9027	1.4341	0.17808	0.35615	0.7123	1.0685	1.4246	1.7808	2.1369	2.4931	2.8492	3.2054	3.5615	3.9177	4.2738	4.63	4.9861	5.3423	5.6984	6.0546	6.4107	6.7669	7.123	7.4792	7.8353	8.1915	8.5476	8.9038	9.2599	9.6161	9.9722	10.3284	10.6845	11.0407	11.3968	11.753	12.1091	12.4653	12.8214	13.1776	13.5337	13.8899	14.246	14.6022	14.9583	15.3145	15.6706	16.0268	16.3829	16.561
34.9027	1.4341	0.20376	0.2547	0.26751	0.36721	0.42024	0.46903	0.50937	0.52198	0.56868	0.57282	0.61328	0.62366	0.6236	0.66415	0.72534	0.81684	0.91865	0.92883	0.91861	1.0205	1.0306	1.0754	1.1223	1.1323	1.1831	1.183	1.1829	1.1828	1.2337	1.2336	1.2786	1.2844	1.2843	1.2843	1.2861	1.2841	1.2331	1.2744	1.2839	1.3348	1.3347	1.3346	1.3345	1.3345	1.3872	1.3852	1.387	1.4341
26.2913	1.485	0.13414	0.26828	0.53656	0.80484	1.0731	1.3414	1.6097	1.878	2.1462	2.4145	2.6828	2.9511	3.2193	3.4876	3.7559	4.0242	4.2925	4.5607	4.829	5.0973	5.3656	5.6339	5.9021	6.1704	6.4387	6.707	6.9752	7.2435	7.5118	7.7801	8.0484	8.3166	8.5849	8.8532	9.1215	9.3898	9.658	9.9263	10.1946	10.4629	10.7311	10.9994	11.2677	11.536	11.8043	12.0725	12.3408	12.6091
26.2913	1.485	0.10495	0.15875	0.20986	0.26098	0.36189	0.36319	0.4143	0.56371	0.56761	0.61742	0.61869	0.6698	0.66977	0.71703	0.72084	0.72081	0.71824	0.61853	0.66712	0.86908	0.87406	0.92636	0.97621	1.0285	1.0759	1.0783	1.1768	1.1805	1.2267	1.2826	1.2825	1.2825	1.3336	1.3335	1.3335	1.3834	1.3845	1.3799	1.3845	1.3845	1.3844	1.3844	1.3855	1.4354	1.4365	1.4364	1.4364	1.4363
28.82	0.75747	0.14704	0.29408	0.58816	0.88224	1.1763	1.4704	1.7645	2.0586	2.3527	2.6467	2.9408	3.2349	3.529	3.8231	4.1171	4.4112	4.7053	4.9994	5.2935	5.5875	5.7346	5.8816	6.1757	6.4698	6.7639	7.058	7.352	7.6461	7.9402	8.2343	8.5284	8.8224	9.1165	9.4106	9.7047	9.9988	10.2929	10.5869	10.881	11.1751	11.4692	11.7633	12.0573	12.3514	12.6455	12.9396	13.2337	13.5277
28.82	0.75747	0.050206	0.10242	0.20082	0.30321	0.35242	0.40262	0.40554	0.45572	0.4557	0.50298	0.50585	0.50676	0.55315	0.5569	0.55592	0.65445	0.65628	0.65717	0.70367	0.7073	0.75747	0.75743	0.75738	0.75733	0.70708	0.75724	0.7572	0.75715	0.75453	0.7069	0.70686	0.70512	0.65661	0.65489	0.60636	0.60466	0.55611	0.60463	0.60623	0.60538	0.65473	0.65551	0.65626	0.65543	0.65617	0.65536	0.65609	0.65375
43.2735	1.0104	0.22078	0.44157	0.88313	1.3247	1.7663	2.2078	2.6494	3.091	3.5325	3.9741	4.4157	4.8572	5.2988	5.7404	6.1819	6.6235	7.0651	7.5066	7.9482	8.3898	8.8313	9.2729	9.7145	10.156	10.5976	11.0392	11.26	11.4807	11.9223	12.3639	12.8054	13.247	13.6886	14.1301	14.5717	15.0133	15.4548	15.8964	16.338	16.7795	17.2211	17.6627	18.1042	18.5458	18.9874	19.4289	19.8705	20.3121
43.2735	1.0104	0.10084	0.15212	0.30253	0.30848	0.40841	0.45794	0.61077	0.65784	0.70741	0.7618	0.76172	0.76163	0.85766	0.86228	0.90801	0.91329	0.91244	0.90866	0.8619	0.85965	0.81208	0.85883	0.9092	0.96231	0.96222	0.96281	1.0104	0.96201	0.95799	0.91148	0.91203	0.9113	0.91121	0.91057	0.86135	0.86126	0.86057	0.86048	0.8604	0.86088	0.86022	0.85626	0.80589	0.75929	0.75974	0.80946	0.80938	0.8093
45.9793	0.97133	0.23459	0.46918	0.93835	1.4075	1.8767	2.3459	2.8151	3.2842	3.7534	4.2226	4.6918	5.1609	5.6301	6.0993	6.5685	7.0376	7.5068	7.976	8.4452	8.9143	9.3835	9.8527	10.3219	10.7911	11.2602	11.7294	12.1986	12.6678	13.1369	13.6061	14.0753	14.5445	14.779	15.0136	15.4828	15.952	16.4212	16.8903	17.3595	17.8287	18.2979	18.767	19.2362	19.7054	20.1746	20.6437	21.1129	21.5821
45.9793	0.97133	0.1074	0.1135	0.21469	0.26524	0.30529	0.36635	0.46011	0.5166	0.56275	0.56854	0.60747	0.76217	0.77075	0.76922	0.61873	0.71982	0.8674	0.86318	0.77025	0.86176	0.86995	0.87122	0.87112	0.91491	0.92155	0.92144	0.92133	0.91992	0.92113	0.8704	0.9119	0.96759	0.97133	0.97122	0.97112	0.97101	0.9709	0.96957	0.97069	0.97058	0.97047	0.97037	0.97026	0.96311	0.86548	0.81834	0.76765	0.81583
30.7951	1.2774	0.15712	0.31424	0.62847	0.94271	1.2569	1.5712	1.8854	2.1996	2.5139	2.8281	3.1424	3.4566	3.7708	4.0851	4.3993	4.7135	5.0278	5.342	5.6562	5.9705	6.2847	6.5989	6.9132	7.2274	7.5416	7.8559	8.1701	8.4844	8.7986	9.1128	9.4271	9.7413	10.0555	10.3698	10.684	10.9982	11.3125	11.6267	11.9409	12.2552	12.5694	12.8837	13.1979	13.5121	13.8264	13.9835	14.1406	14.4548
30.7951	1.2774	0.10493	0.20654	0.21146	0.31304	0.313	0.40645	0.41292	0.41451	0.51604	0.56681	0.56676	0.56672	0.56668	0.56664	0.56659	0.56655	0.71571	0.76492	0.82033	0.82027	0.87098	0.91557	0.97242	1.0201	1.0231	1.0231	1.0215	0.97221	0.97215	1.0662	1.123	1.1244	1.1243	1.1692	1.1706	1.1242	1.1242	1.1241	1.2198	1.2269	1.224	1.1747	1.2254	1.269	1.2761	1.2774	1.2745	1.2252
25.5682	1.3817	0.13045	0.2609	0.5218	0.7827	1.0436	1.3045	1.5654	1.8263	2.0872	2.3481	2.609	2.8699	3.1308	3.3917	3.6526	3.9135	4.1744	4.4353	4.6962	4.9571	5.218	5.4789	5.7398	6.0007	6.2616	6.5225	6.7834	7.0443	7.3052	7.5661	7.827	8.0879	8.3488	8.6097	8.8706	9.1315	9.3924	9.6533	9.9142	10.1751	10.436	10.6969	10.9578	11.2187	11.4796	11.7405	12.0014	12.2623
25.5682	1.3817	0.053965	0.10207	0.20559	0.3091	0.31199	0.41402	0.41255	0.51599	0.56413	0.61798	0.61794	0.61791	0.61788	0.61785	0.61781	0.61778	0.61774	0.6687	0.66868	0.66864	0.71963	0.77063	0.87261	0.92087	0.92357	1.0229	1.0256	1.0752	1.0765	1.1248	1.1275	1.1274	1.1274	1.1273	1.1757	1.1783	1.1782	1.1782	1.1781	1.2291	1.2304	1.229	1.229	1.2799	1.2798	1.3308	1.332	1.3307
33.869	1.0024	0.1728	0.3456	0.6912	1.0368	1.3824	1.728	2.0736	2.4192	2.7648	3.1104	3.456	3.8016	4.1472	4.4928	4.8384	5.184	5.5296	5.8752	6.2208	6.5664	6.912	7.2576	7.6032	7.9488	8.2944	8.64	8.9856	9.3312	9.6768	10.0224	10.368	10.7137	11.0593	11.4049	11.7505	12.0961	12.4417	12.7873	12.9601	13.1329	13.4785	13.8241	14.1697	14.5153	14.8609	15.2065	15.5521	15.8977
33.869	1.0024	0.05439	0.10877	0.20641	0.35293	0.4086	0.51035	0.60938	0.61067	0.61062	0.61056	0.61051	0.75978	0.90504	0.91027	0.91151	0.90626	0.85607	0.8612	0.90623	0.9113	0.90996	0.91117	0.90985	0.91104	0.91098	0.91091	0.86063	0.80912	0.81029	0.75885	0.76	0.85314	0.8603	0.90451	0.86022	0.91032	0.95459	0.96039	1.0024	0.96032	0.96025	0.95905	0.90997	0.95785	0.9099	0.95222	0.85967	0.8585
43.8004	0.95427	0.22347	0.44694	0.89389	1.3408	1.7878	2.2347	2.6817	3.1286	3.5755	4.0225	4.4694	4.9164	5.3633	5.5868	5.8103	6.2572	6.7041	7.1511	7.598	8.045	8.4919	8.9389	9.3858	9.8327	10.2797	10.7266	11.1736	11.6205	12.0675	12.5144	12.9613	13.4083	13.8552	14.3022	14.7491	15.1961	15.643	16.0899	16.5369	16.9838	17.4308	17.8777	18.3247	18.7716	19.2185	19.6655	20.1124	20.5594
43.8004	0.95427	0.10961	0.15771	0.2147	0.40713	0.50339	0.56251	0.6544	0.70691	0.72212	0.80539	0.86219	0.87291	0.89744	0.95427	0.91883	0.87267	0.75919	0.67114	0.77166	0.76322	0.66878	0.61012	0.65835	0.67066	0.72087	0.61806	0.61189	0.55547	0.50917	0.36626	0.41849	0.41641	0.55932	0.56917	0.56909	0.6095	0.61923	0.61918	0.66358	0.66931	0.70991	0.75634	0.76395	0.80664	0.85506	0.8701	0.87001	0.86991
56.1131	1.1188	0.28629	0.57258	1.1452	1.7177	2.2903	2.8629	3.4355	4.0081	4.5807	5.1532	5.7258	6.2984	6.871	7.4436	8.0162	8.5887	9.1613	9.7339	10.3065	10.8791	11.4516	12.0242	12.5968	12.8831	13.1694	13.742	14.3146	14.8871	15.4597	16.0323	16.6049	17.1775	17.7501	18.3226	18.8952	19.4678	20.0404	20.613	21.1856	21.7581	22.3307	22.9033	23.4759	24.0485	24.621	25.1936	25.7662	26.3388
56.1131	1.1188	0.010669	0.071962	0.21317	0.2722	0.40719	0.4766	0.61589	0.62825	0.62606	0.67657	0.67849	0.77955	0.7794	0.77725	0.92497	0.93082	0.93068	0.93052	1.014	1.0315	1.0313	1.0292	1.1169	1.1188	1.0814	0.9801	0.97808	0.96676	0.87853	0.92715	0.92884	0.92869	1.0242	0.97899	0.97885	0.92809	0.92794	0.92779	0.92236	0.97107	0.96581	0.92036	0.87485	0.87642	0.87626	0.96041	0.96877	0.87592
47.8077	1.1279	0.24392	0.48783	0.97567	1.4635	1.9513	2.4392	2.927	3.4148	3.9027	4.3905	4.8783	5.3662	5.854	6.3418	6.8297	7.3175	7.8053	8.2932	8.781	9.2688	9.7567	10.2445	10.7324	11.2202	11.708	12.1959	12.6837	13.1715	13.6594	14.1472	14.635	15.1229	15.6107	16.0985	16.5864	17.0742	17.562	18.0499	18.5377	18.7816	19.0255	19.5134	20.0012	20.489	20.9769	21.4647	21.9525	22.4404
47.8077	1.1279	0.10173	0.25433	0.30519	0.40841	0.45926	0.5101	0.55652	0.5204	0.56238	0.62193	0.66981	0.71916	0.76996	0.82219	0.86734	0.82209	0.77257	0.6722	0.76693	0.92215	0.96613	1.017	1.0277	1.0276	1.0784	1.1225	1.1225	1.0247	1.0677	1.078	1.0779	1.1172	1.0765	1.0268	1.0267	1.0774	1.0773	1.1232	1.1195	1.1279	1.1183	1.078	1.0779	1.0778	1.0777	1.0776	1.0774	1.0773
30.9608	1.5357	0.15796	0.31593	0.63185	0.94778	1.2637	1.5796	1.8956	2.2115	2.5274	2.8433	3.1593	3.4752	3.7911	4.107	4.423	4.7389	5.0548	5.3708	5.6867	6.0026	6.3185	6.6345	6.9504	7.2663	7.5822	7.8982	8.2141	8.53	8.8459	9.1619	9.4778	9.7937	10.1096	10.4256	10.7415	11.0574	11.3734	11.6893	12.0052	12.3211	12.6371	12.953	13.2689	13.5848	13.9008	14.2167	14.5326	14.8485
30.9608	1.5357	0.10449	0.20425	0.21012	0.3122	0.35975	0.40849	0.46528	0.46524	0.51624	0.56273	0.56723	0.56718	0.56714	0.61813	0.61809	0.76789	0.81783	0.86996	0.87319	0.91989	0.972	0.97518	1.1271	1.1771	1.1792	1.1781	1.228	1.2301	1.23	1.2809	1.2809	1.2808	1.3318	1.3318	1.3827	1.4317	1.4336	1.4335	1.4836	1.4845	1.4844	1.4843	1.4843	1.4842	1.4851	1.4841	1.484	1.5322
35.3082	0.92778	0.18014	0.36029	0.72057	1.0809	1.4411	1.8014	2.1617	2.522	2.8823	3.2426	3.6029	3.9632	4.3234	4.6837	5.044	5.4043	5.7646	6.1249	6.4852	6.8455	7.2057	7.566	7.9263	8.2866	8.4668	8.6469	9.0072	9.3675	9.7278	10.088	10.4483	10.8086	11.1689	11.5292	11.8895	12.2498	12.6101	12.9703	13.3306	13.6909	14.0512	14.4115	14.7718	15.1321	15.4924	15.8526	16.2129	16.5732
35.3082	0.92778	0.053193	0.20834	0.30808	0.41443	0.46758	0.52291	0.57167	0.61825	0.66268	0.6735	0.71363	0.71365	0.72437	0.77101	0.77315	0.77737	0.81555	0.82822	0.82816	0.86647	0.82389	0.77707	0.87064	0.92367	0.92778	0.86649	0.82787	0.82781	0.86852	0.8155	0.77672	0.82561	0.81749	0.77657	0.81544	0.77649	0.77642	0.77635	0.7763	0.77623	0.82517	0.82316	0.80944	0.77606	0.776	0.774	0.72493	0.72488
17.3114	1.0249	0.088324	0.17665	0.35329	0.52994	0.70659	0.88324	1.0599	1.2365	1.4132	1.5898	1.7665	1.9431	2.1198	2.2964	2.4731	2.6497	2.8264	3.003	3.1797	3.3563	3.5329	3.7096	3.8862	4.0629	4.2395	4.4162	4.5928	4.7695	4.9461	5.1228	5.2994	5.4761	5.6527	5.8294	6.006	6.1827	6.3593	6.536	6.7126	6.8892	7.0659	7.2425	7.4192	7.5958	7.7725	7.9491	8.1258	8.3024
17.3114	1.0249	0.00093434	0.10517	0.15542	0.2066	0.30988	0.30894	0.36011	0.3601	0.41216	0.41124	0.41123	0.51357	0.51445	0.51354	0.51353	0.51348	0.51436	0.56461	0.56459	0.56545	0.61659	0.6157	0.61568	0.61653	0.61565	0.66677	0.66676	0.71621	0.7179	0.76907	0.76905	0.76987	0.76901	0.86964	0.87212	0.8721	0.87125	0.87123	0.87203	0.87201	0.92235	0.92233	0.92311	0.92229	0.92227	0.92225	0.92302	0.92221
31.4129	0.81227	0.16027	0.32054	0.64108	0.96162	1.2822	1.6027	1.9232	2.2438	2.5643	2.8849	3.2054	3.5259	3.8465	4.167	4.4876	4.8081	5.1286	5.4492	5.6094	5.7697	6.0903	6.4108	6.7313	7.0519	7.3724	7.693	8.0135	8.334	8.6546	8.9751	9.2957	9.6162	9.9367	10.2573	10.5778	10.8984	11.2189	11.5394	11.86	12.1805	12.5011	12.8216	13.1421	13.4627	13.7832	14.1038	14.4243	14.7448
31.4129	0.81227	0.15246	0.1546	0.3035	0.40605	0.50583	0.60698	0.65757	0.70815	0.71151	0.70813	0.66085	0.71009	0.76066	0.76191	0.76187	0.76182	0.76177	0.81044	0.81227	0.80979	0.76102	0.80617	0.76099	0.71098	0.71093	0.71088	0.71084	0.71079	0.71074	0.7107	0.71065	0.7106	0.76109	0.76105	0.761	0.76095	0.7609	0.76085	0.7608	0.76076	0.76071	0.76066	0.7611	0.76057	0.76052	0.81099	0.81094	0.81089
45.3924	0.96988	0.23159	0.46319	0.92637	1.3896	1.8527	2.3159	2.7791	3.2423	3.7055	4.1687	4.6319	5.0951	5.5582	6.0214	6.4846	6.9478	7.411	7.8742	8.3374	8.8006	9.2637	9.7269	10.1901	10.6533	11.1165	11.5797	12.0429	12.5061	12.9692	13.4324	13.8956	14.3588	14.822	15.2852	15.5168	15.7484	16.2116	16.6747	17.1379	17.6011	18.0643	18.5275	18.9907	19.4539	19.9171	20.3802	20.8434	21.3066
45.3924	0.96988	0.0037813	0.10251	0.19754	0.25304	0.25672	0.30932	0.50885	0.51421	0.61571	0.66728	0.71713	0.76611	0.76777	0.86839	0.86916	0.86828	0.86985	0.91566	0.92046	0.91957	0.91953	0.91944	0.91784	0.92008	0.91922	0.96541	0.96688	0.91974	0.91963	0.91524	0.8687	0.8679	0.8685	0.91851	0.96988	0.96978	0.96902	0.96958	0.96883	0.96938	0.96802	0.91783	0.91835	0.96777	0.91815	0.91337	0.86724	0.86714
49.2668	1.1217	0.25136	0.50272	1.0054	1.5082	2.0109	2.5136	3.0163	3.5191	4.0218	4.5245	5.0272	5.5299	6.0327	6.5354	7.0381	7.5408	8.0436	8.5463	9.049	9.5517	10.0544	10.5572	11.0599	11.5626	11.814	12.0653	12.5681	13.0708	13.5735	14.0762	14.5789	15.0817	15.5844	16.0871	16.5898	17.0926	17.5953	18.098	18.6007	19.1035	19.6062	20.1089	20.6116	21.1143	21.6171	22.1198	22.6225	23.1252
49.2668	1.1217	0.15306	0.20418	0.3059	0.4587	0.51012	0.61165	0.61242	0.66329	0.71349	0.71457	0.81531	0.86621	0.86734	0.81659	0.86665	0.86761	0.86765	0.8153	0.81658	1.0187	1.0205	1.0695	1.0715	1.0716	1.1217	1.1214	1.0693	1.0207	0.96955	1.0182	1.0684	0.96988	0.96958	0.96997	0.97001	1.0205	1.021	1.021	1.0711	1.0715	1.072	1.072	1.0716	1.0691	0.97036	0.96995	0.97045	0.9705
35.3618	1.1742	0.18042	0.36083	0.72167	1.0825	1.4433	1.8042	2.165	2.5258	2.8867	3.2475	3.6083	3.9692	4.33	4.6908	5.0517	5.4125	5.7734	6.1342	6.495	6.8559	7.2167	7.5775	7.9384	8.2992	8.66	9.0209	9.3817	9.7425	10.1034	10.4642	10.825	11.1859	11.5467	11.9075	12.2684	12.6292	12.99	13.3509	13.7117	14.0725	14.4334	14.7942	15.1551	15.5159	15.8767	16.2376	16.5984	16.9592
35.3618	1.1742	0.20477	0.25553	0.30868	0.35941	0.46091	0.46185	0.56241	0.56364	0.5639	0.56355	0.61487	0.66478	0.66559	0.71688	0.71682	0.76709	0.76782	0.76776	0.76627	0.66548	0.76643	0.86941	0.86957	0.91935	0.97139	1.0222	1.0226	1.0223	1.0224	1.0734	1.0732	1.0733	1.0732	1.073	1.0731	1.073	1.0728	1.0729	1.0728	1.0726	1.0727	1.0726	1.0724	1.1234	1.1235	1.1233	1.1233	1.1233
27.8783	1.4342	0.14224	0.28447	0.56894	0.85342	1.1379	1.4224	1.7068	1.9913	2.2758	2.5602	2.8447	3.1292	3.4137	3.6981	3.9826	4.2671	4.5516	4.836	5.1205	5.405	5.6894	5.9739	6.2584	6.5429	6.8273	7.1118	7.3963	7.6807	7.9652	8.2497	8.5342	8.8186	9.1031	9.3876	9.6721	9.9565	10.241	10.5255	10.8099	11.0944	11.3789	11.6634	11.9478	12.2323	12.5168	12.8012	13.0857	13.3702
27.8783	1.4342	0.10377	0.25681	0.3074	0.36118	0.41239	0.5123	0.51479	0.56597	0.56594	0.61772	0.66771	0.71948	0.77065	0.7712	0.77057	0.7193	0.71926	0.77098	0.77037	0.82044	0.87165	0.97293	0.9751	1.0247	1.0262	1.0758	1.0774	1.0774	1.0773	1.0778	1.1279	1.1284	1.1284	1.18	1.1794	1.1794	1.1793	1.1798	1.1792	1.2304	1.2303	1.2307	1.2302	1.2302	1.2301	1.2817	1.2812	1.2812
28.9092	0.86135	0.1475	0.29499	0.58998	0.88498	1.18	1.475	1.77	2.0649	2.3599	2.6549	2.9499	3.2449	3.5399	3.8349	4.1299	4.4249	4.7199	5.0149	5.3099	5.6048	5.8998	6.1948	6.4898	6.7848	7.0798	7.3748	7.6698	7.9648	8.2598	8.5548	8.8498	9.1447	9.4397	9.7347	10.0297	10.3247	10.4722	10.6197	10.9147	11.2097	11.5047	11.7997	12.0947	12.3897	12.6847	12.9796	13.2746	13.5696
28.9092	0.86135	0.051391	0.10278	0.15416	0.20645	0.2055	0.20367	0.25322	0.2568	0.2541	0.25586	0.25408	0.20623	0.2532	0.30279	0.35326	0.35754	0.45419	0.45842	0.50549	0.50882	0.55677	0.55922	0.55836	0.60962	0.60877	0.70723	0.76086	0.8089	0.81124	0.81119	0.81115	0.81033	0.81106	0.81025	0.81097	0.81017	0.86135	0.85982	0.81083	0.85905	0.86121	0.859	0.81069	0.80994	0.76018	0.75944	0.76009	0.75936
40.2429	1.0138	0.20532	0.41064	0.82128	1.2319	1.6426	2.0532	2.4638	2.8745	3.2851	3.6958	4.1064	4.5171	4.9277	5.3383	5.749	6.1596	6.5703	6.9809	7.3915	7.8022	8.2128	8.6235	9.0341	9.4448	9.8554	10.0607	10.266	10.6767	11.0873	11.498	11.9086	12.3192	12.7299	13.1405	13.5512	13.9618	14.3725	14.7831	15.1937	15.6044	16.015	16.4257	16.8363	17.2469	17.6576	18.0682	18.4789	18.8895
40.2429	1.0138	0.051681	0.15438	0.35713	0.40741	0.50898	0.5086	0.55949	0.60981	0.71057	0.81109	0.81233	0.86316	0.86284	0.91341	0.91357	0.86258	0.86272	0.86245	0.86237	0.86249	0.86224	0.86234	0.8621	0.9127	0.91279	1.0138	0.96305	1.0137	1.0135	1.0136	1.0131	0.91203	0.91205	0.91189	0.9119	0.96235	1.0129	1.0129	1.0127	1.0127	1.0126	1.0125	1.0124	0.96176	0.96165	0.86041	0.86042	0.86045
46.7151	1.1692	0.23834	0.47668	0.95337	1.4301	1.9067	2.3834	2.8601	3.3368	3.8135	4.2902	4.7668	5.2435	5.7202	6.1969	6.6736	7.1503	7.627	8.1036	8.5803	9.057	9.5337	10.0104	10.4871	10.9638	11.2021	11.4404	11.9171	12.3938	12.8705	13.3472	13.8239	14.3005	14.7772	15.2539	15.7306	16.2073	16.684	17.1607	17.6373	18.114	18.5907	19.0674	19.5441	20.0208	20.4975	20.9741	21.4508	21.9275
46.7151	1.1692	0.20337	0.20372	0.3053	0.45757	0.4581	0.6101	0.66092	0.66115	0.71178	0.76268	0.81341	0.81334	0.81327	0.86401	0.86413	0.91486	0.91503	0.96582	1.0165	1.0675	1.1181	1.1184	1.1185	1.1691	1.1692	1.1185	1.1185	1.1186	1.0677	1.0678	1.1175	1.1178	1.0678	1.0172	1.0679	1.0679	1.068	1.0664	1.0172	1.0173	1.0173	1.0676	1.0681	1.0681	1.0671	1.016	0.96664	0.96494
50.6374	1.2246	0.25835	0.51671	1.0334	1.5501	2.0668	2.5835	3.1002	3.617	4.1337	4.6504	5.1671	5.6838	6.2005	6.7172	7.2339	7.7506	8.2673	8.784	9.3007	9.8175	10.3342	10.8509	11.3676	11.8843	12.401	12.9177	13.4344	13.9511	14.4678	14.9845	15.5012	16.018	16.5347	17.0514	17.3097	17.5681	18.0848	18.6015	19.1182	19.6349	20.1516	20.6683	21.185	21.7017	22.2184	22.7352	23.2519	23.7686
50.6374	1.2246	0.15515	0.25622	0.4594	0.51426	0.56519	0.61611	0.66704	0.66693	0.71785	0.71774	0.76906	0.76854	0.87082	0.87032	0.87054	0.87005	0.87031	0.81882	0.76804	0.91987	0.92044	0.97129	0.97118	1.0209	1.0729	1.0728	1.1236	1.1238	1.1743	1.1745	1.1741	1.174	1.1739	1.1738	1.2246	1.1735	1.1225	1.1222	1.1729	1.223	1.224	1.2237	1.2236	1.2235	1.1724	1.1724	1.1722	1.1721
35.2755	1.5373	0.17998	0.35995	0.71991	1.0799	1.4398	1.7998	2.1597	2.5197	2.8796	3.2396	3.5995	3.9595	4.3194	4.6794	5.0394	5.3993	5.7593	6.1192	6.4792	6.8391	7.1991	7.559	7.919	8.2789	8.6389	8.9988	9.3588	9.7188	10.0787	10.4387	10.7986	11.1586	11.5185	11.8785	12.2384	12.5984	12.9583	13.3183	13.6782	14.0382	14.3982	14.7581	15.1181	15.478	15.838	16.1979	16.5579	16.9178
35.2755	1.5373	0.10228	0.15712	0.25937	0.35917	0.41637	0.46382	0.51131	0.5185	0.51845	0.51721	0.51834	0.51829	0.51707	0.56932	0.71914	0.77365	0.87009	0.9257	0.92677	0.9267	0.9766	1.0755	1.0798	1.1754	1.1819	1.1818	1.1818	1.2285	1.2317	1.2837	1.2837	1.3326	1.3346	1.3346	1.3334	1.3344	1.3343	1.3332	1.3823	1.3852	1.4323	1.4362	1.4833	1.4871	1.5324	1.487	1.487	1.4869
33.0186	0.95977	0.16846	0.33692	0.67385	1.0108	1.3477	1.6846	2.0215	2.3585	2.6954	3.0323	3.3692	3.7062	4.0431	4.38	4.7169	5.0539	5.3908	5.7277	6.0646	6.4016	6.7385	7.0754	7.4123	7.7493	8.0862	8.4231	8.76	9.0969	9.4339	9.7708	10.1077	10.4446	10.6131	10.7816	11.1185	11.4554	11.7923	12.1293	12.4662	12.8031	13.14	13.477	13.8139	14.1508	14.4877	14.8247	15.1616	15.4985
33.0186	0.95977	0.052662	0.10531	0.20536	0.35654	0.35722	0.45724	0.4572	0.50755	0.6083	0.60825	0.60821	0.60816	0.60879	0.70817	0.80695	0.80958	0.81018	0.80943	0.80938	0.85845	0.91067	0.90998	0.90993	0.91048	0.90981	0.90976	0.90971	0.91024	0.90959	0.90954	0.90949	0.95698	0.95977	0.95972	0.90987	0.90765	0.85888	0.85882	0.85929	0.85871	0.85866	0.85861	0.85906	0.8585	0.85845	0.85888	0.85882	0.85829
42.1891	0.86159	0.21525	0.4305	0.861	1.2915	1.722	2.1525	2.583	3.0135	3.444	3.8745	4.305	4.7355	5.166	5.5965	6.027	6.4575	6.888	7.3185	7.749	8.1795	8.61	9.0405	9.471	9.9015	10.332	10.7625	11.193	11.6235	12.054	12.4845	12.915	13.3455	13.776	14.2065	14.637	15.0675	15.498	15.7133	15.9285	16.359	16.7895	17.22	17.6505	18.081	18.5115	18.942	19.3725	19.803
42.1891	0.86159	0.15128	0.30313	0.45656	0.50768	0.55827	0.60886	0.65894	0.6614	0.76155	0.81115	0.81207	0.81156	0.8129	0.81282	0.81274	0.81266	0.81258	0.8125	0.81242	0.81234	0.81226	0.8102	0.81095	0.75958	0.71081	0.71073	0.71066	0.71058	0.7105	0.76069	0.76095	0.76087	0.76049	0.75924	0.76068	0.81062	0.81112	0.86159	0.86151	0.86142	0.86134	0.86126	0.86118	0.81051	0.8597	0.86093	0.86085	0.86077
54.115	1.0263	0.2761	0.55219	1.1044	1.6566	2.2088	2.761	3.3132	3.8654	4.4175	4.9697	5.5219	6.0741	6.6263	7.1785	7.7307	8.2829	8.8351	9.3873	9.9395	10.4917	11.0439	11.5961	12.1483	12.7005	13.2526	13.5287	13.8048	14.357	14.9092	15.4614	16.0136	16.5658	17.118	17.6702	18.2224	18.7746	19.3268	19.879	20.4312	20.9834	21.5356	22.0877	22.6399	23.1921	23.7443	24.2965	24.8487	25.4009
54.115	1.0263	0.10809	0.26702	0.31653	0.36727	0.41803	0.46878	0.52072	0.56546	0.6683	0.67177	0.72249	0.77435	0.77306	0.7729	0.77278	0.82347	0.86528	0.92487	0.92475	0.92462	0.97529	0.97515	0.97502	0.97489	1.0255	1.0263	1.0251	0.97418	0.97405	1.0178	1.0256	1.0245	1.0243	1.0242	1.025	1.0239	1.0238	1.0237	1.0244	1.0243	0.97246	0.92154	0.92142	0.97292	0.96776	0.96604	0.96602	0.87095
43.2341	1.3186	0.22058	0.44116	0.88233	1.3235	1.7647	2.2058	2.647	3.0881	3.5293	3.9705	4.4116	4.8528	5.294	5.7351	6.1763	6.6175	7.0586	7.4998	7.9409	8.3821	8.8233	9.2644	9.7056	10.1468	10.5879	11.0291	11.4703	11.9114	12.3526	12.7937	13.2349	13.6761	14.1172	14.5584	14.9996	15.4407	15.8819	16.3231	16.7642	17.2054	17.6466	18.0877	18.5289	18.97	19.1906	19.4112	19.8524	20.2935
43.2341	1.3186	0.11024	0.20808	0.30798	0.32024	0.46087	0.52401	0.52393	0.57683	0.62769	0.72554	0.72746	0.72737	0.72729	0.72721	0.72908	0.72899	0.72695	0.72687	0.82675	0.92664	0.98323	0.98313	0.98112	1.0188	1.0319	1.0771	1.079	1.0335	1.0751	1.177	1.1334	1.1333	1.1714	1.135	1.124	1.1258	1.1329	1.1328	1.1748	1.1853	1.2344	1.2361	1.2342	1.2833	1.3186	1.2866	1.2865	1.2796
32.5833	1.5391	0.16624	0.33248	0.66497	0.99745	1.3299	1.6624	1.9949	2.3274	2.6599	2.9923	3.3248	3.6573	3.9898	4.3223	4.6548	4.9872	5.3197	5.6522	5.9847	6.3172	6.6497	6.9821	7.3146	7.6471	7.9796	8.3121	8.6446	8.977	9.3095	9.642	9.9745	10.307	10.6395	10.9719	11.3044	11.6369	11.9694	12.3019	12.6344	12.9668	13.2993	13.6318	13.9643	14.2968	14.6293	14.9617	15.2942	15.6267
32.5833	1.5391	0.052458	0.20729	0.2572	0.3134	0.41197	0.41569	0.46682	0.51549	0.57032	0.61411	0.67134	0.67129	0.67125	0.6712	0.61997	0.72224	0.77219	0.82452	0.87448	0.97793	0.97787	1.029	1.0778	1.0812	1.08	1.1277	1.1311	1.1789	1.1822	1.1821	1.1831	1.2342	1.233	1.282	1.2841	1.284	1.3351	1.3361	1.336	1.3349	1.3349	1.3348	1.3347	1.4319	1.438	1.4379	1.4368	1.4367
[truncated: 52 more columns]
