# Supplementary material for: A technique system for the measurement, reconstruction and character extraction of rice plant architecture
Source: PLoS One. 2017 May 30;12(5):e0177205. doi: 10.1371/journal.pone.0177205 (PMC5448746; doi:10.1371/journal.pone.0177205)
Supplement: S2 Data — There four type file in the zip file, SystemData is parameters of paratus, SSP_LCAA correspond to the special position of stem, leafvein correspond to data of leaf midrib curves, leafshape correspond to the data of leaf shape. 101: correspond to neighbor 8 hills of Sample S1 (NSICRc222), 1: correspond to neighbor 8 hills of Sample S2 (NSICRc124H). (ZIP) [file pone.0177205.s008.zip › leafshape11MarF102.xls]

## Sheet: Sheet1
Length	Width	data9	data10	data11	data12	data13	data14	data15	data16	data17	data18	data19	data20	data21	data22	data23	data24	data25	data26	data27	data28	data29	data30	data31	data32	data33	data34	data35	data36	data37	data38	data39	data40	data41	data42	data43	data44	data45	data46	data47	data48	data49	data50	data51	data52	data53	data54	data55	data56
33.1375	1.0592	0.16907	0.33814	0.67627	1.0144	1.3525	1.6907	2.0288	2.367	2.7051	3.0432	3.3814	3.7195	4.0576	4.3958	4.7339	5.0721	5.4102	5.7483	6.0865	6.4246	6.7627	7.1009	7.439	7.7772	8.1153	8.4534	8.7916	8.9606	9.1297	9.4678	9.806	10.1441	10.4823	10.8204	11.1585	11.4967	11.8348	12.1729	12.5111	12.8492	13.1874	13.5255	13.8636	14.2018	14.5399	14.878	15.2162	15.5543
33.1375	1.0592	0.05276	0.15164	0.20518	0.30244	0.40699	0.50667	0.5561	0.55765	0.65655	0.70367	0.70753	0.75848	0.80717	0.80789	0.80858	0.85582	0.8558	0.85506	0.90891	0.95835	0.95829	0.95894	0.95538	0.9079	1.0091	1.0083	1.0572	1.0592	1.0584	1.0082	1.0081	1.0087	1.008	1.0079	1.0085	1.0581	1.058	1.0586	1.0585	1.0578	1.0578	1.0583	1.0577	1.0074	1.0079	0.95704	0.95699	0.95748
42.9369	1.2114	0.21907	0.43813	0.87626	1.3144	1.7525	2.1907	2.6288	3.0669	3.5051	3.9432	4.3813	4.8195	5.2576	5.6957	6.1338	6.572	7.0101	7.4482	7.8864	8.3245	8.7626	9.2008	9.6389	10.077	10.5152	10.9533	11.3914	11.8296	12.2677	12.7058	13.144	13.5821	14.0202	14.4584	14.8965	15.3346	15.7728	16.2109	16.649	17.0871	17.3062	17.5253	17.9634	18.4015	18.8397	19.2778	19.7159	20.1541
42.9369	1.2114	0.15241	0.15428	0.15469	0.20512	0.20506	0.30552	0.40643	0.45558	0.60738	0.75796	0.75992	0.75985	0.85839	0.86063	0.91099	0.91091	1.009	1.0117	1.0601	1.062	1.1124	1.1123	1.1122	1.1121	1.1619	1.1624	1.1623	1.1622	1.1621	1.1116	1.1115	1.1114	1.1113	1.1616	1.1615	1.2112	1.211	1.1613	1.1107	1.2106	1.2114	1.2113	1.1608	1.211	1.2111	1.2108	1.21	1.1603
49.7614	1.2701	0.25388	0.50777	1.0155	1.5233	2.0311	2.5388	3.0466	3.5544	4.0622	4.5699	5.0777	5.5855	6.0932	6.601	7.1088	7.6165	8.1243	8.6321	9.1399	9.6476	10.1554	10.6632	11.1709	11.6787	12.1865	12.6942	13.202	13.7098	14.2176	14.7253	15.2331	15.7409	16.2486	16.7564	17.2642	17.7719	18.2797	18.7875	19.2952	19.803	20.3108	20.8186	21.0724	21.3263	21.8341	22.3419	22.8496	23.3574
49.7614	1.2701	0.10507	0.20277	0.25346	0.36292	0.40816	0.45529	0.46316	0.50683	0.60988	0.6656	0.71621	0.81662	0.81735	0.86875	0.96756	1.0665	1.1124	1.0703	1.0671	1.0194	1.0693	1.0699	1.0698	1.1211	1.1203	1.1652	1.1707	1.1706	1.1712	1.2197	1.2216	1.2208	1.2194	1.1668	1.1698	1.1703	1.1696	1.1701	1.1693	1.1692	1.1697	1.169	1.2701	1.27	1.2667	1.1685	1.1684	1.1673
45.4979	1.2256	0.23213	0.46426	0.92853	1.3928	1.8571	2.3213	2.7856	3.2499	3.7141	4.1784	4.6426	5.1069	5.5712	6.0354	6.4997	6.964	7.4282	7.8925	8.3568	8.821	9.2853	9.7496	10.2138	10.6781	11.1423	11.6066	12.0709	12.5351	12.9994	13.4637	13.9279	14.1601	14.3922	14.8565	15.3207	15.785	16.2493	16.7135	17.1778	17.642	18.1063	18.5706	19.0348	19.4991	19.9634	20.4276	20.8919	21.3562
45.4979	1.2256	0.1527	0.15615	0.20701	0.35798	0.40718	0.41299	0.46463	0.46373	0.46365	0.55978	0.66154	0.7672	0.81572	0.86811	0.87109	0.87025	0.96676	0.97188	0.97252	0.9717	1.0224	1.074	1.0732	1.0738	1.073	1.0729	1.1237	1.1236	1.1705	1.2251	1.2238	1.2256	1.2249	1.2254	1.2247	1.2251	1.2245	1.2244	1.2231	1.1733	1.1738	1.1731	1.173	1.1735	1.1728	1.1732	1.1726	1.1725
37.5742	1.2766	0.19171	0.38341	0.76682	1.1502	1.5336	1.9171	2.3005	2.6839	3.0673	3.4507	3.8341	4.2175	4.6009	4.9843	5.3677	5.7512	6.1346	6.518	6.9014	7.2848	7.6682	8.0516	8.435	8.8184	9.2018	9.5853	9.9687	10.3521	10.7355	10.9272	11.1189	11.5023	11.8857	12.2691	12.6525	13.0359	13.4194	13.8028	14.1862	14.5696	14.953	15.3364	15.7198	16.1032	16.4866	16.87	17.2535	17.6369
37.5742	1.2766	0.0010155	0.10249	0.20563	0.30743	0.35942	0.4086	0.51253	0.51247	0.51242	0.51236	0.56336	0.61435	0.71508	0.76738	0.86893	0.86912	0.97045	1.0224	1.0722	1.0733	1.0732	1.0732	1.1241	1.124	1.175	1.1749	1.1746	1.1746	1.2254	1.2766	1.2766	1.2765	1.2764	1.2763	1.2763	1.2762	1.2761	1.276	1.276	1.2758	1.2757	1.2757	1.2756	1.2756	1.2755	1.2754	1.2753	1.2753
28.5296	0.95761	0.14556	0.29112	0.58224	0.87335	1.1645	1.4556	1.7467	2.0378	2.3289	2.6201	2.9112	3.2023	3.4934	3.7845	4.0757	4.3668	4.6579	4.949	5.2401	5.5312	5.8224	6.1135	6.4046	6.6957	6.9868	7.2779	7.5691	7.8602	8.1513	8.4424	8.7335	9.0247	9.3158	9.6069	9.898	10.1891	10.4802	10.7714	11.0625	11.3536	11.6447	11.9358	12.227	12.5181	12.8092	13.1003	13.3914	13.6825
28.5296	0.95761	0.10327	0.15182	0.15642	0.25048	0.25656	0.25805	0.35369	0.35819	0.35816	0.40523	0.45381	0.45677	0.50239	0.551	0.55835	0.55831	0.60106	0.6526	0.65694	0.60828	0.65113	0.75703	0.75843	0.80563	0.80844	0.80698	0.8528	0.85841	0.85417	0.80826	0.8082	0.80816	0.85269	0.80811	0.80807	0.80801	0.85127	0.85802	0.85797	0.85658	0.85787	0.8565	0.80243	0.80773	0.85382	0.90777	0.90772	0.90767
36.3839	1.1566	0.18563	0.37126	0.74253	1.1138	1.4851	1.8563	2.2276	2.5988	2.9701	3.3414	3.7126	4.0839	4.4552	4.8264	5.1977	5.569	5.9402	6.3115	6.6827	7.054	7.4253	7.7965	8.1678	8.5391	8.9103	9.2816	9.6529	10.0241	10.3954	10.7667	10.9523	11.1379	11.5092	11.8804	12.2517	12.623	12.9942	13.3655	13.7368	14.108	14.4793	14.8506	15.2218	15.5931	15.9643	16.3356	16.7069	17.0781
36.3839	1.1566	0.055084	0.11015	0.21076	0.35385	0.45917	0.46224	0.51097	0.60692	0.61305	0.66025	0.70749	0.75628	0.76382	0.85685	0.9146	0.91452	0.91445	0.91444	0.91437	0.96457	0.9645	0.96588	1.0074	1.0161	1.0648	1.0647	1.0647	1.0646	1.1078	1.1147	1.1566	1.1147	1.116	1.1159	1.1158	1.1116	1.064	1.1102	1.0639	1.0136	1.0598	1.0637	1.0636	1.0649	1.0622	1.0145	1.0131	0.96407
43.8194	1.0644	0.22357	0.44714	0.89427	1.3414	1.7885	2.2357	2.6828	3.13	3.5771	4.0242	4.4714	4.9185	5.3656	5.8128	6.2599	6.707	7.1542	7.6013	8.0485	8.4956	8.9427	9.3899	9.837	10.2841	10.7313	11.1784	11.6256	12.0727	12.5198	12.967	13.4141	13.8612	14.3084	14.7555	14.9791	15.2026	15.6498	16.0969	16.5441	16.9912	17.4383	17.8855	18.3326	18.7797	19.2269	19.674	20.1211	20.5683
43.8194	1.0644	0.15169	0.15451	0.35673	0.40588	0.50629	0.56087	0.60735	0.65856	0.70779	0.71229	0.71221	0.71276	0.76012	0.81307	0.86411	0.86341	0.86333	0.91089	0.91372	0.91364	0.96243	1.0113	1.0145	1.0144	1.0148	1.0142	1.0141	1.0121	0.96345	0.96337	0.96328	0.96366	1.0136	1.0599	1.0644	1.0639	1.0616	1.0136	1.0131	1.013	1.0129	0.96269	0.96221	0.8107	0.85671	0.81057	0.81049	0.8107
43.5844	0.97211	0.22237	0.44474	0.88948	1.3342	1.779	2.2237	2.6684	3.1132	3.5579	4.0026	4.4474	4.8921	5.3369	5.7816	6.2263	6.6711	7.1158	7.5606	8.0053	8.45	8.8948	9.3395	9.7842	10.229	10.6737	11.1185	11.5632	12.0079	12.4527	12.8974	13.1198	13.3422	13.7869	14.2316	14.6764	15.1211	15.5659	16.0106	16.4553	16.9001	17.3448	17.7895	18.2343	18.679	19.1238	19.5685	20.0132	20.458
43.5844	0.97211	0.15358	0.20983	0.21254	0.26184	0.35915	0.41659	0.46455	0.46583	0.46576	0.467	0.51239	0.56696	0.61241	0.61882	0.71762	0.71882	0.71874	0.7706	0.77051	0.81242	0.81981	0.87045	0.87158	0.87027	0.87018	0.87009	0.87119	0.86991	0.97114	0.97105	0.97211	0.97086	0.97077	0.97068	0.97171	0.96826	0.91315	0.91973	0.92073	0.91954	0.86877	0.91186	0.96569	0.96987	0.96978	0.97072	0.97062	0.9695
38.809	1.3265	0.19801	0.39601	0.79202	1.188	1.584	1.9801	2.3761	2.7721	3.1681	3.5641	3.9601	4.3561	4.7521	5.1481	5.5441	5.9402	6.3362	6.7322	7.1282	7.5242	7.9202	8.3162	8.7122	9.1082	9.5042	9.9003	10.2963	10.6923	11.0883	11.4843	11.8803	12.2763	12.6723	13.0683	13.4643	13.8604	14.2564	14.6524	15.0484	15.4444	15.8404	16.2364	16.6324	17.0284	17.4244	17.8205	18.2165	18.6125
38.809	1.3265	0.10538	0.2048	0.2107	0.31011	0.31357	0.3621	0.41181	0.41521	0.51577	0.61296	0.71245	0.71915	0.76995	0.77098	0.81962	0.92242	0.92342	0.92227	0.96988	1.0249	1.0238	1.1255	1.1265	1.1254	1.1253	1.1262	1.1251	1.1251	1.1769	1.1758	1.2217	1.2275	1.2274	1.2264	1.2272	1.2272	1.2261	1.2779	1.2778	1.2768	1.2267	1.2266	1.2765	1.272	1.2264	1.2254	1.2219	1.2253
24.8147	1.2319	0.12661	0.25321	0.50642	0.75963	1.0128	1.2661	1.5193	1.7725	2.0257	2.2789	2.5321	2.7853	3.0385	3.2917	3.545	3.7982	4.0514	4.3046	4.5578	4.811	5.0642	5.3174	5.5706	5.8238	6.0771	6.3303	6.5835	6.8367	7.0899	7.3431	7.5963	7.8495	7.9761	8.1027	8.356	8.6092	8.8624	9.1156	9.3688	9.622	9.8752	10.1284	10.3816	10.6349	10.8881	11.1413	11.3945	11.6477
24.8147	1.2319	0.0035841	0.052808	0.1602	0.26221	0.31319	0.31317	0.41516	0.41337	0.41511	0.51706	0.51528	0.56453	0.61897	0.66823	0.66993	0.76843	0.82115	0.82284	0.9248	0.92476	1.0251	1.0777	1.1236	1.1286	1.1286	1.1285	1.1728	1.1795	1.1794	1.1794	1.1793	1.2287	1.2319	1.2302	1.2236	1.2269	1.2302	1.2252	1.1807	1.1791	1.2284	1.2316	1.2284	1.179	1.1789	1.2267	1.2298	1.2298
27.1223	0.80388	0.13838	0.27676	0.55352	0.83027	1.107	1.3838	1.6605	1.9373	2.2141	2.4908	2.7676	3.0443	3.3211	3.5979	3.8746	4.1514	4.4281	4.7049	4.9816	5.2584	5.5352	5.8119	6.0887	6.3654	6.6422	6.919	7.1957	7.4725	7.7492	8.026	8.3027	8.4411	8.5795	8.8563	9.133	9.4098	9.6865	9.9633	10.24	10.5168	10.7936	11.0703	11.3471	11.6238	11.9006	12.1774	12.4541	12.7309
27.1223	0.80388	0.051565	0.15103	0.25338	0.30057	0.35352	0.35349	0.40425	0.45431	0.45358	0.50362	0.50359	0.50356	0.55431	0.55427	0.55356	0.60359	0.60356	0.60353	0.60414	0.65416	0.65348	0.65345	0.75171	0.75356	0.75414	0.7541	0.75345	0.70332	0.70329	0.75334	0.75389	0.80388	0.80326	0.80322	0.70307	0.70304	0.70356	0.70352	0.753	0.75296	0.75293	0.75289	0.75338	0.75282	0.7012	0.65269	0.60259	0.60256
43.6827	1.0587	0.22287	0.44574	0.89148	1.3372	1.783	2.2287	2.6744	3.1202	3.5659	4.0117	4.4574	4.9032	5.3489	5.7946	6.2404	6.6861	7.1319	7.5776	8.0233	8.4691	8.9148	9.3606	9.8063	10.2521	10.4749	10.6978	11.1435	11.5893	12.035	12.4808	12.9265	13.3722	13.818	14.2637	14.7095	15.1552	15.601	16.0467	16.4924	16.9382	17.3839	17.8297	18.2754	18.7211	19.1669	19.6126	20.0584	20.5041
43.6827	1.0587	0.20397	0.2596	0.35492	0.40523	0.45293	0.462	0.60516	0.65675	0.66437	0.66301	0.71201	0.71444	0.81124	0.85533	0.81484	0.86264	0.86377	0.86369	0.86479	0.86114	0.85992	0.86455	0.96512	1.0096	1.0587	1.0152	1.014	1.0139	1.0149	0.96454	0.96333	0.99935	0.91403	0.91285	0.91276	0.95553	0.96289	0.9628	0.95546	0.90619	0.90617	0.95745	0.96346	0.96236	0.96326	0.9612	0.91183	0.90499
47.6054	1.2711	0.24288	0.48577	0.97154	1.4573	1.9431	2.4288	2.9146	3.4004	3.8862	4.3719	4.8577	5.3435	5.8292	6.315	6.8008	7.2865	7.7723	8.2581	8.7439	9.2296	9.7154	10.2012	10.6869	11.1727	11.6585	11.9014	12.1442	12.63	13.1158	13.6016	14.0873	14.5731	15.0589	15.5446	16.0304	16.5162	17.0019	17.4877	17.9735	18.4592	18.945	19.4308	19.9166	20.4023	20.8881	21.3739	21.8596	22.3454
47.6054	1.2711	0.20236	0.20682	0.31126	0.41236	0.41228	0.4563	0.55743	0.60693	0.71334	0.76176	0.81126	0.91235	0.96392	0.96894	0.96883	0.96873	1.0668	1.0697	1.0696	1.1162	1.1705	1.1704	1.1703	1.2207	1.2647	1.2711	1.271	1.2708	1.269	1.2201	1.22	1.2199	1.2197	1.2685	1.2701	1.2194	1.2674	1.2697	1.2696	1.2695	1.2694	1.2677	1.2179	1.2683	1.269	1.2688	1.2687	1.2657
42.9176	1.3257	0.21897	0.43793	0.87587	1.3138	1.7517	2.1897	2.6276	3.0655	3.5035	3.9414	4.3793	4.8173	5.2552	5.6932	6.1311	6.569	7.007	7.4449	7.8828	8.3208	8.7587	9.1966	9.6346	10.0725	10.5104	10.9484	11.3863	11.8242	12.2622	12.7001	13.138	13.576	14.0139	14.4518	14.8898	15.3277	15.7656	16.2036	16.6415	17.0795	17.5174	17.9553	18.3933	18.8312	19.2691	19.7071	20.145	20.5829
42.9176	1.3257	0.15245	0.15787	0.2635	0.31424	0.41576	0.41569	0.41562	0.41555	0.41549	0.56133	0.6198	0.66411	0.76437	0.82142	0.82134	0.82125	0.92024	0.96603	0.97336	0.97448	1.1171	1.1762	1.1761	1.176	1.1724	1.1251	1.1758	1.1757	1.1744	1.1698	1.1754	1.1753	1.1752	1.2259	1.2258	1.2257	1.2256	1.2266	1.2265	1.22	1.1745	1.1744	1.223	1.225	1.2685	1.2766	1.2765	1.2764
26.3677	1.0068	0.13453	0.26906	0.53812	0.80718	1.0762	1.3453	1.6144	1.8834	2.1525	2.4215	2.6906	2.9596	3.2287	3.4978	3.7668	4.0359	4.3049	4.574	4.8431	5.1121	5.3812	5.6502	5.9193	6.1883	6.4574	6.7265	6.9955	7.2646	7.5336	7.8027	8.0718	8.3408	8.6099	8.8789	9.148	9.4171	9.6861	9.9552	10.2242	10.4933	10.6278	10.7623	11.0314	11.3005	11.5695	11.8386	12.1076	12.3767
26.3677	1.0068	0.0016323	0.0040737	0.053489	0.053468	0.053448	0.053428	0.053408	0.053388	0.10361	0.15073	0.15381	0.2512	0.25425	0.35167	0.35467	0.45437	0.60354	0.656	0.70617	0.70614	0.75631	0.80436	0.85388	0.8567	0.85666	0.85663	0.85659	0.85655	0.85651	0.85647	0.85643	0.90659	0.90655	0.90585	0.85628	0.95542	0.95669	0.95665	0.95661	1.0043	1.0068	1.0067	1.0067	1.0066	1.0066	1.0066	1.0065	1.0065
34.2206	0.91141	0.17459	0.34919	0.69838	1.0476	1.3968	1.7459	2.0951	2.4443	2.7935	3.1427	3.4919	3.8411	4.1903	4.5395	4.8887	5.2378	5.587	5.9362	6.2854	6.6346	6.9838	7.1584	7.333	7.6822	8.0314	8.3806	8.7297	9.0789	9.4281	9.7773	10.1265	10.4757	10.8249	11.1741	11.5233	11.8725	12.2216	12.5708	12.92	13.2692	13.6184	13.9676	14.3168	14.666	15.0152	15.3644	15.7135	16.0627
34.2206	0.91141	0.15142	0.2019	0.30617	0.3068	0.35263	0.30673	0.35649	0.40754	0.45734	0.55696	0.55817	0.65962	0.65896	0.65951	0.75682	0.76034	0.7597	0.76023	0.85654	0.75741	0.91092	0.91141	0.9108	0.91129	0.91069	0.75976	0.75918	0.70919	0.70862	0.70907	0.65807	0.65851	0.65797	0.75499	0.75606	0.70611	0.65708	0.85737	0.8596	0.85999	0.85819	0.65819	0.65771	0.70686	0.65765	0.70842	0.70796	0.75871
39.1634	1.1713	0.19981	0.39963	0.79925	1.1989	1.5985	1.9981	2.3978	2.7974	3.197	3.5966	3.9963	4.3959	4.7955	5.1951	5.5948	5.9944	6.394	6.7936	7.1933	7.5929	7.9925	8.3922	8.7918	9.1914	9.591	9.9907	10.3903	10.7899	11.1895	11.5892	11.9888	12.3884	12.788	13.1877	13.5873	13.9869	14.3866	14.7862	14.986	15.1858	15.5854	15.9851	16.3847	16.7843	17.1839	17.5836	17.9832	18.3828
39.1634	1.1713	0.20403	0.30421	0.41044	0.41401	0.45628	0.46341	0.60835	0.61539	0.61649	0.66593	0.81559	0.81784	0.81777	0.86949	0.91893	0.91998	0.96943	1.0696	1.0717	1.0705	1.0715	1.0704	1.0196	1.0132	1.0691	1.0711	1.07	1.1205	1.1215	1.1204	1.1213	1.1202	1.0705	1.12	1.12	1.1179	1.0692	1.1695	1.1713	1.1703	1.1712	1.1701	1.171	1.17	1.1708	1.1707	1.1697	1.1705
43.0255	1.3753	0.21952	0.43904	0.87807	1.3171	1.7561	2.1952	2.6342	3.0732	3.5123	3.9513	4.3904	4.8294	5.2684	5.7075	6.1465	6.5855	7.0246	7.4636	7.9026	8.3417	8.7807	9.2197	9.6588	10.0978	10.5368	10.9759	11.4149	11.854	12.293	12.732	13.1711	13.3906	13.6101	14.0491	14.4882	14.9272	15.3662	15.8053	16.2443	16.6833	17.1224	17.5614	18.0004	18.4395	18.8785	19.3176	19.7566	20.1956
43.0255	1.3753	0.15273	0.25455	0.30747	0.40925	0.41185	0.4614	0.51352	0.51345	0.51338	0.61386	0.76468	0.76766	0.91671	1.0179	1.0219	1.0218	1.0217	1.072	1.0719	1.1227	1.1231	1.123	1.123	1.1229	1.1717	1.1736	1.1735	1.2733	1.2751	1.3245	1.3258	1.3753	1.3748	1.3256	1.3255	1.325	1.3241	1.2744	1.2743	1.2742	1.2741	1.274	1.2739	1.2735	1.2737	1.2736	1.2722	1.2226
25.8004	1.0751	0.13163	0.26327	0.52654	0.78981	1.0531	1.3163	1.5796	1.8429	2.1062	2.3694	2.6327	2.896	3.1592	3.4225	3.6858	3.949	4.2123	4.4756	4.7389	5.0021	5.2654	5.5287	5.7919	6.0552	6.3185	6.5817	6.845	7.1083	7.3716	7.6348	7.8981	8.1614	8.4246	8.6879	8.9512	9.2144	9.4777	9.741	10.0043	10.2675	10.5308	10.7941	11.0573	11.3206	11.5839	11.8471	12.1104	12.3737
25.8004	1.0751	0.10263	0.10356	0.20574	0.25635	0.35756	0.35948	0.35949	0.41008	0.41058	0.41059	0.46015	0.51069	0.66442	0.71706	0.76868	0.81974	0.81921	0.92028	0.92135	1.0234	1.0234	1.024	1.0733	1.0745	1.0745	1.0745	1.0745	1.0745	1.075	1.075	1.0745	1.0745	1.0745	1.0745	1.0745	1.0744	1.0751	1.0751	1.0744	1.0744	1.0744	1.0744	1.0744	1.0751	1.0751	1.0744	1.0744	1.0744
22.0813	0.85921	0.11266	0.22532	0.45064	0.67596	0.90128	1.1266	1.3519	1.5772	1.8026	2.0279	2.2532	2.4785	2.7038	2.9292	3.1545	3.3798	3.6051	3.8304	4.0558	4.2811	4.5064	4.7317	4.957	5.1823	5.4077	5.5203	5.633	5.8583	6.0836	6.3089	6.5343	6.7596	6.9849	7.2102	7.4355	7.6609	7.8862	8.1115	8.3368	8.5621	8.7875	9.0128	9.2381	9.4634	9.6887	9.9141	10.1394	10.3647
22.0813	0.85921	0.30254	0.30689	0.35911	0.40265	0.50276	0.60938	0.60935	0.65936	0.70726	0.75088	0.75942	0.70936	0.70932	0.75298	0.75721	0.7593	0.75927	0.8072	0.80717	0.84881	0.80926	0.80713	0.80924	0.80921	0.80709	0.85921	0.85918	0.85914	0.85911	0.85907	0.85903	0.859	0.80895	0.80482	0.80483	0.80889	0.80886	0.80882	0.80676	0.85882	0.85677	0.80873	0.8087	0.80666	0.80063	0.75858	0.75855	0.80858
32.6929	0.95992	0.1668	0.3336	0.6672	1.0008	1.3344	1.668	2.0016	2.3352	2.6688	3.0024	3.336	3.6696	4.0032	4.3368	4.6704	5.004	5.3376	5.6712	6.0048	6.3384	6.672	7.0056	7.3392	7.6728	8.0064	8.34	8.6736	9.0072	9.3408	9.6744	9.8412	10.008	10.3416	10.6752	11.0088	11.3425	11.6761	12.0097	12.3433	12.6769	13.0105	13.3441	13.6777	14.0113	14.3449	14.6785	15.0121	15.3457
32.6929	0.95992	0.10217	0.15458	0.20496	0.40588	0.4065	0.50532	0.5576	0.60798	0.60793	0.60789	0.70864	0.80937	0.80932	0.80868	0.75886	0.80976	0.80912	0.80907	0.85938	0.85933	0.85983	0.85922	0.85917	0.85912	0.85907	0.90989	0.9093	0.90925	0.95954	0.95949	0.95992	0.95888	0.90898	0.90893	0.90888	0.95962	0.95909	0.95814	0.90687	0.85872	0.85866	0.85817	0.85812	0.85807	0.85843	0.80758	0.80753	0.85666
47.2969	1.1135	0.24131	0.48262	0.96524	1.4479	1.9305	2.4131	2.8957	3.3784	3.861	4.3436	4.8262	5.3088	5.7915	6.2741	6.7567	7.2393	7.7219	8.2046	8.6872	9.1698	9.6524	10.1351	10.6177	11.1003	11.5829	12.0655	12.5482	13.0308	13.5134	13.996	14.4786	14.9613	15.4439	15.9265	16.4091	16.8918	17.3744	17.6157	17.857	18.3396	18.8222	19.3049	19.7875	20.2701	20.7527	21.2354	21.718	22.2006
47.2969	1.1135	0.10576	0.15482	0.25749	0.35712	0.40918	0.45675	0.46711	0.55789	0.56813	0.70672	0.76019	0.80501	0.77019	0.77009	0.85987	0.86408	0.86264	0.91877	0.91872	0.96373	1.0129	1.0224	1.0702	1.0634	1.0222	1.0221	1.0219	1.0218	1.0217	1.0139	0.92037	0.92027	0.92016	0.96939	0.96559	0.97048	1.0123	1.1135	1.1134	1.0689	1.0218	1.0182	0.97107	0.97095	0.97083	0.96956	0.9649	0.91883
50.4688	1.2755	0.25749	0.51499	1.03	1.545	2.06	2.5749	3.0899	3.6049	4.1199	4.6349	5.1499	5.6649	6.1799	6.6948	7.2098	7.7248	8.2398	8.7548	9.2698	9.7848	10.2998	10.8147	11.3297	11.8447	12.3597	12.8747	13.3897	13.9047	14.4197	14.9346	15.4496	15.9646	16.4796	16.9946	17.5096	18.0246	18.5396	19.0545	19.5695	20.0845	20.5995	21.1145	21.6295	22.1445	22.6595	23.1744	23.6894	24.2044
50.4688	1.2755	0.10289	0.20451	0.31241	0.36565	0.41638	0.51791	0.55887	0.56855	0.56965	0.56835	0.66392	0.71116	0.77241	0.815	0.87266	0.87255	0.91759	0.91532	0.91862	0.97374	1.0189	1.0762	1.075	1.076	1.0748	1.0757	1.0745	1.0754	1.1169	1.126	1.1249	1.0242	1.0231	1.024	1.0745	1.0744	1.0743	1.1202	1.1248	1.1238	1.1708	1.1743	1.1706	1.1198	1.0734	1.124	1.1677	1.1745
44.0309	1.3871	0.22465	0.44929	0.89859	1.3479	1.7972	2.2465	2.6958	3.1451	3.5944	4.0437	4.4929	4.9422	5.3915	5.8408	6.2901	6.7394	7.1887	7.638	8.0873	8.5366	8.9859	9.4352	9.8845	10.3338	10.7831	11.2324	11.6817	12.131	12.5802	13.0295	13.4788	13.9281	14.3774	14.8267	15.276	15.7253	15.95	16.1746	16.6239	17.0732	17.5225	17.9718	18.4211	18.8704	19.3197	19.769	20.2183	20.6676
44.0309	1.3871	0.15654	0.20932	0.31483	0.41494	0.46053	0.52211	0.56065	0.5747	0.57286	0.61504	0.72212	0.72725	0.71514	0.72536	0.77453	0.87297	0.87798	0.97978	0.98136	1.0239	1.0321	1.032	1.0747	1.1337	1.1634	1.1319	1.1318	1.1842	1.1841	1.2239	1.332	1.3367	1.335	1.3843	1.3811	1.3842	1.3871	1.387	1.3793	1.3359	1.3358	1.3356	1.334	1.3354	1.3862	1.3789	1.3861	1.386
24.1335	1.0252	0.12313	0.24626	0.49252	0.73878	0.98504	1.2313	1.4776	1.7238	1.9701	2.2163	2.4626	2.7089	2.9551	3.2014	3.4476	3.6939	3.9402	4.1864	4.4327	4.6789	4.9252	5.1715	5.4177	5.664	5.9102	6.1565	6.4028	6.649	6.8953	7.1415	7.3878	7.6341	7.8803	8.1266	8.3728	8.6191	8.8654	9.1116	9.3579	9.6041	9.8504	10.0967	10.3429	10.5892	10.8354	11.0817	11.328	11.5742
24.1335	1.0252	0.053857	0.056566	0.10768	0.15745	0.15878	0.15742	0.15874	0.20851	0.20982	0.2596	0.2609	0.31199	0.31066	0.36047	0.36175	0.36302	0.40897	0.41411	0.46393	0.51629	0.61598	0.6185	0.61847	0.66453	0.66954	0.66826	0.71687	0.71934	0.72055	0.71929	0.76794	0.72049	0.76915	0.77156	0.77153	0.77029	0.71917	0.72034	0.71911	0.76664	0.77019	0.72025	0.72022	0.72019	0.76895	0.719	0.72013	0.71894
28.0956	1.1077	0.14334	0.28669	0.57338	0.86007	1.1468	1.4334	1.7201	2.0068	2.2935	2.5802	2.8669	3.1536	3.4403	3.727	4.0137	4.3003	4.587	4.8737	5.1604	5.4471	5.7338	6.0205	6.3072	6.5939	6.8806	7.1672	7.4539	7.7406	8.0273	8.314	8.6007	8.8874	9.1741	9.4608	9.7475	9.8908	10.0341	10.3208	10.6075	10.8942	11.1809	11.4676	11.7543	12.041	12.3277	12.6144	12.901	13.1877
28.0956	1.1077	0.0030883	0.0077135	0.2018	0.25799	0.35352	0.45668	0.50521	0.50821	0.55674	0.55821	0.60675	0.60672	0.70382	0.70825	0.70673	0.75234	0.75672	0.80818	0.85675	0.85671	0.85811	0.85807	0.85371	0.85515	0.90376	0.9566	0.95797	0.95792	0.95646	0.95782	0.95777	0.95771	0.95766	1.0035	1.0076	1.1077	1.1077	1.1076	1.1076	1.1075	1.1021	1.0574	1.056	1.056	1.0072	1.0072	1.0071	1.0045
30.0782	0.85671	0.15346	0.30692	0.61384	0.92076	1.2277	1.5346	1.8415	2.1484	2.4554	2.7623	3.0692	3.3761	3.683	3.99	4.2969	4.6038	4.9107	5.2176	5.5246	5.8315	6.1384	6.4453	6.7522	7.0592	7.3661	7.673	7.9799	8.2868	8.5938	8.9007	9.2076	9.5145	9.8214	10.1284	10.4353	10.7422	11.0491	11.356	11.663	11.9699	12.2768	12.5837	12.8906	13.1976	13.5045	13.8114	13.9649	14.1183
30.0782	0.85671	0.15168	0.20436	0.25542	0.35437	0.35513	0.40385	0.35587	0.352	0.30552	0.30549	0.45628	0.55382	0.55677	0.55672	0.60694	0.65715	0.70667	0.70735	0.7066	0.70726	0.70721	0.75741	0.70709	0.75727	0.75723	0.75651	0.75714	0.75709	0.75704	0.80467	0.80722	0.80717	0.8065	0.80708	0.80703	0.75671	0.75606	0.75662	0.75658	0.80619	0.80675	0.8067	0.75639	0.75577	0.7563	0.85451	0.85671	0.85667
28.4774	0.76015	0.14529	0.29059	0.58117	0.87176	1.1623	1.4529	1.7435	2.0341	2.3247	2.6153	2.9059	3.1964	3.487	3.7776	4.0682	4.3588	4.6494	4.94	5.2305	5.5211	5.8117	6.1023	6.3929	6.6835	6.9741	7.1193	7.2646	7.5552	7.8458	8.1364	8.427	8.7176	9.0082	9.2987	9.5893	9.8799	10.1705	10.4611	10.7517	11.0422	11.3328	11.6234	11.914	12.2046	12.4952	12.7858	13.0763	13.3669
28.4774	0.76015	0.0016187	0.10096	0.15225	0.15543	0.20508	0.25553	0.25628	0.25548	0.25622	0.25542	0.2554	0.25386	0.15442	0.15514	0.20483	0.25526	0.25597	0.30566	0.3568	0.40649	0.55641	0.55851	0.55777	0.60887	0.75674	0.76015	0.76011	0.75939	0.76002	0.75931	0.75993	0.75989	0.7592	0.7598	0.75912	0.75971	0.75904	0.70855	0.70913	0.65802	0.60814	0.6075	0.60747	0.60802	0.6074	0.60794	0.65776	0.70874
39.6506	1.1723	0.2023	0.4046	0.8092	1.2138	1.6184	2.023	2.4276	2.8322	3.2368	3.6414	4.046	4.4506	4.8552	5.2598	5.6644	6.069	6.4736	6.8782	7.2828	7.6874	8.092	8.4966	8.9012	9.3058	9.7104	10.115	10.5196	10.9242	11.3288	11.7334	12.138	12.5426	12.9471	13.3517	13.7563	14.1609	14.5655	14.9701	15.1724	15.3747	15.7793	16.1839	16.5885	16.9931	17.3977	17.8023	18.2069	18.6115
39.6506	1.1723	0.10273	0.15877	0.25744	0.31341	0.40947	0.46276	0.56017	0.61734	0.66664	0.66786	0.76535	0.76911	0.81216	0.86282	0.86904	0.87021	0.8689	0.9134	0.86763	0.97129	0.97	0.97112	1.0205	1.0216	1.0698	1.1227	1.1215	1.1226	1.1213	1.1156	1.0705	1.1222	1.1221	1.122	1.1219	1.1219	1.1218	1.1658	1.1723	1.1722	1.1721	1.172	1.1677	1.0705	1.0705	1.0704	1.0703	1.0702
35.566	1.2762	0.18146	0.36292	0.72584	1.0888	1.4517	1.8146	2.1775	2.5404	2.9033	3.2663	3.6292	3.9921	4.355	4.7179	5.0809	5.4438	5.8067	6.1696	6.5325	6.8954	7.2584	7.6213	7.9842	8.3471	8.71	9.073	9.4359	9.7988	10.1617	10.5246	10.8875	11.2505	11.6134	11.9763	12.3392	12.7021	13.0651	13.428	13.7909	14.1538	14.5167	14.8796	15.2426	15.6055	15.9684	16.3313	16.6942	17.0572
35.566	1.2762	0.10176	0.15523	0.25441	0.30914	0.35873	0.36379	0.36374	0.36243	0.51626	0.56584	0.66754	0.71468	0.7704	0.82123	0.81996	0.87079	0.92277	0.96643	1.0717	1.0752	1.0751	1.0692	1.0241	1.0715	1.1732	1.1732	1.1257	1.1256	1.2216	1.2272	1.2271	1.2691	1.2259	1.227	1.2269	1.2268	1.2267	1.2267	1.2255	1.1746	1.1756	1.2254	1.2263	1.2263	1.2262	1.2261	1.223	1.1752
20.6482	0.97205	0.10535	0.2107	0.42139	0.63209	0.84278	1.0535	1.2642	1.4749	1.6856	1.8963	2.107	2.3177	2.5283	2.739	2.9497	3.1604	3.3711	3.5818	3.7925	4.0032	4.2139	4.4246	4.6353	4.846	4.9513	5.0567	5.2674	5.4781	5.6888	5.8995	6.1102	6.3209	6.5316	6.7423	6.953	7.1637	7.3743	7.585	7.7957	8.0064	8.2171	8.4278	8.6385	8.8492	9.0599	9.2706	9.4813	9.692
20.6482	0.97205	0.0016709	0.052688	0.15639	0.20905	0.31105	0.41305	0.41303	0.464	0.46398	0.46396	0.46394	0.51492	0.56428	0.61366	0.66787	0.71886	0.76982	0.76979	0.76976	0.81755	0.91952	0.9227	0.92267	0.96889	0.97205	0.92263	0.9226	0.92257	0.92254	0.92408	0.91938	0.92096	0.92249	0.92246	0.87147	0.87144	0.87141	0.82042	0.86987	0.87291	0.87135	0.86677	0.82033	0.82031	0.91777	0.92227	0.91924	0.87126
17.5656	0.45734	0.08962	0.17924	0.35848	0.53772	0.71696	0.8962	1.0754	1.2547	1.4339	1.6132	1.7924	1.9716	2.1509	2.3301	2.5094	2.6886	2.8678	3.0471	3.2263	3.4056	3.5848	3.7641	3.9433	4.1225	4.3018	4.481	4.6603	4.8395	5.0187	5.198	5.3772	5.5565	5.7357	5.9149	6.0942	6.2734	6.4527	6.6319	6.8111	6.9904	7.1696	7.3489	7.5281	7.7073	7.8866	8.0658	8.1554	8.2451
17.5656	0.45734	0.0014842	0.0044498	0.15118	0.25638	0.25637	0.35274	0.35713	0.35712	0.35564	0.35709	0.35707	0.35561	0.35704	0.35703	0.30377	0.30664	0.35559	0.35558	0.35699	0.35698	0.35554	0.30657	0.30656	0.30513	0.30653	0.30511	0.25472	0.25611	0.20571	0.2043	0.20568	0.20567	0.20427	0.20565	0.20563	0.20425	0.20561	0.2056	0.20422	0.20557	0.2042	0.25455	0.25589	0.40431	0.40565	0.45467	0.45734	0.45599
39.3373	0.66013	0.2007	0.4014	0.8028	1.2042	1.6056	2.007	2.4084	2.8098	3.2112	3.6126	4.014	4.4154	4.8168	5.2182	5.6196	6.021	6.4224	6.8238	7.2252	7.6266	7.8273	8.028	8.4294	8.8308	9.2322	9.6336	10.035	10.4364	10.8378	11.2392	11.6406	12.042	12.4434	12.8448	13.2462	13.6476	14.049	14.4504	14.8518	15.2532	15.6546	16.056	16.4574	16.8588	17.2602	17.6616	18.063	18.4644
39.3373	0.66013	0.10125	0.20251	0.25313	0.30759	0.35653	0.40874	0.40604	0.40811	0.40806	0.40801	0.40795	0.40743	0.40835	0.40781	0.60788	0.61019	0.60739	0.55947	0.55942	0.60867	0.66013	0.60737	0.55924	0.3571	0.30362	0.25381	0.25535	0.2553	0.30621	0.30579	0.30609	0.30568	0.30598	0.30558	0.30586	0.45627	0.45751	0.45622	0.40591	0.35589	0.20409	0.25294	0.30517	0.40653	0.4062	0.4064	0.40609	0.40628
31.9556	0.90957	0.16304	0.32608	0.65216	0.97823	1.3043	1.6304	1.9565	2.2825	2.6086	2.9347	3.2608	3.5869	3.9129	4.239	4.5651	4.8912	5.2172	5.5433	5.8694	6.1955	6.5216	6.8476	7.1737	7.4998	7.8259	8.1519	8.478	8.8041	9.1302	9.2932	9.4563	9.7823	10.1084	10.4345	10.7606	11.0866	11.4127	11.7388	12.0649	12.391	12.717	13.0431	13.3692	13.6953	14.0213	14.3474	14.6735	14.9996
31.9556	0.90957	0.10056	0.15372	0.20494	0.25139	0.25611	0.35194	0.40687	0.50741	0.60792	0.65541	0.65812	0.65811	0.65807	0.65802	0.70381	0.75585	0.75934	0.75409	0.7584	0.80434	0.8086	0.80855	0.8085	0.8579	0.90481	0.85869	0.85864	0.85858	0.90881	0.90957	0.90792	0.85842	0.9055	0.9086	0.90855	0.9085	0.90844	0.90461	0.85811	0.85805	0.858	0.85649	0.8084	0.80834	0.85851	0.85773	0.85417	0.80741
41.4928	1.1111	0.2117	0.4234	0.84679	1.2702	1.6936	2.117	2.5404	2.9638	3.3872	3.8106	4.234	4.6574	5.0808	5.5041	5.9275	6.3509	6.7743	7.1977	7.6211	8.0445	8.4679	8.8913	9.3147	9.5264	9.7381	10.1615	10.5849	11.0083	11.4317	11.8551	12.2785	12.7019	13.1253	13.5487	13.9721	14.3955	14.8189	15.2423	15.6656	16.089	16.5124	16.9358	17.3592	17.7826	18.206	18.6294	19.0528	19.4762
41.4928	1.1111	0.15179	0.20318	0.30377	0.40558	0.40552	0.50535	0.50642	0.60717	0.65764	0.70822	0.75867	0.85859	0.85953	0.85932	0.90972	1.0107	1.0107	1.0107	1.061	1.0609	1.0608	1.0607	1.0606	1.1111	1.111	1.0099	1.0098	1.0097	1.0096	1.0095	1.0095	1.0599	1.0599	1.0599	1.1102	1.1104	1.1103	1.0599	1.0095	1.0095	1.0096	1.0096	1.0096	1.0599	1.0601	1.0601	1.06	0.9585
41.8044	1.1737	0.21329	0.42658	0.85315	1.2797	1.7063	2.1329	2.5595	2.986	3.4126	3.8392	4.2658	4.6923	5.1189	5.5455	5.9721	6.3986	6.8252	7.2518	7.6784	8.1049	8.5315	8.9581	9.3847	9.8112	10.2378	10.6644	11.091	11.5175	11.9441	12.3707	12.7973	13.2238	13.6504	14.077	14.5036	14.9301	15.3567	15.7833	16.2099	16.6364	17.063	17.2763	17.4896	17.9162	18.3427	18.7693	19.1959	19.6225
41.8044	1.1737	0.10614	0.11236	0.16302	0.26133	0.36582	0.41647	0.46711	0.36558	0.41621	0.41612	0.41605	0.41599	0.51729	0.51722	0.51714	0.51707	0.46629	0.55899	0.56752	0.61815	0.61807	0.76163	0.76999	0.82061	0.86985	0.87115	0.87106	0.91487	0.92159	0.9215	1.0227	1.0732	1.1199	1.1251	1.073	1.1197	1.0715	0.97149	0.9714	0.96241	1.1193	1.1737	1.1736	1.1735	1.0734	1.1142	1.1167	1.1142
40.5423	1.3167	0.20685	0.4137	0.82739	1.2411	1.6548	2.0685	2.4822	2.8959	3.3096	3.7233	4.137	4.5507	4.9644	5.3781	5.7918	6.2055	6.6192	7.0328	7.4465	7.8602	8.2739	8.6876	9.1013	9.515	9.9287	10.3424	10.7561	11.1698	11.5835	11.9972	12.4109	12.8246	13.2383	13.652	14.0657	14.4794	14.8931	15.3068	15.7205	16.1342	16.5479	16.9616	17.3753	17.789	18.2027	18.6164	19.0301	19.4438
40.5423	1.3167	0.15262	0.15981	0.2669	0.36501	0.41406	0.41933	0.4175	0.4192	0.45951	0.56818	0.6138	0.66291	0.72232	0.77141	0.82393	0.82556	0.86621	0.92709	0.97118	0.9778	0.97771	1.0219	1.0776	1.0792	1.0791	1.0725	1.0281	1.0773	1.0788	1.1788	1.1804	1.2201	1.231	1.2309	1.2308	1.2801	1.2815	1.2768	1.2305	1.2304	1.2303	1.3139	1.2811	1.272	1.2301	1.23	1.2807	1.2806
33.7449	1.384	0.17217	0.34434	0.68867	1.033	1.3773	1.7217	2.066	2.4104	2.7547	3.099	3.4434	3.7877	4.132	4.4764	4.8207	5.165	5.5094	5.8537	6.1981	6.5424	6.8867	7.2311	7.5754	7.9197	8.2641	8.6084	8.9527	9.2971	9.6414	9.9858	10.3301	10.6744	11.0188	11.3631	11.7074	12.0518	12.3961	12.7404	13.0848	13.4291	13.7734	14.1178	14.4621	14.8065	15.1508	15.4951	15.8395	16.1838
33.7449	1.384	0.055851	0.10535	0.16116	0.26488	0.31434	0.31431	0.36689	0.41636	0.41632	0.41781	0.46729	0.46725	0.57086	0.62037	0.67287	0.81702	0.87551	0.87694	0.925	0.97746	1.027	1.0284	1.0284	1.0736	1.0793	1.0807	1.1316	1.1798	1.1826	1.1825	1.181	1.1824	1.1809	1.1822	1.2249	1.2318	1.2331	1.2786	1.2826	1.2839	1.2798	1.2314	1.2327	1.2837	1.2836	1.2835	1.2821	1.3279
29.479	0.85731	0.1504	0.30081	0.60161	0.90242	1.2032	1.504	1.8048	2.1056	2.4064	2.7073	3.0081	3.3089	3.6097	3.9105	4.2113	4.5121	4.8129	5.1137	5.4145	5.7153	6.0161	6.3169	6.6177	6.9185	7.2193	7.5201	7.821	8.1218	8.4226	8.7234	9.0242	9.325	9.6258	9.9266	10.2274	10.5282	10.829	11.1298	11.4306	11.7314	12.0322	12.333	12.6338	12.9347	13.2355	13.5363	13.8371	14.1379
29.479	0.85731	0.10042	0.10389	0.20659	0.25562	0.30467	0.35711	0.4039	0.45184	0.45632	0.5065	0.60468	0.60798	0.65265	0.65702	0.70284	0.70824	0.7082	0.75408	0.75726	0.75829	0.8074	0.80841	0.80628	0.7571	0.7581	0.80209	0.75805	0.80311	0.80817	0.80813	0.80808	0.75787	0.75782	0.75777	0.75772	0.75767	0.75666	0.80774	0.80769	0.8067	0.75744	0.75645	0.75735	0.7573	0.75726	0.80278	0.80735	0.80731
42.1661	1.2202	0.21513	0.43027	0.86053	1.2908	1.7211	2.1513	2.5816	3.0119	3.4421	3.8724	4.3027	4.7329	5.1632	5.5935	6.0237	6.454	6.8843	7.3145	7.7448	8.1751	8.6053	9.0356	9.4659	9.8961	10.3264	10.7567	11.1869	11.6172	12.0475	12.4777	12.908	13.3383	13.7685	14.1988	14.6291	15.0593	15.4896	15.9199	16.3501	16.5653	16.7804	17.2107	17.6409	18.0712	18.5015	18.9317	19.362	19.7923
42.1661	1.2202	0.10466	0.15304	0.21323	0.41066	0.46489	0.54611	0.50937	0.60621	0.65464	0.7146	0.75918	0.80571	0.86364	0.90642	0.91395	0.96614	1.0109	1.0071	1.009	1.009	1.0181	1.0557	1.0126	1.0702	1.2086	1.2122	1.1601	1.1203	1.1203	1.1131	1.1148	1.1564	1.12	1.1199	1.2067	1.1198	1.1197	1.1598	1.1699	1.2202	1.2066	1.163	1.069	1.0689	1.0086	0.96805	1.0183	1.0149
47.8552	1.2722	0.24416	0.48832	0.97664	1.465	1.9533	2.4416	2.9299	3.4182	3.9065	4.3949	4.8832	5.3715	5.8598	6.3481	6.8365	7.3248	7.8131	8.3014	8.7897	9.278	9.7664	10.2547	10.743	11.2313	11.7196	12.208	12.6963	12.9404	13.1846	13.6729	14.1612	14.6495	15.1379	15.6262	16.1145	16.6028	17.0911	17.5794	18.0678	18.5561	19.0444	19.5327	20.021	20.5094	20.9977	21.486	21.9743	22.4626
47.8552	1.2722	0.15314	0.2556	0.31314	0.41207	0.46492	0.51546	0.51538	0.51529	0.66272	0.71766	0.81232	0.81873	0.81863	0.91973	0.91963	0.97011	1.0206	1.0659	1.071	1.166	1.1719	1.2234	1.1726	1.1715	1.222	1.2218	1.2217	1.2722	1.272	1.2213	1.2212	1.1198	1.0691	1.069	1.1194	1.1193	1.1201	1.1199	1.1198	1.1637	1.1188	1.1187	1.1186	1.1185	1.1183	1.0622	1.017	1.0124
40.5095	1.1688	0.20668	0.41336	0.82672	1.2401	1.6534	2.0668	2.4802	2.8935	3.3069	3.7203	4.1336	4.547	4.9603	5.3737	5.7871	6.2004	6.6138	7.0272	7.4405	7.8539	8.2672	8.6806	9.094	9.5073	9.9207	10.334	10.7474	11.1608	11.5741	11.9875	12.4009	12.8142	13.2276	13.6409	14.0543	14.4677	14.881	15.2944	15.7078	16.1211	16.5345	16.9478	17.3612	17.7746	18.1879	18.6013	19.0146	19.428
40.5095	1.1688	0.051352	0.15355	0.15598	0.30799	0.35784	0.41004	0.51028	0.5116	0.51153	0.6622	0.71471	0.76502	0.76495	0.81491	0.86648	0.91566	0.91757	0.91711	0.96783	1.0186	1.0185	1.0188	1.0695	1.1192	1.1202	1.1198	1.1197	1.1199	1.1195	1.1195	1.1197	1.1193	1.1192	1.1194	1.1191	1.119	1.1192	1.1188	1.1187	1.1189	1.1186	1.1185	1.1186	1.1184	1.1682	1.1683	1.1182	1.1183
18.7312	0.91717	0.095567	0.19113	0.38227	0.5734	0.76454	0.95567	1.1468	1.3379	1.5291	1.7202	1.9113	2.1025	2.2936	2.4848	2.6759	2.867	3.0582	3.2493	3.4404	3.6316	3.8227	4.0138	4.205	4.3961	4.5872	4.7784	4.9695	5.1606	5.3518	5.5429	5.734	5.9252	6.1163	6.3075	6.4986	6.6897	6.8809	7.072	7.2631	7.4543	7.6454	7.8365	8.0277	8.2188	8.4099	8.6011	8.7922	8.9833
18.7312	0.91717	0.00046697	0.001398	0.052367	0.051897	0.052345	0.051882	0.1024	0.15382	0.15425	0.1538	0.20433	0.20476	0.30713	0.30669	0.35766	0.40905	0.40862	0.40902	0.45958	0.45997	0.51051	0.51089	0.51048	0.51086	0.51045	0.56064	0.5614	0.56177	0.56175	0.51041	0.51076	0.51038	0.61269	0.61231	0.6123	0.56133	0.61265	0.61228	0.61261	0.61225	0.61257	0.61255	0.66252	0.66349	0.66315	0.66345	0.66312	0.66341
28.2936	0.65808	0.14436	0.28871	0.57742	0.86613	1.1548	1.4436	1.7323	2.021	2.3097	2.5984	2.8871	3.1758	3.4645	3.7532	4.0419	4.3307	4.6194	4.9081	5.1968	5.4855	5.7742	6.0629	6.2073	6.3516	6.6403	6.9291	7.2178	7.5065	7.7952	8.0839	8.3726	8.6613	8.95	9.2387	9.5275	9.8162	10.1049	10.3936	10.6823	10.971	11.2597	11.5484	11.8371	12.1258	12.4146	12.7033	12.992	13.2807
28.2936	0.65808	0.002442	0.15055	0.20438	0.2987	0.30233	0.25455	0.25335	0.20553	0.19841	0.19842	0.15294	0.15293	0.20079	0.20543	0.25214	0.25558	0.30117	0.30687	0.3559	0.45742	0.55214	0.65252	0.65808	0.65693	0.65799	0.65466	0.60665	0.65787	0.65674	0.65778	0.60754	0.55623	0.55726	0.45578	0.45575	0.45677	0.45569	0.45669	0.45666	0.45559	0.45148	0.40131	0.3562	0.35617	0.35514	0.3561	0.35507	0.35308
33.4212	0.91252	0.17052	0.34103	0.68206	1.0231	1.3641	1.7052	2.0462	2.3872	2.7283	3.0693	3.4103	3.7514	4.0924	4.4334	4.7745	5.1155	5.4565	5.7975	6.1386	6.4796	6.8206	7.1617	7.5027	7.8437	8.1848	8.5258	8.8668	9.2079	9.5489	9.8899	10.231	10.4015	10.572	10.913	11.2541	11.5951	11.9361	12.2772	12.6182	12.9592	13.3003	13.6413	13.9823	14.3234	14.6644	15.0054	15.3465	15.6875
33.4212	0.91252	0.10488	0.10892	0.15795	0.26005	0.25865	0.25861	0.20948	0.20813	0.30239	0.3541	0.35925	0.4032	0.35921	0.3579	0.25835	0.30872	0.35031	0.30866	0.40569	0.45484	0.45975	0.5617	0.71154	0.80619	0.81342	0.81215	0.8121	0.86359	0.81194	0.81189	0.86106	0.91252	0.91132	0.86322	0.86201	0.86196	0.86303	0.86184	0.86291	0.86285	0.86168	0.86272	0.86266	0.86151	0.86254	0.85817	0.81101	0.81203
47.9857	1.2163	0.24483	0.48965	0.9793	1.469	1.9586	2.4483	2.9379	3.4276	3.9172	4.4069	4.8965	5.3862	5.8758	6.3655	6.8551	7.3448	7.8344	8.3241	8.8137	9.3034	9.793	10.2827	10.7723	11.262	11.7516	12.2413	12.7309	12.9757	13.2206	13.7102	14.1999	14.6895	15.1792	15.6688	16.1585	16.6481	17.1378	17.6274	18.1171	18.6067	19.0964	19.586	20.0757	20.5653	21.055	21.5446	22.0343	22.5239
47.9857	1.2163	0.10171	0.1528	0.20292	0.3552	0.45731	0.5088	0.5589	0.66137	0.70932	0.76159	0.86028	0.8635	0.91323	0.96416	0.96407	1.0146	1.0626	1.0654	1.1152	1.1637	1.1637	1.1153	1.1647	1.1637	1.166	1.1656	1.2161	1.2163	1.2162	1.2156	1.1654	1.1653	1.2142	1.1651	1.2156	1.2155	1.1638	1.1139	1.114	1.1139	1.1643	1.2148	1.2147	1.2145	1.2136	1.1132	1.1131	1.1635
48.9658	1.3223	0.24983	0.49965	0.9993	1.499	1.9986	2.4983	2.9979	3.4976	3.9972	4.4969	4.9965	5.4962	5.9958	6.4955	6.9951	7.4948	7.9944	8.4941	8.9937	9.4934	9.993	10.4927	10.9923	11.492	11.9916	12.4913	12.9909	13.4906	13.9902	14.4899	14.9895	15.4892	15.9888	16.4885	16.7383	16.9881	17.4878	17.9874	18.4871	18.9867	19.4864	19.986	20.4857	20.9853	21.485	21.9846	22.4843	22.9839
48.9658	1.3223	0.20395	0.20679	0.30953	0.30945	0.36019	0.41146	0.41084	0.41076	0.51028	0.56304	0.76618	0.86437	0.91845	0.91835	0.96902	0.96891	1.0196	1.0195	1.0194	1.07	1.0699	1.1206	1.1204	1.1203	1.171	1.2216	1.2211	1.2214	1.2213	1.2211	1.2213	1.2209	1.2715	1.3221	1.3223	1.3219	1.3218	1.3216	1.2202	1.3207	1.3213	1.3212	1.321	1.3195	1.2701	1.3207	1.3205	1.2189
39.0824	1.3842	0.1994	0.3988	0.7976	1.1964	1.5952	1.994	2.3928	2.7916	3.1904	3.5892	3.988	4.3868	4.7856	5.1844	5.5832	5.982	6.3808	6.7796	7.1784	7.5772	7.976	8.3748	8.7736	9.1724	9.5712	9.97	10.3688	10.7676	11.1664	11.5652	11.964	12.3628	12.7616	12.961	13.1604	13.5592	13.958	14.3568	14.7556	15.1544	15.5532	15.952	16.3508	16.7496	17.1484	17.5472	17.946	18.3448
39.0824	1.3842	0.10609	0.1544	0.21211	0.2134	0.2617	0.30871	0.30738	0.2629	0.26285	0.31251	0.40805	0.56618	0.61843	0.71531	0.76882	0.77254	0.87323	0.92419	0.96899	0.97631	1.0236	1.0272	1.0793	1.1266	1.1289	1.181	1.1797	1.1797	1.1807	1.2247	1.3323	1.3334	1.3786	1.3842	1.383	1.3807	1.282	1.2808	1.2808	1.2818	1.2806	1.2816	1.2815	1.274	1.2304	1.2781	1.2812	1.2811
28.8461	0.95681	0.14717	0.29435	0.5887	0.88304	1.1774	1.4717	1.7661	2.0604	2.3548	2.6491	2.9435	3.2378	3.5322	3.8265	4.1209	4.4152	4.7096	5.0039	5.2983	5.5926	5.887	6.1813	6.4756	6.77	7.0643	7.3587	7.653	7.9474	8.2417	8.5361	8.8304	9.1248	9.4191	9.7135	10.0078	10.3022	10.5965	10.8909	11.1852	11.4796	11.7739	12.0683	12.3626	12.6569	12.9513	13.2456	13.54	13.6872
28.8461	0.95681	0.052997	0.15175	0.25195	0.30777	0.30773	0.3077	0.25756	0.35206	0.35768	0.40772	0.40768	0.45496	0.50226	0.6079	0.65792	0.70798	0.70793	0.75794	0.80794	0.8079	0.80785	0.80781	0.80775	0.80771	0.80766	0.80761	0.75748	0.75483	0.70605	0.70213	0.65593	0.65718	0.7008	0.70717	0.70077	0.69699	0.60574	0.75706	0.80579	0.80699	0.8057	0.8069	0.85446	0.85687	0.8556	0.95205	0.95565	0.95681
42.1709	1.1114	0.21516	0.43032	0.86063	1.2909	1.7213	2.1516	2.5819	3.0122	3.4425	3.8728	4.3032	4.7335	5.1638	5.5941	6.0244	6.4547	6.885	7.3154	7.7457	8.176	8.6063	9.0366	9.4669	9.8972	10.3276	10.7579	11.1882	11.6185	12.0488	12.4791	12.9095	13.3398	13.7701	14.2004	14.6307	15.061	15.4913	15.9217	16.352	16.7823	17.2126	17.6429	17.8581	18.0732	18.5036	18.9339	19.3642	19.7945
42.1709	1.1114	0.20229	0.2526	0.30808	0.40456	0.55145	0.50923	0.55849	0.56043	0.5594	0.60378	0.70925	0.75566	0.85624	0.86287	0.90369	0.90651	0.91298	0.91289	0.95401	0.91275	0.96299	0.95849	0.96286	1.0122	1.0564	1.013	1.0061	1.0077	1.0119	1.0085	0.95981	0.91109	0.911	1.0068	1.0115	1.0114	1.0562	1.0569	1.0112	1.0613	1.0613	1.11	1.1114	1.0107	0.95748	0.95888	0.96021	0.96013
49.4911	1.2189	0.25251	0.50501	1.01	1.515	2.02	2.5251	3.0301	3.5351	4.0401	4.5451	5.0501	5.5551	6.0601	6.5651	7.0702	7.5752	8.0802	8.5852	9.0902	9.5952	10.1002	10.6052	11.1102	11.6153	12.1203	12.6253	13.1303	13.6353	14.1403	14.6453	15.1503	15.6554	16.1604	16.4129	16.6654	17.1704	17.6754	18.1804	18.6854	19.1904	19.6954	20.2005	20.7055	21.2105	21.7155	22.2205	22.7255	23.2305
49.4911	1.2189	0.20517	0.30354	0.31092	0.35685	0.36135	0.40917	0.4597	0.55644	0.61396	0.76303	0.76553	0.81518	0.81676	0.8598	0.90955	0.91681	0.9665	0.96798	0.96708	0.96697	1.0681	1.0679	0.96664	0.96727	1.1181	1.1187	1.1685	1.1684	1.1689	1.1674	1.1674	1.2132	1.2184	1.2189	1.1587	1.1145	1.1681	1.1673	1.1672	1.1677	1.167	1.1674	1.1667	1.1666	1.1638	1.1159	1.1131	1.1162
36.2341	1.2705	0.18487	0.36974	0.73947	1.1092	1.4789	1.8487	2.2184	2.5882	2.9579	3.3276	3.6974	4.0671	4.4368	4.8066	5.1763	5.546	5.9158	6.2855	6.6552	7.025	7.3947	7.7645	8.1342	8.5039	8.8737	9.2434	9.6131	9.9829	10.3526	10.7223	11.0921	11.4618	11.8315	12.2013	12.571	12.7559	12.9408	13.3105	13.6802	14.05	14.4197	14.7894	15.1592	15.5289	15.8986	16.2684	16.6381	17.0079
36.2341	1.2705	0.10299	0.10434	0.20415	0.25538	0.30746	0.35696	0.35777	0.40852	0.45968	0.45963	0.66239	0.71351	0.76385	0.81424	0.86354	0.86568	0.96715	1.0172	1.0686	1.0682	1.0681	1.0176	0.96675	1.0166	1.0682	1.118	1.1186	1.1695	1.1694	1.1694	1.22	1.22	1.2196	1.2196	1.2691	1.2705	1.2704	1.2703	1.2702	1.27	1.2699	1.27	1.2699	1.2699	1.2698	1.2697	1.2695	1.2696
30.6329	1.432	0.15629	0.31258	0.62516	0.93774	1.2503	1.5629	1.8755	2.1881	2.5006	2.8132	3.1258	3.4384	3.751	4.0635	4.3761	4.6887	5.0013	5.3139	5.6265	5.939	6.2516	6.5642	6.8768	7.1894	7.5019	7.8145	8.1271	8.4397	8.7523	9.0648	9.3774	9.69	10.0026	10.3152	10.6277	10.9403	11.2529	11.5655	11.8781	12.1906	12.5032	12.8158	13.1284	13.441	13.7536	14.0661	14.3787	14.6913
30.6329	1.432	0.10199	0.20399	0.2592	0.31297	0.36254	0.41349	0.46582	0.51126	0.51674	0.56766	0.61181	0.61858	0.71509	0.76876	0.87069	0.87332	0.97389	0.97517	0.97511	1.0261	1.026	1.026	1.1265	1.1278	1.1277	1.1723	1.2295	1.2295	1.2779	1.2804	1.2778	1.2293	1.2292	1.2752	1.2801	1.2801	1.28	1.2799	1.326	1.3308	1.3307	1.3319	1.3306	1.3305	1.3305	1.3304	1.3315	1.423
35.864	1.0122	0.18298	0.36596	0.73192	1.0979	1.4638	1.8298	2.1958	2.5617	2.9277	3.2936	3.6596	4.0255	4.3915	4.7575	5.1234	5.4894	5.8553	6.2213	6.5873	6.9532	7.3192	7.6851	8.0511	8.4171	8.783	9.149	9.5149	9.8809	10.2469	10.6128	10.9788	11.3447	11.7107	12.0766	12.4426	12.8086	13.1745	13.5405	13.9064	14.0894	14.2724	14.6384	15.0043	15.3703	15.7362	16.1022	16.4682	16.8341
35.864	1.0122	0.10223	0.10572	0.15853	0.20901	0.2572	0.30882	0.36043	0.45578	0.46136	0.60837	0.61167	0.61272	0.66315	0.71361	0.71355	0.71242	0.75862	0.7639	0.76383	0.76377	0.76267	0.76365	0.76358	0.76352	0.76345	0.7634	0.80883	0.81378	0.81372	0.76314	0.81066	0.91163	0.91448	0.91441	0.91434	0.91428	0.91421	0.91414	0.91407	1.0122	1.0122	0.96437	0.90843	0.90488	0.96244	0.96416	0.96408	0.9597
40.2222	1.0673	0.20522	0.41043	0.82086	1.2313	1.6417	2.0522	2.4626	2.873	3.2834	3.6939	4.1043	4.5147	4.9252	5.3356	5.746	6.1565	6.5669	6.9773	7.3877	7.7982	8.2086	8.619	9.0295	9.4399	9.8503	10.2608	10.6712	11.0816	11.492	11.9025	12.3129	12.7233	13.1338	13.5442	13.9546	14.3651	14.7755	15.1859	15.5963	16.0068	16.212	16.4172	16.8276	17.2381	17.6485	18.0589	18.4694	18.8798
40.2222	1.0673	0.10135	0.15539	0.20771	0.25667	0.30485	0.35796	0.35954	0.45844	0.46079	0.50747	0.55969	0.66327	0.71159	0.76375	0.7652	0.76067	0.7644	0.81209	0.81495	0.81559	0.81551	0.86191	0.86535	0.86533	0.86594	0.91182	0.91579	0.96706	0.96244	0.96625	0.96681	0.9661	0.96665	0.96656	0.96588	0.9664	1.0152	1.0169	1.0168	1.0657	1.0673	1.0667	1.0165	1.0643	1.0664	1.0669	1.0668	1.0662
25.3906	0.7567	0.12954	0.25909	0.51817	0.77726	1.0363	1.2954	1.5545	1.8136	2.0727	2.3318	2.5909	2.85	3.109	3.3681	3.6272	3.8863	4.1454	4.4045	4.6636	4.9227	5.1817	5.4408	5.6999	5.959	6.2181	6.4772	6.7363	6.9954	7.2544	7.5135	7.7726	8.0317	8.2908	8.5499	8.809	9.0681	9.1976	9.3271	9.5862	9.8453	10.1044	10.3635	10.6226	10.8817	11.1408	11.3998	11.6589	11.918
25.3906	0.7567	0.1526	0.15465	0.25089	0.3031	0.35327	0.35528	0.40544	0.40542	0.45258	0.50276	0.50571	0.50568	0.55581	0.60402	0.65224	0.65609	0.65606	0.65602	0.65315	0.60581	0.65314	0.70612	0.70609	0.70605	0.75343	0.75618	0.75614	0.7561	0.75607	0.75603	0.75511	0.75422	0.75597	0.75594	0.7559	0.75586	0.7567	0.7558	0.75576	0.75572	0.75229	0.65458	0.75576	0.75572	0.70472	0.65538	0.65534	0.65531
42.0695	1.0146	0.21464	0.42928	0.85856	1.2878	1.7171	2.1464	2.5757	3.005	3.4342	3.8635	4.2928	4.7221	5.1514	5.5806	6.0099	6.4392	6.8685	7.2978	7.727	8.1563	8.5856	9.0149	9.4442	9.8735	10.3027	10.732	11.1613	11.5906	12.0199	12.2345	12.4491	12.8784	13.3077	13.737	14.1663	14.5955	15.0248	15.4541	15.8834	16.3127	16.7419	17.1712	17.6005	18.0298	18.4591	18.8883	19.3176	19.7469
42.0695	1.0146	0.0033099	0.1009	0.15244	0.25983	0.30806	0.40889	0.46036	0.60843	0.61259	0.65567	0.70714	0.81208	0.81406	0.91489	0.90981	0.86432	0.9137	0.9146	0.964	0.96393	0.864	0.86391	0.86383	0.9142	0.95899	0.91408	0.91399	0.95891	1.0084	1.0146	1.0119	0.96406	0.96139	0.86306	0.86297	0.91333	0.91074	0.86277	0.86352	0.91386	0.95934	0.9641	1.0097	1.0128	0.95923	0.85915	0.81175	0.81167
31.2874	1.216	0.15963	0.31926	0.63852	0.95778	1.277	1.5963	1.9156	2.2348	2.5541	2.8733	3.1926	3.5119	3.8311	4.1504	4.4696	4.7889	5.1082	5.4274	5.7467	6.0659	6.3852	6.7044	7.0237	7.343	7.6622	7.9815	8.3007	8.62	8.9393	9.2585	9.5778	9.897	10.2163	10.5356	10.8548	11.1741	11.4933	11.8126	12.1319	12.4511	12.7704	13.0896	13.4089	13.7282	14.0474	14.3667	14.6859	15.0052
31.2874	1.216	0.10139	0.10318	0.15503	0.20335	0.25635	0.25631	0.25628	0.35759	0.4578	0.45888	0.55801	0.61085	0.66093	0.66089	0.66138	0.71198	0.76259	0.76254	0.76249	0.81308	0.81303	0.81298	0.91329	0.9142	0.91415	0.91364	0.96474	0.96468	1.0153	1.0152	1.0658	1.0657	1.0657	1.0656	1.0655	1.0655	1.0654	1.116	1.1155	1.1159	1.1158	1.1664	1.1663	1.1662	1.1662	1.1661	1.1661	1.166
13.1451	0.50491	0.067067	0.13413	0.26827	0.4024	0.53654	0.67067	0.8048	0.93894	1.0731	1.2072	1.3413	1.4755	1.6096	1.7437	1.8779	2.012	2.0791	2.1461	2.2803	2.4144	2.5485	2.6827	2.8168	2.9509	3.0851	3.2192	3.3533	3.4875	3.6216	3.7557	3.8899	4.024	4.1581	4.2923	4.4264	4.5605	4.6947	4.8288	4.963	5.0971	5.2312	5.3654	5.4995	5.6336	5.7678	5.9019	6.036	6.1702
13.1451	0.50491	0.051432	0.10055	0.15314	0.2034	0.25368	0.25367	0.25366	0.25365	0.30393	0.35418	0.35417	0.35417	0.35416	0.35415	0.40439	0.45467	0.50491	0.5049	0.50489	0.50488	0.50487	0.50486	0.50484	0.50484	0.50482	0.50481	0.5048	0.50479	0.50478	0.50477	0.50476	0.50475	0.50474	0.50473	0.50471	0.45444	0.45442	0.45442	0.4544	0.4544	0.45438	0.45438	0.45436	0.45435	0.45434	0.45433	0.45432	0.45431
35.9168	0.81197	0.18325	0.3665	0.733	1.0995	1.466	1.8325	2.199	2.5655	2.932	3.2985	3.665	4.0315	4.398	4.7645	5.131	5.4975	5.864	6.2305	6.597	6.9635	7.33	7.6965	8.063	8.4295	8.796	9.1625	9.529	9.8955	10.262	10.4452	10.6285	10.995	11.3615	11.728	12.0944	12.4609	12.8274	13.1939	13.5604	13.9269	14.2934	14.6599	15.0264	15.3929	15.7594	16.1259	16.4924	16.8589
35.9168	0.81197	0.15156	0.1541	0.30478	0.35362	0.35858	0.30558	0.30719	0.35767	0.50916	0.55566	0.55881	0.45855	0.50669	0.61075	0.65662	0.70713	0.71088	0.6106	0.60759	0.55999	0.55993	0.65873	0.75902	0.76182	0.76176	0.75755	0.65999	0.7111	0.80798	0.81197	0.81191	0.81119	0.81179	0.80852	0.81166	0.76108	0.7604	0.75789	0.76033	0.76088	0.76082	0.71026	0.70961	0.71014	0.71008	0.71002	0.76041	0.7598
38.1426	1.1687	0.1946	0.38921	0.77842	1.1676	1.5568	1.946	2.3353	2.7245	3.1137	3.5029	3.8921	4.2813	4.6705	5.0597	5.4489	5.8381	6.2274	6.6166	7.0058	7.395	7.7842	8.1734	8.5626	8.9518	9.341	9.7302	10.1195	10.5087	10.8979	11.2871	11.6763	12.0655	12.4547	12.8439	13.2331	13.6223	14.0116	14.4008	14.79	15.1792	15.5684	15.9576	16.3468	16.736	17.1252	17.5144	17.9037	18.2929
38.1426	1.1687	0.10422	0.20562	0.25445	0.30974	0.36038	0.36124	0.36027	0.36022	0.36017	0.40553	0.60918	0.6135	0.61344	0.61338	0.66399	0.66477	0.7636	0.76521	0.76514	0.81254	0.81414	0.86635	0.91693	0.96751	1.0166	1.0181	1.018	1.0179	0.96265	0.81591	0.91637	1.014	1.0176	1.0175	0.96743	0.96665	0.96658	1.0172	1.0178	1.0643	1.0676	1.1176	1.1182	1.0681	1.0673	1.0673	1.0672	1.1153
32.4965	0.90675	0.1658	0.3316	0.66319	0.99479	1.3264	1.658	1.9896	2.3212	2.6528	2.9844	3.316	3.6476	3.9792	4.3108	4.6424	4.974	5.3056	5.6372	5.9688	6.3003	6.6319	6.9635	7.2951	7.6267	7.9583	8.2899	8.6215	8.9531	9.2847	9.6163	9.7821	9.9479	10.2795	10.6111	10.9427	11.2743	11.6059	11.9375	12.2691	12.6007	12.9323	13.2639	13.5955	13.9271	14.2587	14.5903	14.9219	15.2535
32.4965	0.90675	0.10114	0.15291	0.20368	0.25396	0.30286	0.35453	0.4048	0.45506	0.50403	0.55561	0.65615	0.6561	0.65606	0.65597	0.65592	0.65588	0.70611	0.70606	0.75666	0.75623	0.75618	0.8064	0.80635	0.85656	0.75624	0.80512	0.8061	0.80605	0.85533	0.85625	0.90675	0.85609	0.80575	0.8057	0.85594	0.85616	0.80554	0.80549	0.80544	0.8054	0.80535	0.80554	0.80406	0.75496	0.75492	0.80514	0.8053	0.80525
45.7387	1.0643	0.23336	0.46672	0.93344	1.4002	1.8669	2.3336	2.8003	3.2671	3.7338	4.2005	4.6672	5.1339	5.6007	6.0674	6.5341	7.0008	7.4675	7.9343	8.401	8.8677	9.3344	9.8012	10.2679	10.7346	11.2013	11.668	12.1348	12.6015	13.0682	13.5349	14.0017	14.4684	14.9351	15.4018	15.8685	16.3353	16.802	17.2687	17.7354	18.2021	18.4355	18.6689	19.1356	19.6023	20.069	20.5358	21.0025	21.4692
45.7387	1.0643	0.15155	0.20296	0.25434	0.35537	0.40587	0.4615	0.50853	0.61204	0.65664	0.66241	0.7617	0.81378	0.86423	0.86493	0.91536	0.91449	0.96338	0.96559	0.96474	0.96095	0.91482	0.96451	0.96514	0.96503	1.0112	1.0098	0.96479	0.96401	1.015	1.0116	0.96373	0.96428	0.86	0.90921	0.91352	0.96386	0.96316	1.01	1.0141	1.0627	1.0643	1.0642	1.0641	1.0602	1.0135	1.0129	0.96286	0.96275
41.4347	1.2248	0.2114	0.4228	0.84561	1.2684	1.6912	2.114	2.5368	2.9596	3.3824	3.8052	4.228	4.6508	5.0736	5.4964	5.9192	6.3421	6.7649	7.1877	7.6105	8.0333	8.4561	8.8789	9.3017	9.7245	10.1473	10.5701	10.9929	11.4157	11.8385	12.2613	12.6841	13.1069	13.5297	13.9525	14.3753	14.7981	15.2209	15.6437	16.0665	16.4893	16.9121	17.3349	17.7577	18.1805	18.6034	19.0262	19.449	19.8718
41.4347	1.2248	0.15507	0.25639	0.26057	0.30811	0.36196	0.40732	0.46011	0.50752	0.56469	0.66054	0.71671	0.71785	0.81136	0.86421	0.86873	0.86876	0.91252	0.92058	0.9689	1.0148	1.0207	1.069	1.0725	1.0726	1.0726	1.0726	1.0715	1.0715	1.1196	1.0727	1.0727	1.0728	1.1221	1.0715	1.1663	1.222	1.2246	1.2246	1.2233	1.2233	1.2247	1.222	1.2166	1.2247	1.2234	1.1728	1.2179	1.2192
35.1315	1.3229	0.17924	0.35848	0.71697	1.0755	1.4339	1.7924	2.1509	2.5094	2.8679	3.2264	3.5848	3.9433	4.3018	4.6603	5.0188	5.3773	5.7358	6.0942	6.4527	6.8112	7.1697	7.5282	7.8867	8.2451	8.6036	8.9621	9.3206	9.6791	10.0376	10.3961	10.7545	11.113	11.4715	11.83	12.0092	12.1885	12.547	12.9054	13.2639	13.6224	13.9809	14.3394	14.6979	15.0564	15.4148	15.7733	16.1318	16.4903
35.1315	1.3229	0.1018	0.10275	0.2545	0.30692	0.30718	0.30713	0.35684	0.35794	0.4085	0.50943	0.7127	0.7137	0.81492	0.81561	0.86575	0.96811	1.0187	1.0695	1.0697	1.0694	1.0693	1.1706	1.171	1.1711	1.1708	1.1708	1.1709	1.1707	1.2214	1.2215	1.2213	1.2212	1.272	1.3224	1.3229	1.3223	1.2719	1.2719	1.2717	1.2717	1.3225	1.3223	1.3223	1.3223	1.3221	1.3221	1.322	1.3219
38.7616	0.96639	0.19776	0.39553	0.79105	1.1866	1.5821	1.9776	2.3732	2.7687	3.1642	3.5597	3.9553	4.3508	4.7463	5.1419	5.5374	5.9329	6.3284	6.724	7.1195	7.515	7.9105	8.3061	8.7016	9.0971	9.4926	9.8882	10.2837	10.4815	10.6792	11.0748	11.4703	11.8658	12.2613	12.6569	13.0524	13.4479	13.8434	14.239	14.6345	15.03	15.4256	15.8211	16.2166	16.6121	17.0077	17.4032	17.7987	18.1942
38.7616	0.96639	0.10101	0.15646	0.20941	0.35597	0.45451	0.46179	0.50982	0.51218	0.56144	0.56376	0.61299	0.66227	0.75736	0.76429	0.76423	0.7653	0.81232	0.86051	0.86609	0.85933	0.81437	0.81541	0.81423	0.81417	0.91613	0.96224	0.9654	0.96639	0.96525	0.96622	0.96614	0.964	0.91554	0.91546	0.91135	0.86487	0.86479	0.86372	0.86463	0.95965	0.96158	0.91493	0.86342	0.76245	0.76332	0.76231	0.76317	0.76035
37.7066	0.96545	0.19238	0.38476	0.76952	1.1543	1.539	1.9238	2.3086	2.6933	3.0781	3.4629	3.8476	4.2324	4.6171	5.0019	5.3867	5.7714	6.1562	6.5409	6.9257	7.3105	7.6952	8.08	8.4648	8.8495	9.2343	9.619	10.0038	10.3886	10.7733	11.1581	11.5428	11.9276	12.3124	12.6971	13.0819	13.4667	13.8514	14.2362	14.6209	15.0057	15.3905	15.7752	16.16	16.5447	16.9295	17.3143	17.699	18.0838
37.7066	0.96545	0.15205	0.15287	0.15331	0.25472	0.25475	0.25478	0.25482	0.30554	0.40619	0.40722	0.50779	0.50834	0.55906	0.60977	0.60979	0.5088	0.60984	0.6599	0.66054	0.66056	0.66058	0.71129	0.76199	0.81089	0.81302	0.81305	0.81271	0.81235	0.76207	0.76209	0.81318	0.86383	0.86385	0.86387	0.86348	0.86349	0.91149	0.91414	0.96432	0.96524	0.96526	0.96481	0.96483	0.96484	0.96485	0.96437	0.96433	0.96536
[truncated: 52 more columns]
