# Supplementary material for: A technique system for the measurement, reconstruction and character extraction of rice plant architecture
Source: PLoS One. 2017 May 30;12(5):e0177205. doi: 10.1371/journal.pone.0177205 (PMC5448746; doi:10.1371/journal.pone.0177205)
Supplement: S2 Data — There four type file in the zip file, SystemData is parameters of paratus, SSP_LCAA correspond to the special position of stem, leafvein correspond to data of leaf midrib curves, leafshape correspond to the data of leaf shape. 101: correspond to neighbor 8 hills of Sample S1 (NSICRc222), 1: correspond to neighbor 8 hills of Sample S2 (NSICRc124H). (ZIP) [file pone.0177205.s008.zip › leafshape11MarG101.xls]

## Sheet: Sheet1
Length	Width	data9	data10	data11	data12	data13	data14	data15	data16	data17	data18	data19	data20	data21	data22	data23	data24	data25	data26	data27	data28	data29	data30	data31	data32	data33	data34	data35	data36	data37	data38	data39	data40	data41	data42	data43	data44	data45	data46	data47	data48	data49	data50	data51	data52	data53	data54	data55	data56
31.7164	1.0609	0.16182	0.32364	0.64727	0.97091	1.2945	1.6182	1.9418	2.2655	2.5891	2.9127	3.2364	3.56	3.8836	4.2073	4.5309	4.8545	5.1782	5.5018	5.8255	6.1491	6.4727	6.7964	7.12	7.4436	7.7673	8.0909	8.4145	8.5764	8.7382	9.0618	9.3855	9.7091	10.0327	10.3564	10.68	11.0036	11.3273	11.6509	11.9745	12.2982	12.6218	12.9455	13.2691	13.5927	13.9164	14.24	14.5636	14.8873
31.7164	1.0609	0.20741	0.25722	0.36223	0.4093	0.45099	0.46175	0.50884	0.55057	0.61105	0.65548	0.75238	0.76032	0.80478	0.84926	0.86244	0.86238	0.86232	0.86225	0.95921	1.0011	1.0115	1.0115	1.0114	1.0062	1.0087	1.0112	1.0533	1.0609	1.0557	1.011	1.0582	1.0607	1.0454	1.0007	0.96104	0.99818	0.96097	0.9609	0.96083	0.9508	0.95577	0.96069	0.95072	0.91081	0.95808	0.95065	0.91067	0.9106
39.607	1.0715	0.20208	0.40415	0.80831	1.2125	1.6166	2.0208	2.4249	2.8291	3.2332	3.6374	4.0415	4.4457	4.8498	5.254	5.6581	6.0623	6.4664	6.8706	7.2747	7.6789	8.0831	8.4872	8.8914	9.2955	9.6997	10.1038	10.508	10.9121	11.3163	11.7204	12.1246	12.5287	12.9329	13.337	13.7412	14.1453	14.5495	14.9536	15.3578	15.762	15.964	16.1661	16.5703	16.9744	17.3786	17.7827	18.1869	18.591
39.607	1.0715	0.10016	0.11127	0.26148	0.36163	0.46176	0.55091	0.58453	0.56462	0.65385	0.65657	0.70934	0.7594	0.84607	0.8176	0.84613	0.83812	0.82014	0.85682	0.90422	0.95429	0.95163	0.95954	0.91995	0.96208	0.96988	1.0173	1.0413	0.96715	0.91959	0.96443	0.96181	0.90656	0.91935	0.94894	0.91922	0.91913	0.95902	0.91901	1.0166	1.0591	1.0715	1.0665	1.0515	1.0188	1.0212	1.0112	0.9562	0.86831
54.4692	1.1176	0.2779	0.55581	1.1116	1.6674	2.2232	2.779	3.3349	3.8907	4.4465	5.0023	5.5581	6.1139	6.6697	7.2255	7.7813	8.3371	8.8929	9.4487	10.0046	10.5604	11.1162	11.672	12.2278	12.7836	13.3394	13.8952	14.451	15.0068	15.5626	16.1184	16.6743	16.9522	17.2301	17.7859	18.3417	18.8975	19.4533	20.0091	20.5649	21.1207	21.6765	22.2323	22.7881	23.344	23.8998	24.4556	25.0114	25.5672
54.4692	1.1176	0.20915	0.27176	0.2741	0.35559	0.40842	0.47323	0.57403	0.622	0.66526	0.71329	0.72967	0.77531	0.77753	0.82088	0.83003	0.87114	0.97424	1.0269	1.0681	1.0703	1.077	1.0724	1.0812	1.0811	1.1159	1.1115	1.0303	1.0697	1.0696	1.0782	1.0802	1.1176	1.1091	1.0798	1.0713	1.0292	1.069	1.0206	1.0102	0.9783	1.0039	1.0244	1.0283	1.01	0.97765	0.96751	0.96347	1.0118
48.5	1.2038	0.24745	0.4949	0.9898	1.4847	1.9796	2.4745	2.9694	3.4643	3.9592	4.4541	4.949	5.4439	5.9388	6.4337	6.9286	7.4235	7.9184	8.4133	8.9082	9.4031	9.898	10.3929	10.8878	11.3827	11.8776	12.3725	12.8674	13.3623	13.8572	14.3521	14.8469	15.3418	15.8367	16.3316	16.8265	17.3214	17.8163	18.3112	18.8061	19.301	19.7959	20.2908	20.7857	21.2806	21.7755	22.2704	22.7653	23.2602
48.5	1.2038	0.063093	0.16441	0.25642	0.27801	0.42066	0.5158	0.53411	0.56941	0.63521	0.68273	0.71212	0.7362	0.78676	0.78068	0.78657	0.78347	0.75966	0.88753	0.93216	0.93795	1.0156	1.039	1.036	1.0388	1.0864	1.1196	1.0327	1.0269	1.0631	1.0859	1.0381	1.0631	1.0716	1.0659	1.0884	1.0883	1.0798	1.0658	1.088	1.1219	1.1615	1.1411	1.1587	1.1669	1.1887	1.1668	1.1378	1.1883
34.829	1.3399	0.1777	0.3554	0.7108	1.0662	1.4216	1.777	2.1324	2.4878	2.8432	3.1986	3.554	3.9094	4.2648	4.6202	4.9756	5.331	5.6864	6.0418	6.3972	6.7526	7.108	7.4634	7.8188	8.1742	8.5296	8.885	9.2404	9.5958	9.9512	10.3065	10.6619	11.0173	11.3727	11.7281	12.0835	12.4389	12.7943	13.1497	13.5051	13.8605	14.2159	14.5713	14.9267	15.2821	15.6375	15.9929	16.3483	16.7037
34.829	1.3399	0.20649	0.21473	0.32205	0.36747	0.46382	0.47197	0.51742	0.52553	0.56016	0.57635	0.5763	0.62714	0.6244	0.67795	0.67789	0.72077	0.77697	0.82255	0.87608	0.9164	0.97257	0.98567	1.0717	1.1279	1.1356	1.1356	1.1838	1.1863	1.1888	1.237	1.237	1.2369	1.2368	1.2265	1.1858	1.2341	1.2748	1.2899	1.3231	1.2873	1.2897	1.2363	1.2771	1.287	1.2894	1.3328	1.3328	1.2892
23.5608	1.0292	0.12021	0.24042	0.48083	0.72125	0.96167	1.2021	1.4425	1.6829	1.9233	2.1637	2.4042	2.6446	2.885	3.1254	3.3658	3.6062	3.8467	4.0871	4.3275	4.5679	4.8083	5.0487	5.2892	5.5296	5.77	6.0104	6.2508	6.4912	6.7317	6.9721	7.2125	7.4529	7.6933	7.9337	8.1742	8.4146	8.655	8.8954	9.1358	9.3762	9.6167	9.8571	10.0975	10.3379	10.5783	10.8187	11.0592	11.2996
23.5608	1.0292	0.1045	0.21113	0.26014	0.31129	0.41147	0.41787	0.46262	0.469	0.46897	0.51375	0.52009	0.56701	0.62235	0.62021	0.62229	0.62226	0.62222	0.62219	0.62008	0.62213	0.62003	0.62207	0.6711	0.67313	0.77127	0.77535	0.77532	0.77324	0.87344	0.87545	0.87745	0.87742	0.87738	0.87734	0.8773	0.82616	0.87527	0.87724	0.87522	0.82606	0.82603	0.82599	0.82596	0.87702	0.87698	0.92022	0.92806	0.92802
28.7588	0.80481	0.14673	0.29346	0.58691	0.88037	1.1738	1.4673	1.7607	2.0542	2.3477	2.6411	2.9346	3.228	3.5215	3.8149	4.1084	4.4019	4.6953	4.9888	5.2822	5.5757	5.8691	6.1626	6.456	6.7495	7.043	7.3364	7.6299	7.9233	8.2168	8.5102	8.8037	9.0972	9.3906	9.6841	9.9775	10.271	10.5644	10.8579	11.1514	11.4448	11.7383	12.0317	12.3252	12.6186	12.9121	13.2056	13.499	13.6457
28.7588	0.80481	0.14979	0.15457	0.25757	0.30114	0.40726	0.40723	0.40719	0.45396	0.45549	0.55684	0.60364	0.60669	0.65043	0.70643	0.75326	0.75627	0.75471	0.75618	0.75463	0.75609	0.75454	0.75599	0.75595	0.7559	0.75585	0.79984	0.80276	0.75576	0.75571	0.75566	0.75562	0.75557	0.75552	0.75547	0.75401	0.70551	0.70547	0.70542	0.70538	0.70533	0.70529	0.75099	0.751	0.75509	0.75505	0.755	0.79942	0.80481
42.8364	1.0111	0.21855	0.43711	0.87421	1.3113	1.7484	2.1855	2.6226	3.0597	3.4969	3.934	4.3711	4.8082	5.2453	5.6824	6.1195	6.5566	6.9937	7.4308	7.8679	8.305	8.7421	9.1792	9.6163	9.8349	10.0535	10.4906	10.9277	11.3648	11.8019	12.239	12.6761	13.1132	13.5503	13.9874	14.4245	14.8616	15.2987	15.7358	16.1729	16.6101	17.0472	17.4843	17.9214	18.3585	18.7956	19.2327	19.6698	20.1069
42.8364	1.0111	0.10372	0.20108	0.2524	0.25866	0.35913	0.50678	0.55599	0.65648	0.75594	0.7609	0.80912	0.81102	0.81094	0.84953	0.81083	0.81074	0.8116	0.76029	0.76021	0.9072	0.95468	0.961	1.0067	1.0111	0.96167	0.96069	0.96061	0.96052	0.96043	0.9595	0.90421	0.90502	0.90992	0.90822	0.90738	0.90972	0.90963	0.91032	0.91023	0.90936	0.90928	0.9077	0.85891	0.85883	0.85947	0.85938	0.90523	0.90872
46.0982	1.0197	0.23519	0.47039	0.94078	1.4112	1.8816	2.3519	2.8223	3.2927	3.7631	4.2335	4.7039	5.1743	5.6447	6.1151	6.5855	7.0558	7.5262	7.9966	8.467	8.9374	9.4078	9.8782	10.3486	10.5838	10.819	11.2893	11.7597	12.2301	12.7005	13.1709	13.6413	14.1117	14.5821	15.0525	15.5229	15.9932	16.4636	16.934	17.4044	17.8748	18.3452	18.8156	19.286	19.7564	20.2267	20.6971	21.1675	21.6379
46.0982	1.0197	0.1038	0.15967	0.31	0.36444	0.31247	0.3137	0.36416	0.41461	0.41326	0.60782	0.66337	0.70764	0.76804	0.81358	0.81841	0.81229	0.81826	0.86872	0.86862	0.86853	0.91893	0.96006	0.96812	1.0197	1.0196	1.0194	1.0182	0.96869	1.0169	1.019	1.0189	0.96827	0.95962	0.96805	0.96796	0.96785	0.96774	1.0161	1.0181	1.0179	1.0178	1.0177	1.0176	1.0097	0.96405	0.91543	0.86579	0.86568
30.3653	1.2729	0.15492	0.30985	0.6197	0.92955	1.2394	1.5492	1.8591	2.1689	2.4788	2.7886	3.0985	3.4083	3.7182	4.028	4.3379	4.6477	4.9576	5.2674	5.5773	5.8871	6.197	6.5068	6.8167	7.1265	7.4364	7.7462	8.0561	8.3659	8.6758	8.9856	9.2955	9.6053	9.9152	10.225	10.5349	10.8447	11.1546	11.4644	11.7743	12.0841	12.394	12.7038	13.0137	13.3235	13.6334	13.9432	14.2531	14.5629
30.3653	1.2729	0.10364	0.15743	0.20823	0.30984	0.41049	0.45743	0.46222	0.5092	0.51203	0.51294	0.5129	0.51286	0.56269	0.61441	0.66516	0.7123	0.76579	0.81744	0.81739	0.81645	0.91891	0.91885	0.96875	0.96871	1.0203	1.0202	1.0668	1.0701	1.0709	1.0709	1.12	1.07	1.0708	1.0707	1.0706	1.0698	1.0705	1.0705	1.1705	1.172	1.172	1.1719	1.1718	1.1718	1.2218	1.2225	1.2224	1.2224
24.2193	1.076	0.12357	0.24714	0.49427	0.74141	0.98854	1.2357	1.4828	1.7299	1.9771	2.2242	2.4714	2.7185	2.9656	3.2128	3.4599	3.707	3.9542	4.2013	4.4484	4.6956	4.9427	5.1898	5.437	5.6841	5.9313	6.1784	6.4255	6.6727	6.9198	7.1669	7.4141	7.6612	7.9083	8.1555	8.4026	8.6497	8.8969	9.144	9.2676	9.3912	9.6383	9.8854	10.1326	10.3797	10.6268	10.874	11.1211	11.3682
24.2193	1.076	0.10457	0.1532	0.15804	0.25653	0.30759	0.30998	0.36221	0.361	0.41321	0.51533	0.51412	0.51527	0.56512	0.56626	0.56507	0.6683	0.71934	0.76694	0.82138	0.87128	0.87238	0.92117	0.92339	0.92335	0.92332	0.97324	0.97321	0.97428	0.97314	1.0252	1.0252	1.0719	1.0751	1.024	1.0251	1.024	1.025	1.0739	1.076	1.0759	1.0749	1.0759	1.0748	1.0758	1.0757	1.0757	1.0757	1.0726
27.3052	1.0041	0.13931	0.27862	0.55725	0.83587	1.1145	1.3931	1.6717	1.9504	2.229	2.5076	2.7862	3.0649	3.3435	3.6221	3.9007	4.1794	4.458	4.7366	5.0152	5.2939	5.5725	5.8511	6.1297	6.4084	6.687	6.9656	7.2442	7.5229	7.8015	8.0801	8.3587	8.6374	8.916	9.1946	9.4732	9.7519	10.0305	10.3091	10.4484	10.5877	10.8663	11.145	11.4236	11.7022	11.9808	12.2595	12.5381	12.8167
27.3052	1.0041	0.04994	0.10399	0.10534	0.10531	0.055361	0.10662	0.10525	0.10522	0.20372	0.20504	0.25361	0.30483	0.35079	0.65156	0.65545	0.70404	0.75524	0.70401	0.75263	0.75004	0.75388	0.79869	0.80374	0.8037	0.90228	0.90476	0.90471	0.95087	0.95455	0.9545	0.90457	0.94834	0.9532	0.95436	0.95432	0.95427	1.0006	1.0029	1.0041	0.90425	0.9042	0.89947	0.85306	0.85418	0.85413	0.85409	0.89937	0.90392
34.43	0.968	0.17566	0.35133	0.70265	1.054	1.4053	1.7566	2.108	2.4593	2.8106	3.1619	3.5133	3.8646	4.2159	4.5672	4.9186	5.2699	5.6212	5.9725	6.3239	6.6752	7.0265	7.3778	7.7292	8.0805	8.4318	8.7832	9.1345	9.4858	9.8371	10.1885	10.5398	10.7154	10.8911	11.2424	11.5938	11.9451	12.2964	12.6477	12.9991	13.3504	13.7017	14.053	14.4044	14.7557	15.107	15.4583	15.8097	16.161
34.43	0.968	0.10034	0.15051	0.25797	0.30812	0.41553	0.50875	0.55653	0.56356	0.70229	0.71629	0.71623	0.76402	0.81643	0.81635	0.90973	0.91658	0.91652	0.91644	0.95744	0.91636	0.91177	0.8661	0.9162	0.91165	0.90714	0.91606	0.91598	0.91592	0.91584	0.96152	0.96587	0.968	0.96573	0.96565	0.91548	0.90238	0.91106	0.91532	0.91526	0.91519	0.91512	0.91296	0.91504	0.90651	0.91707	0.96292	0.96496	0.9148
44.2458	1.0212	0.22574	0.45149	0.90297	1.3545	1.8059	2.2574	2.7089	3.1604	3.6119	4.0634	4.5149	4.9664	5.4178	5.8693	6.3208	6.7723	7.2238	7.6753	8.1268	8.5783	9.0297	9.4812	9.9327	10.3842	10.8357	11.2872	11.7387	12.1902	12.6416	13.0931	13.5446	13.9961	14.4476	14.8991	15.3506	15.5763	15.8021	16.2535	16.705	17.1565	17.608	18.0595	18.511	18.9625	19.414	19.8654	20.3169	20.7684
44.2458	1.0212	0.10641	0.15506	0.25237	0.31006	0.3641	0.41631	0.50473	0.51713	0.66844	0.7118	0.71877	0.76567	0.85964	0.86997	0.91006	0.8194	0.92188	0.95869	0.97047	0.97205	0.97028	0.96023	0.91143	0.91141	0.90974	0.9618	0.96988	0.96818	0.96652	0.96487	0.96482	0.96952	0.95999	0.96467	1.0104	1.0212	1.0165	0.97059	0.97049	0.97038	0.96581	0.91833	0.96719	0.97009	0.96998	0.96254	0.91791	0.95517
53.5806	1.1058	0.27337	0.54674	1.0935	1.6402	2.187	2.7337	3.2804	3.8272	4.3739	4.9207	5.4674	6.0142	6.5609	7.1076	7.6544	8.2011	8.7479	9.2946	9.8413	10.3881	10.9348	11.4816	12.0283	12.575	13.1218	13.6685	14.2153	14.762	15.3088	15.8555	16.4022	16.949	17.4957	18.0425	18.5892	19.1359	19.6827	20.2294	20.7762	21.3229	21.8696	22.4164	22.9631	23.5099	24.0566	24.6033	25.1501	25.6968
53.5806	1.1058	0.061368	0.1607	0.22196	0.27259	0.32321	0.32311	0.50933	0.5683	0.57646	0.62908	0.67765	0.77084	0.77884	0.81137	0.82932	0.82919	0.83104	0.8309	0.87952	0.92036	0.971	0.98058	0.98044	0.98031	1.0327	1.0326	1.0324	1.0192	0.97962	0.97948	1.0153	0.9811	1.0316	1.0314	1.0766	1.08	1.0657	1.0674	1.0308	1.069	1.0812	1.0811	1.0689	1.0233	0.97766	0.97922	0.97907	0.97893
37.3302	1.2772	0.19046	0.38092	0.76184	1.1428	1.5237	1.9046	2.2855	2.6664	3.0474	3.4283	3.8092	4.1901	4.571	4.952	5.3329	5.7138	6.0947	6.4756	6.8566	7.2375	7.6184	7.9993	8.3802	8.7612	9.1421	9.523	9.9039	10.2848	10.6658	11.0467	11.4276	11.8085	12.1894	12.5704	12.9513	13.3322	13.7131	14.094	14.475	14.8559	15.2368	15.6177	15.9986	16.3796	16.7605	17.1414	17.5223	17.9032
37.3302	1.2772	0.15301	0.25676	0.3112	0.31115	0.4131	0.46403	0.51246	0.61688	0.61682	0.61676	0.6167	0.61664	0.61658	0.66749	0.66743	0.66737	0.66731	0.66725	0.81631	0.871	0.87094	0.87087	0.97053	1.071	1.0746	1.0745	1.1254	1.1253	1.1748	1.1761	1.176	1.176	1.2235	1.2268	1.2267	1.2241	1.1757	1.1756	1.1749	1.1245	1.2245	1.2263	1.2262	1.2261	1.226	1.226	1.2763	1.2768
29.9314	1.4372	0.15271	0.30542	0.61085	0.91627	1.2217	1.5271	1.8325	2.138	2.4434	2.7488	3.0542	3.3596	3.6651	3.9705	4.2759	4.5813	4.8868	5.1922	5.4976	5.803	6.1085	6.4139	6.7193	7.0247	7.3301	7.6356	7.941	8.2464	8.5518	8.8573	9.1627	9.4681	9.7735	10.0789	10.3844	10.6898	10.9952	11.3006	11.6061	11.9115	12.2169	12.5223	12.8278	13.1332	13.4386	13.744	14.0494	14.3549
29.9314	1.4372	0.15498	0.30851	0.31433	0.40937	0.4166	0.41656	0.46624	0.56997	0.56992	0.66652	0.67216	0.67212	0.67208	0.72316	0.72173	0.76869	0.7742	0.8737	0.8764	0.92616	0.97456	1.0257	1.0297	1.0808	1.1319	1.1305	1.1776	1.1829	1.1815	1.1828	1.2287	1.2339	1.2338	1.2848	1.2848	1.3295	1.3358	1.3358	1.3357	1.3344	1.3356	1.3355	1.3865	1.3865	1.3864	1.3863	1.3863	1.3862
24.8482	0.85126	0.12678	0.25355	0.50711	0.76066	1.0142	1.2678	1.5213	1.7749	2.0284	2.282	2.5355	2.7891	3.0426	3.2962	3.5497	3.8033	4.0568	4.3104	4.564	4.8175	5.0711	5.3246	5.5782	5.8317	6.0853	6.3388	6.5924	6.8459	7.0995	7.353	7.6066	7.8601	8.1137	8.3673	8.6208	8.8744	9.0011	9.1279	9.3815	9.635	9.8886	10.1421	10.3957	10.6492	10.9028	11.1563	11.4099	11.6634
24.8482	0.85126	0.050646	0.15192	0.20254	0.20251	0.15187	0.15248	0.15246	0.15244	0.20177	0.20237	0.25111	0.25231	0.25169	0.25226	0.25224	0.30161	0.30159	0.3504	0.35211	0.35208	0.35206	0.39978	0.40199	0.40196	0.40194	0.45027	0.45187	0.50126	0.50177	0.55119	0.60011	0.65107	0.65155	0.69998	0.75141	0.8498	0.85126	0.85122	0.85118	0.80122	0.80119	0.80115	0.80111	0.80108	0.85011	0.85098	0.85095	0.85092
35.4562	0.91115	0.1809	0.3618	0.7236	1.0854	1.4472	1.809	2.1708	2.5326	2.8944	3.2562	3.618	3.9798	4.3416	4.7034	5.0652	5.427	5.7888	6.1506	6.5124	6.8742	7.236	7.5977	7.9595	8.3213	8.6831	8.864	9.0449	9.4067	9.7685	10.1303	10.4921	10.8539	11.2157	11.5775	11.9393	12.3011	12.6629	13.0247	13.3865	13.7483	14.1101	14.4719	14.8337	15.1955	15.5573	15.9191	16.2809	16.6427
35.4562	0.91115	0.051537	0.15211	0.25267	0.30911	0.30783	0.35441	0.40226	0.45976	0.5088	0.50995	0.65479	0.66068	0.66063	0.76111	0.76105	0.81128	0.81122	0.81116	0.8591	0.86019	0.86125	0.86119	0.86112	0.85995	0.86099	0.91115	0.91108	0.91102	0.9056	0.86066	0.86059	0.85738	0.81025	0.81018	0.85934	0.86032	0.8572	0.80997	0.8099	0.80985	0.80978	0.80971	0.80965	0.80862	0.75932	0.75925	0.75919	0.75913
49.9825	1.0615	0.25501	0.51003	1.0201	1.5301	2.0401	2.5501	3.0602	3.5702	4.0802	4.5902	5.1003	5.6103	6.1203	6.6303	7.1404	7.6504	8.1604	8.6704	9.1805	9.6905	10.2005	10.7105	11.2206	11.7306	12.2406	12.7506	13.2607	13.7707	14.2807	14.7907	15.3008	15.8108	16.3208	16.8308	17.3409	17.8509	18.3609	18.8709	19.381	19.891	20.146	20.401	20.911	21.4211	21.9311	22.4411	22.9512	23.4612
49.9825	1.0615	0.052946	0.10112	0.20223	0.30563	0.45785	0.55669	0.60888	0.71211	0.75991	0.76301	0.81141	0.81236	0.76223	0.86175	0.86312	0.86302	0.86337	0.8628	0.86314	0.96023	0.96404	1.0107	1.0144	1.0138	1.0133	0.96312	0.91251	0.9124	0.91229	0.96134	0.96263	0.96058	0.96214	1.011	0.9623	0.96248	0.96208	0.96224	0.96186	1.0608	1.0615	1.0124	1.012	1.0106	1.0118	1.0606	1.0116	1.0117
45.5034	1.2257	0.23216	0.46432	0.92864	1.393	1.8573	2.3216	2.7859	3.2502	3.7146	4.1789	4.6432	5.1075	5.5718	6.0362	6.5005	6.9648	7.4291	7.8935	8.3578	8.8221	9.2864	9.7507	10.2151	10.6794	11.1437	11.608	12.0723	12.5367	13.001	13.4653	13.9296	14.3939	14.8583	15.3226	15.7869	16.2512	16.7155	17.1799	17.6442	18.1085	18.3407	18.5728	19.0371	19.5015	19.9658	20.4301	20.8944	21.3587
45.5034	1.2257	0.15249	0.15769	0.31011	0.35576	0.41679	0.46624	0.46743	0.55894	0.61843	0.61958	0.56744	0.61937	0.61927	0.61798	0.6191	0.86349	0.8729	0.97085	0.97311	1.0204	1.0745	1.0755	1.0754	1.0753	1.0752	1.1226	1.1258	1.1764	1.1763	1.1254	1.1242	1.1738	1.1759	1.1757	1.1756	1.1237	1.1246	1.1245	1.1234	1.2179	1.2257	1.2256	1.2255	1.2244	1.2206	1.1745	1.1744	1.1724
32.2178	1.2306	0.16438	0.32875	0.65751	0.98626	1.315	1.6438	1.9725	2.3013	2.63	2.9588	3.2875	3.6163	3.945	4.2738	4.6025	4.9313	5.2601	5.5888	5.9176	6.2463	6.5751	6.9038	7.2326	7.5613	7.8901	8.2188	8.5476	8.8763	9.2051	9.5338	9.8626	10.1914	10.5201	10.8489	11.1776	11.5064	11.8351	12.1639	12.4926	12.8214	13.1501	13.4789	13.8076	14.1364	14.4651	14.7939	15.1226	15.4514
32.2178	1.2306	0.1058	0.16247	0.26446	0.31543	0.36454	0.36637	0.41733	0.4683	0.46826	0.51185	0.57017	0.56463	0.5191	0.6229	0.62284	0.66837	0.67375	0.67189	0.72282	0.77373	0.81756	0.8756	0.9177	0.92649	1.0283	1.03	1.081	1.1284	1.1318	1.1249	1.0298	1.028	1.028	1.0755	1.0789	1.1298	1.1297	1.1739	1.1313	1.1313	1.1312	1.1772	1.1821	1.1738	1.1294	1.1721	1.1802	1.1802
24.0981	1.1218	0.12295	0.2459	0.4918	0.7377	0.98359	1.2295	1.4754	1.7213	1.9672	2.2131	2.459	2.7049	2.9508	3.1967	3.4426	3.6885	3.9344	4.1803	4.4262	4.6721	4.918	5.1639	5.4098	5.6557	5.9016	6.1475	6.3934	6.6393	6.8852	7.1311	7.377	7.4999	7.6229	7.8688	8.1147	8.3606	8.6064	8.8523	9.0982	9.3441	9.59	9.8359	10.0818	10.3277	10.5736	10.8195	11.0654	11.3113
24.0981	1.1218	0.10554	0.20485	0.21105	0.3119	0.3631	0.46548	0.51821	0.51665	0.56934	0.56779	0.56928	0.56774	0.6204	0.66708	0.67156	0.7227	0.72267	0.72263	0.72112	0.72257	0.72106	0.7225	0.77222	0.82339	0.87167	0.876	0.97399	0.9783	0.97826	1.0792	1.0806	1.1218	1.0806	1.0791	1.0805	1.0791	1.0805	1.0804	1.0804	1.0804	1.0292	1.0291	1.0291	1.0291	1.029	1.0802	1.0788	1.0801
24.4502	0.85459	0.12475	0.24949	0.49898	0.74847	0.99797	1.2475	1.4969	1.7464	1.9959	2.2454	2.4949	2.7444	2.9939	3.2434	3.4929	3.7424	3.9919	4.2414	4.4908	4.7403	4.9898	5.2393	5.4888	5.7383	5.9878	6.2373	6.4868	6.7363	6.9858	7.2352	7.4847	7.7342	7.9837	8.2332	8.4827	8.7322	8.9817	9.1064	9.2312	9.4807	9.7302	9.9797	10.2291	10.4786	10.7281	10.9776	11.2271	11.4766
24.4502	0.85459	0.10035	0.1021	0.15401	0.20329	0.35122	0.50346	0.55446	0.55529	0.60291	0.60458	0.60539	0.60535	0.6045	0.6053	0.65299	0.70475	0.70553	0.7047	0.70547	0.70544	0.75475	0.75551	0.75547	0.75466	0.80403	0.80555	0.80475	0.80548	0.80545	0.80466	0.80538	0.80534	0.80457	0.80528	0.80524	0.80521	0.85317	0.85459	0.80511	0.75495	0.75422	0.75489	0.75485	0.80429	0.75483	0.7548	0.75409	0.75473
34.7035	0.90843	0.17706	0.35412	0.70823	1.0624	1.4165	1.7706	2.1247	2.4788	2.8329	3.1871	3.5412	3.8953	4.2494	4.6035	4.9576	5.3118	5.6659	6.02	6.3741	6.7282	7.0823	7.4365	7.7906	8.1447	8.4988	8.8529	9.207	9.5612	9.9153	10.2694	10.4465	10.6235	10.9776	11.3318	11.6859	12.04	12.3941	12.7482	13.1023	13.4565	13.8106	14.1647	14.5188	14.8729	15.227	15.5812	15.9353	16.2894
34.7035	0.90843	0.25292	0.30291	0.40455	0.45574	0.50652	0.55651	0.60534	0.65724	0.70574	0.70793	0.70752	0.70782	0.70742	0.80817	0.80812	0.80774	0.75796	0.75758	0.75723	0.75568	0.75747	0.75772	0.75737	0.7576	0.80741	0.85696	0.858	0.85794	0.85814	0.908	0.90843	0.85778	0.85727	0.80752	0.80725	0.8074	0.80715	0.80729	0.80722	0.80698	0.80711	0.80688	0.80699	0.80677	0.80582	0.75646	0.75627	0.75635
45.2312	1.0127	0.23077	0.46154	0.92309	1.3846	1.8462	2.3077	2.7693	3.2308	3.6923	4.1539	4.6154	5.077	5.5385	6.0001	6.4616	6.9231	7.3847	7.8462	8.3078	8.7693	9.2309	9.6924	10.1539	10.6155	11.077	11.5386	12.0001	12.4616	12.9232	13.3847	13.8463	14.3078	14.7694	15.2309	15.6924	16.154	16.3848	16.6155	17.0771	17.5386	18.0002	18.4617	18.9232	19.3848	19.8463	20.3079	20.7694	21.231
45.2312	1.0127	0.15236	0.20368	0.25446	0.25437	0.30508	0.35552	0.40622	0.50673	0.60855	0.65904	0.70979	0.76024	0.81077	0.86093	0.86126	0.86118	0.9117	0.91162	0.91153	0.91146	0.96195	0.96187	1.0124	1.0125	1.0124	0.96188	1.0123	1.0122	0.96193	1.0124	1.012	0.96197	0.962	0.96203	0.96207	1.012	1.0127	1.012	0.96201	0.96217	0.9109	0.86108	0.86112	0.86116	0.86119	0.86104	0.86126	0.91164
43.1222	1.2207	0.22001	0.44002	0.88004	1.3201	1.7601	2.2001	2.6401	3.0802	3.5202	3.9602	4.4002	4.8402	5.2803	5.7203	6.1603	6.6003	7.0404	7.4804	7.9204	8.3604	8.8004	9.2405	9.6805	10.1205	10.5605	11.0006	11.4406	11.8806	12.3206	12.7606	13.2007	13.6407	14.0807	14.5207	14.9608	15.4008	15.8408	16.2808	16.7208	17.1609	17.6009	18.0409	18.4809	18.921	19.361	19.581	19.801	20.241
43.1222	1.2207	0.15313	0.20445	0.35795	0.40923	0.45807	0.46084	0.51165	0.5621	0.6612	0.66412	0.66404	0.66397	0.71272	0.71472	0.7655	0.76543	0.76503	0.76526	0.76518	0.76511	0.86648	0.91565	0.9175	0.91715	0.96816	1.0173	1.0189	1.0692	1.0696	1.0695	1.0692	1.0185	1.0689	1.0692	1.0691	1.069	1.069	1.0689	1.1196	1.1195	1.1194	1.1193	1.1192	1.1191	1.2206	1.2207	1.2206	1.2205
28.9126	1.4809	0.14751	0.29503	0.59005	0.88508	1.1801	1.4751	1.7702	2.0652	2.3602	2.6552	2.9503	3.2453	3.5403	3.8354	4.1304	4.4254	4.7204	5.0155	5.3105	5.6055	5.9005	6.1956	6.4906	6.7856	7.0806	7.3757	7.6707	7.9657	8.2608	8.5558	8.8508	9.1458	9.4409	9.7359	10.0309	10.3259	10.621	10.916	11.211	11.5061	11.8011	12.0961	12.3911	12.6862	12.9812	13.2762	13.5712	13.8663
28.9126	1.4809	0.10226	0.20452	0.20565	0.25703	0.40983	0.41034	0.41004	0.46112	0.51172	0.5122	0.51216	0.56323	0.56343	0.56317	0.56336	0.6142	0.71537	0.76748	0.81817	0.86962	0.92052	0.92086	0.9714	0.97173	1.0221	1.0228	1.0738	1.0738	1.0737	1.1754	1.176	1.2269	1.2269	1.2268	1.2268	1.2775	1.3289	1.3288	1.3288	1.3288	1.3797	1.3286	1.3285	1.3285	1.3795	1.3795	1.3794	1.3794
33.5583	0.95783	0.17122	0.34243	0.68486	1.0273	1.3697	1.7122	2.0546	2.397	2.7395	3.0819	3.4243	3.7667	4.1092	4.4516	4.794	5.1365	5.4789	5.8213	6.1638	6.5062	6.8486	7.1911	7.5335	7.8759	8.2184	8.5608	8.9032	9.2457	9.5881	9.9305	10.2729	10.6154	10.9578	11.3002	11.6427	11.9851	12.3275	12.67	13.0124	13.3548	13.6973	14.0397	14.3821	14.5533	14.7246	15.067	15.4094	15.7519
33.5583	0.95783	0.053053	0.10048	0.10513	0.14886	0.10231	0.052977	0.14982	0.20097	0.20545	0.25299	0.25563	0.25647	0.3058	0.35514	0.35683	0.35593	0.35673	0.35669	0.35581	0.35659	0.30548	0.30545	0.30622	0.3548	0.35636	0.35632	0.40572	0.40645	0.45199	0.50221	0.55395	0.5562	0.60711	0.60631	0.60626	0.65714	0.65635	0.70721	0.70716	0.75449	0.80745	0.80669	0.95444	0.95783	0.95709	0.9577	0.95764	0.95692
37.1229	1.0071	0.1894	0.37881	0.75761	1.1364	1.5152	1.894	2.2728	2.6516	3.0304	3.4092	3.7881	4.1669	4.5457	4.9245	5.3033	5.6821	6.0609	6.4397	6.8185	7.1973	7.5761	7.9549	8.3337	8.7125	9.0913	9.4701	9.8489	10.2277	10.4171	10.6065	10.9854	11.3642	11.743	12.1218	12.5006	12.8794	13.2582	13.637	14.0158	14.3946	14.7734	15.1522	15.531	15.9098	16.2886	16.6674	17.0462	17.425
37.1229	1.0071	0.15225	0.30362	0.35846	0.40452	0.45927	0.50965	0.55751	0.56001	0.55995	0.66078	0.66072	0.70704	0.71107	0.75986	0.76141	0.80787	0.76133	0.81168	0.85898	0.86201	0.86194	0.86188	0.86181	0.86174	0.91213	0.91206	0.912	0.96166	1.0071	0.96021	0.91182	0.91176	0.95809	0.86127	0.86121	0.85918	0.81068	0.86101	0.86031	0.86029	0.859	0.86022	0.86078	0.86071	0.86065	0.86058	0.86051	0.81006
46.3782	0.91996	0.23662	0.47325	0.94649	1.4197	1.893	2.3662	2.8395	3.3127	3.786	4.2592	4.7325	5.2057	5.679	6.1522	6.6255	7.0987	7.572	8.0452	8.5185	8.9917	9.4649	9.9382	10.4114	10.8847	11.3579	11.5946	11.8312	12.3044	12.7777	13.2509	13.7242	14.1974	14.6707	15.1439	15.6172	16.0904	16.5637	17.0369	17.5102	17.9834	18.4566	18.9299	19.4031	19.8764	20.3496	20.8229	21.2961	21.7694
46.3782	0.91996	0.15705	0.16188	0.36349	0.46604	0.51662	0.51536	0.56715	0.60851	0.66838	0.66715	0.66816	0.66806	0.76931	0.76811	0.76912	0.81968	0.81958	0.81088	0.81939	0.81929	0.76849	0.81903	0.81791	0.86337	0.86943	0.91996	0.86818	0.86414	0.81834	0.81824	0.81814	0.86867	0.86857	0.86846	0.86836	0.86734	0.86816	0.86806	0.86079	0.81724	0.7665	0.7664	0.81261	0.81685	0.7661	0.76601	0.80989	0.81645
54.8574	1.1313	0.27988	0.55977	1.1195	1.6793	2.2391	2.7988	3.3586	3.9184	4.4782	5.0379	5.5977	6.1575	6.7172	7.277	7.8368	8.3965	8.9563	9.5161	10.0758	10.6356	11.1954	11.4753	11.7552	12.3149	12.8747	13.4345	13.9942	14.554	15.1138	15.6735	16.2333	16.7931	17.3528	17.9126	18.4724	19.0321	19.5919	20.1517	20.7115	21.2712	21.831	22.3908	22.9505	23.5103	24.0701	24.6298	25.1896	25.7494
54.8574	1.1313	0.10912	0.15707	0.25738	0.41581	0.47092	0.52029	0.62475	0.62322	0.6231	0.72058	0.76452	0.82625	0.82612	0.77514	0.77502	0.87789	0.97684	0.97803	1.0808	1.1238	1.1301	1.1313	1.1298	1.1309	1.1307	1.1257	1.0796	1.1267	1.1207	1.0284	1.0271	1.0685	1.0789	1.1273	1.1204	1.0277	1.0264	1.0175	1.024	1.0693	1.0778	1.0766	1.1241	1.1209	1.0763	1.1208	1.0771	1.0759
35.8128	1.585	0.18272	0.36544	0.73087	1.0963	1.4617	1.8272	2.1926	2.5581	2.9235	3.2889	3.6544	4.0198	4.3852	4.7507	5.1161	5.4816	5.847	6.2124	6.5779	6.9433	7.3087	7.6742	8.0396	8.405	8.7705	9.1359	9.5014	9.8668	10.2322	10.5977	10.9631	11.3285	11.694	12.0594	12.4249	12.7903	13.1557	13.5212	13.8866	14.252	14.6175	14.9829	15.3483	15.7138	16.0792	16.4447	16.8101	17.1755
35.8128	1.585	0.053322	0.10299	0.20885	0.25993	0.41113	0.46432	0.46427	0.51532	0.56434	0.61745	0.61739	0.61733	0.66771	0.66831	0.76787	0.82025	0.8707	0.87254	0.97406	0.97339	0.97156	0.97454	1.0255	1.0725	1.127	1.1275	1.1785	1.1779	1.1778	1.1783	1.2293	1.2287	1.2286	1.3823	1.3823	1.3817	1.2794	1.2798	1.2797	1.3804	1.3813	1.4327	1.4327	1.4321	1.4832	1.4835	1.4834	1.4834
25.2281	0.85063	0.12871	0.25743	0.51486	0.77229	1.0297	1.2871	1.5446	1.802	2.0594	2.3169	2.5743	2.8317	3.0892	3.3466	3.604	3.8614	4.1189	4.3763	4.6337	4.8912	5.1486	5.406	5.6635	5.9209	6.1783	6.4357	6.6932	6.9506	7.208	7.4655	7.7229	7.9803	8.2378	8.4952	8.7526	9.01	9.2675	9.3962	9.5249	9.7823	10.0398	10.2972	10.5546	10.8121	11.0695	11.3269	11.5843	11.8418
25.2281	0.85063	0.050725	0.10042	0.20117	0.30056	0.35156	0.45128	0.50128	0.55067	0.6016	0.60157	0.60154	0.60121	0.60148	0.60145	0.60142	0.70143	0.70113	0.75137	0.75133	0.80129	0.75122	0.75118	0.75115	0.75112	0.75108	0.75105	0.75101	0.80097	0.80093	0.8009	0.80086	0.80082	0.80059	0.80076	0.80072	0.80069	0.84994	0.85063	0.8506	0.85057	0.85053	0.80032	0.75047	0.8	0.80042	0.80039	0.80035	0.80032
33.7786	0.90569	0.17234	0.34468	0.68936	1.034	1.3787	1.7234	2.0681	2.4128	2.7574	3.1021	3.4468	3.7915	4.1362	4.4808	4.8255	5.1702	5.5149	5.8596	6.2042	6.5489	6.8936	7.2383	7.583	7.9276	8.2723	8.617	8.9617	9.3064	9.651	9.8234	9.9957	10.3404	10.6851	11.0298	11.3744	11.7191	12.0638	12.4085	12.7532	13.0978	13.4425	13.7872	14.1319	14.4766	14.8212	15.1659	15.5106	15.8553
33.7786	0.90569	0.20122	0.25243	0.35271	0.35386	0.45327	0.50465	0.55464	0.60487	0.60509	0.65505	0.70531	0.75558	0.80513	0.80579	0.80574	0.8059	0.80559	0.80554	0.80548	0.80543	0.80501	0.75507	0.80461	0.80527	0.80522	0.80533	0.80512	0.85536	0.90532	0.90569	0.9055	0.85456	0.80497	0.75451	0.80481	0.80465	0.80469	0.80455	0.8045	0.80431	0.75416	0.75417	0.75406	0.75401	0.754	0.75391	0.75389	0.75381
41.9911	1.0657	0.21424	0.42848	0.85696	1.2854	1.7139	2.1424	2.5709	2.9994	3.4278	3.8563	4.2848	4.7133	5.1418	5.5703	5.9987	6.4272	6.8557	7.2842	7.7127	8.1411	8.5696	8.9981	9.4266	9.8551	10.2835	10.712	10.9263	11.1405	11.569	11.9975	12.426	12.8544	13.2829	13.7114	14.1399	14.5684	14.9968	15.4253	15.8538	16.2823	16.7108	17.1392	17.5677	17.9962	18.4247	18.8532	19.2816	19.7101
41.9911	1.0657	0.10391	0.20874	0.35473	0.36024	0.4107	0.46116	0.55588	0.70832	0.71359	0.71351	0.71343	0.71335	0.8109	0.81424	0.91441	0.91516	0.91508	0.81391	0.90926	0.91403	0.91395	0.91466	0.96505	1.0154	1.0154	1.0643	1.0657	1.0656	1.0106	0.96444	0.96436	0.96427	0.96418	0.96134	0.96401	1.011	1.011	0.9638	1.0129	1.0141	1.0134	0.961	0.86252	0.86244	0.86236	0.86288	0.8622	0.86212
45.5508	1.1713	0.2324	0.4648	0.92961	1.3944	1.8592	2.324	2.7888	3.2536	3.7184	4.1832	4.648	5.1128	5.5777	6.0425	6.5073	6.9721	7.4369	7.9017	8.3665	8.8313	9.2961	9.7609	10.2257	10.6905	11.1553	11.6201	12.0849	12.5497	13.0145	13.4793	13.9441	14.4089	14.8737	15.3385	15.8034	16.2682	16.733	17.1978	17.6626	18.1274	18.3598	18.5922	19.057	19.5218	19.9866	20.4514	20.9162	21.381
45.5508	1.1713	0.05431	0.15937	0.25997	0.36058	0.46205	0.50853	0.51355	0.56258	0.61496	0.66239	0.71313	0.71629	0.76381	0.7669	0.8176	0.76678	0.76669	0.8644	0.86808	0.86873	0.96728	0.96938	1.0193	1.02	1.0686	1.0706	1.1172	1.1218	1.1211	1.1216	1.1215	1.1182	1.1157	1.0699	1.0704	1.1205	1.1204	1.1209	1.1202	1.1709	1.1713	1.1707	1.1711	1.171	1.1704	1.1708	1.1702	1.1706
29.1882	1.4812	0.14892	0.29784	0.59568	0.89352	1.1914	1.4892	1.787	2.0849	2.3827	2.6806	2.9784	3.2762	3.5741	3.8719	4.1697	4.4676	4.7654	5.0633	5.3611	5.6589	5.9568	6.2546	6.5525	6.8503	7.1481	7.446	7.7438	8.0417	8.3395	8.6373	8.9352	9.233	9.5308	9.8287	10.1265	10.4244	10.7222	11.02	11.3179	11.6157	11.9136	12.2114	12.5092	12.8071	13.1049	13.4028	13.7006	13.9984
29.1882	1.4812	0.051049	0.15314	0.20577	0.25587	0.35862	0.40933	0.4597	0.46106	0.51071	0.51211	0.51213	0.56208	0.51213	0.51215	0.5628	0.66371	0.66525	0.86936	0.86936	0.92042	0.92043	1.0221	1.0225	1.0225	1.0225	1.0726	1.1245	1.1245	1.1737	1.1755	1.1755	1.1755	1.2246	1.2265	1.2265	1.2265	1.2265	1.2755	1.2775	1.2775	1.2775	1.2775	1.3279	1.3279	1.2774	1.2774	1.2774	1.2774
24.9893	0.80031	0.1275	0.25499	0.50999	0.76498	1.02	1.275	1.53	1.7849	2.0399	2.2949	2.5499	2.8049	3.0599	3.3149	3.5699	3.8249	4.0799	4.3349	4.5899	4.8449	5.0999	5.3548	5.6098	5.8648	6.1198	6.3748	6.6298	6.8848	7.1398	7.3948	7.6498	7.9048	8.1598	8.4148	8.6698	8.9247	9.1797	9.4347	9.6897	9.9447	10.1997	10.4547	10.7097	10.9647	11.2197	11.4747	11.7297	11.9847
24.9893	0.80031	0.0037074	0.007411	0.057359	0.057338	0.15541	0.15723	0.20351	0.19985	0.20349	0.2053	0.25343	0.25704	0.25341	0.20524	0.20701	0.20699	0.30332	0.30509	0.30685	0.35679	0.35676	0.35673	0.35671	0.39964	0.35667	0.40486	0.40659	0.40656	0.50643	0.5064	0.55461	0.5563	0.55627	0.60107	0.60787	0.65606	0.65602	0.70595	0.7076	0.70588	0.75245	0.75577	0.7574	0.75736	0.75566	0.75562	0.75558	0.75719
36.2024	1.0105	0.18471	0.36941	0.73882	1.1082	1.4776	1.8471	2.2165	2.5859	2.9553	3.3247	3.6941	4.0635	4.4329	4.8024	5.1718	5.5412	5.9106	6.28	6.4647	6.6494	7.0188	7.3882	7.7577	8.1271	8.4965	8.8659	9.2353	9.6047	9.9741	10.3435	10.713	11.0824	11.4518	11.8212	12.1906	12.56	12.9294	13.2988	13.6683	14.0377	14.4071	14.7765	15.1459	15.5153	15.8847	16.2541	16.6236	16.993
36.2024	1.0105	0.10238	0.2533	0.30186	0.40333	0.45449	0.50734	0.55677	0.60873	0.65484	0.65895	0.70511	0.70915	0.75457	0.75935	0.85751	0.85983	0.85899	1.0059	1.0105	1.0089	1.0104	0.96008	0.96001	0.95994	0.95915	0.95981	0.95974	0.95967	0.9596	0.95953	0.95946	0.85883	0.90704	0.90901	1.0088	1.0094	1.0061	0.8547	0.70455	0.60528	0.60712	0.60584	0.50645	0.55666	0.7576	0.75754	0.75748	0.75741
44.4177	1.0204	0.22662	0.45324	0.90648	1.3597	1.813	2.2662	2.7194	3.1727	3.6259	4.0792	4.5324	4.9857	5.4389	5.8921	6.3454	6.7986	7.2519	7.7051	8.1583	8.6116	9.0648	9.2914	9.5181	9.9713	10.4246	10.8778	11.331	11.7843	12.2375	12.6908	13.144	13.5972	14.0505	14.5037	14.957	15.4102	15.8635	16.3167	16.7699	17.2232	17.6764	18.1297	18.5829	19.0361	19.4894	19.9426	20.3959	20.8491
44.4177	1.0204	0.10635	0.16201	0.31262	0.31377	0.36309	0.51488	0.56663	0.61595	0.66767	0.76046	0.76754	0.81922	0.86854	0.86961	0.81773	0.81765	0.86927	0.91862	0.97021	0.96894	0.96885	1.0204	1.0191	1.0201	1.0189	1.0199	0.96917	0.91743	0.91837	0.96777	0.9687	1.018	1.018	1.0189	1.0178	1.0186	1.0176	0.96787	1.0164	1.0173	1.0181	0.96654	1.0114	1.0169	1.0114	0.86613	0.86514	0.86594
56.0242	1.1223	0.28584	0.57168	1.1434	1.715	2.2867	2.8584	3.4301	4.0017	4.5734	5.1451	5.7168	6.2884	6.8601	7.4318	8.0035	8.5751	9.1468	9.7185	10.2902	10.8618	11.4335	12.0052	12.5769	13.1485	13.7202	14.2919	14.8636	15.4353	16.0069	16.5786	17.1503	17.722	18.2936	18.8653	19.437	20.0087	20.5803	21.152	21.7237	22.2954	22.867	23.1529	23.4387	24.0104	24.5821	25.1537	25.7254	26.2971
56.0242	1.1223	0.15256	0.20341	0.31103	0.46944	0.52022	0.57295	0.66874	0.71761	0.73095	0.7308	0.75315	0.76824	0.77942	0.82828	0.87346	0.87524	0.87514	0.86962	0.92397	0.93111	0.93276	0.92196	1.0253	1.034	1.0339	1.0637	1.0585	1.0335	1.0265	1.0739	1.1196	1.1212	1.0837	1.0819	1.0818	1.0685	1.0831	1.1144	1.0321	1.0684	1.0811	1.1223	1.0316	1.0315	1.0174	0.97887	1.0295	1.0309
36.3003	1.5372	0.18521	0.37041	0.74082	1.1112	1.4816	1.8521	2.2225	2.5929	2.9633	3.3337	3.7041	4.0745	4.4449	4.8153	5.1858	5.5562	5.9266	6.297	6.6674	7.0378	7.4082	7.7786	8.149	8.5194	8.8899	9.2603	9.6307	10.0011	10.3715	10.7419	11.1123	11.4827	11.8531	12.2236	12.594	12.9644	13.3348	13.7052	14.0756	14.446	14.8164	15.1868	15.5573	15.9277	16.2981	16.6685	17.0389	17.4093
36.3003	1.5372	0.10694	0.11164	0.26178	0.30662	0.36702	0.41805	0.418	0.46599	0.52008	0.52003	0.57104	0.57098	0.66709	0.71518	0.81732	0.82618	0.92237	0.9282	0.97485	0.97917	1.0215	1.0755	1.0812	1.0811	1.081	1.0824	1.0809	1.1277	1.1318	1.1317	1.1317	1.1758	1.1826	1.2336	1.2335	1.2334	1.2333	1.2332	1.2345	1.2842	1.2841	1.284	1.2839	1.3271	1.2851	1.2838	1.2837	1.2836
25.3299	0.84949	0.12923	0.25847	0.51694	0.7754	1.0339	1.2923	1.5508	1.8093	2.0677	2.3262	2.5847	2.8431	3.1016	3.3601	3.6186	3.877	4.1355	4.394	4.6524	4.9109	5.1694	5.4278	5.6863	5.9448	6.2032	6.4617	6.7202	6.9786	7.2371	7.4956	7.754	8.0125	8.271	8.5294	8.7879	9.0464	9.3048	9.5633	9.8218	10.0803	10.3387	10.468	10.5972	10.8557	11.1141	11.3726	11.6311	11.8895
25.3299	0.84949	0.10026	0.1005	0.15025	0.25025	0.45033	0.50032	0.6	0.60037	0.65032	0.65029	0.65026	0.7002	0.70009	0.70014	0.7001	0.70007	0.70004	0.69996	0.69989	0.6999	0.74983	0.74979	0.74976	0.74972	0.74967	0.74961	0.74958	0.74955	0.74953	0.74954	0.74953	0.74954	0.74955	0.74955	0.74955	0.74956	0.74952	0.74956	0.79945	0.7995	0.84948	0.84949	0.84942	0.79956	0.74963	0.74963	0.74964	0.74964
35.3363	0.96467	0.18029	0.36057	0.72115	1.0817	1.4423	1.8029	2.1634	2.524	2.8846	3.2452	3.6057	3.9663	4.3269	4.6875	5.048	5.2283	5.4086	5.7692	6.1298	6.4903	6.8509	7.2115	7.5721	7.9326	8.2932	8.6538	9.0144	9.3749	9.7355	10.0961	10.4567	10.8172	11.1778	11.5384	11.899	12.2595	12.6201	12.9807	13.3413	13.7018	14.0624	14.423	14.7836	15.1441	15.5047	15.8653	16.2259	16.5864
35.3363	0.96467	0.15056	0.25481	0.30112	0.35516	0.40725	0.50187	0.51332	0.54823	0.55964	0.65996	0.76033	0.80485	0.85689	0.90893	0.95909	0.96467	0.9646	0.91437	0.90514	0.86413	0.90879	0.91602	0.95168	0.90331	0.86389	0.91045	0.91396	0.95166	0.94991	0.91387	0.95697	0.91553	0.90499	0.86349	0.8565	0.81493	0.86334	0.86327	0.85808	0.85466	0.86312	0.86304	0.81452	0.90143	0.85795	0.80445	0.81272	0.80606
42.6572	1.0701	0.21764	0.43528	0.87055	1.3058	1.7411	2.1764	2.6117	3.0469	3.4822	3.9175	4.3528	4.788	5.2233	5.6586	6.0939	6.5292	6.9644	7.3997	7.835	8.2703	8.7055	9.1408	9.5761	10.0114	10.4467	10.8819	11.0996	11.3172	11.7525	12.1878	12.623	13.0583	13.4936	13.9289	14.3641	14.7994	15.2347	15.67	16.1053	16.5405	16.9758	17.4111	17.8464	18.2816	18.7169	19.1522	19.5875	20.0227
42.6572	1.0701	0.15582	0.2542	0.31292	0.36341	0.46311	0.51493	0.56539	0.66376	0.76479	0.76735	0.7167	0.76714	0.76706	0.81497	0.86923	0.86914	0.86778	0.9182	0.91811	0.9661	0.96848	1.0189	1.0188	1.0692	1.0691	1.069	1.0701	1.07	1.0699	1.0686	1.0617	1.0684	1.0683	1.0682	1.0681	1.0681	1.068	1.0657	1.0184	1.0108	0.96667	0.96658	0.9665	0.96641	0.96528	0.95907	0.91575	0.91566
44.5773	1.174	0.22744	0.45487	0.90974	1.3646	1.8195	2.2744	2.7292	3.1841	3.639	4.0938	4.5487	5.0036	5.4584	5.9133	6.3682	6.8231	7.2779	7.7328	8.1877	8.6425	9.0974	9.5523	10.0071	10.462	10.9169	11.3718	11.8266	12.2815	12.7364	13.1912	13.6461	14.101	14.5559	15.0107	15.4656	15.9205	16.3753	16.8302	17.2851	17.7399	18.1948	18.6497	19.1046	19.5594	20.0143	20.4692	20.924	21.3789
44.5773	1.174	0.059568	0.11912	0.21603	0.26667	0.36362	0.46932	0.50692	0.52423	0.56837	0.57261	0.61465	0.62315	0.71596	0.72651	0.72641	0.72632	0.72413	0.70946	0.81495	0.86766	0.91212	0.87787	0.96279	0.97703	0.97896	0.97886	1.058	1.0274	0.97865	0.97855	1.0232	1.06	1.0172	1.0172	1.0288	1.0677	1.0793	1.0773	1.0752	1.0226	1.0656	1.0789	1.0693	1.028	1.0186	0.97719	0.97709	1.1253
30.2615	1.4798	0.1544	0.30879	0.61758	0.92637	1.2352	1.544	1.8527	2.1615	2.4703	2.7791	3.0879	3.3967	3.7055	4.0143	4.3231	4.6319	4.9406	5.2494	5.5582	5.867	6.1758	6.4846	6.7934	7.1022	7.411	7.7198	8.0285	8.3373	8.6461	8.9549	9.2637	9.5725	9.8813	10.1901	10.4989	10.8077	11.1165	11.4252	11.734	12.0428	12.3516	12.6604	12.9692	13.278	13.5868	13.8956	14.2044	14.5131
30.2615	1.4798	0.10209	0.15524	0.30975	0.36074	0.36002	0.46138	0.46271	0.51302	0.56467	0.56463	0.61495	0.66591	0.66652	0.71747	0.66576	0.66635	0.61523	0.7154	0.76763	0.81863	0.86962	0.86958	0.91998	1.022	1.0225	1.023	1.023	1.0229	1.0734	1.2263	1.2268	1.2262	1.2267	1.276	1.2771	1.277	1.2775	1.3274	1.3279	1.3283	1.3283	1.3787	1.3791	1.379	1.379	1.3785	1.3789	1.3788
25.512	0.99791	0.13016	0.26033	0.52065	0.78098	1.0413	1.3016	1.562	1.8223	2.0826	2.3429	2.6033	2.8636	3.1239	3.3842	3.6446	3.9049	4.1652	4.4255	4.6859	4.9462	5.0764	5.2065	5.4669	5.7272	5.9875	6.2478	6.5082	6.7685	7.0288	7.2891	7.5495	7.8098	8.0701	8.3304	8.5908	8.8511	9.1114	9.3717	9.6321	9.8924	10.1527	10.4131	10.6734	10.9337	11.194	11.4544	11.7147	11.975
25.512	0.99791	0.0009229	0.051675	0.19979	0.20114	0.29945	0.39955	0.40041	0.54856	0.5494	0.5498	0.59962	0.59959	0.69925	0.69921	0.74898	0.7988	0.89836	0.89833	0.94737	0.99757	0.99791	0.9975	0.84839	0.84836	0.8971	0.89813	0.8981	0.94756	0.94786	0.94782	0.94778	0.99694	0.99755	0.99689	0.94769	0.94765	0.89777	0.89773	0.8977	0.84783	0.8478	0.79793	0.79789	0.79786	0.84759	0.84756	0.84752	0.79766
27.0303	0.85614	0.13791	0.27582	0.55164	0.82746	1.1033	1.3791	1.6549	1.9307	2.2066	2.4824	2.7582	3.034	3.3098	3.5857	3.8615	4.1373	4.4131	4.6889	4.9648	5.2406	5.5164	5.7922	6.068	6.3439	6.6197	6.8955	7.1713	7.4471	7.7229	7.9988	8.2746	8.5504	8.8262	8.9641	9.102	9.3779	9.6537	9.9295	10.2053	10.4811	10.757	11.0328	11.3086	11.5844	11.8602	12.1361	12.4119	12.6877
27.0303	0.85614	0.052293	0.10564	0.10455	0.20484	0.30509	0.35518	0.40525	0.40618	0.2547	0.15443	0.15439	0.20044	0.25457	0.30265	0.35275	0.39988	0.35471	0.35469	0.40478	0.55502	0.60604	0.606	0.605	0.70521	0.70517	0.75431	0.80252	0.80623	0.80249	0.75515	0.75511	0.85165	0.85528	0.85614	0.85609	0.85605	0.85511	0.85243	0.80234	0.75137	0.65469	0.60544	0.6054	0.60451	0.60447	0.60444	0.60441	0.65531
38.5957	0.96948	0.19692	0.39383	0.78767	1.1815	1.5753	1.9692	2.363	2.7568	3.1507	3.5445	3.9383	4.3322	4.726	5.1198	5.5137	5.9075	6.3013	6.6952	7.089	7.4828	7.8767	8.2705	8.6643	9.0582	9.452	9.8458	10.2397	10.4366	10.6335	11.0273	11.4212	11.815	12.2088	12.6027	12.9965	13.3903	13.7842	14.178	14.5719	14.9657	15.3595	15.7534	16.1472	16.541	16.9349	17.3287	17.7225	18.1164
38.5957	0.96948	0.10272	0.20734	0.3043	0.36421	0.45546	0.50584	0.51526	0.56749	0.61408	0.6663	0.65698	0.61769	0.66064	0.71832	0.71825	0.71635	0.76306	0.71807	0.76479	0.81153	0.91052	0.90339	0.81687	0.8672	0.8689	0.91747	0.95905	0.96948	0.96593	0.90687	0.86852	0.90514	0.91881	0.90855	0.86661	0.80776	0.81279	0.85644	0.86808	0.868	0.86627	0.86784	0.86776	0.86279	0.80915	0.76683	0.76514	0.76667
42.7851	1.1212	0.21829	0.43658	0.87316	1.3097	1.7463	2.1829	2.6195	3.0561	3.4927	3.9292	4.3658	4.8024	5.239	5.6756	6.1122	6.5487	6.9853	7.4219	7.8585	8.2951	8.7316	9.1682	9.6048	10.0414	10.478	10.9146	11.3511	11.7877	12.2243	12.6609	12.8792	13.0975	13.534	13.9706	14.4072	14.8438	15.2804	15.717	16.1535	16.5901	17.0267	17.4633	17.8999	18.3365	18.773	19.2096	19.6462	20.0828
42.7851	1.1212	0.10581	0.20619	0.30442	0.31188	0.36253	0.41321	0.5073	0.51453	0.51446	0.61581	0.66647	0.76079	0.76776	0.76767	0.76758	0.7675	0.76742	0.81615	0.86868	0.96817	0.96998	0.96989	0.9698	0.96971	0.96962	1.0691	1.0708	1.0707	1.0645	1.1187	1.1212	1.1152	1.0653	1.0678	1.0195	1.0701	1.0708	1.0699	1.1204	1.1203	1.1202	1.1202	1.1201	1.12	1.1199	1.1161	1.0698	1.069
29.3185	1.2243	0.14958	0.29917	0.59834	0.89751	1.1967	1.4958	1.795	2.0942	2.3933	2.6925	2.9917	3.2909	3.59	3.8892	4.1884	4.4875	4.7867	5.0859	5.385	5.6842	5.9834	6.2825	6.5817	6.8809	7.18	7.4792	7.7784	8.0775	8.3767	8.6759	8.9751	9.2742	9.5734	9.8726	10.1717	10.4709	10.7701	11.0692	11.3684	11.6676	11.9667	12.2659	12.5651	12.8642	13.1634	13.4626	13.7617	14.0609
29.3185	1.2243	0.1538	0.20568	0.30758	0.3567	0.41218	0.4586	0.46308	0.46215	0.51394	0.56222	0.56483	0.56392	0.56475	0.56385	0.56467	0.6147	0.71485	0.8167	0.81834	0.87004	0.86917	0.92085	0.96769	0.97171	1.0186	1.0226	1.0217	1.0225	1.0209	1.0193	1.0216	1.0223	1.0694	1.0724	1.0731	1.0723	1.073	1.0722	1.0729	1.0721	1.0728	1.1216	1.1236	1.1229	1.1235	1.1235	1.1737	1.1743
23.1675	1.4364	0.1182	0.2364	0.47281	0.70921	0.94561	1.182	1.4184	1.6548	1.8912	2.1276	2.364	2.6004	2.8368	3.0732	3.3096	3.546	3.7825	4.0189	4.2553	4.4917	4.7281	4.9645	5.2009	5.4373	5.6737	5.9101	6.1465	6.3829	6.6193	6.8557	7.0921	7.3285	7.5649	7.8013	8.0377	8.2741	8.5105	8.7469	8.9833	9.2197	9.4561	9.6925	9.9289	10.1653	10.4017	10.6381	10.8746	11.111
23.1675	1.4364	0.15329	0.15744	0.2106	0.31484	0.35971	0.41491	0.45981	0.51704	0.51906	0.51903	0.6191	0.6211	0.62108	0.61902	0.67207	0.67002	0.672	0.67198	0.66994	0.67191	0.8191	0.87018	0.87613	0.97829	0.97824	1.0253	1.0293	1.0764	1.0803	1.0783	1.0802	1.1254	1.1293	1.1784	1.1822	1.1822	1.2332	1.2331	1.2822	1.2841	1.2841	1.284	1.284	1.2839	1.2839	1.2839	1.3311	1.3349
35.0968	0.89577	0.17907	0.35813	0.71626	1.0744	1.4325	1.7907	2.1488	2.5069	2.865	3.2232	3.5813	3.9394	4.2976	4.6557	5.0138	5.372	5.7301	6.0882	6.4463	6.8045	7.1626	7.5207	7.8789	8.237	8.5951	8.9533	9.3114	9.6695	10.0276	10.3858	10.7439	11.102	11.4602	11.8183	12.1764	12.5346	12.8927	13.2508	13.6089	13.9671	14.3252	14.6833	15.0415	15.3996	15.7577	16.1159	16.474	16.8321
35.0968	0.89577	0.0054334	0.060696	0.10688	0.14772	0.10863	0.11038	0.16016	0.15835	0.11024	0.1102	0.10841	0.15993	0.15989	0.20965	0.2508	0.25939	0.3023	0.45003	0.50493	0.55808	0.55802	0.55797	0.55791	0.55785	0.55779	0.60424	0.60749	0.60744	0.60084	0.55754	0.55748	0.55743	0.60395	0.65689	0.65683	0.65677	0.65671	0.65822	0.65659	0.65652	0.65646	0.65641	0.70614	0.75582	0.80094	0.80549	0.84913	0.85667
37.6635	1.1107	0.19216	0.38432	0.76864	1.153	1.5373	1.9216	2.3059	2.6902	3.0746	3.4589	3.8432	4.2275	4.6119	4.9962	5.3805	5.7648	6.1491	6.5335	6.9178	7.3021	7.6864	8.0707	8.4551	8.8394	9.2237	9.608	9.8002	9.9924	10.3767	10.761	11.1453	11.5296	11.914	12.2983	12.6826	13.0669	13.4512	13.8356	14.2199	14.6042	14.9885	15.3728	15.7572	16.1415	16.5258	16.9101	17.2945	17.6788
37.6635	1.1107	0.051828	0.15547	0.25074	0.30422	0.45467	0.55994	0.60676	0.66181	0.65523	0.66009	0.65196	0.65519	0.6568	0.65998	0.66312	0.6615	0.70528	0.76167	0.76161	0.86338	0.91037	0.9134	0.96041	0.96188	1.056	1.1046	1.1107	1.0635	1.0634	1.0544	1.0116	1.0116	1.013	1.0129	1.0041	0.96115	0.96108	0.96101	1.0125	1.0124	1.0484	1.0109	1.0108	0.962	0.96192	0.96047	0.86159	0.86014
43.8113	1.0153	0.22353	0.44705	0.89411	1.3412	1.7882	2.2353	2.6823	3.1294	3.5764	4.0235	4.4705	4.9176	5.3646	5.8117	6.2588	6.7058	7.1529	7.5999	8.047	8.494	8.9411	9.3881	9.8352	10.2822	10.7293	11.1763	11.6234	12.0704	12.5175	12.9646	13.4116	13.8587	14.3057	14.7528	14.9763	15.1998	15.6469	16.0939	16.541	16.988	17.4351	17.8821	18.3292	18.7763	19.2233	19.6704	20.1174	20.5645
43.8113	1.0153	0.054707	0.10939	0.25974	0.31015	0.40899	0.46148	0.50785	0.56132	0.56225	0.61069	0.65917	0.71444	0.76292	0.76381	0.80852	0.81413	0.81405	0.81397	0.86163	0.86251	0.86425	0.86505	0.86407	0.91271	0.91525	0.91429	0.91421	0.91244	0.8636	0.86352	0.95862	0.96511	0.96421	1.0114	1.0153	1.0144	1.0143	1.015	1.0141	0.96363	0.96058	0.91377	0.91295	0.91358	0.91348	0.91268	0.91259	0.91319
54.8607	1.0206	0.2799	0.5598	1.1196	1.6794	2.2392	2.799	3.3588	3.9186	4.4784	5.0382	5.598	6.1578	6.7176	7.2774	7.8372	8.3971	8.9569	9.5167	10.0765	10.6363	11.1961	11.7559	12.3157	12.8755	13.4353	13.9951	14.5549	15.1147	15.6745	16.2343	16.7941	17.074	17.3539	17.9137	18.4735	19.0333	19.5931	20.1529	20.7127	21.2725	21.8323	22.3921	22.9519	23.5117	24.0715	24.6313	25.1912	25.751
54.8607	1.0206	0.055403	0.15664	0.2436	0.28953	0.30612	0.41678	0.5133	0.57322	0.62842	0.68126	0.75937	0.76627	0.77536	0.8259	0.85381	0.86735	0.8212	0.83007	0.88059	0.88046	1.0014	0.93314	0.91771	0.83165	0.86915	0.87989	0.88192	0.92599	0.93231	0.93217	0.96998	1.0206	0.98032	0.96774	0.91503	0.90681	0.87464	0.86027	0.90276	0.88044	0.87828	0.92075	0.97925	0.96529	0.87981	0.86598	0.82895	0.86777
46.3861	1.1283	0.23666	0.47333	0.94665	1.42	1.8933	2.3666	2.84	3.3133	3.7866	4.2599	4.7333	5.2066	5.6799	6.1533	6.6266	7.0999	7.5732	8.0466	8.5199	8.9932	9.4665	9.9399	10.4132	10.8865	11.3599	11.8332	12.3065	12.7798	13.2532	13.7265	14.1998	14.6731	15.1465	15.6198	16.0931	16.5665	17.0398	17.5131	17.9864	18.4598	18.9331	19.4064	19.8797	20.3531	20.8264	21.2997	21.7731	22.2464
46.3861	1.1283	0.056581	0.15446	0.30888	0.41226	0.41768	0.51828	0.5209	0.52081	0.61876	0.62266	0.66309	0.72318	0.72309	0.77527	0.77517	0.82228	0.82473	0.87686	0.87676	0.82446	0.77459	0.91891	0.92736	0.96863	0.97816	0.97806	0.97795	0.97668	0.97774	1.0286	1.0285	1.0272	1.0283	1.0281	1.028	1.0268	1.0278	1.0787	1.0786	1.0774	1.0784	1.0783	1.0781	1.077	1.0779	1.0778	1.0777	1.0766
31.1351	1.5398	0.15885	0.3177	0.63541	0.95311	1.2708	1.5885	1.9062	2.2239	2.5416	2.8593	3.177	3.4948	3.8125	4.1302	4.4479	4.7656	5.0833	5.401	5.7187	6.0364	6.3541	6.6718	6.9895	7.3072	7.6249	7.9426	8.2603	8.578	8.8957	9.2134	9.5311	9.8488	10.1666	10.4843	10.802	11.1197	11.4374	11.7551	12.0728	12.3905	12.7082	13.0259	13.3436	13.6613	13.979	14.2967	14.6144	14.9321
31.1351	1.5398	0.15648	0.20627	0.21192	0.31431	0.41669	0.46088	0.46783	0.51898	0.57017	0.57012	0.61718	0.62125	0.62121	0.62116	0.67229	0.77335	0.87698	0.92815	0.97926	0.9792	1.0802	1.1326	1.1326	1.1824	1.1837	1.2284	1.2348	1.2347	1.2346	1.287	1.3306	1.3368	1.3367	1.3367	1.3366	1.3877	1.3889	1.3876	1.4327	1.3876	1.3875	1.4386	1.4385	1.4849	1.4396	1.4384	1.486	1.4894
19.4296	0.70816	0.099131	0.19826	0.39652	0.59478	0.79305	0.99131	1.1896	1.3878	1.5861	1.7844	1.9826	2.1809	2.3791	2.5774	2.7757	2.9739	3.1722	3.3704	3.5687	3.767	3.9652	4.1635	4.3618	4.56	4.7583	4.9565	5.1548	5.3531	5.5513	5.7496	5.9478	6.1461	6.3444	6.5426	6.6418	6.7409	6.9391	7.1374	7.3357	7.5339	7.7322	7.9305	8.1287	8.327	8.5252	8.7235	8.9218	9.12
19.4296	0.70816	0.052475	0.10258	0.10731	0.1073	0.15266	0.10728	0.15501	0.155	0.2051	0.20509	0.20275	0.30062	0.25753	0.25518	0.30759	0.30757	0.30755	0.35765	0.40774	0.40772	0.45781	0.5033	0.50788	0.55338	0.50788	0.55339	0.55795	0.55793	0.60574	0.65583	0.65809	0.70138	0.65808	0.70592	0.70816	0.70813	0.70811	0.70808	0.70357	0.6602	0.65794	0.70132	0.708	0.70798	0.70795	0.70127	0.70573	0.70792
37.1428	0.91593	0.1895	0.37901	0.75802	1.137	1.516	1.895	2.274	2.6531	3.0321	3.4111	3.7901	4.1691	4.5481	4.9271	5.3061	5.6851	6.0641	6.4431	6.8221	7.2012	7.5802	7.9592	8.3382	8.7172	9.0962	9.4752	9.8542	10.2332	10.6122	10.9912	11.3702	11.7493	12.1283	12.5073	12.8863	13.2653	13.4548	13.6443	14.0233	14.4023	14.7813	15.1603	15.5393	15.9183	16.2974	16.6764	17.0554	17.4344
37.1428	0.91593	0.055757	0.11327	0.21227	0.25735	0.40327	0.45367	0.60486	0.65873	0.70912	0.76124	0.76635	0.76628	0.81493	0.81657	0.8165	0.81643	0.81637	0.86337	0.86665	0.86658	0.86651	0.86644	0.8582	0.81756	0.81749	0.86782	0.86774	0.86767	0.86759	0.86592	0.91467	0.91461	0.86576	0.81535	0.81528	0.81521	0.91593	0.91433	0.86545	0.86538	0.86531	0.76456	0.76449	0.76442	0.80877	0.81615	0.81314	0.75834
25.7534	0.96904	0.1314	0.26279	0.52558	0.78837	1.0512	1.314	1.5767	1.8395	2.1023	2.3651	2.6279	2.8907	3.1535	3.4163	3.6791	3.9419	4.2046	4.4674	4.7302	4.993	5.2558	5.5186	5.7814	6.0442	6.307	6.5698	6.8325	7.0953	7.3581	7.6209	7.8837	8.1465	8.4093	8.6721	8.9349	9.1977	9.4604	9.7232	9.986	10.2488	10.5116	10.7744	11.0372	11.3	11.5628	11.8256	12.0884	12.3511
25.7534	0.96904	0.10165	0.10436	0.20869	0.25949	0.30761	0.36108	0.40655	0.46265	0.46131	0.4626	0.46257	0.51334	0.56414	0.66057	0.71652	0.7152	0.71646	0.7672	0.76717	0.81669	0.81792	0.81788	0.81659	0.81781	0.8686	0.86856	0.86852	0.86848	0.86844	0.86841	0.86837	0.86833	0.8683	0.86826	0.86822	0.86818	0.91537	0.91773	0.91888	0.91884	0.91412	0.91881	0.86801	0.86798	0.86794	0.86791	0.86787	0.86783
22.9811	0.75498	0.11725	0.2345	0.469	0.7035	0.93801	1.1725	1.407	1.6415	1.876	2.1105	2.345	2.5795	2.814	3.0485	3.283	3.5175	3.752	3.8693	3.9865	4.221	4.4555	4.69	4.9245	5.159	5.3935	5.628	5.8625	6.097	6.3315	6.566	6.8005	7.035	7.2695	7.504	7.7385	7.973	8.2075	8.442	8.6765	8.911	9.1456	9.3801	9.6146	9.8491	10.0836	10.3181	10.5526	10.7871
22.9811	0.75498	0.10159	0.10529	0.20317	0.30106	0.35459	0.4543	0.54852	0.55399	0.55579	0.55576	0.60016	0.60558	0.60374	0.60552	0.64817	0.65354	0.75143	0.75498	0.75494	0.74959	0.70328	0.70501	0.70498	0.70495	0.70492	0.75476	0.75472	0.75469	0.75465	0.75462	0.75459	0.75455	0.7528	0.70295	0.75278	0.75446	0.75442	0.75439	0.75436	0.75094	0.70448	0.70444	0.70441	0.70438	0.69934	0.6545	0.6528	0.70096
34.4848	0.86266	0.17594	0.35189	0.70377	1.0557	1.4075	1.7594	2.1113	2.4632	2.8151	3.167	3.5189	3.8707	4.2226	4.5745	4.9264	5.2783	5.6302	5.8061	5.9821	6.3339	6.6858	7.0377	7.3896	7.7415	8.0934	8.4453	8.7971	9.149	9.5009	9.8528	10.2047	10.5566	10.9085	11.2603	11.6122	11.9641	12.316	12.6679	13.0198	13.3717	13.7235	14.0754	14.4273	14.7792	15.1311	15.483	15.8349	16.1867
34.4848	0.86266	0.10353	0.15824	0.30755	0.40513	0.41096	0.45537	0.5114	0.6047	0.61187	0.66066	0.66204	0.66198	0.71217	0.75395	0.81117	0.8125	0.85717	0.86266	0.81231	0.81225	0.8054	0.7619	0.85693	0.86228	0.86221	0.86081	0.86208	0.86201	0.86195	0.6106	0.5603	0.61048	0.60914	0.70702	0.70953	0.70822	0.80366	0.76096	0.7609	0.80362	0.81102	0.85382	0.86115	0.85501	0.80599	0.76056	0.7605	0.76043
45.8394	1.067	0.23387	0.46775	0.9355	1.4032	1.871	2.3387	2.8065	3.2742	3.742	4.2097	4.6775	5.1452	5.613	6.0807	6.5485	7.0162	7.484	7.9517	8.4195	8.8872	9.355	9.8227	10.2905	10.7582	11.226	11.6937	12.1615	12.6292	13.097	13.5647	14.0325	14.5002	14.968	15.4357	15.9035	16.3712	16.8389	17.3067	17.7744	18.2422	18.7099	19.1777	19.6454	19.8793	20.1132	20.5809	21.0487	21.5164
45.8394	1.067	0.15613	0.16049	0.21099	0.26043	0.31092	0.41306	0.45829	0.56252	0.66048	0.71509	0.81511	0.85954	0.86154	0.86151	0.86739	0.91689	0.95382	0.91294	0.8671	0.86605	0.90905	0.86223	0.81531	0.81613	0.86655	0.91613	0.96395	0.96216	0.96648	0.96725	0.96715	0.9662	0.96361	0.91633	0.91541	0.9137	0.86552	0.96413	0.96644	1.0153	1.0168	1.0159	1.0166	1.067	1.0646	1.0163	1.0162	1.0153
32.7359	1.1708	0.16702	0.33404	0.66808	1.0021	1.3362	1.6702	2.0042	2.3383	2.6723	3.0064	3.3404	3.6744	4.0085	4.3425	4.6766	5.0106	5.3446	5.6787	6.0127	6.3468	6.6808	7.0148	7.3489	7.6829	8.017	8.351	8.685	9.0191	9.3531	9.6872	10.0212	10.3552	10.6893	11.0233	11.3574	11.6914	12.0254	12.3595	12.6935	13.0276	13.3616	13.6956	14.0297	14.3637	14.6978	15.0318	15.3658	15.6999
32.7359	1.1708	0.15342	0.15615	0.30771	0.35943	0.40756	0.4111	0.45748	0.51267	0.51263	0.51259	0.51255	0.60988	0.66239	0.71236	0.76235	0.76649	0.76644	0.81313	0.81718	0.81713	0.8639	0.86787	0.8686	0.86775	0.96704	0.96933	0.96928	1.0178	1.0208	1.0199	1.0199	1.0198	1.0198	1.0204	1.0197	1.0196	1.0195	1.0195	1.0201	1.0201	1.0193	1.0193	1.07	1.0706	1.1193	1.1206	1.1205	1.1205
25.6786	1.2786	0.13101	0.26203	0.52405	0.78608	1.0481	1.3101	1.5722	1.8342	2.0962	2.3582	2.6203	2.8823	3.1443	3.4063	3.6684	3.9304	4.1924	4.4544	4.7165	4.9785	5.2405	5.5026	5.7646	6.0266	6.2886	6.5507	6.8127	7.0747	7.3367	7.5988	7.8608	8.1228	8.3848	8.6469	8.9089	9.1709	9.433	9.695	9.957	10.219	10.4811	10.7431	11.0051	11.2671	11.5292	11.7912	12.0532	12.3152
25.6786	1.2786	0.10319	0.10528	0.30851	0.35751	0.36162	0.3616	0.41163	0.46267	0.46366	0.46363	0.51166	0.56569	0.61674	0.66383	0.71881	0.81795	0.82086	0.82082	0.87181	0.87177	0.92277	0.97381	0.97377	0.97373	0.97369	1.0247	1.0247	1.0246	1.0246	1.072	1.0756	1.0756	1.0755	1.0755	1.1247	1.1265	1.1264	1.1264	1.1263	1.1263	1.1262	1.1773	1.1764	1.1262	1.1261	1.1269	1.1771	1.1771
23.6918	0.75465	0.12088	0.24175	0.48351	0.72526	0.96701	1.2088	1.4505	1.6923	1.934	2.1758	2.4175	2.6593	2.901	3.1428	3.3845	3.6263	3.868	4.1098	4.3515	4.5933	4.8351	5.0768	5.3186	5.5603	5.8021	6.0438	6.2856	6.5273	6.7691	7.0108	7.2526	7.4943	7.7361	7.9778	8.2196	8.4613	8.7031	8.9448	9.1866	9.4284	9.5492	9.6701	9.9119	10.1536	10.3954	10.6371	10.8789	11.1206
23.6918	0.75465	0.053319	0.14978	0.20646	0.25299	0.25634	0.30623	0.25628	0.20468	0.1564	0.19966	0.20132	0.1547	0.15633	0.19966	0.20621	0.20455	0.20453	0.15461	0.20289	0.20449	0.20609	0.25276	0.25436	0.15453	0.20603	0.24955	0.2559	0.30104	0.35095	0.45545	0.50378	0.60356	0.6519	0.65499	0.70022	0.65497	0.70022	0.70483	0.7048	0.75315	0.75465	0.74853	0.65482	0.64874	0.60488	0.60484	0.60481	0.60478
36.3122	0.87001	0.18527	0.37053	0.74106	1.1116	1.4821	1.8527	2.2232	2.5937	2.9643	3.3348	3.7053	4.0759	4.4464	4.8169	5.1875	5.558	5.9285	6.299	6.6696	7.0401	7.4106	7.7812	8.1517	8.5222	8.8928	9.078	9.2633	9.6338	10.0044	10.3749	10.7454	11.116	11.4865	11.857	12.2276	12.5981	12.9686	13.3392	13.7097	14.0802	14.4508	14.8213	15.1918	15.5624	15.9329	16.3034	16.674	17.0445
36.3122	0.87001	0.052449	0.058411	0.15732	0.16322	0.20576	0.26403	0.35902	0.36483	0.41522	0.46563	0.55681	0.5664	0.56634	0.6672	0.76611	0.76795	0.76788	0.7697	0.76776	0.81814	0.81807	0.81801	0.85913	0.86832	0.86825	0.87001	0.85901	0.81765	0.81758	0.8679	0.86783	0.86776	0.86769	0.81724	0.81894	0.81887	0.81704	0.86038	0.86733	0.86726	0.86546	0.86371	0.8671	0.86874	0.86356	0.81822	0.81646	0.81639
40.3651	1.0628	0.20594	0.41189	0.82378	1.2357	1.6476	2.0594	2.4713	2.8832	3.2951	3.707	4.1189	4.5308	4.9427	5.3546	5.7664	6.1783	6.5902	7.0021	7.414	7.8259	8.2378	8.6497	9.0616	9.4734	9.8853	10.2972	10.7091	11.121	11.5329	11.9448	12.3567	12.5626	12.7686	13.1804	13.5923	14.0042	14.4161	14.828	15.2399	15.6518	16.0637	16.4756	16.8874	17.2993	17.7112	18.1231	18.535	18.9469
40.3651	1.0628	0.057127	0.10597	0.26075	0.35638	0.3707	0.52133	0.56813	0.66584	0.72476	0.77159	0.77755	0.86728	0.87918	0.87909	0.87902	0.87893	0.92781	0.92968	0.92959	0.97848	0.98033	0.97832	1.0234	0.97822	0.92919	0.97432	0.97992	0.97984	1.0269	1.0306	1.0305	1.0628	1.0304	1.0193	0.97751	0.97925	0.97915	0.97907	0.97898	1.0244	1.0208	1.0297	1.0296	1.0295	1.0171	0.97848	1.0223	0.97144
29.8904	0.90556	0.1525	0.305	0.61001	0.91501	1.22	1.525	1.83	2.135	2.44	2.745	3.05	3.355	3.6601	3.9651	4.2701	4.5751	4.8801	5.1851	5.4901	5.7951	6.1001	6.4051	6.7101	6.8626	7.0151	7.3201	7.6251	7.9301	8.2351	8.5401	8.8451	9.1501	9.4551	9.7601	10.0651	10.3702	10.6752	10.9802	11.2852	11.5902	11.8952	12.2002	12.5052	12.8102	13.1152	13.4202	13.7252	14.0302
29.8904	0.90556	0.052738	0.099934	0.20262	0.34976	0.40246	0.40381	0.40516	0.55098	0.55635	0.60226	0.60624	0.65619	0.65614	0.70475	0.74943	0.75597	0.75591	0.80455	0.8058	0.80064	0.80703	0.84929	0.89925	0.90556	0.90552	0.90546	0.89917	0.85171	0.85419	0.85538	0.85534	0.85528	0.85523	0.90031	0.85518	0.85513	0.80515	0.80511	0.80506	0.80501	0.85375	0.85488	0.85482	0.85477	0.85473	0.90349	0.90458	0.90454
37.5082	1.0724	0.19137	0.38274	0.76547	1.1482	1.5309	1.9137	2.2964	2.6792	3.0619	3.4446	3.8274	4.2101	4.5928	4.9756	5.3583	5.741	6.1238	6.5065	6.8893	7.272	7.6547	8.0375	8.2288	8.4202	8.8029	9.1857	9.5684	9.9511	10.3339	10.7166	11.0994	11.4821	11.8648	12.2476	12.6303	13.013	13.3958	13.7785	14.1612	14.544	14.9267	15.3095	15.6922	16.0749	16.4577	16.8404	17.2231	17.6059
37.5082	1.0724	0.052949	0.25362	0.44321	0.54368	0.44063	0.34583	0.262	0.40709	0.55492	0.61332	0.61873	0.56849	0.57114	0.61586	0.67142	0.72156	0.76901	0.81378	0.86662	0.95891	0.97218	1.0645	1.0724	1.0697	1.0194	0.97181	0.95602	0.92148	0.9214	0.91094	0.91869	0.92121	0.92112	0.9159	0.91844	1.006	0.97109	0.97101	1.0211	1.0084	1.021	1.0058	0.86791	0.86783	0.87025	0.86022	0.81996	0.80998
50.2419	1.1716	0.25634	0.51267	1.0253	1.538	2.0507	2.5634	3.076	3.5887	4.1014	4.6141	5.1267	5.6394	6.1521	6.6647	7.1774	7.6901	8.2028	8.7154	9.2281	9.7408	10.2535	10.7661	11.2788	11.7915	12.3041	12.8168	13.3295	13.8422	14.3548	14.8675	15.3802	15.8929	16.4055	16.9182	17.4309	17.9435	18.1999	18.4562	18.9689	19.4816	19.9942	20.5069	21.0196	21.5323	22.0449	22.5576	23.0703	23.5829
50.2419	1.1716	0.055708	0.15307	0.25427	0.30988	0.36043	0.50601	0.56766	0.70957	0.75894	0.76855	0.76964	0.81064	0.82002	0.81874	0.81979	0.85992	0.87016	0.96332	0.96555	0.96884	1.0138	1.0203	1.0632	1.0654	1.0717	1.0621	1.0663	1.0198	1.0207	1.0196	1.068	1.0699	1.0708	1.164	1.1212	1.1639	1.1716	1.1705	1.1676	1.1132	1.07	1.1159	1.1203	1.1175	1.0625	1.0189	1.0188	1.0186
51.6044	1.2728	0.26329	0.52658	1.0532	1.5797	2.1063	2.6329	3.1595	3.686	4.2126	4.7392	5.2658	5.7923	6.3189	6.8455	7.3721	7.8986	8.4252	8.9518	9.4784	10.0049	10.5315	11.0581	11.5847	12.1112	12.6378	13.1644	13.691	14.2175	14.7441	15.2707	15.7973	16.3238	16.8504	17.377	17.9036	18.4301	18.9567	19.4833	20.0099	20.5365	21.063	21.5896	22.1162	22.6428	23.1693	23.6959	24.2225	24.7491
51.6044	1.2728	0.15877	0.25891	0.36058	0.42055	0.51606	0.57287	0.57276	0.62346	0.62187	0.67406	0.72479	0.72467	0.72312	0.72445	0.67348	0.77075	0.86391	0.87645	0.87633	0.92698	0.97764	0.97751	0.97738	1.0267	1.0681	1.0787	1.0785	1.0784	1.129	1.1289	1.1237	1.027	1.0702	1.0776	1.1282	1.1281	1.1279	1.1689	1.1737	1.1276	1.1275	1.1273	1.1733	1.1778	1.2204	1.2261	1.1775	1.1684
34.6786	1.5908	0.17693	0.35386	0.70773	1.0616	1.4155	1.7693	2.1232	2.477	2.8309	3.1848	3.5386	3.8925	4.2464	4.6002	4.9541	5.308	5.6618	6.0157	6.3695	6.7234	7.0773	7.4311	7.785	8.1389	8.4927	8.8466	9.2005	9.5543	9.9082	10.262	10.6159	10.9698	11.3236	11.6775	12.0314	12.3852	12.7391	13.093	13.4468	13.8007	14.1545	14.5084	14.8623	15.2161	15.57	15.9239	16.2777	16.6316
34.6786	1.5908	0.15492	0.20446	0.265	0.31294	0.36715	0.41667	0.46001	0.46771	0.4692	0.46762	0.51412	0.51865	0.56518	0.66436	0.77549	0.77394	0.92422	0.97968	1.0803	1.0817	1.1328	1.1838	1.2319	1.2347	1.2332	1.2346	1.2828	1.2856	1.2855	1.3281	1.3364	1.3364	1.328	1.3294	1.3362	1.3831	1.3872	1.4328	1.4381	1.4367	1.4379	1.4876	1.4863	1.4378	1.4809	1.4887	1.4887	1.4886
26.3671	1.0021	0.13453	0.26905	0.5381	0.80716	1.0762	1.3453	1.6143	1.8834	2.1524	2.4215	2.6905	2.9596	3.2286	3.4977	3.7667	4.0358	4.3048	4.5739	4.8429	5.112	5.381	5.6501	5.9192	6.1882	6.4573	6.7263	6.9954	7.2644	7.5335	7.8025	8.0716	8.3406	8.6097	8.8787	9.1478	9.4168	9.6859	9.9549	10.0895	10.224	10.493	10.7621	11.0311	11.3002	11.5693	11.8383	12.1074	12.3764
26.3671	1.0021	0.054701	0.11177	0.11175	0.10935	0.10932	0.1093	0.10927	0.15917	0.15915	0.15912	0.20901	0.20898	0.25887	0.25884	0.25881	0.30868	0.44912	0.45833	0.50818	0.55803	0.55799	0.60558	0.70761	0.75294	0.80282	0.85044	0.90486	0.90933	0.90928	0.90924	0.90919	0.90914	0.90909	0.85918	0.85914	0.85909	0.95886	0.95881	1.0021	0.95877	0.90886	0.95654	0.90232	0.90883	0.90661	0.85455	0.80897	0.80892
28.0569	0.81065	0.14315	0.2863	0.57259	0.85889	1.1452	1.4315	1.7178	2.0041	2.2904	2.5767	2.863	3.1492	3.4355	3.7218	4.0081	4.2944	4.5807	4.867	5.1533	5.4396	5.7259	6.0122	6.2985	6.5848	6.8711	7.0142	7.1574	7.4437	7.73	8.0163	8.3026	8.5889	8.8751	9.1614	9.4477	9.734	10.0203	10.3066	10.5929	10.8792	11.1655	11.4518	11.7381	12.0244	12.3107	12.597	12.8833	13.1696
28.0569	0.81065	0.0029817	0.0074471	0.0059366	0.20396	0.55729	0.55874	0.60459	0.56016	0.55867	0.56008	0.56004	0.55856	0.55996	0.55992	0.55846	0.55984	0.60441	0.60862	0.65884	0.71044	0.709	0.75644	0.76057	0.75915	0.76048	0.81065	0.80924	0.81055	0.76025	0.70592	0.60945	0.60941	0.65825	0.65953	0.75469	0.75867	0.75601	0.75209	0.70839	0.7547	0.75985	0.80747	0.81	0.80996	0.80864	0.75967	0.75962	0.70808
41.758	0.97262	0.21305	0.4261	0.8522	1.2783	1.7044	2.1305	2.5566	2.9827	3.4088	3.8349	4.261	4.6871	5.1132	5.5393	5.9654	6.3915	6.8176	7.2437	7.6698	8.0959	8.522	8.9481	9.3742	9.8003	10.2264	10.6525	10.8656	11.0786	11.5048	11.9309	12.357	12.7831	13.2092	13.6353	14.0614	14.4875	14.9136	15.3397	15.7658	16.1919	16.618	17.0441	17.4702	17.8963	18.3224	18.7485	19.1746	19.6007
41.758	0.97262	0.10738	0.20637	0.31784	0.41884	0.46929	0.51564	0.51969	0.57013	0.61652	0.67103	0.67095	0.72339	0.7233	0.70921	0.77167	0.82013	0.82203	0.82195	0.82186	0.82177	0.82169	0.8216	0.91671	0.92435	0.92425	0.92225	0.97262	0.97253	0.97056	0.92189	0.9218	0.92171	0.92161	0.91969	0.87283	0.87273	0.87263	0.9085	0.92114	0.96433	0.97145	0.91379	0.87039	0.8703	0.87021	0.87188	0.86307	0.91003
53.4568	1.2288	0.27274	0.54548	1.091	1.6364	2.1819	2.7274	3.2729	3.8183	4.3638	4.9093	5.4548	6.0003	6.5457	7.0912	7.6367	8.1822	8.7276	9.2731	9.8186	10.3641	10.9096	11.455	12.0005	12.546	13.0915	13.6369	14.1824	14.7279	15.2734	15.8189	16.3643	16.9098	17.4553	18.0008	18.5462	19.0917	19.6372	20.1827	20.7282	21.0009	21.2736	21.8191	22.3646	22.9101	23.4555	24.001	24.5465	25.092
53.4568	1.2288	0.15564	0.20807	0.25878	0.36527	0.50746	0.52237	0.61383	0.62363	0.61212	0.62344	0.66762	0.71188	0.71665	0.72292	0.72439	0.81632	0.87167	0.91923	0.97144	0.97747	1.0266	1.0757	1.0696	1.1158	1.1203	1.0783	1.1694	1.1723	1.1287	1.1736	1.1299	1.1692	1.1705	1.1691	1.128	1.1279	1.1277	1.1715	1.2235	1.2288	1.1793	1.218	1.1791	1.2283	1.2282	1.1267	1.0759	1.0708
35.0342	1.5365	0.17875	0.35749	0.71498	1.0725	1.43	1.7875	2.1449	2.5024	2.8599	3.2174	3.5749	3.9324	4.2899	4.6474	5.0049	5.3624	5.7199	6.0774	6.4348	6.7923	7.1498	7.5073	7.8648	8.2223	8.5798	8.9373	9.2948	9.6523	10.0098	10.3673	10.7247	11.0822	11.4397	11.7972	12.1547	12.5122	12.8697	13.2272	13.5847	13.9422	14.2997	14.6571	15.0146	15.3721	15.7296	16.0871	16.4446	16.8021
35.0342	1.5365	0.05104	0.15463	0.25971	0.36176	0.41278	0.41722	0.46819	0.51179	0.51766	0.57009	0.57003	0.56998	0.67056	0.76823	0.8178	0.82491	0.8759	0.92546	0.92541	0.97498	0.97772	1.0217	1.0796	1.1251	1.1305	1.1304	1.1787	1.2833	1.3275	1.3342	1.3341	1.334	1.3339	1.3326	1.279	1.2828	1.2827	1.3337	1.3336	1.3335	1.4354	1.434	1.4837	1.4812	1.3842	1.3841	1.384	1.3839
28.0957	0.7663	0.14335	0.28669	0.57338	0.86007	1.1468	1.4335	1.7201	2.0068	2.2935	2.5802	2.8669	3.1536	3.4403	3.727	4.0137	4.3004	4.5871	4.8737	5.1604	5.4471	5.7338	6.0205	6.3072	6.5939	6.8806	7.1673	7.454	7.7407	8.0274	8.314	8.6007	8.8874	9.1741	9.4608	9.7475	10.0342	10.3209	10.4642	10.6076	10.8943	11.181	11.4676	11.7543	12.041	12.3277	12.6144	12.9011	13.1878
28.0957	0.7663	0.056366	0.103	0.1127	0.11591	0.16254	0.20594	0.21558	0.259	0.30245	0.31524	0.3523	0.312	0.35229	0.34911	0.36181	0.41166	0.45201	0.46464	0.51132	0.56117	0.66091	0.71076	0.70762	0.71385	0.74806	0.7138	0.70441	0.7044	0.74805	0.76354	0.7604	0.7136	0.69813	0.66366	0.7135	0.71345	0.76022	0.7663	0.75098	0.7133	0.74792	0.71324	0.76004	0.75093	0.71314	0.70103	0.70102	0.71304
40.201	1.0196	0.20511	0.41021	0.82043	1.2306	1.6409	2.0511	2.4613	2.8715	3.2817	3.6919	4.1021	4.5124	4.9226	5.3328	5.743	5.9481	6.1532	6.5634	6.9736	7.3839	7.7941	8.2043	8.6145	9.0247	9.4349	9.8451	10.2553	10.6656	11.0758	11.486	11.8962	12.3064	12.7166	13.1268	13.5371	13.9473	14.3575	14.7677	15.1779	15.5881	15.9983	16.4086	16.8188	17.229	17.6392	18.0494	18.4596	18.8698
40.201	1.0196	0.10504	0.11014	0.21127	0.26053	0.41224	0.50836	0.60702	0.61563	0.66371	0.76721	0.81768	0.8164	0.86807	0.8668	0.962	1.0196	1.0183	0.9182	0.91697	0.91804	0.91795	0.96726	0.96831	0.96711	1.0187	1.0186	0.96682	0.96783	0.96774	0.96766	0.96545	0.91593	0.91691	0.86626	0.86515	0.86611	0.86602	0.86595	0.90935	0.91533	0.95985	0.91621	0.91614	0.91508	0.86452	0.8654	0.81199	0.76332
11.2349	0.81564	0.057321	0.11464	0.22928	0.34393	0.45857	0.57321	0.68785	0.80249	0.91713	1.0318	1.1464	1.2611	1.3757	1.4903	1.605	1.7196	1.8343	1.9489	2.0636	2.1782	2.2928	2.4075	2.5221	2.6368	2.7514	2.866	2.9807	3.0953	3.21	3.3246	3.4393	3.5539	3.6685	3.7832	3.8978	4.0125	4.1271	4.2417	4.3564	4.471	4.5857	4.7003	4.815	4.9296	5.0442	5.1589	5.2735	5.3882
11.2349	0.81564	0.0010329	0.05296	0.051924	0.051922	0.15371	0.1537	0.1537	0.20459	0.20459	0.25447	0.25548	0.25548	0.25547	0.25547	0.25546	0.30636	0.30635	0.30735	0.30634	0.30634	0.30633	0.30633	0.30632	0.30632	0.35719	0.35817	0.50982	0.50981	0.50981	0.5098	0.61058	0.61155	0.61154	0.6125	0.61249	0.61152	0.61151	0.6115	0.61149	0.61149	0.61148	0.61242	0.61241	0.66231	0.6623	0.66229	0.66228	0.66228
24.8525	0.80461	0.1268	0.2536	0.50719	0.76079	1.0144	1.268	1.5216	1.7752	2.0288	2.2824	2.536	2.7896	3.0432	3.2968	3.5504	3.804	4.0576	4.3111	4.5647	4.8183	5.0719	5.3255	5.5791	5.8327	5.9595	6.0863	6.3399	6.5935	6.8471	7.1007	7.3543	7.6079	7.8615	8.1151	8.3687	8.6223	8.8759	9.1295	9.3831	9.6367	9.8903	10.1439	10.3975	10.6511	10.9047	11.1583	11.4119	11.6655
24.8525	0.80461	0.0026147	0.0052255	0.055151	0.10507	0.10376	0.10503	0.19976	0.20487	0.2535	0.35462	0.45446	0.55051	0.55426	0.65405	0.65402	0.65398	0.65395	0.70382	0.70379	0.75369	0.75488	0.75362	0.75359	0.75355	0.80461	0.80337	0.80333	0.80329	0.80444	0.80322	0.80319	0.80315	0.80428	0.80308	0.80304	0.803	0.80297	0.80293	0.80289	0.80285	0.80282	0.80278	0.80274	0.75284	0.75281	0.80158	0.80265	0.79823
35.7316	1.0085	0.1823	0.36461	0.72922	1.0938	1.4584	1.823	2.1877	2.5523	2.9169	3.2815	3.6461	4.0107	4.3753	4.7399	5.1045	5.4691	5.8337	6.1983	6.563	6.9276	7.2922	7.6568	8.0214	8.386	8.7506	9.1152	9.4798	9.8444	10.209	10.5736	10.756	10.9383	11.3029	11.6675	12.0321	12.3967	12.7613	13.1259	13.4905	13.8551	14.2197	14.5843	14.949	15.3136	15.6782	16.0428	16.4074	16.772
35.7316	1.0085	0.20374	0.2506	0.35085	0.4511	0.5077	0.56428	0.62084	0.75507	0.77435	0.80835	0.81794	0.82111	0.85203	0.8616	0.85523	0.86791	0.87105	0.87414	0.9242	0.94594	0.96167	0.98983	0.96789	0.94912	0.90838	0.87377	0.95225	0.9238	0.9052	0.91444	1.0085	0.96454	0.9205	0.86423	0.808	0.82319	0.86717	0.87015	0.85798	0.86099	0.8229	0.86695	0.86689	0.81674	0.8197	0.86381	0.81367	0.76945
43.4535	1.0705	0.2217	0.4434	0.88681	1.3302	1.7736	2.217	2.6604	3.1038	3.5472	3.9906	4.434	4.8774	5.3208	5.7642	6.2076	6.651	7.0945	7.5379	7.9813	8.4247	8.8681	9.3115	9.7549	10.1983	10.42	10.6417	11.0851	11.5285	11.9719	12.4153	12.8587	13.3021	13.7455	14.1889	14.6323	15.0757	15.5191	15.9625	16.4059	16.8493	17.2927	17.7361	18.1795	18.6229	19.0663	19.5097	19.9531	20.3966
43.4535	1.0705	0.10356	0.20934	0.26105	0.35678	0.41288	0.56258	0.56469	0.61528	0.7133	0.76179	0.81241	0.8682	0.86812	0.9187	0.91861	0.86785	0.91742	0.91834	0.91826	0.91915	0.96678	0.96864	0.96855	0.96847	1.0705	1.0695	1.0187	1.0186	1.0158	1.0673	1.0131	0.96774	0.96852	1.0189	1.018	1.0634	1.0684	1.0692	1.0624	1.0118	0.96693	0.96764	0.96674	0.96665	0.96656	0.96725	0.91654	0.86508
42.8223	1.2254	0.21848	0.43696	0.87392	1.3109	1.7478	2.1848	2.6218	3.0587	3.4957	3.9327	4.3696	4.8066	5.2435	5.6805	6.1175	6.5544	6.9914	7.4284	7.8653	8.3023	8.7392	9.1762	9.6132	10.0501	10.4871	10.9241	11.361	11.798	12.2349	12.6719	13.1089	13.5458	13.9828	14.4198	14.8567	15.2937	15.7306	16.1676	16.6046	17.0415	17.4785	17.9155	18.3524	18.7894	19.2263	19.6633	19.8818	20.1003
42.8223	1.2254	0.10331	0.15496	0.26069	0.3576	0.45847	0.56016	0.56596	0.616	0.61604	0.61607	0.66607	0.71171	0.71782	0.71785	0.71878	0.81685	0.86675	0.96834	0.97294	0.97298	1.0219	1.0238	1.0239	1.0239	1.0689	1.0738	1.0738	1.0748	1.0748	1.1236	1.1257	1.1765	1.1766	1.1766	1.1766	1.2138	1.1756	1.1756	1.1767	1.1767	1.1767	1.126	1.1691	1.1768	1.1768	1.1769	1.2254	1.2243
30.805	1.4842	0.15717	0.31434	0.62867	0.94301	1.2573	1.5717	1.886	2.2004	2.5147	2.829	3.1434	3.4577	3.772	4.0864	4.4007	4.715	5.0294	5.3437	5.6581	5.9724	6.2867	6.6011	6.9154	7.2297	7.5441	7.8584	8.1727	8.4871	8.8014	9.1158	9.4301	9.7444	10.0588	10.3731	10.6874	11.0018	11.3161	11.6304	11.9448	12.2591	12.5735	12.8878	13.2021	13.5165	13.8308	14.1451	14.4595	14.7738
30.805	1.4842	0.10236	0.1557	0.2083	0.31062	0.36175	0.4122	0.51449	0.51514	0.5151	0.56621	0.5655	0.56613	0.56609	0.61719	0.71815	0.7693	0.81853	0.87282	0.92395	0.92389	0.92323	0.9238	0.97371	0.97487	1.0772	1.0765	1.1282	1.1776	1.1793	1.1792	1.1786	1.1791	1.228	1.2302	1.2812	1.2806	1.2811	1.281	1.3321	1.332	1.3314	1.3319	1.3318	1.3318	1.3317	1.3312	1.3311	1.3315
29.027	0.95615	0.1481	0.29619	0.59239	0.88858	1.1848	1.481	1.7772	2.0734	2.3696	2.6657	2.9619	3.2581	3.5543	3.8505	4.1467	4.4429	4.7391	5.0353	5.3315	5.6277	5.9239	6.2201	6.5163	6.8125	7.1087	7.4049	7.7011	7.9972	8.2934	8.5896	8.8858	9.182	9.4782	9.7744	10.0706	10.3668	10.663	10.9592	11.2554	11.4035	11.5516	11.8478	12.144	12.4402	12.7364	13.0326	13.3287	13.6249
29.027	0.95615	0.0043225	0.049849	0.060619	0.10829	0.16025	0.30121	0.35956	0.40086	0.55459	0.59807	0.69983	0.70824	0.75801	0.75795	0.79939	0.80771	0.80767	0.80761	0.85742	0.85736	0.85732	0.85726	0.85926	0.89882	0.90695	0.95268	0.9069	0.90685	0.90679	0.90674	0.90668	0.94247	0.90663	0.95044	0.90658	0.90851	0.90648	0.90839	0.95031	0.95615	0.95415	0.9522	0.95217	0.90621	0.90617	0.90226	0.90419	0.90032
35.4454	0.96931	0.18084	0.36169	0.72337	1.0851	1.4467	1.8084	2.1701	2.5318	2.8935	3.2552	3.6169	3.9786	4.3402	4.7019	5.0636	5.4253	5.787	6.1487	6.5104	6.8721	7.2337	7.5954	7.9571	8.3188	8.6805	9.0422	9.4039	9.7656	10.1272	10.4889	10.6698	10.8506	11.2123	11.574	11.9357	12.2974	12.6591	13.0207	13.3824	13.7441	14.1058	14.4675	14.8292	15.1909	15.5526	15.9142	16.2759	16.6376
35.4454	0.96931	0.10038	0.15057	0.3061	0.40154	0.46404	0.55701	0.66226	0.75774	0.76748	0.76741	0.76738	0.76974	0.75761	0.76723	0.75517	0.76234	0.76708	0.81483	0.8029	0.81239	0.81707	0.86248	0.86948	0.86707	0.91252	0.86697	0.91014	0.86689	0.91702	0.96709	0.96931	0.96694	0.95545	0.8688	0.86645	0.91657	0.9165	0.91868	0.91636	0.91405	0.86608	0.86824	0.85707	0.85483	0.86585	0.86799	0.85914	0.81552
43.0449	0.85996	0.21962	0.43923	0.87847	1.3177	1.7569	2.1962	2.6354	3.0746	3.5139	3.9531	4.3923	4.8316	5.2708	5.71	6.1493	6.5885	7.0277	7.467	7.9062	8.3454	8.7847	9.2239	9.6631	10.1024	10.5416	10.9808	11.4201	11.8593	12.2986	12.7378	13.177	13.6163	14.0555	14.4947	14.934	15.3732	15.8124	16.2517	16.6909	17.1301	17.5694	18.0086	18.2282	18.4478	18.8871	19.3263	19.7655	20.2048
43.0449	0.85996	0.15218	0.20352	0.25424	0.25418	0.30455	0.45644	0.50635	0.50691	0.55727	0.60767	0.65842	0.70891	0.70883	0.75936	0.75928	0.70852	0.70852	0.70845	0.65779	0.75856	0.75881	0.75873	0.80916	0.80911	0.75845	0.75837	0.75831	0.75829	0.70782	0.80895	0.80898	0.80898	0.80901	0.75847	0.7585	0.85968	0.85971	0.80915	0.80918	0.75865	0.75868	0.80938	0.85996	0.85987	0.85989	0.85992	0.80944	0.80964
54.7756	0.88248	0.27947	0.55893	1.1179	1.6768	2.2357	2.7947	3.3536	3.9125	4.4715	5.0304	5.5893	6.1483	6.7072	7.2662	7.8251	8.384	8.943	9.5019	10.0608	10.6198	11.1787	11.7376	12.2966	12.8555	13.4144	13.9734	14.5323	15.0912	15.6502	16.2091	16.768	17.327	17.8859	18.4448	19.0038	19.5627	20.1217	20.6806	21.2395	21.7985	22.3574	22.9163	23.4753	24.0342	24.5931	25.1521	25.711	26.2699
54.7756	0.88248	0.11621	0.20886	0.28009	0.38146	0.45957	0.48275	0.53624	0.63754	0.67092	0.68801	0.73858	0.73843	0.73829	0.73533	0.77187	0.73791	0.78566	0.7661	0.73749	0.73459	0.78788	0.77954	0.7342	0.78745	0.78731	0.76559	0.75747	0.77896	0.77088	0.63468	0.57063	0.55735	0.62118	0.6316	0.66648	0.68464	0.67674	0.63372	0.66112	0.61046	0.60533	0.60533	0.58	0.61035	0.6635	0.66847	0.71911	0.71903
37.9272	1.4846	0.19351	0.38701	0.77402	1.161	1.548	1.9351	2.3221	2.7091	3.0961	3.4831	3.8701	4.2571	4.6441	5.0312	5.4182	5.8052	6.1922	6.5792	6.9662	7.3532	7.7402	8.1273	8.5143	8.9013	9.2883	9.6753	10.0623	10.4493	10.8363	11.2233	11.6104	11.9974	12.3844	12.7714	13.1584	13.5454	13.9324	14.3194	14.7065	15.0935	15.4805	15.8675	16.2545	16.6415	17.0285	17.4155	17.8026	18.1896
37.9272	1.4846	0.10517	0.20644	0.3106	0.36074	0.36356	0.41276	0.46105	0.51679	0.56879	0.56781	0.56775	0.56769	0.61873	0.66976	0.71995	0.76927	0.81862	0.8229	0.92505	0.92498	0.9752	1.0271	1.027	1.0269	1.0268	1.0268	1.0738	1.1288	1.1287	1.1294	1.1286	1.1758	1.1795	1.2305	1.2304	1.2304	1.2806	1.2813	1.2812	1.2811	1.2811	1.281	1.2809	1.3325	1.3318	1.3317	1.3316	1.3315
29.23	0.84619	0.14913	0.29826	0.59653	0.89479	1.1931	1.4913	1.7896	2.0879	2.3861	2.6844	2.9826	3.2809	3.5792	3.8774	4.1757	4.474	4.7722	5.0705	5.3688	5.667	5.9653	6.1144	6.2636	6.5618	6.8601	7.1584	7.4566	7.7549	8.0532	8.3514	8.6497	8.9479	9.2462	9.5445	9.8427	10.141	10.4393	10.7375	11.0358	11.3341	11.6323	11.9306	12.2289	12.5271	12.8254	13.1237	13.4219	13.7202
29.23	0.84619	0.054944	0.10487	0.25466	0.40194	0.45435	0.45929	0.56159	0.6016	0.61145	0.65149	0.6613	0.70629	0.7136	0.7111	0.71105	0.76095	0.75121	0.71095	0.76084	0.7632	0.76074	0.84619	0.76074	0.76068	0.76064	0.76059	0.76054	0.75576	0.75811	0.76043	0.71049	0.71045	0.75798	0.76028	0.79851	0.80085	0.81011	0.76017	0.76012	0.75777	0.75777	0.75773	0.71009	0.71004	0.70999	0.70314	0.70088	0.66001
41.6879	0.8704	0.21269	0.42539	0.85077	1.2762	1.7015	2.1269	2.5523	2.9777	3.4031	3.8285	4.2539	4.6793	5.1046	5.53	5.9554	6.3808	6.8062	7.2316	7.657	8.0824	8.5077	8.9331	9.3585	9.7839	10.2093	10.422	10.6347	11.0601	11.4854	11.9108	12.3362	12.7616	13.187	13.6124	14.0378	14.4632	14.8885	15.3139	15.7393	16.1647	16.5901	17.0155	17.4409	17.8662	18.2916	18.717	19.1424	19.5678
41.6879	0.8704	0.10725	0.1509	0.26693	0.36743	0.46573	0.56405	0.56835	0.61854	0.66226	0.71893	0.71885	0.71876	0.72082	0.72072	0.76881	0.76873	0.81888	0.81879	0.8187	0.81862	0.81853	0.86252	0.86863	0.86651	0.82027	0.8704	0.8703	0.86819	0.85807	0.81181	0.7675	0.76742	0.81164	0.8175	0.81741	0.81539	0.76899	0.7689	0.75723	0.76684	0.76675	0.85187	0.81687	0.76659	0.76651	0.75894	0.76272	0.76826
49.0799	0.96361	0.25041	0.50081	1.0016	1.5024	2.0033	2.5041	3.0049	3.5057	4.0065	4.5073	5.0081	5.509	6.0098	6.5106	7.0114	7.5122	8.013	8.5139	9.0147	9.5155	10.0163	10.5171	11.0179	11.2683	11.5187	12.0196	12.5204	13.0212	13.522	14.0228	14.5236	15.0244	15.5253	16.0261	16.5269	17.0277	17.5285	18.0293	18.5301	19.031	19.5318	20.0326	20.5334	21.0342	21.535	22.0359	22.5367	23.0375
49.0799	0.96361	0.15193	0.15419	0.30605	0.35534	0.40893	0.40842	0.55938	0.60835	0.61107	0.66119	0.70873	0.71164	0.76218	0.76209	0.76199	0.81185	0.81051	0.86302	0.86292	0.86281	0.86271	0.86261	0.96344	0.96361	0.96201	0.91283	0.96335	0.96324	0.86199	0.91166	0.91241	0.96197	0.91118	0.86107	0.8109	0.8108	0.86142	0.86117	0.86107	0.86049	0.81029	0.8102	0.8101	0.80958	0.75934	0.75924	0.7592	0.75904
31.8184	1.2353	0.16234	0.32468	0.64936	0.97403	1.2987	1.6234	1.9481	2.2727	2.5974	2.9221	3.2468	3.5715	3.8961	4.2208	4.5455	4.8702	5.1948	5.5195	5.8442	6.1689	6.4936	6.8182	7.1429	7.4676	7.7923	8.1169	8.4416	8.7663	9.091	9.4157	9.7403	10.065	10.3897	10.7144	11.039	11.3637	11.6884	12.0131	12.3378	12.6624	12.9871	13.3118	13.6365	13.9611	14.2858	14.6105	14.9352	15.2599
31.8184	1.2353	0.10457	0.1144	0.25649	0.27282	0.32016	0.37078	0.42139	0.45577	0.42457	0.42452	0.47513	0.51928	0.59804	0.57631	0.6205	0.66151	0.67746	0.6774	0.72163	0.77542	0.81967	0.87347	0.82912	0.9083	0.8797	0.87964	0.87957	0.93017	0.96511	0.93009	0.93002	0.97751	0.92994	0.97433	0.98046	0.9804	0.98033	0.97105	0.96185	0.96491	0.98017	1.0661	1.0692	1.0813	1.0813	1.0812	1.1166	1.1703
24.6236	1.4306	0.12563	0.25126	0.50252	0.75378	1.005	1.2563	1.5076	1.7588	2.0101	2.2614	2.5126	2.7639	3.0151	3.2664	3.5177	3.7689	4.0202	4.2714	4.5227	4.774	5.0252	5.2765	5.5278	5.779	6.0303	6.2815	6.5328	6.7841	7.0353	7.2866	7.5378	7.7891	8.0404	8.2916	8.5429	8.7942	9.0454	9.2967	9.5479	9.7992	10.0505	10.3017	10.553	10.8042	11.0555	11.3068	11.558	11.8093
24.6236	1.4306	0.10256	0.15427	0.25651	0.35793	0.41015	0.46072	0.56269	0.56348	0.61407	0.61431	0.61453	0.61426	0.61423	0.61445	0.66485	0.6653	0.7166	0.71635	0.71654	0.7163	0.81851	0.86977	0.92028	0.97174	0.9719	1.0733	1.0739	1.1251	1.1249	1.1755	1.1759	1.1759	1.176	1.1758	1.1758	1.1759	1.1757	1.1757	1.1758	1.2265	1.329	1.3288	1.3288	1.3288	1.3287	1.3287	1.3287	1.3795
[truncated: 52 more columns]
