# Supplementary material for: A technique system for the measurement, reconstruction and character extraction of rice plant architecture
Source: PLoS One. 2017 May 30;12(5):e0177205. doi: 10.1371/journal.pone.0177205 (PMC5448746; doi:10.1371/journal.pone.0177205)
Supplement: S2 Data — There four type file in the zip file, SystemData is parameters of paratus, SSP_LCAA correspond to the special position of stem, leafvein correspond to data of leaf midrib curves, leafshape correspond to the data of leaf shape. 101: correspond to neighbor 8 hills of Sample S1 (NSICRc222), 1: correspond to neighbor 8 hills of Sample S2 (NSICRc124H). (ZIP) [file pone.0177205.s008.zip › leafshape11MarG102.xls]

## Sheet: Sheet1
Length	Width	data9	data10	data11	data12	data13	data14	data15	data16	data17	data18	data19	data20	data21	data22	data23	data24	data25	data26	data27	data28	data29	data30	data31	data32	data33	data34	data35	data36	data37	data38	data39	data40	data41	data42	data43	data44	data45	data46	data47	data48	data49	data50	data51	data52	data53	data54	data55	data56
26.6204	0.75791	0.13582	0.27164	0.54327	0.81491	1.0865	1.3582	1.6298	1.9015	2.1731	2.4447	2.7164	2.988	3.2596	3.5313	3.8029	4.0745	4.3462	4.6178	4.8895	5.0253	5.1611	5.4327	5.7044	5.976	6.2476	6.5193	6.7909	7.0625	7.3342	7.6058	7.8775	8.1491	8.4207	8.6924	8.964	9.2356	9.5073	9.7789	10.0505	10.3222	10.5938	10.8655	11.1371	11.4087	11.6804	11.952	12.2236	12.4953
26.6204	0.75791	0.15255	0.20577	0.25596	0.35325	0.35531	0.35533	0.40552	0.40553	0.50588	0.50589	0.5059	0.50591	0.50592	0.50593	0.65322	0.65754	0.75462	0.75789	0.7579	0.75791	0.75682	0.75682	0.75683	0.75684	0.70217	0.60633	0.60294	0.55618	0.55162	0.55617	0.55618	0.55735	0.50721	0.60046	0.55733	0.6051	0.60629	0.6063	0.60631	0.65403	0.65643	0.70534	0.75302	0.75666	0.65517	0.60626	0.60504	0.55739
32.4386	1.0659	0.1655	0.33101	0.66201	0.99302	1.324	1.655	1.986	2.317	2.648	2.9791	3.3101	3.6411	3.9721	4.3031	4.6341	4.9651	5.2961	5.6271	5.9581	6.2891	6.6201	6.9511	7.2821	7.6131	7.9441	8.2751	8.6061	8.9372	9.2682	9.5992	9.9302	10.2612	10.4267	10.5922	10.9232	11.2542	11.5852	11.9162	12.2472	12.5782	12.9092	13.2402	13.5712	13.9022	14.2332	14.5643	14.8953	15.2263
32.4386	1.0659	0.15584	0.16048	0.20775	0.30544	0.31001	0.35885	0.36034	0.36181	0.36026	0.36022	0.36018	0.41054	0.45495	0.6105	0.75721	0.76305	0.80902	0.81335	0.90831	0.91549	0.91543	0.91537	0.91388	0.90958	0.80889	0.80748	0.81447	0.81441	0.81435	0.96394	1.0101	1.0605	1.0659	0.96518	0.96512	0.95697	0.9066	0.86291	0.85887	0.76345	0.76339	0.76202	0.76197	0.76062	0.71153	0.65851	0.61199	0.61066
47.7634	1.2237	0.24369	0.48738	0.97476	1.4621	1.9495	2.4369	2.9243	3.4117	3.8991	4.3864	4.8738	5.3612	5.8486	6.336	6.8233	7.3107	7.7981	8.2855	8.7729	9.2603	9.7476	10.235	10.7224	11.2098	11.6972	12.1845	12.6719	13.1593	13.6467	14.1341	14.6215	15.1088	15.3525	15.5962	16.0836	16.571	17.0584	17.5457	18.0331	18.5205	19.0079	19.4953	19.9827	20.47	20.9574	21.4448	21.9322	22.4196
47.7634	1.2237	0.1063	0.2051	0.25573	0.31004	0.40521	0.41487	0.51608	0.56426	0.56656	0.61595	0.61704	0.7113	0.81254	0.87001	0.96443	0.97114	1.015	1.0216	1.0655	1.072	1.1172	1.1182	1.1224	1.1181	1.1202	1.1666	1.1676	1.122	1.1219	1.1654	1.1723	1.2218	1.2237	1.2168	1.1729	1.1718	1.1717	1.1715	1.2165	1.222	1.2218	1.2145	1.1639	1.1701	1.1709	1.1708	1.1655	1.0145
54.9478	1.3779	0.28035	0.56069	1.1214	1.6821	2.2428	2.8035	3.3641	3.9248	4.4855	5.0462	5.6069	6.1676	6.7283	7.289	7.8497	8.4104	8.9711	9.5318	10.0924	10.6531	11.2138	11.7745	12.3352	12.8959	13.4566	14.0173	14.578	14.8583	15.1387	15.6994	16.26	16.8207	17.3814	17.9421	18.5028	19.0635	19.6242	20.1849	20.7456	21.3063	21.867	22.4277	22.9883	23.549	24.1097	24.6704	25.2311	25.7918
54.9478	1.3779	0.25627	0.31126	0.41141	0.51479	0.61732	0.618	0.66878	0.71955	0.77032	0.7702	0.82095	0.82083	0.82066	0.92021	0.97305	1.0747	1.0745	1.1761	1.2268	1.2267	1.2265	1.2264	1.2262	1.226	1.2767	1.2766	1.3278	1.3779	1.3269	1.3272	1.2757	1.2755	1.3262	1.3749	1.3773	1.3766	1.3256	1.3259	1.3253	1.3252	1.325	1.3236	1.3211	1.3211	1.2737	1.2231	1.2226	1.2228
51.7577	1.5861	0.26407	0.52814	1.0563	1.5844	2.1126	2.6407	3.1688	3.697	4.2251	4.7533	5.2814	5.8095	6.3377	6.8658	7.394	7.9221	8.4502	8.9784	9.5065	10.0347	10.5628	11.0909	11.6191	12.1472	12.6754	13.2035	13.7316	14.2598	14.7879	15.316	15.8442	16.3723	16.9005	17.4286	17.9567	18.4849	18.749	19.013	19.5412	20.0693	20.5974	21.1256	21.6537	22.1819	22.71	23.2381	23.7663	24.2944
51.7577	1.5861	0.1052	0.15995	0.26212	0.41043	0.46571	0.51742	0.51731	0.56764	0.56754	0.61919	0.76791	0.77168	0.87373	0.97396	1.0268	1.0267	1.1258	1.1803	1.2306	1.2305	1.282	1.2818	1.2811	1.3316	1.3325	1.434	1.4339	1.4848	1.4842	1.434	1.4334	1.5349	1.5356	1.5355	1.5859	1.5858	1.5861	1.5859	1.5854	1.5852	1.5855	1.5853	1.5341	1.5336	1.5338	1.5337	1.4797	1.431
30.7453	1.2389	0.15686	0.31373	0.62745	0.94118	1.2549	1.5686	1.8824	2.1961	2.5098	2.8235	3.1373	3.451	3.7647	4.0785	4.3922	4.7059	5.0196	5.3334	5.6471	5.9608	6.2745	6.5883	6.902	7.2157	7.5295	7.8432	8.1569	8.4706	8.6275	8.7844	9.0981	9.4118	9.7255	10.0393	10.353	10.6667	10.9805	11.2942	11.6079	11.9216	12.2354	12.5491	12.8628	13.1765	13.4903	13.804	14.1177	14.4315
30.7453	1.2389	0.10444	0.15342	0.20887	0.31328	0.4134	0.41767	0.5135	0.57312	0.57307	0.61993	0.62413	0.62409	0.67098	0.66886	0.62398	0.71789	0.72619	0.82839	0.92851	0.97755	0.98163	1.0818	1.1267	1.1348	1.1368	1.1838	1.1858	1.2288	1.2389	1.2388	1.2367	1.1856	1.2307	1.2386	1.2306	1.1854	1.2247	1.1853	1.1833	1.1341	1.2266	1.2363	1.2285	1.2343	1.2362	1.2361	1.2265	1.1868
12.6251	0.41013	0.064414	0.12883	0.25765	0.38648	0.51531	0.64414	0.77296	0.90179	1.0306	1.1594	1.2883	1.4171	1.5459	1.6748	1.8036	1.9324	1.9968	2.0612	2.1901	2.3189	2.4477	2.5765	2.7054	2.8342	2.963	3.0919	3.2207	3.3495	3.4783	3.6072	3.736	3.8648	3.9936	4.1225	4.2513	4.3801	4.5089	4.6378	4.7666	4.8954	5.0243	5.1531	5.2819	5.4107	5.5396	5.6684	5.7972	5.926
12.6251	0.41013	0.0022405	0.00448	0.15216	0.15663	0.20288	0.25805	0.25804	0.2558	0.25802	0.30429	0.35502	0.35945	0.35722	0.35943	0.40793	0.40793	0.41013	0.40791	0.41011	0.4101	0.40789	0.35938	0.35937	0.35498	0.30865	0.30645	0.30863	0.30862	0.30644	0.30861	0.30642	0.30859	0.30858	0.3064	0.30856	0.30639	0.30639	0.0043168	0.002156	0.0043072	0.0021512	0.052858	0.10571	0.10356	0.10569	0.1564	0.15425	0.15638
37.029	1.0314	0.18892	0.37785	0.75569	1.1335	1.5114	1.8892	2.2671	2.6449	3.0228	3.4006	3.7785	4.1563	4.5342	4.912	5.2899	5.6677	6.0455	6.4234	6.8012	7.1791	7.5569	7.9348	8.3126	8.6905	9.0683	9.4462	9.824	10.2019	10.5797	10.9576	11.3354	11.7133	12.0911	12.4689	12.8468	13.2246	13.6025	13.9803	14.3582	14.736	15.1139	15.4917	15.8696	16.2474	16.6253	17.0031	17.381	17.7588
37.029	1.0314	0.10836	0.15717	0.2124	0.21025	0.26331	0.31001	0.3673	0.4098	0.51803	0.51172	0.47117	0.51792	0.57301	0.61152	0.67072	0.72164	0.76439	0.7766	0.80923	0.8275	0.81936	0.77643	0.81731	0.76835	0.77432	0.81728	0.86625	0.82714	0.82707	0.87013	0.86818	0.87789	0.87782	0.97195	1.0113	0.93061	0.93053	0.93045	0.91898	0.87373	0.92087	0.91897	0.87924	0.93014	0.97359	0.93004	0.92258	0.87896
29.8141	0.81019	0.15211	0.30423	0.60845	0.91268	1.2169	1.5211	1.8254	2.1296	2.4338	2.738	3.0423	3.3465	3.6507	3.9549	4.2592	4.5634	4.8676	5.1718	5.4761	5.7803	6.0845	6.3887	6.693	6.9972	7.3014	7.6056	7.9099	8.2141	8.5183	8.8226	9.1268	9.431	9.7352	10.0395	10.1916	10.3437	10.6479	10.9521	11.2564	11.5606	11.8648	12.169	12.4733	12.7775	13.0817	13.3859	13.6902	13.9944
29.8141	0.81019	0.001063	0.051531	0.15138	0.15245	0.10365	0.15357	0.25335	0.30551	0.35596	0.45629	0.45688	0.50736	0.5578	0.60704	0.60825	0.60826	0.70853	0.70916	0.75962	0.80942	0.81006	0.81006	0.81007	0.81009	0.81009	0.8101	0.81012	0.81012	0.81013	0.81015	0.81015	0.81016	0.80948	0.81018	0.81019	0.7591	0.75982	0.75838	0.70868	0.65899	0.65901	0.70717	0.70942	0.75986	0.7591	0.75988	0.7568	0.7087
38.2246	1.0702	0.19502	0.39005	0.78009	1.1701	1.5602	1.9502	2.3403	2.7303	3.1204	3.5104	3.9005	4.2905	4.6806	5.0706	5.4607	5.8507	6.2408	6.6308	7.0209	7.4109	7.8009	8.191	8.581	8.9711	9.3611	9.7512	10.1412	10.5313	10.9213	11.3114	11.7014	12.0915	12.4815	12.8716	13.2616	13.6517	14.0417	14.4317	14.8218	15.0168	15.2118	15.6019	15.9919	16.382	16.772	17.1621	17.5521	17.9422
38.2246	1.0702	0.15591	0.21175	0.26107	0.35467	0.40916	0.61555	0.61549	0.66607	0.66601	0.71782	0.66584	0.7164	0.71634	0.71628	0.76446	0.76681	0.76674	0.76668	0.76778	0.76654	0.81597	0.86078	0.8688	0.9148	0.91817	0.9181	0.91579	1.0159	1.0192	1.0191	1.0125	1.0136	1.0136	1.0103	0.96827	1.0135	1.0198	1.0187	1.063	1.0702	1.0661	0.9669	0.96785	0.96878	0.96373	0.91704	0.91697	0.91593
45.0573	1.2224	0.22988	0.45977	0.91954	1.3793	1.8391	2.2988	2.7586	3.2184	3.6781	4.1379	4.5977	5.0575	5.5172	5.977	6.4368	6.8965	7.3563	7.8161	8.2758	8.7356	9.1954	9.6551	9.885	10.1149	10.5747	11.0344	11.4942	11.954	12.4137	12.8735	13.3333	13.7931	14.2528	14.7126	15.1724	15.6321	16.0919	16.5517	17.0114	17.4712	17.931	18.3907	18.8505	19.3103	19.77	20.2298	20.6896	21.1493
45.0573	1.2224	0.1027	0.20492	0.25762	0.25755	0.40833	0.51004	0.61003	0.61339	0.76511	0.91639	0.91835	0.96909	1.0195	1.0198	1.0695	1.0197	1.0704	1.1696	1.1719	1.1718	1.1717	1.1716	1.2224	1.2223	1.2222	1.2221	1.222	1.2219	1.2218	1.2217	1.2216	1.2215	1.1706	1.2207	1.2202	1.1704	1.2211	1.2209	1.2209	1.2199	1.1699	1.2206	1.2206	1.2204	1.22	1.1694	1.2202	1.2198
42.4859	1.3776	0.21676	0.43353	0.86706	1.3006	1.7341	2.1676	2.6012	3.0347	3.4682	3.9018	4.3353	4.7688	5.2024	5.6359	6.0694	6.5029	6.9365	7.37	7.8035	8.2371	8.6706	9.1041	9.5376	9.9712	10.4047	10.8382	11.2718	11.7053	12.1388	12.5723	13.0059	13.4394	13.8729	14.3065	14.74	15.1735	15.6071	16.0406	16.4741	16.9076	17.3412	17.7747	18.2082	18.6418	19.0753	19.5088	19.9423	20.3759
42.4859	1.3776	0.051036	0.1532	0.20422	0.30628	0.35763	0.45961	0.56138	0.61254	0.66328	0.66345	0.66339	0.71432	0.71425	0.76518	0.8672	0.91821	0.91827	1.0202	1.0203	1.0204	1.0714	1.122	1.1224	1.1224	1.1224	1.1735	1.2244	1.2242	1.1735	1.1735	1.224	1.275	1.2755	1.2755	1.2755	1.2755	1.3263	1.3265	1.3265	1.3265	1.3266	1.3266	1.3266	1.3266	1.3764	1.3776	1.3776	1.3776
34.479	1.534	0.17591	0.35183	0.70365	1.0555	1.4073	1.7591	2.111	2.4628	2.8146	3.1664	3.5183	3.8701	4.2219	4.5737	4.9256	5.2774	5.6292	5.9811	6.3329	6.6847	7.0365	7.3884	7.7402	8.092	8.4438	8.7957	9.1475	9.4993	9.8511	10.203	10.5548	10.9066	11.2585	11.6103	11.9621	12.3139	12.6658	13.0176	13.3694	13.7212	14.0731	14.4249	14.7767	15.1285	15.3045	15.4804	15.8322	16.184
34.479	1.534	0.20505	0.20535	0.30756	0.40997	0.40984	0.4606	0.51211	0.51213	0.56317	0.56318	0.56308	0.61423	0.71643	0.76757	0.76756	0.92088	0.92091	0.97199	1.0231	1.1765	1.1765	1.2277	1.2277	1.2277	1.33	1.33	1.33	1.3301	1.3301	1.3301	1.3301	1.3301	1.3301	1.3301	1.4323	1.4323	1.4828	1.4834	1.4834	1.4834	1.4834	1.4834	1.4834	1.4834	1.534	1.534	1.4833	1.4833
30.6322	1.007	0.15629	0.31257	0.62515	0.93772	1.2503	1.5629	1.8754	2.188	2.5006	2.8132	3.1257	3.4383	3.7509	4.0635	4.376	4.6886	5.0012	5.3137	5.6263	5.9389	6.2515	6.564	6.8766	7.1892	7.5018	7.8143	8.1269	8.4395	8.752	9.0646	9.3772	9.6898	10.0023	10.3149	10.6275	10.9401	11.2526	11.5652	11.7215	11.8778	12.1904	12.5029	12.8155	13.1281	13.4406	13.7532	14.0658	14.3784
30.6322	1.007	0.00011148	0.10081	0.20151	0.30224	0.35246	0.35262	0.35256	0.45322	0.45321	0.50352	0.50349	0.60415	0.70481	0.70483	0.70484	0.75521	0.80551	0.80554	0.80555	0.80556	0.80557	0.80558	0.85583	0.8559	0.85591	0.95662	0.95662	0.95663	0.95663	1.007	1.007	1.007	1.007	1.007	1.007	1.007	1.007	1.007	1.007	1.0069	1.0062	0.9567	0.95671	0.95601	0.95672	0.95672	0.95673	0.95674
40.25	1.067	0.20536	0.41071	0.82143	1.2321	1.6429	2.0536	2.4643	2.875	3.2857	3.6964	4.1071	4.5179	4.9286	5.3393	5.75	6.1607	6.5714	6.9821	7.3929	7.8036	8.2143	8.625	8.8304	9.0357	9.4464	9.8571	10.2679	10.6786	11.0893	11.5	11.9107	12.3214	12.7321	13.1428	13.5536	13.9643	14.375	14.7857	15.1964	15.6071	16.0178	16.4286	16.8393	17.25	17.6607	18.0714	18.4821	18.8928
40.25	1.067	0.10389	0.20864	0.35947	0.35942	0.41082	0.51192	0.55646	0.61296	0.61205	0.61282	0.71229	0.76037	0.91607	0.91518	0.91591	0.96563	0.96556	1.0153	1.0168	1.0159	1.0166	1.0663	1.067	1.0669	1.0661	1.0667	1.0666	1.0658	1.0637	1.0152	1.0158	1.0157	1.0149	1.0634	1.066	1.0653	1.0658	1.0651	1.0657	1.015	1.0648	1.0653	1.0646	1.0141	1.0146	1.0139	1.0144	1.0143
52.3105	1.2681	0.26689	0.53378	1.0676	1.6013	2.1351	2.6689	3.2027	3.7365	4.2702	4.804	5.3378	5.8716	6.4054	6.9391	7.4729	8.0067	8.5405	9.0743	9.608	10.1418	10.6756	11.2094	11.7432	12.2769	12.8107	13.3445	13.6114	13.8783	14.4121	14.9458	15.4796	16.0134	16.5472	17.081	17.6147	18.1485	18.6823	19.2161	19.7499	20.2836	20.8174	21.3512	21.885	22.4188	22.9525	23.4863	24.0201	24.5539
52.3105	1.2681	0.15234	0.15441	0.25593	0.35703	0.40969	0.46	0.55996	0.56171	0.71213	0.76354	0.91377	0.91666	0.96727	1.0176	1.0178	1.0174	1.0173	1.1163	1.1186	1.1188	1.1186	1.1185	1.1184	1.1677	1.2184	1.2193	1.2681	1.219	1.2181	1.2191	1.219	1.2177	1.1173	1.0663	1.0657	1.1168	1.1167	1.1167	1.1672	1.1671	1.1671	1.167	1.1159	1.0653	1.0144	1.0143	0.96357	0.96361
49.579	1.1815	0.25295	0.50591	1.0118	1.5177	2.0236	2.5295	3.0355	3.5414	4.0473	4.5532	5.0591	5.565	6.0709	6.5768	7.0827	7.5886	8.0945	8.6004	9.1064	9.6123	10.1182	10.6241	11.13	11.6359	12.1418	12.6477	13.1536	13.6595	14.1654	14.6713	15.1773	15.6832	16.1891	16.695	17.2009	17.7068	18.2127	18.7186	19.2245	19.7304	20.2363	20.7423	21.2482	21.7541	22.007	22.26	22.7659	23.2718
49.579	1.1815	0.10521	0.15618	0.26135	0.36324	0.41097	0.42051	0.516	0.52226	0.57311	0.57457	0.72426	0.72571	0.72714	0.62356	0.7148	0.77773	0.77611	0.77601	0.92425	0.92858	0.92847	0.9764	0.9792	0.97909	0.9804	1.0298	1.0311	1.031	1.0295	1.0775	1.1324	1.1309	1.1322	1.0798	1.0796	1.0808	1.0794	1.0806	1.0805	1.079	1.0802	1.1246	1.1296	1.1779	1.1815	1.1814	1.1813	1.1799
38.9134	1.591	0.19854	0.39708	0.79415	1.1912	1.5883	1.9854	2.3825	2.7795	3.1766	3.5737	3.9708	4.3678	4.7649	5.162	5.5591	5.9561	6.3532	6.7503	7.1474	7.5444	7.9415	8.3386	8.7357	9.1327	9.5298	9.9269	10.324	10.721	11.1181	11.5152	11.9123	12.3093	12.7064	13.1035	13.5006	13.8976	14.2947	14.6918	15.0889	15.4859	15.883	16.2801	16.6772	17.0742	17.4713	17.8684	18.2655	18.6625
38.9134	1.591	0.15744	0.25977	0.26365	0.36594	0.41191	0.46178	0.51928	0.52049	0.56404	0.57028	0.62139	0.62133	0.62127	0.62243	0.71614	0.81963	0.9219	1.0265	1.0301	1.0812	1.1322	1.1833	1.1844	1.1831	1.2308	1.3819	1.3875	1.3874	1.3829	1.3873	1.434	1.4905	1.4904	1.4892	1.5414	1.5413	1.5401	1.5348	1.4899	1.5358	1.5409	1.5408	1.5397	1.5406	1.5405	1.5394	1.5403	1.5402
22.4138	1.332	0.11436	0.22871	0.45742	0.68614	0.91485	1.1436	1.3723	1.601	1.8297	2.0584	2.2871	2.5158	2.7445	2.9733	3.202	3.4307	3.6594	3.8881	4.1168	4.3455	4.5742	4.803	5.0317	5.2604	5.4891	5.7178	5.9465	6.1752	6.4039	6.6327	6.8614	7.0901	7.3188	7.5475	7.7762	8.0049	8.2336	8.4624	8.6911	8.9198	9.1485	9.3772	9.6059	9.8346	10.0633	10.2921	10.5208	10.7495
22.4138	1.332	0.0012602	0.051899	0.10441	0.15505	0.20692	0.25877	0.25814	0.20686	0.20684	0.30933	0.3099	0.25803	0.25801	0.258	0.25856	0.3092	0.25793	0.25792	0.30915	0.30969	0.30912	0.3587	0.36033	0.41102	0.41155	0.41153	0.4617	0.51397	0.56364	0.56518	0.56516	0.56514	0.61687	0.61634	0.61632	0.66706	0.66753	0.66799	0.71825	0.71871	0.71869	0.71913	0.76942	0.76986	0.76984	0.76981	0.77023	0.76976
17.4829	0.70726	0.089198	0.1784	0.35679	0.53519	0.71359	0.89198	1.0704	1.2488	1.4272	1.6056	1.784	1.9624	2.1408	2.3192	2.4976	2.676	2.8544	3.0327	3.2111	3.3895	3.5679	3.7463	3.9247	4.1031	4.2815	4.4599	4.6383	4.8167	4.9951	5.1735	5.3519	5.4411	5.5303	5.7087	5.8871	6.0655	6.2439	6.4223	6.6007	6.7791	6.9575	7.1359	7.3143	7.4927	7.6711	7.8495	8.0279	8.2063
17.4829	0.70726	0.050337	0.15183	0.15265	0.25333	0.25416	0.35234	0.35401	0.40519	0.40435	0.40436	0.45555	0.4547	0.60487	0.60658	0.60572	0.60572	0.60658	0.65607	0.65606	0.65694	0.60575	0.60575	0.60663	0.60574	0.65427	0.65695	0.65605	0.65605	0.65695	0.65695	0.70544	0.70726	0.70635	0.656	0.65692	0.65693	0.656	0.65693	0.65693	0.60569	0.60663	0.60664	0.60569	0.60664	0.60664	0.60569	0.60665	0.65502
35.7698	0.86187	0.1825	0.365	0.73	1.095	1.46	1.825	2.19	2.555	2.92	3.285	3.65	4.015	4.38	4.745	5.11	5.475	5.84	6.205	6.57	6.935	7.3	7.665	8.03	8.395	8.76	8.9425	9.125	9.49	9.855	10.22	10.585	10.9499	11.3149	11.6799	12.0449	12.4099	12.7749	13.1399	13.5049	13.8699	14.2349	14.5999	14.9649	15.3299	15.6949	16.0599	16.4249	16.7899
35.7698	0.86187	0.10224	0.10377	0.15384	0.25403	0.25598	0.30604	0.40672	0.45541	0.45819	0.55885	0.60895	0.60981	0.70961	0.75888	0.761	0.76137	0.76131	0.76125	0.76079	0.76113	0.76107	0.81157	0.81113	0.81145	0.81139	0.86187	0.81121	0.81081	0.85998	0.86162	0.86155	0.86117	0.86143	0.81078	0.76014	0.76008	0.75973	0.75996	0.7599	0.70926	0.70895	0.70915	0.70909	0.75838	0.7593	0.70873	0.7089	0.70884
38.0778	1.223	0.19427	0.38855	0.7771	1.1656	1.5542	1.9427	2.3313	2.7198	3.1084	3.4969	3.8855	4.274	4.6626	5.0511	5.4397	5.8282	6.2168	6.6053	6.9939	7.3824	7.771	8.1595	8.5481	8.9366	9.3252	9.7137	10.1023	10.4908	10.8794	11.2679	11.6565	12.045	12.4336	12.8221	13.2107	13.5992	13.9878	14.3763	14.7649	15.1534	15.542	15.9305	16.3191	16.7076	17.0962	17.4847	17.8733	18.2618
38.0778	1.223	0.15349	0.20818	0.25993	0.35777	0.36153	0.40857	0.50929	0.51388	0.56464	0.66082	0.71704	0.71786	0.81588	0.81849	0.8684	0.86921	0.86914	0.91563	0.9656	0.97062	0.96806	0.91969	0.91636	0.86876	0.91948	0.91941	0.967	1.0217	1.0208	1.0207	1.0207	1.0206	1.0213	0.96962	0.96955	0.96948	1.0137	0.97011	1.0159	1.0201	1.02	1.0707	1.1722	1.1722	1.1721	1.172	1.1719	1.1725
35.0021	1.1601	0.17858	0.35716	0.71433	1.0715	1.4287	1.7858	2.143	2.5002	2.8573	3.2145	3.5716	3.9288	4.286	4.6431	5.0003	5.3575	5.7146	6.0718	6.429	6.7861	7.1433	7.5005	7.8576	8.2148	8.5719	8.9291	9.2863	9.6434	10.0006	10.3578	10.7149	11.0721	11.2507	11.4293	11.7864	12.1436	12.5008	12.8579	13.2151	13.5722	13.9294	14.2866	14.6437	15.0009	15.3581	15.7152	16.0724	16.4296
35.0021	1.1601	0.15121	0.25201	0.30325	0.35488	0.45404	0.55483	0.60484	0.60714	0.656	0.65674	0.70782	0.7074	0.75599	0.75806	0.85777	0.90781	0.95852	0.95913	0.95939	0.95933	0.95896	0.9592	1.0588	1.0596	1.0598	1.0595	1.1096	1.1101	1.1097	1.1099	1.1098	1.1599	1.1601	1.1598	1.059	1.0591	1.059	1.0588	1.0589	0.95804	1.0586	1.0587	1.0586	1.0584	1.0585	1.0583	1.0584	1.0583
47.2555	1.122	0.2411	0.4822	0.9644	1.4466	1.9288	2.411	2.8932	3.3754	3.8576	4.3398	4.822	5.3042	5.7864	6.2686	6.7508	7.233	7.7152	8.1974	8.6796	9.1618	9.644	10.1262	10.6084	11.0906	11.3317	11.5728	12.055	12.5372	13.0194	13.5016	13.9838	14.466	14.9482	15.4304	15.9126	16.3948	16.8769	17.3591	17.8413	18.3235	18.8057	19.2879	19.7701	20.2523	20.7345	21.2167	21.6989	22.1811
47.2555	1.122	0.10663	0.11194	0.1612	0.16245	0.20259	0.26359	0.31414	0.36469	0.46333	0.56452	0.71757	0.76934	0.81984	0.87033	0.92081	0.9195	0.92061	0.97108	0.97098	1.0214	1.0719	1.0718	1.0717	1.0716	1.122	1.0713	1.0712	1.071	1.0709	1.1181	1.1213	1.0706	1.0705	1.0208	1.1145	1.1207	1.1206	1.1133	1.0698	1.0697	1.0557	1.0646	1.0694	1.0664	0.96139	0.91079	0.96605	0.96784
58.0259	1.3278	0.29605	0.5921	1.1842	1.7763	2.3684	2.9605	3.5526	4.1447	4.7368	5.3289	5.921	6.5131	7.1052	7.6973	8.2894	8.8815	9.4736	10.0657	10.6578	11.2499	11.842	12.4341	13.0262	13.6183	14.2104	14.8025	15.3946	15.9867	16.5788	17.1709	17.763	18.3551	18.9472	19.5393	20.1314	20.7235	21.3156	21.6117	21.9077	22.4998	23.0919	23.684	24.2761	24.8682	25.4603	26.0524	26.6445	27.2366
58.0259	1.3278	0.15361	0.25515	0.35538	0.36811	0.46955	0.46942	0.56462	0.62147	0.66232	0.67197	0.71899	0.76489	0.87343	0.87447	0.87432	0.91918	0.96757	0.97542	0.97526	1.0071	1.017	1.0256	1.018	1.0697	1.076	1.1235	1.1762	1.2704	1.2784	1.2783	1.2781	1.274	1.1764	1.2748	1.2737	1.2755	1.3252	1.3278	1.3276	1.3275	1.3273	1.321	1.2685	1.2255	1.2253	1.2251	1.225	1.2248
55.6404	1.3831	0.28388	0.56776	1.1355	1.7033	2.271	2.8388	3.4066	3.9743	4.5421	5.1098	5.6776	6.2454	6.8131	7.3809	7.9486	8.5164	9.0842	9.6519	10.2197	10.7874	11.3552	11.923	12.4907	13.0585	13.6262	14.194	14.7617	15.3295	15.8973	16.465	17.0328	17.6005	18.1683	18.7361	19.3038	19.8716	20.4393	21.0071	21.5749	22.1426	22.7104	23.2781	23.8459	24.4137	24.9814	25.5492	26.1169	26.6847
55.6404	1.3831	0.15292	0.2061	0.35725	0.41004	0.46289	0.56107	0.56496	0.66443	0.66748	0.76688	0.76953	0.82	0.87043	0.86769	0.87048	0.92263	1.0228	1.0246	1.1266	1.1733	1.1776	1.2241	1.228	1.1274	1.1262	1.1201	1.1262	1.076	1.1262	1.1779	1.178	1.178	1.1714	1.1204	1.1272	1.1273	1.1782	1.1782	1.1783	1.1784	1.1784	1.1785	1.171	1.176	1.176	1.1277	1.1786	1.1716
35.1789	1.7892	0.17948	0.35897	0.71794	1.0769	1.4359	1.7948	2.1538	2.5128	2.8717	3.2307	3.5897	3.9487	4.3076	4.6666	5.0256	5.3845	5.7435	6.1025	6.4614	6.8204	7.1794	7.5383	7.8973	8.2563	8.6152	8.9742	9.3332	9.6921	10.0511	10.4101	10.7691	11.128	11.487	11.846	12.2049	12.5639	12.9229	13.2818	13.6408	13.9998	14.3587	14.7177	14.8972	15.0767	15.4356	15.7946	16.1536	16.5125
35.1789	1.7892	0.052128	0.053076	0.20498	0.25735	0.40959	0.41075	0.51245	0.5644	0.56408	0.61386	0.61541	0.66624	0.66644	0.66614	0.66609	0.66627	0.8185	0.92097	0.92158	0.97263	1.0739	1.126	1.2278	1.2281	1.228	1.2792	1.3812	1.4324	1.4832	1.4834	1.5339	1.5855	1.5854	1.5853	1.5853	1.5852	1.6362	1.6362	1.6872	1.6873	1.6872	1.789	1.7892	1.7891	1.7891	1.789	1.7889	1.7889
27.6822	0.96666	0.14124	0.28247	0.56494	0.84741	1.1299	1.4124	1.6948	1.9773	2.2598	2.5422	2.8247	3.1072	3.3897	3.6721	3.9546	4.2371	4.5195	4.802	5.0845	5.367	5.6494	5.9319	6.2144	6.4968	6.7793	7.0618	7.3443	7.6267	7.9092	8.1917	8.4741	8.7566	9.0391	9.3216	9.4628	9.604	9.8865	10.169	10.4514	10.7339	11.0164	11.2989	11.5813	11.8638	12.1463	12.4287	12.7112	12.9937
27.6822	0.96666	0.052444	0.10574	0.20284	0.20626	0.30427	0.40652	0.40903	0.50874	0.51039	0.56107	0.56104	0.6616	0.66239	0.71145	0.71303	0.81201	0.81436	0.86426	0.86423	0.81429	0.86343	0.8657	0.81499	0.81419	0.81415	0.81416	0.86186	0.8648	0.86476	0.86472	0.8654	0.86464	0.8646	0.96458	0.96666	0.86448	0.86444	0.8644	0.86504	0.96574	0.9657	0.96566	0.96364	0.91558	0.91487	0.9129	0.86478	0.86474
44.193	1.2259	0.22547	0.45095	0.9019	1.3528	1.8038	2.2547	2.7057	3.1566	3.6076	4.0585	4.5095	4.9604	5.4114	5.8623	6.3133	6.7642	7.2152	7.6661	8.1171	8.568	9.019	9.4699	9.9209	10.3718	10.8228	11.2737	11.7247	12.1756	12.6266	13.0775	13.5285	13.9794	14.4304	14.8813	15.3323	15.7832	16.0087	16.2342	16.6851	17.1361	17.587	18.038	18.4889	18.9399	19.3908	19.8418	20.2927	20.7437
44.193	1.2259	0.10391	0.25553	0.26184	0.31163	0.45904	0.4652	0.61368	0.66855	0.76923	0.77016	0.77007	0.82083	0.91761	0.9224	0.92231	0.97306	0.97296	0.97288	1.0245	1.0235	1.1251	1.1259	1.1249	1.1756	1.1764	1.1754	1.1727	1.1252	1.1243	1.175	1.1708	1.124	1.1239	1.1754	1.1745	1.1744	1.2259	1.225	1.2256	1.2255	1.1693	1.12	1.0721	1.1199	1.1742	1.1734	1.1733	1.1663
55.8151	1.3765	0.28477	0.56954	1.1391	1.7086	2.2782	2.8477	3.4172	3.9868	4.5563	5.1259	5.6954	6.265	6.8345	7.404	7.9736	8.5431	9.1127	9.6822	10.2517	10.8213	11.3908	11.9604	12.5299	13.0995	13.669	14.2385	14.8081	15.3776	15.9472	16.5167	17.0862	17.6558	18.2253	18.7949	19.3644	19.9339	20.5035	21.073	21.6426	22.2121	22.7817	23.0664	23.3512	23.9207	24.4903	25.0598	25.6294	26.1989
55.8151	1.3765	0.10362	0.15613	0.25787	0.36015	0.41082	0.51304	0.56372	0.66589	0.71656	0.81868	0.81835	0.92043	0.92011	0.97115	0.86875	0.91977	0.97047	1.0215	0.97016	1.0211	1.0209	1.1223	1.1226	1.1734	1.1733	1.2241	1.224	1.1728	1.1727	1.1724	1.1723	1.1723	1.2742	1.3253	1.3253	1.3254	1.3254	1.3255	1.3255	1.3255	1.3256	1.3765	1.3757	1.3257	1.3258	1.3258	1.3259	1.3259
44.8815	1.5367	0.22899	0.45797	0.91595	1.3739	1.8319	2.2899	2.7478	3.2058	3.6638	4.1218	4.5797	5.0377	5.4957	5.9537	6.4116	6.8696	7.3276	7.7856	8.2435	8.7015	9.1595	9.6175	10.0754	10.5334	10.9914	11.4494	11.9073	12.3653	12.8233	13.2813	13.7392	14.1972	14.6552	15.1132	15.5711	16.0291	16.4871	16.945	17.403	17.861	18.319	18.7769	19.2349	19.6929	20.1509	20.6088	21.0668	21.5248
44.8815	1.5367	0.1542	0.20473	0.30831	0.35918	0.41077	0.46198	0.51278	0.56375	0.56464	0.61561	0.61588	0.66511	0.66711	0.71778	0.71834	0.76757	0.87043	0.97209	1.0229	1.0765	1.1264	1.1768	1.23	1.23	1.2811	1.3308	1.2811	1.23	1.2796	1.3318	1.3805	1.3833	1.3833	1.4323	1.4349	1.4345	1.4846	1.4856	1.5352	1.5352	1.4822	1.4344	1.484	1.486	1.4855	1.4855	1.4855	1.4856
35.5478	1.5957	0.18137	0.36273	0.72547	1.0882	1.4509	1.8137	2.1764	2.5391	2.9019	3.2646	3.6273	3.9901	4.3528	4.7155	5.0783	5.441	5.8037	6.1665	6.5292	6.8919	7.2547	7.6174	7.9801	8.3429	8.7056	9.0683	9.431	9.7938	10.1565	10.5192	10.882	11.2447	11.6074	11.9702	12.3329	12.6956	13.0584	13.4211	13.7838	14.1466	14.5093	14.872	15.2348	15.5975	15.9602	16.323	16.6857	17.0484
35.5478	1.5957	0.10696	0.20662	0.31209	0.41608	0.41749	0.52001	0.52139	0.56837	0.6168	0.62382	0.66945	0.675	0.72624	0.7248	0.77738	0.77731	0.77589	0.82033	0.92419	0.93088	1.0253	1.0333	1.0844	1.1304	1.1356	1.1842	1.2853	1.2892	1.2852	1.2365	1.2377	1.3889	1.3901	1.3913	1.3912	1.4374	1.4423	1.4422	1.4873	1.4934	1.4933	1.5445	1.5444	1.5443	1.5442	1.5441	1.5417	1.4928
23.2113	0.9156	0.11842	0.23685	0.4737	0.71055	0.9474	1.1842	1.4211	1.6579	1.8948	2.1316	2.3685	2.6053	2.8422	3.079	3.3159	3.5527	3.7896	4.0264	4.2633	4.5001	4.737	4.9738	5.2107	5.4475	5.566	5.6844	5.9212	6.1581	6.3949	6.6318	6.8686	7.1055	7.3423	7.5792	7.816	8.0529	8.2897	8.5266	8.7634	9.0003	9.2371	9.474	9.7108	9.9477	10.1845	10.4214	10.6582	10.8951
23.2113	0.9156	0.20288	0.30433	0.55801	0.61191	0.61109	0.61107	0.61183	0.61102	0.61099	0.56026	0.56024	0.66238	0.66159	0.71002	0.71227	0.76299	0.7637	0.76293	0.76364	0.81287	0.86359	0.86501	0.86426	0.86495	0.9156	0.91486	0.91553	0.81333	0.76327	0.76325	0.76253	0.9133	0.91464	0.91528	0.91325	0.86388	0.86451	0.86382	0.86444	0.8118	0.76239	0.763	0.76233	0.76231	0.76291	0.76225	0.76284	0.76219
41.1376	1.0204	0.20989	0.41977	0.83954	1.2593	1.6791	2.0989	2.5186	2.9384	3.3582	3.7779	4.1977	4.6175	5.0373	5.457	5.8768	6.2966	6.7163	7.1361	7.5559	7.9757	8.3954	8.8152	9.235	9.6548	10.0745	10.4943	10.9141	11.3338	11.7536	12.1734	12.5932	13.0129	13.4327	13.8525	14.2722	14.692	14.9019	15.1118	15.5316	15.9513	16.3711	16.7909	17.2106	17.6304	18.0502	18.47	18.8897	19.3095
41.1376	1.0204	0.15486	0.25538	0.3103	0.40946	0.46231	0.51317	0.56466	0.56459	0.6148	0.61474	0.66618	0.71523	0.76727	0.86667	0.86953	0.86945	0.86881	0.86868	0.86916	0.86908	0.86847	0.86839	0.9182	0.91968	0.9675	0.91908	0.86858	0.86849	0.91927	0.86782	0.91906	0.91898	0.968	0.96928	1.0188	1.0197	1.0204	1.0203	1.0199	0.91642	0.86745	0.86737	0.86692	0.86722	0.86465	0.81622	0.81516	0.81578
58.7992	1.3718	0.3	0.59999	1.2	1.8	2.4	3	3.6	4.1999	4.7999	5.3999	5.9999	6.5999	7.1999	7.7999	8.3999	8.9999	9.5999	10.1999	10.7999	11.3998	11.9998	12.5998	13.1998	13.7998	14.3998	14.9998	15.5998	16.1998	16.7998	17.3998	17.9998	18.5997	19.1997	19.7997	20.3997	20.9997	21.5997	22.1997	22.7997	23.0997	23.3997	23.9997	24.5997	25.1997	25.7996	26.3996	26.9996	27.5996
58.7992	1.3718	0.10569	0.15558	0.21245	0.40863	0.42003	0.47097	0.52192	0.52179	0.57272	0.57258	0.67457	0.72015	0.82643	0.9284	0.97726	0.98023	1.0291	1.1311	1.1811	1.1839	1.1838	1.2231	1.1835	1.2306	1.225	1.1831	1.1829	1.1828	1.2265	1.2335	1.2333	1.2842	1.2773	1.2329	1.2327	1.2778	1.2834	1.3311	1.3341	1.3718	1.3338	1.3344	1.2825	1.2823	1.2821	1.282	1.2783	1.2307
51.2406	1.5431	0.26143	0.52286	1.0457	1.5686	2.0915	2.6143	3.1372	3.66	4.1829	4.7058	5.2286	5.7515	6.2744	6.7972	7.3201	7.8429	8.3658	8.8887	9.4115	9.9344	10.4573	10.9801	11.503	12.0259	12.5487	13.0716	13.5944	14.1173	14.6402	15.163	15.6859	16.2088	16.7316	17.2545	17.7773	18.3002	18.8231	19.3459	19.8688	20.3917	20.9145	21.4374	21.6988	21.9603	22.4831	23.006	23.5288	24.0517
51.2406	1.5431	0.10515	0.25889	0.36662	0.41128	0.51244	0.52403	0.62256	0.67752	0.67614	0.72725	0.82089	0.8295	0.88181	0.83044	0.92309	1.0303	1.0802	1.0849	1.0859	1.0846	1.0857	1.0855	1.1354	1.1364	1.2375	1.2374	1.2895	1.2883	1.334	1.3403	1.3903	1.4413	1.4402	1.3387	1.3395	1.4417	1.4406	1.4886	1.4925	1.4914	1.5356	1.5423	1.5431	1.5429	1.5419	1.4915	1.5416	1.5414
41.3698	1.6962	0.21107	0.42214	0.84428	1.2664	1.6886	2.1107	2.5328	2.955	3.3771	3.7993	4.2214	4.6435	5.0657	5.4878	5.91	6.3321	6.7543	7.1764	7.5985	8.0207	8.4428	8.865	9.2871	9.7092	10.1314	10.5535	10.9757	11.3978	11.8199	12.2421	12.6642	13.0864	13.5085	13.9306	14.3528	14.7749	15.1971	15.6192	16.0414	16.4635	16.8856	17.3078	17.7299	18.1521	18.5742	18.9963	19.4185	19.8406
41.3698	1.6962	0.15494	0.20721	0.35933	0.41158	0.51239	0.51876	0.61686	0.72038	0.76992	0.7752	0.77512	0.82205	0.82719	0.87504	0.87669	0.82701	0.82278	0.77309	0.72336	0.87397	0.97495	0.98049	1.0784	1.0822	1.1342	1.1824	1.2359	1.2864	1.3346	1.339	1.3389	1.3381	1.3879	1.4412	1.4897	1.4917	1.5428	1.5907	1.5946	1.5945	1.5938	1.6444	1.6455	1.6454	1.6447	1.6446	1.6451	1.6933
30.2125	0.87148	0.15415	0.30829	0.61658	0.92487	1.2332	1.5415	1.8497	2.158	2.4663	2.7746	3.0829	3.3912	3.6995	4.0078	4.3161	4.6244	4.9326	5.2409	5.5492	5.8575	6.1658	6.4741	6.7824	7.0907	7.399	7.7073	8.0156	8.3238	8.6321	8.9404	9.2487	9.557	9.8653	10.1736	10.4819	10.7902	11.0985	11.4068	11.5609	11.715	12.0233	12.3316	12.6399	12.9482	13.2565	13.5648	13.8731	14.1814
30.2125	0.87148	0.053162	0.056349	0.10735	0.1552	0.20203	0.15414	0.15518	0.15311	0.1072	0.15004	0.10613	0.2562	0.30824	0.36027	0.4113	0.46034	0.46426	0.46325	0.51524	0.61339	0.61626	0.61718	0.61714	0.66716	0.71907	0.76632	0.77002	0.82005	0.82093	0.82088	0.81992	0.82079	0.82074	0.82068	0.81711	0.7696	0.81708	0.87066	0.87148	0.87143	0.87053	0.87133	0.87128	0.86706	0.82021	0.87113	0.82006	0.8192
41.8767	1.0796	0.21366	0.42731	0.85463	1.2819	1.7093	2.1366	2.5639	2.9912	3.4185	3.8458	4.2731	4.7004	5.1278	5.5551	5.9824	6.4097	6.837	7.2643	7.6916	8.119	8.5463	8.9736	9.4009	9.8282	10.2555	10.6828	11.1101	11.3238	11.5375	11.9648	12.3921	12.8194	13.2467	13.674	14.1013	14.5286	14.956	15.3833	15.8106	16.2379	16.6652	17.0925	17.5198	17.9472	18.3745	18.8018	19.2291	19.6564
41.8767	1.0796	0.0024829	0.10416	0.20664	0.31075	0.41482	0.51805	0.66854	0.67085	0.67078	0.77242	0.8251	0.82502	0.82494	0.82485	0.92213	0.97763	0.97756	0.97819	0.92685	0.92677	0.92668	0.9266	0.97704	1.0281	1.0281	1.0286	1.0285	1.0796	1.0795	1.0794	1.0275	1.0274	1.0274	1.079	1.0789	1.0789	1.0275	1.0786	1.0785	1.0779	1.0778	1.0783	1.0782	1.0781	0.97566	0.97557	0.97549	0.9754
23.5565	0.81851	0.12019	0.24037	0.48075	0.72112	0.96149	1.2019	1.4422	1.6826	1.923	2.1634	2.4037	2.6441	2.8845	3.1248	3.3652	3.6056	3.846	4.0863	4.3267	4.5671	4.8075	5.0478	5.2882	5.5286	5.7689	6.0093	6.2497	6.4901	6.7304	6.9708	7.2112	7.4516	7.6919	7.9323	8.1727	8.413	8.6534	8.8938	9.1342	9.3745	9.6149	9.8553	10.0957	10.2158	10.336	10.5764	10.8168	11.0572
23.5565	0.81851	0.10296	0.1049	0.15589	0.25786	0.25784	0.30883	0.30881	0.30974	0.35695	0.46171	0.46262	0.46167	0.50987	0.51262	0.5636	0.56358	0.56446	0.56353	0.61541	0.61538	0.66457	0.66632	0.66541	0.71722	0.7137	0.6662	0.71626	0.71709	0.71706	0.71618	0.717	0.71613	0.71694	0.71607	0.71687	0.71602	0.71681	0.71678	0.76688	0.76766	0.76682	0.81697	0.81775	0.81851	0.76671	0.76512	0.71416	0.66553
36.0645	0.92639	0.184	0.368	0.73601	1.104	1.472	1.84	2.208	2.576	2.944	3.312	3.68	4.0481	4.4161	4.7841	5.1521	5.5201	5.8881	6.2561	6.6241	6.9921	7.3601	7.7281	8.0961	8.4641	8.8321	9.2001	9.5681	9.9361	10.3041	10.6721	11.0401	11.4082	11.7762	12.1442	12.5122	12.6962	12.8802	13.2482	13.6162	13.9842	14.3522	14.7202	15.0882	15.4562	15.8242	16.1922	16.5602	16.9282
36.0645	0.92639	0.1074	0.15525	0.21474	0.26423	0.31702	0.31533	0.36157	0.51837	0.52158	0.52153	0.5646	0.62378	0.67011	0.67485	0.67321	0.67473	0.67467	0.62342	0.67455	0.67293	0.72252	0.77669	0.82628	0.82775	0.82769	0.77644	0.77637	0.8726	0.87855	0.87849	0.87842	0.82722	0.82716	0.82709	0.86945	0.92639	0.92635	0.87804	0.87655	0.87792	0.87785	0.87778	0.82655	0.82509	0.82642	0.82635	0.82629	0.87325
19.09	0.61486	0.097398	0.1948	0.38959	0.58439	0.77918	0.97398	1.1688	1.3636	1.5584	1.7532	1.948	2.1428	2.3375	2.5323	2.7271	2.9219	3.1167	3.3115	3.5063	3.7011	3.8959	4.0907	4.2855	4.4803	4.6751	4.8699	4.9673	5.0647	5.2595	5.4543	5.6491	5.8439	6.0387	6.2335	6.4283	6.6231	6.8178	7.0126	7.2074	7.4022	7.597	7.7918	7.9866	8.1814	8.3762	8.571	8.7658	8.9606
19.09	0.61486	0.00070772	0.1029	0.20438	0.20578	0.30657	0.35836	0.35973	0.35971	0.4612	0.46187	0.51093	0.51294	0.51292	0.51224	0.51288	0.51221	0.51285	0.51283	0.56326	0.56389	0.56323	0.56386	0.56384	0.56319	0.5638	0.61426	0.61486	0.61484	0.61421	0.6148	0.61417	0.61476	0.61474	0.61412	0.6147	0.61409	0.61466	0.56239	0.51189	0.51246	0.56238	0.56351	0.56349	0.56291	0.56345	0.56288	0.56341	0.56285
32.2955	0.8244	0.16477	0.32955	0.65909	0.98864	1.3182	1.6477	1.9773	2.3068	2.6364	2.9659	3.2955	3.625	3.9545	4.2841	4.6136	4.9432	5.2727	5.6023	5.9318	6.2614	6.5909	6.9205	7.25	7.5795	7.7443	7.9091	8.2386	8.5682	8.8977	9.2273	9.5568	9.8864	10.2159	10.5455	10.875	11.2045	11.5341	11.8636	12.1932	12.5227	12.8523	13.1818	13.5114	13.8409	14.1705	14.5	14.8295	15.1591
32.2955	0.8244	0.10454	0.20615	0.26132	0.26129	0.31253	0.36379	0.46442	0.46629	0.46625	0.51747	0.6172	0.61995	0.6199	0.61986	0.61981	0.61976	0.67097	0.72221	0.72216	0.72212	0.72207	0.72202	0.77321	0.82359	0.8244	0.82435	0.77302	0.77297	0.8209	0.82414	0.82409	0.82404	0.82319	0.72144	0.77108	0.77261	0.77257	0.77247	0.77242	0.82059	0.82284	0.77306	0.72101	0.72096	0.72091	0.76921	0.77207	0.77202
34.0279	1.0657	0.17361	0.34722	0.69445	1.0417	1.3889	1.7361	2.0833	2.4306	2.7778	3.125	3.4722	3.8195	4.1667	4.5139	4.8611	5.2084	5.5556	5.9028	6.25	6.5973	6.9445	7.2917	7.6389	7.9861	8.3334	8.6806	9.0278	9.375	9.7223	10.0695	10.4167	10.7639	11.1112	11.4584	11.8056	12.1528	12.5001	12.8473	13.1945	13.5417	13.889	14.2362	14.5834	14.9306	15.2779	15.6251	15.7987	15.9723
34.0279	1.0657	0.10154	0.10191	0.20343	0.35537	0.50778	0.55844	0.60966	0.65986	0.66035	0.66031	0.66033	0.76173	0.76169	0.76163	0.86305	0.86304	0.9137	0.91375	0.91367	0.91362	0.91356	0.9135	0.91345	0.91348	0.9135	0.9135	0.91353	0.96422	0.96427	0.96428	0.96424	0.96431	0.96426	0.96399	0.96383	0.9643	0.96431	0.96423	0.96434	0.96424	0.96414	0.91363	0.91364	0.91366	0.96441	1.0656	1.0657	1.0151
51.3696	1.2287	0.26209	0.52418	1.0484	1.5725	2.0967	2.6209	3.1451	3.6693	4.1934	4.7176	5.2418	5.766	6.2902	6.8143	7.3385	7.8627	8.3869	8.9111	9.4352	9.9594	10.4836	11.0078	11.532	11.794	12.0561	12.5803	13.1045	13.6287	14.1528	14.677	15.2012	15.7254	16.2496	16.7737	17.2979	17.8221	18.3463	18.8705	19.3946	19.9188	20.443	20.9672	21.4914	22.0155	22.5397	23.0639	23.5881	24.1123
51.3696	1.2287	0.153	0.20844	0.3139	0.36391	0.45975	0.46656	0.51659	0.46549	0.56818	0.66917	0.72001	0.82264	0.82174	0.91964	0.92421	1.0739	1.0761	1.0767	1.1268	1.1267	1.1724	1.1774	1.1772	1.2287	1.2286	1.2264	1.1761	1.0244	1.0237	1.0242	1.0241	1.1228	1.1712	1.1766	1.1758	1.1248	1.0233	1.0232	1.0225	1.0213	0.97195	0.9713	0.97171	0.97158	0.97096	0.91757	0.86948	0.92022
53.8881	1.3433	0.27494	0.54988	1.0998	1.6496	2.1995	2.7494	3.2993	3.8492	4.399	4.9489	5.4988	6.0487	6.5985	7.1484	7.6983	8.2482	8.7981	9.3479	9.8978	10.4477	10.9976	11.5475	12.0973	12.6472	13.1971	13.472	13.747	14.2969	14.8467	15.3966	15.9465	16.4964	17.0462	17.5961	18.146	18.6959	19.2458	19.7956	20.3455	20.8954	21.4453	21.9952	22.545	23.0949	23.6448	24.1947	24.7446	25.2944
53.8881	1.3433	0.10835	0.21048	0.32286	0.51069	0.52898	0.56779	0.66382	0.68185	0.72281	0.73268	0.77176	0.78351	0.81491	0.78331	0.87175	1.0325	1.0796	1.1306	1.1778	1.2288	1.2419	1.2436	1.2435	1.2648	1.3342	1.3433	1.3304	1.2794	1.2409	1.1298	1.0894	1.0769	0.98534	0.98521	1.0291	1.0835	1.1155	1.0783	1.1174	1.0867	1.0866	1.0881	1.139	1.1388	1.137	1.0826	1.0348	1.0775
45.4985	1.4901	0.23214	0.46427	0.92854	1.3928	1.8571	2.3214	2.7856	3.2499	3.7142	4.1784	4.6427	5.107	5.5712	6.0355	6.4998	6.9641	7.4283	7.8926	8.3569	8.8211	9.2854	9.7497	10.214	10.6782	11.1425	11.6068	12.071	12.5353	12.9996	13.4639	13.9281	14.3924	14.8567	15.3209	15.7852	16.2495	16.7137	17.178	17.6423	18.1066	18.5708	19.0351	19.4994	19.9636	20.4279	20.8922	21.3565	21.8207
45.4985	1.4901	0.10487	0.20621	0.25745	0.35995	0.36799	0.46241	0.52157	0.57159	0.57263	0.62047	0.62372	0.72497	0.77396	0.77713	0.77597	0.77695	0.72455	0.67426	0.81956	0.97322	1.0244	1.0315	1.0816	1.1337	1.1859	1.1848	1.2368	1.2358	1.2366	1.2858	1.2867	1.388	1.3889	1.3897	1.3887	1.3894	1.3884	1.4863	1.4871	1.4359	1.3377	1.3367	1.3887	1.3877	1.4331	1.4396	1.4386	1.4393
22.1644	1.1273	0.11308	0.22617	0.45234	0.6785	0.90467	1.1308	1.357	1.5832	1.8093	2.0355	2.2617	2.4878	2.714	2.9402	3.1663	3.3925	3.6187	3.8448	4.071	4.2972	4.5234	4.7495	4.9757	5.2019	5.428	5.6542	5.8804	6.1065	6.3327	6.5589	6.785	7.0112	7.2374	7.4635	7.6897	7.9159	8.142	8.3682	8.5944	8.8205	9.0467	9.2729	9.499	9.7252	9.9514	10.1775	10.4037	10.6299
22.1644	1.1273	0.00064855	0.1026	0.1539	0.15484	0.2052	0.20521	0.20612	0.30782	0.3087	0.30869	0.35883	0.30867	0.36025	0.41071	0.35995	0.35993	0.35992	0.3599	0.41145	0.46172	0.46247	0.51374	0.565	0.56498	0.56519	0.61621	0.61619	0.61617	0.66742	0.66739	0.66758	0.61604	0.61602	0.71816	0.71854	0.71852	0.71849	0.71846	0.71844	0.71842	0.7184	0.71837	0.71834	0.76957	0.76955	0.76952	0.7695	0.76948
28.9504	0.86547	0.14771	0.29541	0.59082	0.88624	1.1816	1.4771	1.7725	2.0679	2.3633	2.6587	2.9541	3.2495	3.5449	3.8404	4.1358	4.4312	4.7266	5.022	5.3174	5.6128	5.9082	6.2036	6.4991	6.7945	7.0899	7.3853	7.6807	7.9761	8.2715	8.5669	8.8624	9.1578	9.4532	9.7486	9.8963	10.044	10.3394	10.6348	10.9302	11.2256	11.5211	11.8165	12.1119	12.4073	12.7027	12.9981	13.2935	13.5889
28.9504	0.86547	0.002756	0.10391	0.20233	0.25973	0.30756	0.31025	0.30886	0.36076	0.40729	0.46184	0.50973	0.51235	0.56158	0.56286	0.56151	0.56278	0.60942	0.70152	0.66257	0.66382	0.6625	0.70795	0.71301	0.76229	0.76478	0.76473	0.76468	0.76463	0.76459	0.76454	0.7645	0.81381	0.81499	0.86188	0.86547	0.86063	0.81485	0.81479	0.81475	0.763	0.76413	0.76291	0.76404	0.76283	0.76394	0.76161	0.7639	0.80986
37.0616	1.1289	0.18909	0.37818	0.75636	1.1345	1.5127	1.8909	2.2691	2.6473	3.0254	3.4036	3.7818	4.16	4.5382	4.9163	5.2945	5.6727	6.0509	6.4291	6.8072	7.1854	7.5636	7.9418	8.32	8.6981	8.8872	9.0763	9.4545	9.8327	10.2109	10.589	10.9672	11.3454	11.7236	12.1018	12.4799	12.8581	13.2363	13.6145	13.9927	14.3708	14.749	15.1272	15.5054	15.8836	16.2617	16.6399	17.0181	17.3963
37.0616	1.1289	0.10355	0.20917	0.30644	0.46274	0.51757	0.52165	0.6107	0.62296	0.66546	0.67356	0.72016	0.72415	0.81341	0.87416	0.87609	0.87601	0.97741	0.97733	0.97528	0.92649	0.97518	1.018	1.0784	1.1271	1.1289	1.1289	1.078	1.1287	1.1286	1.1228	1.0778	1.0683	1.0269	1.0194	0.92546	0.97609	1.0773	1.1206	1.1279	1.1278	1.1277	1.1222	1.0208	1.0243	1.0243	1.0242	1.0241	1.024
51.9508	1.3251	0.26506	0.53011	1.0602	1.5903	2.1204	2.6506	3.1807	3.7108	4.2409	4.771	5.3011	5.8312	6.3613	6.8914	7.4215	7.9517	8.4818	9.0119	9.542	10.0721	10.3372	10.6022	11.1323	11.6624	12.1925	12.7227	13.2528	13.7829	14.313	14.8431	15.3732	15.9033	16.4334	16.9635	17.4936	18.0238	18.5539	19.084	19.6141	20.1442	20.6743	21.2044	21.7345	22.2646	22.7948	23.3249	23.855	24.3851
51.9508	1.3251	0.10345	0.15756	0.25464	0.3103	0.35964	0.41054	0.46299	0.51235	0.56172	0.57386	0.67408	0.77431	0.8147	0.87891	0.92087	1.0242	1.075	1.1317	1.1767	1.2756	1.3251	1.3236	1.2811	1.2852	1.2768	1.2781	1.2794	1.2338	1.2337	1.1828	1.1826	1.2229	1.2242	1.2332	1.2331	1.2329	1.2214	1.1818	1.1308	1.1307	1.1305	1.1304	1.1715	1.1751	1.181	1.2223	1.2317	1.2292
47.9923	1.3863	0.24486	0.48972	0.97944	1.4692	1.9589	2.4486	2.9383	3.428	3.9177	4.4075	4.8972	5.3869	5.8766	6.3663	6.856	7.3458	7.8355	8.3252	8.8149	9.3046	9.7944	10.2841	10.7738	11.2635	11.7532	12.2429	12.7327	13.2224	13.7121	14.2018	14.6915	15.1812	15.671	16.1607	16.4055	16.6504	17.1401	17.6298	18.1196	18.6093	19.099	19.5887	20.0784	20.5681	21.0579	21.5476	22.0373	22.527
47.9923	1.3863	0.15463	0.30795	0.36162	0.46636	0.51487	0.56215	0.57219	0.62319	0.62309	0.67288	0.72509	0.72499	0.81983	0.87089	0.9742	0.98005	1.0299	1.082	1.1817	1.1839	1.1838	1.1327	1.1325	1.1835	1.2322	1.2343	1.2852	1.2851	1.285	1.2849	1.3358	1.3356	1.3324	1.3303	1.3863	1.3862	1.3351	1.335	1.3349	1.3857	1.3856	1.3855	1.3854	1.3852	1.3851	1.385	1.3849	1.3847
38.3516	1.4924	0.19567	0.39134	0.78269	1.174	1.5654	1.9567	2.3481	2.7394	3.1307	3.5221	3.9134	4.3048	4.6961	5.0875	5.4788	5.8701	6.2615	6.6528	7.0442	7.4355	7.8269	8.2182	8.6095	9.0009	9.3922	9.7836	10.1749	10.5663	10.9576	11.3489	11.7403	12.1316	12.523	12.9143	13.3057	13.697	14.0884	14.4797	14.871	15.2624	15.6537	16.0451	16.2407	16.4364	16.8278	17.2191	17.6104	18.0018
38.3516	1.4924	0.10547	0.2079	0.26061	0.41122	0.4187	0.5136	0.56332	0.57218	0.66717	0.67448	0.72417	0.72557	0.7255	0.72544	0.77655	0.87317	0.8788	0.92995	0.98111	1.0806	1.0847	1.1276	1.1344	1.1773	1.238	1.2365	1.2863	1.2876	1.2875	1.3254	1.2874	1.2873	1.3817	1.3908	1.3907	1.3893	1.3841	1.3892	1.3904	1.3891	1.4889	1.4913	1.4924	1.4887	1.4399	1.4374	1.2862	1.3873
19.8568	0.41734	0.10131	0.20262	0.40524	0.60786	0.81048	1.0131	1.2157	1.4183	1.621	1.8236	2.0262	2.2288	2.4314	2.6341	2.8367	3.0393	3.2419	3.4445	3.6472	3.8498	4.0524	4.255	4.4576	4.6603	4.8629	5.0655	5.2681	5.4707	5.6734	5.876	6.0786	6.2812	6.4838	6.6865	6.8891	7.0917	7.2943	7.4969	7.6996	7.9022	8.1048	8.3074	8.51	8.7127	8.9153	9.0166	9.1179	9.3205
19.8568	0.41734	0.054016	0.10521	0.11084	0.11083	0.108	0.108	0.059603	0.11078	0.10797	0.11076	0.11074	0.11073	0.10794	0.11071	0.11069	0.11068	0.1079	0.11065	0.11064	0.11063	0.11062	0.1106	0.11059	0.10783	0.11056	0.15899	0.16171	0.15897	0.16168	0.21012	0.16166	0.21011	0.21281	0.21281	0.21279	0.30703	0.31512	0.3151	0.36088	0.36088	0.31507	0.36355	0.36622	0.3662	0.41469	0.41734	0.41732	0.4173
29.4254	0.85126	0.15013	0.30026	0.60052	0.90078	1.201	1.5013	1.8016	2.1018	2.4021	2.7023	3.0026	3.3028	3.6031	3.9034	4.2036	4.5039	4.8041	5.1044	5.4047	5.7049	6.0052	6.3054	6.6057	6.906	7.2062	7.5065	7.8067	8.107	8.4072	8.7075	9.0078	9.308	9.6083	9.9085	10.2088	10.5091	10.8093	11.1096	11.4098	11.7101	11.8602	12.0104	12.3106	12.6109	12.9111	13.2114	13.5116	13.8119
29.4254	0.85126	0.10015	0.10022	0.25045	0.30045	0.35055	0.40076	0.50078	0.55066	0.5509	0.60101	0.65085	0.65107	0.65109	0.65101	0.70086	0.70115	0.70116	0.7512	0.80043	0.75117	0.75118	0.75119	0.80094	0.80108	0.80123	0.85094	0.85094	0.80121	0.80105	0.85053	0.85123	0.85106	0.80121	0.80102	0.80122	0.80123	0.85039	0.85124	0.85103	0.85125	0.85126	0.80105	0.80129	0.80106	0.80131	0.80132	0.80107	0.80134
47.7182	1.0695	0.24346	0.48692	0.97384	1.4608	1.9477	2.4346	2.9215	3.4084	3.8954	4.3823	4.8692	5.3561	5.843	6.33	6.8169	7.3038	7.7907	8.2776	8.7646	9.2515	9.7384	10.2253	10.7122	11.1992	11.6861	12.173	12.4165	12.6599	13.1468	13.6338	14.1207	14.6076	15.0945	15.5814	16.0684	16.5553	17.0422	17.5291	18.016	18.503	18.9899	19.4768	19.9637	20.4506	20.9376	21.4245	21.9114	22.3983
47.7182	1.0695	0.25185	0.25774	0.35733	0.40771	0.46411	0.55885	0.56496	0.608	0.61543	0.75657	0.76659	0.86231	0.90883	0.96815	0.9682	0.96825	0.967	0.96704	0.96708	1.0161	1.0692	1.0692	1.0693	1.0693	1.0694	1.0694	1.0695	1.0192	1.0136	1.015	1.0164	0.96898	0.96903	0.91878	0.91884	0.86713	0.91305	0.96336	0.96784	1.0182	1.0062	0.9679	1.0121	0.96946	0.91462	0.86897	0.85812	0.85649
51.8304	1.373	0.26444	0.52888	1.0578	1.5866	2.1155	2.6444	3.1733	3.7022	4.2311	4.7599	5.2888	5.8177	6.3466	6.8755	7.4043	7.9332	8.4621	8.991	9.5199	10.0487	10.5776	11.1065	11.6354	12.1643	12.6932	13.222	13.7509	14.2798	14.5442	14.8087	15.3376	15.8664	16.3953	16.9242	17.4531	17.982	18.5108	19.0397	19.5686	20.0975	20.6264	21.1553	21.6841	22.213	22.7419	23.2708	23.7997	24.3285
51.8304	1.373	0.15831	0.25284	0.30782	0.31891	0.40892	0.45948	0.51452	0.55155	0.62013	0.6616	0.71897	0.81086	0.86136	0.88213	0.92807	1.0175	1.068	1.1185	1.1713	1.2242	1.2628	1.236	1.2507	1.2361	1.3154	1.3154	1.3226	1.3298	1.373	1.3655	1.3396	1.3654	1.2867	1.3297	1.3397	1.3298	1.2364	1.2364	1.2818	1.2819	1.287	1.3067	1.2365	1.2314	1.2689	1.2366	1.261	1.2131
44.001	1.5309	0.22449	0.44899	0.89798	1.347	1.796	2.2449	2.6939	3.1429	3.5919	4.0409	4.4899	4.9389	5.3879	5.8369	6.2859	6.7348	7.1838	7.6328	8.0818	8.5308	8.9798	9.4288	9.8778	10.3268	10.7757	11.2247	11.6737	12.1227	12.5717	13.0207	13.4697	13.9187	14.3677	14.8167	15.2656	15.7146	16.1636	16.6126	17.0616	17.5106	17.9596	18.4086	18.8576	19.3065	19.7555	20.2045	20.6535	21.1025
44.001	1.5309	0.051697	0.10337	0.1542	0.307	0.35826	0.40922	0.46018	0.46011	0.51116	0.51099	0.51092	0.51085	0.51077	0.56171	0.71446	0.76561	0.81652	0.91843	0.91839	1.0714	1.1223	1.1732	1.1732	1.2241	1.2242	1.2243	1.2243	1.2753	1.377	1.3774	1.4284	1.4284	1.4795	1.4795	1.4794	1.4795	1.4796	1.4795	1.4797	1.4797	1.4797	1.4796	1.4797	1.4797	1.4796	1.4798	1.4798	1.4796
20.7189	1.0748	0.10571	0.21142	0.42283	0.63425	0.84567	1.0571	1.2685	1.4799	1.6913	1.9028	2.1142	2.3256	2.537	2.7484	2.9598	3.1713	3.3827	3.5941	3.8055	4.0169	4.2283	4.4398	4.6512	4.8626	5.074	5.2854	5.4968	5.7083	5.9197	6.1311	6.3425	6.5539	6.7654	6.9768	7.1882	7.3996	7.611	7.8224	8.0339	8.2453	8.4567	8.6681	8.8795	9.0909	9.3024	9.5138	9.7252	9.9366
20.7189	1.0748	0.00072015	0.0021576	0.10454	0.10452	0.10451	0.15568	0.15567	0.15565	0.15564	0.20681	0.20679	0.2061	0.20677	0.25793	0.25791	0.25789	0.30905	0.40943	0.41139	0.51372	0.5137	0.6141	0.61602	0.66715	0.71705	0.76944	0.76942	0.76939	0.76937	0.81992	0.82051	0.82048	0.82046	0.82048	0.82046	0.82043	0.81923	0.76924	0.76921	0.76861	0.71802	0.718	0.71797	0.71796	0.71793	0.71791	0.71788	0.71731
32.384	1.006	0.16522	0.33045	0.6609	0.99135	1.3218	1.6522	1.9827	2.3131	2.6436	2.974	3.3045	3.6349	3.9654	4.2958	4.6263	4.9567	5.2872	5.6176	5.9481	6.2785	6.609	6.9394	7.2699	7.6003	7.9308	8.2612	8.5917	8.9221	9.2526	9.4178	9.583	9.9135	10.2439	10.5744	10.9048	11.2353	11.5657	11.8961	12.2266	12.557	12.8875	13.2179	13.5484	13.8788	14.2093	14.5397	14.8702	15.2006
32.384	1.006	0.10473	0.15953	0.15786	0.20773	0.20769	0.35573	0.40079	0.55044	0.60033	0.7001	0.7064	0.75779	0.75773	0.75768	0.75606	0.80436	0.85726	0.8572	0.85714	0.85708	0.8993	0.90534	0.90679	0.90673	0.90667	0.95495	0.95489	0.95631	0.95625	1.006	1.006	0.99861	0.90465	0.90604	0.8988	0.85609	0.8546	0.85454	0.8559	0.89866	0.90565	0.95126	0.95401	0.95395	0.95527	0.9552	0.95514	0.94691
48.1074	1.1617	0.24545	0.49089	0.98178	1.4727	1.9636	2.4545	2.9453	3.4362	3.9271	4.418	4.9089	5.3998	5.8907	6.3816	6.8725	7.3634	7.8543	8.3452	8.836	9.3269	9.8178	10.3087	10.7996	11.2905	11.536	11.7814	12.2723	12.7632	13.2541	13.745	14.2359	14.7267	15.2176	15.7085	16.1994	16.6903	17.1812	17.6721	18.163	18.6539	19.1448	19.6357	20.1266	20.6174	21.1083	21.5992	22.0901	22.581
48.1074	1.1617	0.10297	0.15716	0.20739	0.157	0.20573	0.25599	0.40247	0.40826	0.50734	0.70844	0.75658	0.80892	0.95771	1.0073	1.0112	1.0608	1.0111	1.011	1.058	1.0611	1.1101	1.1597	1.1111	1.111	1.1617	1.161	1.1598	1.1106	1.1105	1.1103	1.1102	1.1076	1.0095	1.0094	1.0596	1.1078	1.1097	1.1096	1.1063	1.0596	1.1071	1.1092	1.1091	1.109	1.1088	1.0588	1.0587	1.0582
52.8515	1.1726	0.26965	0.5393	1.0786	1.6179	2.1572	2.6965	3.2358	3.7751	4.3144	4.8537	5.393	5.9323	6.4716	7.0109	7.5502	8.0895	8.6288	9.1681	9.7074	10.2467	10.5164	10.786	11.3253	11.8646	12.4039	12.9432	13.4825	14.0218	14.5611	15.1004	15.6397	16.179	16.7183	17.2576	17.7969	18.3362	18.8755	19.4148	19.9541	20.4934	21.0327	21.572	22.1113	22.6506	23.1899	23.7292	24.2686	24.8079
52.8515	1.1726	0.15313	0.20838	0.31159	0.4059	0.46451	0.51428	0.56575	0.66454	0.66699	0.66687	0.66676	0.71734	0.76792	0.86371	0.86915	0.86903	0.96956	1.0209	1.12	1.1221	1.1726	1.1217	1.1216	1.1215	1.1213	1.1212	1.1211	1.0702	1.0194	1.0193	1.0191	1.0696	1.0695	1.12	1.1199	1.1197	1.1196	1.0688	1.018	1.0625	1.0178	1.0662	1.0682	1.0681	1.0679	1.0644	1.0152	0.96633
47.9917	1.4294	0.24486	0.48971	0.97942	1.4691	1.9588	2.4486	2.9383	3.428	3.9177	4.4074	4.8971	5.3868	5.8765	6.3662	6.856	7.3457	7.8354	8.3251	8.8148	9.3045	9.7942	10.2839	10.7736	11.2634	11.7531	12.2428	12.7325	13.2222	13.7119	13.9568	14.2016	14.6913	15.181	15.6708	16.1605	16.6502	17.1399	17.6296	18.1193	18.609	19.0987	19.5884	20.0782	20.5679	21.0576	21.5473	22.037	22.5267
47.9917	1.4294	0.0532	0.10638	0.20784	0.30981	0.41026	0.41172	0.56324	0.56514	0.61605	0.61596	0.66687	0.66678	0.66668	0.81741	0.92145	0.9707	0.97228	1.0714	1.125	1.1759	1.226	1.2267	1.2266	1.2265	1.3262	1.3282	1.3281	1.3276	1.3773	1.4294	1.4293	1.4275	1.3781	1.3783	1.3781	1.378	1.3779	1.3778	1.3777	1.3265	1.3264	1.3767	1.3772	1.3771	1.3766	1.3259	1.3258	1.3255
34.2455	1.1111	0.17472	0.34944	0.69889	1.0483	1.3978	1.7472	2.0967	2.4461	2.7955	3.145	3.4944	3.8439	4.1933	4.5428	4.8922	5.2417	5.5911	5.9405	6.29	6.6394	6.9889	7.3383	7.6878	8.0372	8.3866	8.7361	9.0855	9.435	9.7844	10.1339	10.3086	10.4833	10.8327	11.1822	11.5316	11.8811	12.2305	12.58	12.9294	13.2789	13.6283	13.9777	14.3272	14.6766	15.0261	15.3755	15.725	16.0744
34.2455	1.1111	0.15193	0.15599	0.20616	0.35537	0.40688	0.45839	0.50855	0.55871	0.61018	0.66034	0.71049	0.75286	0.76058	0.8043	0.90849	0.91099	0.95606	0.95478	0.86068	0.90334	0.956	0.96092	1.0098	1.011	1.0049	0.95588	1.0109	1.0562	1.061	1.1099	1.1111	1.1063	1.0608	1.0561	1.0105	1.0093	1.0103	1.0091	1.057	1.0091	1.057	1.0603	1.0602	1.0601	1.0601	1.0546	0.95965	0.95957
45.9474	1.013	0.23443	0.46885	0.9377	1.4066	1.8754	2.3443	2.8131	3.282	3.7508	4.2197	4.6885	5.1574	5.6262	6.0951	6.5639	7.0328	7.5016	7.9705	8.4393	8.9082	9.377	9.8459	10.3147	10.7836	11.2524	11.7213	12.1901	12.659	13.1278	13.3622	13.5967	14.0655	14.5344	15.0032	15.4721	15.9409	16.4098	16.8786	17.3475	17.8163	18.2852	18.754	19.2229	19.6917	20.1606	20.6294	21.0983	21.5671
45.9474	1.013	0.30372	0.3068	0.40467	0.46042	0.55905	0.56122	0.61159	0.66124	0.66187	0.71227	0.71148	0.75981	0.80616	0.76177	0.76168	0.76225	0.81259	0.86229	0.81235	0.91191	0.96287	0.96278	0.96328	0.96318	0.9625	0.96298	0.96287	0.96222	0.96268	1.013	1.0129	1.0122	1.0127	0.95908	0.91111	0.91151	0.91141	0.9113	0.95978	0.96155	0.91106	0.90745	0.86048	0.86038	0.86028	0.85977	0.80966	0.80956
56.5939	1.119	0.28874	0.57749	1.155	1.7325	2.31	2.8874	3.4649	4.0424	4.6199	5.1974	5.7749	6.3524	6.9299	7.5074	8.0848	8.6623	9.2398	9.8173	10.3948	10.9723	11.5498	12.1273	12.7048	13.2823	13.8597	14.4372	15.0147	15.5922	16.1697	16.7472	17.3247	17.9022	18.4797	19.0571	19.6346	20.2121	20.7896	21.3671	21.9446	22.5221	23.0996	23.6771	24.2545	24.832	25.4095	25.987	26.5645	27.142
56.5939	1.119	0.15221	0.30439	0.36082	0.41149	0.46493	0.51648	0.55798	0.56607	0.66471	0.71095	0.71789	0.76246	0.81399	0.81899	0.86876	0.9079	0.86939	0.91437	0.92065	1.018	1.0211	1.0217	1.0685	1.0699	1.072	1.0212	1.0647	1.0688	1.0667	0.97006	0.96659	0.9191	0.91896	0.91817	0.96308	1.0199	1.0705	1.0697	1.0702	1.0648	0.968	0.96842	0.96827	0.91742	0.96532	0.96783	0.96768	0.96704
51.6289	1.5295	0.26341	0.52683	1.0537	1.5805	2.1073	2.6341	3.161	3.6878	4.2146	4.7414	5.2683	5.7951	6.3219	6.8487	7.3756	7.9024	8.4292	8.956	9.4829	10.0097	10.5365	11.0633	11.5902	12.117	12.6438	13.1706	13.6975	14.2243	14.7511	15.278	15.8048	16.3316	16.8584	17.3853	17.9121	18.4389	18.9657	19.4926	20.0194	20.5462	21.073	21.5999	22.1267	22.6535	23.1803	23.7072	24.234	24.7608
51.6289	1.5295	0.103	0.256	0.26393	0.3609	0.36476	0.41471	0.46085	0.51842	0.51738	0.56918	0.61639	0.71646	0.77187	0.77266	0.77254	0.87174	0.92351	0.97606	1.0244	1.026	1.0735	1.1285	1.1275	1.2245	1.23	1.2808	1.2799	1.3823	1.3822	1.382	1.3811	1.3817	1.4325	1.4323	1.4315	1.4321	1.4278	1.4826	1.4818	1.4288	1.3804	1.4293	1.4304	1.4818	1.4816	1.4768	1.4299	1.4812
29.6515	1.077	0.15128	0.30257	0.60513	0.9077	1.2103	1.5128	1.8154	2.118	2.4205	2.7231	3.0257	3.3282	3.6308	3.9334	4.2359	4.5385	4.8411	5.1436	5.4462	5.7488	6.0513	6.3539	6.6565	6.959	7.2616	7.5642	7.8667	8.1693	8.4719	8.7744	9.077	9.3796	9.6821	9.9847	10.2873	10.5898	10.8924	11.195	11.4975	11.8001	12.1027	12.4052	12.7078	13.0104	13.3129	13.6155	13.9181	14.2206
29.6515	1.077	0.051161	0.054638	0.15925	0.20923	0.30696	0.31151	0.36152	0.36375	0.41151	0.41485	0.4137	0.41477	0.41364	0.4147	0.41466	0.41354	0.41459	0.56478	0.56797	0.61905	0.61795	0.67009	0.669	0.67001	0.72107	0.72103	0.77209	0.82013	0.82316	0.92531	0.92526	0.92521	0.92416	0.97229	0.97522	0.97616	1.0272	1.0262	1.0271	1.0261	1.027	1.0269	1.0269	1.0268	1.0258	1.0267	1.0221	0.97554
29.4254	0.85126	0.15013	0.30026	0.60052	0.90078	1.201	1.5013	1.8016	2.1018	2.4021	2.7023	3.0026	3.3028	3.6031	3.9034	4.2036	4.5039	4.8041	5.1044	5.4047	5.7049	6.0052	6.3054	6.6057	6.906	7.2062	7.5065	7.8067	8.107	8.4072	8.7075	9.0078	9.308	9.6083	9.9085	10.2088	10.5091	10.8093	11.1096	11.4098	11.7101	11.8602	12.0104	12.3106	12.6109	12.9111	13.2114	13.5116	13.8119
29.4254	0.85126	0.10015	0.10022	0.25045	0.30045	0.35055	0.40076	0.50078	0.55066	0.5509	0.60101	0.65085	0.65107	0.65109	0.65101	0.70086	0.70115	0.70116	0.7512	0.80043	0.75117	0.75118	0.75119	0.80094	0.80108	0.80123	0.85094	0.85094	0.80121	0.80105	0.85053	0.85123	0.85106	0.80121	0.80102	0.80122	0.80123	0.85039	0.85124	0.85103	0.85125	0.85126	0.80105	0.80129	0.80106	0.80131	0.80132	0.80107	0.80134
47.7182	1.0695	0.24346	0.48692	0.97384	1.4608	1.9477	2.4346	2.9215	3.4084	3.8954	4.3823	4.8692	5.3561	5.843	6.33	6.8169	7.3038	7.7907	8.2776	8.7646	9.2515	9.7384	10.2253	10.7122	11.1992	11.6861	12.173	12.4165	12.6599	13.1468	13.6338	14.1207	14.6076	15.0945	15.5814	16.0684	16.5553	17.0422	17.5291	18.016	18.503	18.9899	19.4768	19.9637	20.4506	20.9376	21.4245	21.9114	22.3983
47.7182	1.0695	0.25185	0.25774	0.35733	0.40771	0.46411	0.55885	0.56496	0.608	0.61543	0.75657	0.76659	0.86231	0.90883	0.96815	0.9682	0.96825	0.967	0.96704	0.96708	1.0161	1.0692	1.0692	1.0693	1.0693	1.0694	1.0694	1.0695	1.0192	1.0136	1.015	1.0164	0.96898	0.96903	0.91878	0.91884	0.86713	0.91305	0.96336	0.96784	1.0182	1.0062	0.9679	1.0121	0.96946	0.91462	0.86897	0.85812	0.85649
51.8304	1.373	0.26444	0.52888	1.0578	1.5866	2.1155	2.6444	3.1733	3.7022	4.2311	4.7599	5.2888	5.8177	6.3466	6.8755	7.4043	7.9332	8.4621	8.991	9.5199	10.0487	10.5776	11.1065	11.6354	12.1643	12.6932	13.222	13.7509	14.2798	14.5442	14.8087	15.3376	15.8664	16.3953	16.9242	17.4531	17.982	18.5108	19.0397	19.5686	20.0975	20.6264	21.1553	21.6841	22.213	22.7419	23.2708	23.7997	24.3285
51.8304	1.373	0.15831	0.25284	0.30782	0.31891	0.40892	0.45948	0.51452	0.55155	0.62013	0.6616	0.71897	0.81086	0.86136	0.88213	0.92807	1.0175	1.068	1.1185	1.1713	1.2242	1.2628	1.236	1.2507	1.2361	1.3154	1.3154	1.3226	1.3298	1.373	1.3655	1.3396	1.3654	1.2867	1.3297	1.3397	1.3298	1.2364	1.2364	1.2818	1.2819	1.287	1.3067	1.2365	1.2314	1.2689	1.2366	1.261	1.2131
44.001	1.5309	0.22449	0.44899	0.89798	1.347	1.796	2.2449	2.6939	3.1429	3.5919	4.0409	4.4899	4.9389	5.3879	5.8369	6.2859	6.7348	7.1838	7.6328	8.0818	8.5308	8.9798	9.4288	9.8778	10.3268	10.7757	11.2247	11.6737	12.1227	12.5717	13.0207	13.4697	13.9187	14.3677	14.8167	15.2656	15.7146	16.1636	16.6126	17.0616	17.5106	17.9596	18.4086	18.8576	19.3065	19.7555	20.2045	20.6535	21.1025
44.001	1.5309	0.051697	0.10337	0.1542	0.307	0.35826	0.40922	0.46018	0.46011	0.51116	0.51099	0.51092	0.51085	0.51077	0.56171	0.71446	0.76561	0.81652	0.91843	0.91839	1.0714	1.1223	1.1732	1.1732	1.2241	1.2242	1.2243	1.2243	1.2753	1.377	1.3774	1.4284	1.4284	1.4795	1.4795	1.4794	1.4795	1.4796	1.4795	1.4797	1.4797	1.4797	1.4796	1.4797	1.4797	1.4796	1.4798	1.4798	1.4796
31.3785	1.0551	0.16009	0.32019	0.64038	0.96057	1.2808	1.6009	1.9211	2.2413	2.5615	2.8817	3.2019	3.5221	3.8423	4.1625	4.4826	4.8028	5.123	5.4432	5.7634	6.0836	6.4038	6.724	7.0442	7.3643	7.6845	8.0047	8.3249	8.6451	8.9653	9.2855	9.6057	9.9259	10.246	10.5662	10.8864	11.0465	11.2066	11.5268	11.847	12.1672	12.4874	12.8075	13.1277	13.4479	13.7681	14.0883	14.4085	14.7287
31.3785	1.0551	0.051972	0.1021	0.15314	0.25069	0.30263	0.35188	0.40025	0.4513	0.50144	0.5058	0.55418	0.55074	0.50148	0.54993	0.55164	0.6018	0.60429	0.60015	0.55004	0.50238	0.54929	0.5056	0.60271	0.55572	0.60348	0.55567	0.60502	0.60575	0.60648	1.0044	1.0074	1.0074	1.0073	1.0072	1.0064	1.0551	1.0536	0.95623	0.95618	0.95542	0.90596	0.90591	0.90585	0.9058	0.90575	0.90569	0.90564	0.9531
37.3541	1.1203	0.19058	0.38116	0.76233	1.1435	1.5247	1.9058	2.287	2.6681	3.0493	3.4305	3.8116	4.1928	4.574	4.9551	5.3363	5.7175	6.0986	6.4798	6.8609	7.2421	7.6233	8.0044	8.3856	8.7668	9.1479	9.5291	9.9103	10.2914	10.6726	11.0537	11.4349	11.8161	12.1972	12.5784	12.9596	13.3407	13.7219	14.1031	14.4842	14.8654	15.056	15.2466	15.6277	16.0089	16.39	16.7712	17.1524	17.5335
37.3541	1.1203	0.50841	0.56934	0.61428	0.6116	0.66454	0.66977	0.7095	0.75717	0.86296	0.91584	0.92359	0.92351	0.97116	0.97367	0.97364	0.97356	1.0238	1.0135	0.97081	0.97073	0.97318	1.0108	1.0233	1.0736	1.0735	1.1087	1.0734	1.023	1.0584	1.0707	1.0706	1.0607	1.0226	1.0177	1.0225	1.0654	1.063	1.0223	1.0557	1.0222	1.1203	1.07	1.0604	1.022	1.0721	1.1081	1.1152	1.0719
53.6259	1.277	0.2736	0.5472	1.0944	1.6416	2.1888	2.736	3.2832	3.8304	4.3776	4.9248	5.472	6.0192	6.5664	7.1136	7.6608	8.208	8.7552	9.3024	9.8496	10.3969	10.9441	11.4913	12.0385	12.5857	13.1329	13.6801	14.2273	14.7745	15.3217	15.8689	16.4161	16.9633	17.5105	18.0577	18.6049	19.1521	19.6993	19.9729	20.2465	20.7937	21.3409	21.8881	22.4353	22.9825	23.5297	24.0769	24.6241	25.1713
53.6259	1.277	0.10435	0.11183	0.26527	0.31438	0.45749	0.46916	0.51828	0.51962	0.563	0.60935	0.70922	0.76407	0.87231	0.9187	0.92413	0.97193	1.0211	1.0251	1.0729	1.1169	1.1221	1.0753	1.1674	1.1776	1.2141	1.1761	1.176	1.219	1.2202	1.2275	1.2274	1.2212	1.1753	1.2716	1.2751	1.2255	1.2265	1.277	1.2757	1.2756	1.2653	1.2247	1.2147	1.1717	1.1242	1.123	1.1229	1.1227
50.1284	1.4294	0.25576	0.51151	1.023	1.5345	2.0461	2.5576	3.0691	3.5806	4.0921	4.6036	5.1151	5.6267	6.1382	6.6497	7.1612	7.6727	8.1842	8.6957	9.2073	9.7188	10.2303	10.7418	11.2533	11.7648	12.2763	12.7879	13.2994	13.8109	14.3224	14.8339	15.3454	15.6012	15.8569	16.3685	16.88	17.3915	17.903	18.4145	18.926	19.4375	19.9491	20.4606	20.9721	21.4836	21.9951	22.5066	23.0181	23.5297
50.1284	1.4294	0.15364	0.20894	0.31244	0.41417	0.46499	0.50992	0.51573	0.56734	0.56643	0.61321	0.66248	0.71885	0.71953	0.76647	0.82109	0.86736	0.92263	0.92178	0.96966	1.0233	1.0741	1.074	1.1247	1.1253	1.1753	1.1759	1.1751	1.2207	1.2257	1.3732	1.3781	1.4294	1.4287	1.425	1.3776	1.3775	1.3773	1.3772	1.3766	1.3262	1.3774	1.4276	1.428	1.4273	1.4277	1.4271	1.4274	1.4268
41.6883	1.5867	0.2127	0.42539	0.85078	1.2762	1.7016	2.127	2.5523	2.9777	3.4031	3.8285	4.2539	4.6793	5.1047	5.5301	5.9555	6.3809	6.8063	7.2316	7.657	8.0824	8.5078	8.9332	9.3586	9.784	10.2094	10.6348	11.0602	11.4855	11.9109	12.3363	12.7617	13.1871	13.6125	14.0379	14.4633	14.8887	15.3141	15.7395	16.1648	16.5902	17.0156	17.441	17.8664	18.2918	18.7172	19.1426	19.568	19.9934
41.6883	1.5867	0.052118	0.15433	0.21142	0.25949	0.36363	0.46578	0.56504	0.5679	0.56879	0.6198	0.67084	0.7172	0.7218	0.77188	0.82287	0.87391	0.9769	1.1291	1.1299	1.1809	1.1799	1.1799	1.2317	1.2316	1.332	1.3336	1.3335	1.3326	1.4354	1.4353	1.4352	1.4823	1.4861	1.486	1.4851	1.4858	1.4857	1.5352	1.5366	1.5365	1.5364	1.5362	1.5348	1.4851	1.4849	1.5339	1.5358	1.5821
21.7086	1.0785	0.11076	0.22152	0.44303	0.66455	0.88607	1.1076	1.3291	1.5506	1.7721	1.9936	2.2152	2.4367	2.6582	2.8797	3.1012	3.3227	3.5443	3.7658	3.9873	4.2088	4.4303	4.6518	4.8734	5.0949	5.3164	5.5379	5.7594	5.9809	6.2025	6.424	6.6455	6.867	7.0885	7.31	7.5316	7.7531	7.9746	8.1961	8.4176	8.6391	8.8607	9.0822	9.3037	9.5252	9.7467	9.9682	10.1897	10.4113
21.7086	1.0785	0.0033428	0.057853	0.20969	0.20967	0.20966	0.2608	0.26079	0.26077	0.31193	0.31191	0.36305	0.36466	0.36463	0.36299	0.41411	0.41409	0.41407	0.41405	0.41403	0.41401	0.414	0.41398	0.41554	0.46351	0.46507	0.51464	0.51619	0.51617	0.56731	0.61533	0.61843	0.61841	0.61993	0.66642	0.67104	0.71755	0.7206	0.72058	0.72055	0.76865	0.72054	0.72052	0.72049	0.77162	0.7731	0.77307	0.77304	0.7204
29.5769	0.95749	0.1509	0.30181	0.60361	0.90542	1.2072	1.509	1.8108	2.1126	2.4144	2.7162	3.0181	3.3199	3.6217	3.9235	4.2253	4.5271	4.8289	5.1307	5.4325	5.7343	6.0361	6.3379	6.6397	6.9415	7.2433	7.3942	7.5451	7.8469	8.1487	8.4505	8.7524	9.0542	9.356	9.6578	9.9596	10.2614	10.5632	10.865	11.1668	11.4686	11.7704	12.0722	12.374	12.6758	12.9776	13.2794	13.5812	13.883
29.5769	0.95749	0.052136	0.15545	0.30613	0.25491	0.25579	0.20549	0.20454	0.15519	0.10493	0.053793	0.10487	0.15415	0.155	0.15497	0.15407	0.15491	0.20506	0.30286	0.30538	0.30451	0.35549	0.50433	0.60467	0.75357	0.90656	0.95749	0.95743	0.95738	0.95733	0.95728	0.95645	0.95718	0.95712	0.95708	0.95702	0.95697	0.95692	0.95687	0.95608	0.95677	0.95454	0.85562	0.9036	0.90643	0.90638	0.90633	0.90628	0.85605
35.1379	1.1623	0.17927	0.35855	0.7171	1.0756	1.4342	1.7927	2.1513	2.5098	2.8684	3.2269	3.5855	3.944	4.3026	4.6611	5.0197	5.3782	5.7368	6.0953	6.4539	6.8124	7.171	7.5295	7.8881	8.2466	8.6052	8.9637	9.3223	9.6808	10.0394	10.3979	10.5772	10.7565	11.115	11.4736	11.8321	12.1907	12.5492	12.9078	13.2663	13.6249	13.9834	14.342	14.7005	15.0591	15.4176	15.7762	16.1347	16.4933
35.1379	1.1623	0.0018471	0.054177	0.15511	0.20494	0.25598	0.35687	0.35624	0.45426	0.50813	0.50751	0.55848	0.6588	0.75809	0.86109	0.91152	0.91093	1.0097	1.0122	0.96124	0.96168	0.95916	0.86021	0.86063	0.86057	1.0104	1.0118	1.0117	1.0112	1.1107	1.1124	1.1623	1.1606	1.1122	1.1117	1.112	1.112	1.0595	1.011	1.0595	1.0602	0.96043	0.9099	0.90913	0.85937	0.90971	0.90931	1.0104	1.0103
47.6015	1.1727	0.24286	0.48573	0.97146	1.4572	1.9429	2.4286	2.9144	3.4001	3.8858	4.3716	4.8573	5.343	5.8288	6.3145	6.8002	7.2859	7.7717	8.2574	8.7431	9.2289	9.7146	10.2003	10.6861	11.1718	11.6575	12.1432	12.629	13.1147	13.6004	13.8433	14.0862	14.5719	15.0576	15.5434	16.0291	16.5148	17.0005	17.4863	17.972	18.4577	18.9435	19.4292	19.9149	20.4007	20.8864	21.3721	21.8578	22.3436
47.6015	1.1727	0.15546	0.15992	0.16096	0.16089	0.2115	0.26211	0.36233	0.41189	0.60932	0.71485	0.7634	0.76852	0.81093	0.86968	0.86958	0.92018	0.96285	0.97067	0.97056	0.97045	1.021	1.0209	1.0208	1.0207	1.1163	1.1218	1.1216	1.0708	1.0707	1.1727	1.1726	1.1725	1.1715	1.0203	1.1214	1.1213	1.1204	1.1202	1.1162	1.0188	1.0187	1.0186	1.0162	0.9678	1.0183	1.0182	1.0181	1.0122
58.8094	1.2888	0.30005	0.6001	1.2002	1.8003	2.4004	3.0005	3.6006	4.2007	4.8008	5.4009	6.001	6.6011	7.2011	7.8012	8.4013	9.0014	9.6015	10.2016	10.8017	11.4018	12.0019	12.602	13.2021	13.8022	14.4023	15.0024	15.6025	16.2026	16.8027	17.4028	18.0029	18.603	18.903	19.2031	19.8032	20.4033	21.0034	21.6034	22.2035	22.8036	23.4037	24.0038	24.6039	25.204	25.8041	26.4042	27.0043	27.6044
58.8094	1.2888	0.1057	0.20549	0.27391	0.37359	0.42243	0.46361	0.47693	0.4768	0.52377	0.67251	0.71209	0.73248	0.81562	0.91545	0.96993	0.98439	0.98423	1.0296	1.0821	1.1204	1.1292	1.1344	1.1343	1.1781	1.1883	1.171	1.2219	1.237	1.2201	1.1859	1.1692	1.2774	1.2888	1.2789	1.2376	1.2691	1.2834	1.2356	1.2229	1.1337	1.1844	1.2274	1.1826	1.181	1.2256	1.2316	1.1836	1.1805
51.2424	1.5885	0.26144	0.52288	1.0458	1.5686	2.0915	2.6144	3.1373	3.6602	4.183	4.7059	5.2288	5.7517	6.2746	6.7975	7.3203	7.8432	8.3661	8.889	9.4119	9.9347	10.4576	10.9805	11.5034	12.0263	12.5491	13.072	13.5949	14.1178	14.6407	15.1636	15.6864	16.2093	16.7322	17.2551	17.778	18.3008	18.8237	19.3466	19.8695	20.3924	20.9152	21.4381	21.961	22.4839	23.0068	23.5297	24.0525	24.5754
51.2424	1.5885	0.10491	0.25966	0.31466	0.41947	0.47053	0.5216	0.56512	0.57382	0.62484	0.66605	0.72689	0.72557	0.72546	0.77054	0.92035	0.97969	0.98192	1.0306	1.0328	1.1349	1.1337	1.1347	1.1334	1.1333	1.1789	1.2353	1.2362	1.2755	1.235	1.287	1.2868	1.2857	1.2866	1.2864	1.2853	1.3874	1.4393	1.4382	1.439	1.489	1.4889	1.4897	1.484	1.4375	1.4382	1.4847	1.4882	1.4889
31.955	1.4851	0.16304	0.32607	0.65214	0.97821	1.3043	1.6304	1.9564	2.2825	2.6086	2.9346	3.2607	3.5868	3.9129	4.2389	4.565	4.8911	5.2171	5.5432	5.8693	6.1954	6.5214	6.8475	7.1736	7.4996	7.8257	8.1518	8.4779	8.8039	9.13	9.4561	9.7821	10.1082	10.4343	10.7604	11.0864	11.4125	11.7386	12.0646	12.3907	12.7168	13.0428	13.3689	13.695	14.0211	14.3471	14.6732	14.9993	15.3253
31.955	1.4851	0.052767	0.15381	0.25561	0.30689	0.41088	0.46142	0.51554	0.56606	0.56745	0.66717	0.61868	0.61864	0.61859	0.66779	0.72103	0.77025	0.82345	0.87468	0.97454	0.9771	1.1288	1.1307	1.1819	1.2325	1.233	1.233	1.2329	1.2329	1.2328	1.2327	1.2327	1.2326	1.2838	1.2837	1.2836	1.2836	1.2322	1.2322	1.2321	1.2833	1.2832	1.2831	1.2831	1.283	1.2829	1.2829	1.2828	1.2828
16.2001	0.70367	0.082654	0.16531	0.33061	0.49592	0.66123	0.82654	0.99184	1.1571	1.3225	1.4878	1.6531	1.8184	1.9837	2.149	2.3143	2.4796	2.6449	2.8102	2.9755	3.1408	3.3061	3.4714	3.6368	3.8021	3.9674	4.1327	4.298	4.4633	4.6286	4.7939	4.9592	5.1245	5.2898	5.4551	5.6204	5.7857	5.9511	6.1164	6.2817	6.447	6.6123	6.7776	6.9429	7.1082	7.2735	7.4388	7.5215	7.6041
16.2001	0.70367	0.00090284	0.10103	0.10194	0.25213	0.30219	0.35226	0.45055	0.45239	0.45239	0.45239	0.50246	0.50339	0.5034	0.50246	0.55254	0.55254	0.55254	0.55253	0.55253	0.55253	0.55253	0.60261	0.65264	0.65361	0.65361	0.65264	0.65264	0.65264	0.65263	0.65263	0.65263	0.65263	0.70067	0.70365	0.70365	0.70365	0.70265	0.70265	0.70265	0.70264	0.70264	0.70264	0.70264	0.70264	0.70366	0.70366	0.70367	0.70263
35.3199	0.85678	0.1802	0.36041	0.72081	1.0812	1.4416	1.802	2.1624	2.5229	2.8833	3.2437	3.6041	3.9645	4.3249	4.6853	5.0457	5.4061	5.7665	6.1269	6.4873	6.8477	7.2081	7.5686	7.929	8.2894	8.6498	9.0102	9.3706	9.731	10.0914	10.4518	10.8122	11.1726	11.533	11.8934	12.2538	12.6143	12.9747	13.3351	13.6955	14.0559	14.4163	14.7767	15.1371	15.4975	15.8579	16.2183	16.5787	16.9391
35.3199	0.85678	0.10112	0.1514	0.20169	0.30292	0.30279	0.40337	0.45394	0.45383	0.50422	0.55453	0.60473	0.60478	0.60477	0.65504	0.65499	0.65496	0.70526	0.7052	0.70517	0.7555	0.75555	0.75557	0.75559	0.7556	0.75562	0.75564	0.75566	0.75562	0.75569	0.75571	0.75573	0.75575	0.75576	0.75578	0.7557	0.75582	0.75584	0.75573	0.75587	0.75589	0.75591	0.75578	0.8063	0.80632	0.85652	0.8567	0.85672	0.85674
48.3089	1.1204	0.24647	0.49295	0.9859	1.4788	1.9718	2.4647	2.9577	3.4506	3.9436	4.4365	4.9295	5.4224	5.9154	6.4083	6.9013	7.3942	7.8872	8.3801	8.8731	9.366	9.859	10.3519	10.5984	10.8449	11.3378	11.8308	12.3237	12.8167	13.3096	13.8026	14.2955	14.7884	15.2814	15.7743	16.2673	16.7602	17.2532	17.7461	18.2391	18.732	19.225	19.7179	20.2109	20.7038	21.1968	21.6897	22.1827	22.6756
48.3089	1.1204	0.15624	0.16165	0.25636	0.35439	0.41345	0.4598	0.51247	0.51447	0.565	0.7137	0.76325	0.81778	0.91301	0.96943	0.96932	0.96154	0.96628	0.96905	1.0168	1.0195	1.0194	1.0662	1.1204	1.1203	1.1149	1.0189	1.0187	1.0186	0.96791	1.0133	1.0647	1.0631	0.96758	0.96748	0.96737	0.96804	0.96793	0.96704	1.0145	1.0174	1.0173	1.0179	1.0178	1.0148	1.0155	1.0168	1.0167	1.0166
41.8729	1.3301	0.21364	0.42727	0.85455	1.2818	1.7091	2.1364	2.5636	2.9909	3.4182	3.8455	4.2727	4.7	5.1273	5.5546	5.9818	6.4091	6.8364	7.2637	7.6909	8.1182	8.5455	8.9728	9.4	9.8273	10.2546	10.6819	11.1091	11.5364	11.9637	12.391	12.8182	13.2455	13.6728	14.1001	14.5273	14.9546	15.3819	15.8092	16.2364	16.6637	17.091	17.5183	17.9455	18.3728	18.8001	19.2274	19.6546	20.0819
41.8729	1.3301	0.15255	0.16038	0.26399	0.30896	0.36172	0.42024	0.4691	0.47095	0.5217	0.56867	0.5724	0.62318	0.67396	0.76623	0.7755	0.81513	0.87699	0.8769	0.87681	0.92391	0.92204	0.87841	0.9291	0.92722	0.97439	0.97788	1.0286	1.0285	1.0284	1.0249	0.97747	0.97738	0.97896	0.97886	0.97876	0.97866	1.0277	1.0276	1.0275	1.0274	1.0273	1.0272	1.0763	1.0795	1.1777	1.1809	1.1727	1.1299
25.7809	1.075	0.13154	0.26307	0.52614	0.78921	1.0523	1.3154	1.5784	1.8415	2.1046	2.3676	2.6307	2.8938	3.1568	3.4199	3.683	3.9461	4.2091	4.4722	4.7353	4.9983	5.2614	5.5245	5.7875	6.0506	6.3137	6.5768	6.8398	7.1029	7.366	7.4975	7.629	7.8921	8.1552	8.4182	8.6813	8.9444	9.2075	9.4705	9.7336	9.9967	10.2597	10.5228	10.7859	11.0489	11.312	11.5751	11.8382	12.1012
25.7809	1.075	0.052808	0.054526	0.25542	0.25882	0.36011	0.36093	0.41199	0.46303	0.46218	0.51242	0.51404	0.61371	0.66718	0.66715	0.71816	0.81788	0.82023	0.8202	0.8712	0.91991	0.92221	0.92217	0.92137	0.97313	0.97309	0.97305	1.024	1.024	1.0239	1.075	1.075	1.0749	1.0749	1.0748	1.0748	1.0747	1.0747	1.0747	1.0746	1.0746	1.0745	1.0745	1.0744	1.0744	1.0744	1.0743	1.0743	1.0742
28.0157	0.90526	0.14294	0.28587	0.57175	0.85762	1.1435	1.4294	1.7152	2.0011	2.287	2.5729	2.8587	3.1446	3.4305	3.7164	4.0022	4.2881	4.574	4.8599	5.1457	5.4316	5.7175	6.0034	6.2892	6.5751	6.861	7.1469	7.4327	7.7186	8.0045	8.2904	8.5762	8.8621	9.148	9.4339	9.7197	10.0056	10.2915	10.5774	10.8632	11.1491	11.435	11.7209	11.8638	12.0067	12.2926	12.5785	12.8644	13.1502
28.0157	0.90526	0.0017364	0.10128	0.15062	0.15405	0.20509	0.25358	0.30209	0.30542	0.35311	0.40494	0.4543	0.50528	0.60569	0.60646	0.60562	0.65501	0.70678	0.70595	0.70592	0.70666	0.70353	0.70354	0.80544	0.80616	0.80613	0.80683	0.80604	0.80601	0.8067	0.8052	0.75572	0.7564	0.75564	0.8044	0.80648	0.85594	0.85591	0.85655	0.85379	0.80563	0.85646	0.90329	0.90526	0.85637	0.80547	0.80543	0.80603	0.80535
39.0567	1.1219	0.19927	0.39854	0.79708	1.1956	1.5942	1.9927	2.3912	2.7898	3.1883	3.5868	3.9854	4.3839	4.7825	5.181	5.5795	5.9781	6.3766	6.7751	7.1737	7.5722	7.9708	8.3693	8.7678	9.1664	9.5649	9.9634	10.362	10.7605	11.1591	11.5576	11.9561	12.3547	12.7532	13.1517	13.5503	13.9488	14.3474	14.7459	14.9452	15.1444	15.543	15.9415	16.34	16.7386	17.1371	17.5357	17.9342	18.3327
39.0567	1.1219	0.10675	0.15535	0.25635	0.31442	0.35923	0.41721	0.46767	0.55745	0.60794	0.65659	0.66948	0.7089	0.75756	0.7703	0.77023	0.81885	0.86029	0.86924	0.87095	0.91783	0.96827	0.97175	0.9699	1.0221	1.0638	1.0724	1.0724	1.0705	1.0688	1.0216	1.0215	0.97101	1.0197	1.0213	1.0667	1.0717	1.0716	1.1137	1.1219	1.1186	1.0143	0.97027	1.019	1.071	1.115	1.1134	1.0708	1.0707
51.8279	1.1742	0.26443	0.52886	1.0577	1.5866	2.1154	2.6443	3.1731	3.702	4.2308	4.7597	5.2886	5.8174	6.3463	6.8751	7.404	7.9328	8.4617	8.9906	9.5194	10.0483	10.5771	11.106	11.6348	12.1637	12.6925	12.957	13.2214	13.7503	14.2791	14.808	15.3368	15.8657	16.3945	16.9234	17.4523	17.9811	18.51	19.0388	19.5677	20.0965	20.6254	21.1542	21.6831	22.212	22.7408	23.2697	23.7985	24.3274
51.8279	1.1742	0.10535	0.20315	0.27079	0.37039	0.42295	0.56966	0.61853	0.61118	0.62205	0.67638	0.76345	0.81599	0.86852	0.87909	0.87896	0.87885	0.96634	0.98018	1.0609	1.0308	1.0712	1.0677	1.0711	1.0794	1.0743	1.1742	1.1741	1.1315	1.1674	1.1216	1.0804	1.1294	1.1309	1.1324	1.1291	1.1196	1.1305	1.1304	1.1318	1.1301	1.1239	1.1162	1.1297	1.1311	1.0281	1.0279	1.0727	1.0726
43.2068	1.4347	0.22044	0.44089	0.88177	1.3227	1.7635	2.2044	2.6453	3.0862	3.5271	3.968	4.4089	4.8497	5.2906	5.7315	6.1724	6.6133	7.0542	7.4951	7.9359	8.3768	8.8177	9.2586	9.6995	10.1404	10.5813	11.0222	11.463	11.9039	12.3448	12.7857	13.2266	13.6675	14.1084	14.5492	14.9901	15.431	15.8719	16.3128	16.7537	17.1946	17.6354	18.0763	18.5172	18.9581	19.399	19.8399	20.2808	20.7216
43.2068	1.4347	0.15324	0.15868	0.26215	0.36563	0.41532	0.46899	0.51869	0.56707	0.57226	0.62196	0.67294	0.77113	0.81832	0.86938	0.87692	0.97017	0.97886	1.0274	1.0298	1.0807	1.0806	1.1316	1.1315	1.1741	1.1824	1.1823	1.2333	1.2831	1.2842	1.2841	1.2851	1.2838	1.2837	1.2836	1.2835	1.3312	1.3355	1.3353	1.3787	1.3798	1.334	1.3339	1.3338	1.3285	1.3346	1.3335	1.4334	1.4334
33.7437	1.4418	0.17216	0.34432	0.68865	1.033	1.3773	1.7216	2.0659	2.4103	2.7546	3.0989	3.4432	3.7876	4.1319	4.4762	4.8205	5.1648	5.5092	5.8535	6.1978	6.5421	6.8865	7.2308	7.5751	7.9194	8.2638	8.6081	8.9524	9.2967	9.641	9.9854	10.3297	10.674	11.0183	11.3627	11.707	12.0513	12.3956	12.74	13.0843	13.4286	13.7729	14.1173	14.4616	14.8059	15.1502	15.4945	15.8389	16.011
33.7437	1.4418	0.10424	0.15546	0.3091	0.41151	0.42046	0.46982	0.521	0.52096	0.52091	0.57385	0.57204	0.57199	0.62487	0.77491	0.82782	0.82949	0.93009	0.93174	0.97777	0.98113	0.98277	1.0339	1.0816	1.0849	1.1327	1.1343	1.1359	1.1359	1.1738	1.1804	1.1869	1.1869	1.2364	1.2363	1.2378	1.2745	1.2362	1.2377	1.2376	1.236	1.2887	1.3769	1.3382	1.3397	1.3397	1.3908	1.4373	1.4418
19.4141	0.6595	0.099051	0.1981	0.39621	0.59431	0.79241	0.99051	1.1886	1.3867	1.5848	1.7829	1.981	2.1791	2.3772	2.5753	2.7734	2.9715	3.1696	3.3677	3.5659	3.764	3.9621	4.0611	4.1602	4.3583	4.5564	4.7545	4.9526	5.1507	5.3488	5.5469	5.745	5.9431	6.1412	6.3393	6.5374	6.7355	6.9336	7.1317	7.3298	7.5279	7.726	7.9241	8.1222	8.3203	8.5184	8.7165	8.9146	9.1127
19.4141	0.6595	0.05054	0.15162	0.15444	0.20216	0.25456	0.25548	0.30415	0.30507	0.30598	0.30596	0.30503	0.40702	0.45664	0.45663	0.45752	0.4575	0.5071	0.50798	0.50796	0.55584	0.55847	0.6595	0.65948	0.65946	0.65944	0.65942	0.6594	0.65682	0.60885	0.60883	0.60881	0.60879	0.60793	0.60875	0.60872	0.60788	0.60868	0.60784	0.55733	0.55812	0.60701	0.60781	0.65752	0.65911	0.65908	0.65907	0.65904	0.65902
36.2614	1.0666	0.18501	0.37001	0.74003	1.11	1.4801	1.8501	2.2201	2.5901	2.9601	3.3301	3.7001	4.0702	4.4402	4.8102	5.1802	5.5502	5.9202	6.2902	6.6603	7.0303	7.4003	7.7703	8.1403	8.5103	8.8803	9.2504	9.6204	9.9904	10.3604	10.7304	11.1004	11.4704	11.8405	12.2105	12.5805	12.9505	13.3205	13.6905	14.0605	14.4305	14.8006	15.1706	15.5406	15.9106	16.0956	16.2806	16.6506	17.0206
36.2614	1.0666	0.15285	0.20537	0.25376	0.25722	0.30621	0.30788	0.40765	0.40873	0.40923	0.45885	0.56133	0.56128	0.56122	0.61038	0.66009	0.71328	0.71322	0.71219	0.66239	0.71213	0.76143	0.76325	0.81436	0.8143	0.81423	0.81417	0.81411	0.81404	0.86426	0.86461	0.96563	0.96597	1.0162	1.0166	1.0165	1.0146	0.96569	0.96562	0.96555	1.0162	1.0161	1.016	1.0664	1.0663	1.0666	1.0665	1.0664	1.0663
[truncated: 52 more columns]
