# Supplementary material for: A technique system for the measurement, reconstruction and character extraction of rice plant architecture
Source: PLoS One. 2017 May 30;12(5):e0177205. doi: 10.1371/journal.pone.0177205 (PMC5448746; doi:10.1371/journal.pone.0177205)
Supplement: S2 Data — There four type file in the zip file, SystemData is parameters of paratus, SSP_LCAA correspond to the special position of stem, leafvein correspond to data of leaf midrib curves, leafshape correspond to the data of leaf shape. 101: correspond to neighbor 8 hills of Sample S1 (NSICRc222), 1: correspond to neighbor 8 hills of Sample S2 (NSICRc124H). (ZIP) [file pone.0177205.s008.zip › leafshape11MarH101.xls]

## Sheet: Sheet1
Length	Width	data9	data10	data11	data12	data13	data14	data15	data16	data17	data18	data19	data20	data21	data22	data23	data24	data25	data26	data27	data28	data29	data30	data31	data32	data33	data34	data35	data36	data37	data38	data39	data40	data41	data42	data43	data44	data45	data46	data47	data48	data49	data50	data51	data52	data53	data54	data55	data56
26.1539	0.8477	0.13344	0.26688	0.53375	0.80063	1.0675	1.3344	1.6013	1.8681	2.135	2.4019	2.6688	2.9356	3.2025	3.4694	3.7363	4.0032	4.27	4.5369	4.8038	5.0707	5.3375	5.6044	5.8713	6.0047	6.1382	6.405	6.6719	6.9388	7.2057	7.4726	7.7394	8.0063	8.2732	8.5401	8.8069	9.0738	9.3407	9.6076	9.8744	10.1413	10.4082	10.6751	10.942	11.2088	11.4757	11.7426	12.0095	12.2763
26.1539	0.8477	0.0044376	0.049879	0.1064	0.15626	0.20613	0.25599	0.30367	0.30803	0.3557	0.40773	0.45759	0.50093	0.50741	0.50738	0.65478	0.65691	0.70031	0.70672	0.74801	0.75653	0.75649	0.75645	0.75641	0.8477	0.75643	0.75639	0.80623	0.80619	0.84559	0.80616	0.80612	0.80608	0.80604	0.79774	0.75612	0.75608	0.75604	0.75396	0.75601	0.74783	0.7061	0.74986	0.70607	0.75793	0.75788	0.79967	0.80567	0.7578
40.8892	0.96878	0.20862	0.41724	0.83447	1.2517	1.6689	2.0862	2.5034	2.9207	3.3379	3.7551	4.1724	4.5896	5.0068	5.4241	5.8413	6.2585	6.6758	7.093	7.5103	7.9275	8.3447	8.762	9.1792	9.5964	10.0137	10.2223	10.4309	10.8481	11.2654	11.6826	12.0999	12.5171	12.9343	13.3516	13.7688	14.186	14.6033	15.0205	15.4377	15.855	16.2722	16.6895	17.1067	17.5239	17.9412	18.3584	18.7756	19.1929
40.8892	0.96878	0.10548	0.16181	0.26287	0.31336	0.31186	0.4143	0.41424	0.50547	0.56433	0.61621	0.66394	0.71714	0.75945	0.76755	0.80859	0.81795	0.81653	0.86702	0.91485	0.91873	0.91865	0.91857	0.91848	0.91839	0.96121	0.96878	0.96869	0.91805	0.96602	0.96843	0.96834	0.91771	0.91279	0.86707	0.86698	0.86689	0.86682	0.86673	0.86665	0.86079	0.86654	0.91352	0.91689	0.9168	0.91672	0.90994	0.85833	0.81554
19.6021	0.96868	0.10001	0.20002	0.40004	0.60006	0.80008	1.0001	1.2001	1.4001	1.6002	1.8002	2.0002	2.2002	2.4003	2.6003	2.8003	3.0003	3.2003	3.4004	3.6004	3.8004	4.0004	4.2004	4.4005	4.6005	4.8005	5.0005	5.2005	5.4006	5.6006	5.8006	6.0006	6.2007	6.4007	6.6007	6.8007	7.0007	7.2008	7.4008	7.6008	7.8008	8.0008	8.2009	8.3009	8.4009	8.6009	8.8009	9.001	9.201
19.6021	0.96868	0.00014985	0.10247	0.20447	0.20446	0.30632	0.30645	0.35705	0.35731	0.40841	0.4084	0.40826	0.40825	0.51024	0.51033	0.51021	0.56128	0.61218	0.66314	0.71405	0.71421	0.71411	0.71409	0.76516	0.76514	0.81602	0.81607	0.81604	0.81596	0.816	0.86683	0.86692	0.8669	0.86692	0.86689	0.86684	0.91777	0.91783	0.91779	0.91779	0.91776	0.91773	0.9177	0.96868	0.96868	0.96866	0.96866	0.96865	0.96864
34.7124	0.95215	0.1771	0.35421	0.70842	1.0626	1.4168	1.771	2.1252	2.4795	2.8337	3.1879	3.5421	3.8963	4.2505	4.6047	4.9589	5.3131	5.6673	6.0215	6.3757	6.73	7.0842	7.4384	7.7926	8.1468	8.501	8.8552	9.2094	9.5636	9.9178	10.272	10.6262	10.8033	10.9804	11.3347	11.6889	12.0431	12.3973	12.7515	13.1057	13.4599	13.8141	14.1683	14.5225	14.8767	15.2309	15.5851	15.9394	16.2936
34.7124	0.95215	0.10009	0.20019	0.29914	0.30262	0.40157	0.40381	0.55225	0.60391	0.65118	0.65387	0.65381	0.65323	0.75121	0.80074	0.85232	0.85379	0.85323	0.85367	0.85312	0.85355	0.90307	0.90302	0.90342	0.90335	0.85279	0.80316	0.85098	0.8531	0.85304	0.9022	0.90297	0.95215	0.95053	0.90283	0.902	0.80266	0.80259	0.85258	0.85252	0.89897	0.85245	0.85238	0.85066	0.80227	0.80189	0.85219	0.85212	0.85176
44.9161	1.0979	0.22916	0.45833	0.91666	1.375	1.8333	2.2916	2.75	3.2083	3.6666	4.1249	4.5833	5.0416	5.4999	5.9583	6.4166	6.8749	7.3332	7.7916	8.2499	8.7082	9.1666	9.6249	10.0832	10.5415	10.9999	11.4582	11.9165	12.3748	12.8332	13.2915	13.7498	14.2082	14.4373	14.6665	15.1248	15.5831	16.0415	16.4998	16.9581	17.4164	17.8748	18.3331	18.7914	19.2498	19.7081	20.1664	20.6247	21.0831
44.9161	1.0979	0.050424	0.10968	0.21929	0.26085	0.41203	0.47111	0.52141	0.56955	0.622	0.61976	0.71408	0.81481	0.86303	0.97216	1.014	1.0224	1.0244	0.97176	0.97374	1.024	1.0239	1.0238	1.074	1.0739	1.0738	1.0737	1.0736	1.0735	1.0654	0.97254	1.0653	1.0731	1.0979	1.0226	1.0225	1.0224	1.0223	1.0184	1.0107	1.0087	1.0144	1.0012	0.97149	0.97139	0.95829	0.92087	0.96008	0.97108
45.5397	1.1755	0.23235	0.46469	0.92938	1.3941	1.8588	2.3235	2.7881	3.2528	3.7175	4.1822	4.6469	5.1116	5.5763	6.041	6.5057	6.9704	7.435	7.8997	8.3644	8.8291	9.2938	9.7585	10.2232	10.6879	11.1526	11.6173	12.082	12.5466	13.0113	13.476	13.9407	14.4054	14.8701	15.3348	15.7995	16.2642	16.7289	17.1935	17.6582	18.1229	18.5876	19.0523	19.517	19.9817	20.4464	20.9111	21.3758	21.8405
45.5397	1.1755	0.10147	0.10789	0.25685	0.40744	0.41851	0.51675	0.60878	0.62123	0.66723	0.70712	0.67174	0.72087	0.76848	0.77144	0.82059	0.81456	0.82346	0.86966	0.87253	0.92318	0.92454	0.9564	0.97508	1.0157	1.0143	1.0171	1.0608	1.0157	1.0678	1.076	1.1211	1.1265	1.1636	1.121	1.0756	1.0755	1.1235	1.1261	1.1675	1.1259	1.1232	1.0648	1.075	1.1205	1.1255	1.1254	1.1215	1.0745
29.7744	1.4325	0.15191	0.30382	0.60764	0.91146	1.2153	1.5191	1.8229	2.1267	2.4306	2.7344	3.0382	3.342	3.6458	3.9497	4.2535	4.5573	4.8611	5.1649	5.4688	5.7726	6.0764	6.3802	6.684	6.9879	7.2917	7.5955	7.8993	8.2032	8.507	8.8108	9.1146	9.4184	9.7223	10.0261	10.3299	10.6337	10.9375	11.2414	11.5452	11.849	12.1528	12.4566	12.7605	13.0643	13.3681	13.6719	13.9757	14.2796
29.7744	1.4325	0.10206	0.15683	0.26011	0.26008	0.40945	0.45924	0.46412	0.51147	0.51509	0.51626	0.51622	0.51498	0.51614	0.6134	0.66559	0.71895	0.71891	0.8163	0.82206	0.8673	0.91832	0.92286	0.92396	0.97268	0.97377	1.0259	1.0768	1.0768	1.1277	1.1266	1.1732	1.1786	1.1786	1.2241	1.2284	1.2294	1.2294	1.2792	1.2802	1.2802	1.2801	1.28	1.2789	1.3799	1.3819	1.3819	1.3798	1.3308
25.1697	0.80053	0.12842	0.25683	0.51367	0.7705	1.0273	1.2842	1.541	1.7978	2.0547	2.3115	2.5683	2.8252	3.082	3.3388	3.5957	3.8525	4.1093	4.3662	4.623	4.8798	5.1367	5.3935	5.6503	5.9072	6.164	6.4208	6.6777	6.9345	7.1913	7.4482	7.705	7.9618	8.2187	8.4755	8.6039	8.7323	8.9892	9.246	9.5028	9.7597	10.0165	10.2733	10.5302	10.787	11.0438	11.3007	11.5575	11.8143
25.1697	0.80053	0.051324	0.15069	0.20264	0.25262	0.30259	0.30257	0.25253	0.3025	0.40245	0.40242	0.45237	0.45235	0.55109	0.55226	0.55223	0.5522	0.60214	0.60211	0.65035	0.65205	0.65201	0.65199	0.65195	0.65192	0.65189	0.70021	0.70182	0.70179	0.70175	0.70172	0.70168	0.75113	0.75161	0.79953	0.80053	0.75155	0.75152	0.75149	0.75145	0.75141	0.75138	0.75135	0.75131	0.70134	0.7013	0.70082	0.6513	0.65127
28.3183	0.86013	0.14448	0.28896	0.57792	0.86689	1.1558	1.4448	1.7338	2.0227	2.3117	2.6007	2.8896	3.1786	3.4675	3.7565	4.0455	4.3344	4.6234	4.9124	5.2013	5.4903	5.7792	6.0682	6.3572	6.6461	6.9351	7.224	7.513	7.802	8.0909	8.3799	8.6689	8.9578	9.2468	9.5357	9.8247	10.1137	10.4026	10.6916	10.9806	11.2695	11.5585	11.8474	12.1364	12.4254	12.7143	13.0033	13.2923	13.4367
28.3183	0.86013	0.050211	0.20086	0.3547	0.4049	0.45352	0.50374	0.55552	0.60259	0.65594	0.6606	0.6559	0.61032	0.61028	0.65276	0.66042	0.65885	0.66033	0.66029	0.65874	0.60848	0.55825	0.55971	0.55967	0.55815	0.60981	0.65408	0.65409	0.70575	0.75595	0.76038	0.8062	0.80763	0.76029	0.80616	0.81043	0.80753	0.75873	0.70564	0.65966	0.70843	0.65262	0.6094	0.60935	0.70971	0.75711	0.81001	0.85743	0.86013
34.7305	1	0.1772	0.35439	0.70879	1.0632	1.4176	1.772	2.1264	2.4808	2.8351	3.1895	3.5439	3.8983	4.2527	4.6071	4.9615	5.3159	5.6703	6.0247	6.3791	6.7335	7.0879	7.4423	7.7966	8.151	8.5054	8.8598	9.2142	9.5686	9.923	10.2774	10.6318	10.9862	11.3406	11.695	12.0494	12.4038	12.7582	13.1125	13.4669	13.8213	14.1757	14.5301	14.8845	15.2389	15.5933	15.9477	16.3021	16.6565
34.7305	1	0.10078	0.20922	0.31252	0.40562	0.41829	0.4585	0.46858	0.46852	0.46847	0.46842	0.55663	0.61449	0.61942	0.70773	0.72008	0.72003	0.71996	0.6695	0.70268	0.7653	0.77014	0.82046	0.82282	0.8683	0.87065	0.87058	0.87051	0.87283	0.87037	0.8703	0.94488	0.97092	0.97321	0.97078	0.959	0.97069	0.9203	0.96593	0.96357	0.92246	0.86975	0.91082	0.91999	0.95883	0.87187	0.86951	0.86944	0.86938
44.0857	1.0734	0.22493	0.44985	0.89971	1.3496	1.7994	2.2493	2.6991	3.149	3.5988	4.0487	4.4985	4.9484	5.3983	5.8481	6.298	6.7478	7.1977	7.6475	8.0974	8.5472	8.9971	9.4469	9.8968	10.3467	10.7965	11.0214	11.2464	11.6962	12.1461	12.5959	13.0458	13.4956	13.9455	14.3953	14.8452	15.2951	15.7449	16.1948	16.6446	17.0945	17.5443	17.9942	18.444	18.8939	19.3437	19.7936	20.2435	20.6933
44.0857	1.0734	0.10155	0.15707	0.25621	0.41083	0.51113	0.51574	0.60911	0.61826	0.66667	0.66773	0.66877	0.66757	0.66749	0.81198	0.81959	0.87023	0.87121	0.91334	0.92073	0.92168	0.964	0.97122	0.97215	0.97103	1.0715	1.0734	1.0723	1.0722	1.0731	1.072	1.0709	1.0221	1.021	1.0679	1.0725	1.0715	1.0696	1.0704	1.0712	1.0712	1.0719	1.071	1.0717	1.0708	1.0183	0.97008	0.96749	0.86771
35.7604	1.2312	0.18245	0.3649	0.7298	1.0947	1.4596	1.8245	2.1894	2.5543	2.9192	3.2841	3.649	4.0139	4.3788	4.7437	5.1086	5.4735	5.8384	6.2033	6.5682	6.9331	7.298	7.6629	8.0278	8.3928	8.7577	9.1226	9.4875	9.8524	10.2173	10.5822	10.9471	11.312	11.6769	12.0418	12.4067	12.5891	12.7716	13.1365	13.5014	13.8663	14.2312	14.5961	14.961	15.3259	15.6908	16.0557	16.4206	16.7855
35.7604	1.2312	0.10366	0.15462	0.3636	0.41282	0.41792	0.46881	0.51294	0.51967	0.56049	0.57053	0.57047	0.66399	0.72152	0.72312	0.67209	0.76903	0.77226	0.81828	0.86759	0.87562	0.9233	1.0236	1.0697	1.0792	1.0791	1.0791	1.1299	1.1299	1.1761	1.1807	1.176	1.1296	1.182	1.1804	1.2282	1.2312	1.1817	1.1801	1.1292	1.1291	1.1741	1.129	1.1289	1.1725	1.1812	1.1797	1.1796	1.1795
25.5596	1.4827	0.13041	0.26081	0.52163	0.78244	1.0433	1.3041	1.5649	1.8257	2.0865	2.3473	2.6081	2.8689	3.1298	3.3906	3.6514	3.9122	4.173	4.4338	4.6946	4.9554	5.2163	5.4771	5.7379	5.9987	6.2595	6.5203	6.7811	7.0419	7.3028	7.5636	7.8244	8.0852	8.346	8.6068	8.8676	9.1284	9.3893	9.6501	9.9109	10.1717	10.4325	10.6933	10.9541	11.2149	11.4758	11.7366	11.9974	12.2582
25.5596	1.4827	0.15561	0.15972	0.26412	0.41149	0.4176	0.46469	0.51991	0.57107	0.57103	0.61613	0.61814	0.61814	0.62213	0.67325	0.67322	0.67318	0.71837	0.7243	0.72427	0.76752	0.77538	0.77534	0.8284	0.87173	0.92869	0.92865	1.031	1.084	1.1274	1.1332	1.1766	1.1843	1.1861	1.1861	1.1841	1.2315	1.2352	1.2371	1.237	1.2862	1.2862	1.2824	1.235	1.2368	1.3335	1.3371	1.3864	1.3371
28.5963	0.95291	0.1459	0.2918	0.5836	0.8754	1.1672	1.459	1.7508	2.0426	2.3344	2.6262	2.918	3.2098	3.5016	3.7934	4.0852	4.377	4.6688	4.9606	5.2524	5.5442	5.836	6.1278	6.4196	6.7114	7.0032	7.1491	7.295	7.5868	7.8786	8.1704	8.4622	8.754	9.0458	9.3376	9.6294	9.9212	10.213	10.5048	10.7966	11.0884	11.3802	11.6719	11.9637	12.2555	12.5473	12.8391	13.1309	13.4227
28.5963	0.95291	0.099833	0.20136	0.25296	0.30118	0.35446	0.44926	0.50584	0.55239	0.60725	0.65714	0.6571	0.65705	0.70365	0.74865	0.75678	0.75511	0.75668	0.80657	0.85645	0.8564	0.89989	0.85635	0.95139	0.9498	0.90461	0.95291	0.95289	0.90609	0.90604	0.90598	0.90131	0.85297	0.85601	0.84985	0.80604	0.80599	0.84828	0.80595	0.85582	0.85577	0.85572	0.9041	0.90554	0.90549	0.90401	0.90544	0.90539	0.90243
41.8438	0.95721	0.21349	0.42698	0.85395	1.2809	1.7079	2.1349	2.5619	2.9888	3.4158	3.8428	4.2698	4.6967	5.1237	5.5507	5.9777	6.4047	6.8316	7.2586	7.6856	8.1126	8.5395	8.9665	9.3935	9.8205	10.2475	10.6744	11.1014	11.3149	11.5284	11.9554	12.3823	12.8093	13.2363	13.6633	14.0902	14.5172	14.9442	15.3712	15.7982	16.2251	16.6521	17.0791	17.5061	17.933	18.36	18.787	19.214	19.6409
41.8438	0.95721	0.051664	0.15191	0.25471	0.35531	0.45589	0.50412	0.55444	0.65585	0.65696	0.70719	0.75741	0.80763	0.80755	0.85776	0.85735	0.85727	0.80687	0.80679	0.85736	0.85728	0.8572	0.90739	0.90731	0.90723	0.90715	0.90706	0.9558	0.95721	0.95713	0.95616	0.9067	0.90662	0.90653	0.95617	0.9565	0.95642	0.95652	0.95643	0.9061	0.90498	0.85569	0.8548	0.80515	0.75495	0.75487	0.75479	0.75471	0.75463
51.5874	1.0696	0.2632	0.5264	1.0528	1.5792	2.1056	2.632	3.1584	3.6848	4.2112	4.7376	5.264	5.7904	6.3168	6.8432	7.3696	7.896	8.4224	8.9488	9.4752	10.0016	10.528	11.0544	11.5808	12.1072	12.6336	13.1601	13.6865	14.2129	14.7393	15.2657	15.7921	16.3185	16.8449	17.3713	17.8977	18.4241	18.9505	19.4769	20.0033	20.5297	21.0561	21.5825	21.8457	22.1089	22.6353	23.1617	23.6881	24.2145
51.5874	1.0696	0.20775	0.26013	0.46051	0.51285	0.55978	0.56692	0.66086	0.65908	0.67315	0.77416	0.82287	0.86465	0.96229	0.964	0.92534	0.90995	0.87455	0.87275	0.96703	0.97527	1.0191	1.063	1.0255	1.0565	0.97479	0.96024	0.96659	1.0091	1.0186	1.0123	1.0092	0.96019	0.96786	0.96015	0.96773	0.97371	0.97358	1.024	1.0224	0.97325	1.0222	1.0235	1.0696	1.0233	0.97271	0.96975	0.92196	0.92183
41.2968	1.0776	0.2107	0.4214	0.84279	1.2642	1.6856	2.107	2.5284	2.9498	3.3712	3.7926	4.214	4.6354	5.0567	5.4781	5.8995	6.3209	6.7423	7.1637	7.5851	8.0065	8.4279	8.8493	9.2707	9.6921	10.1135	10.5349	10.9563	11.3777	11.7991	12.2205	12.6419	13.0633	13.4847	13.9061	14.3275	14.7489	15.1702	15.5916	16.013	16.2237	16.4344	16.8558	17.2772	17.6986	18.12	18.5414	18.9628	19.3842
41.2968	1.0776	0.05591	0.1068	0.30707	0.41215	0.4187	0.46791	0.50897	0.52032	0.57112	0.61553	0.56941	0.71884	0.72355	0.72347	0.72339	0.72332	0.72323	0.71231	0.81716	0.82479	0.82472	0.82463	0.86642	0.87541	0.87533	0.9681	0.97696	0.97687	0.97678	0.97669	0.97661	0.97652	1.0273	1.02	0.97624	0.97617	0.97607	1.0171	1.0693	1.0776	1.0267	1.0266	1.0265	1.0264	1.0691	1.0704	1.0262	1.0261
29.5997	1.4384	0.15102	0.30204	0.60408	0.90611	1.2082	1.5102	1.8122	2.1143	2.4163	2.7183	3.0204	3.3224	3.6245	3.9265	4.2285	4.5306	4.8326	5.1346	5.4367	5.7387	6.0408	6.3428	6.6448	6.9469	7.2489	7.5509	7.853	8.155	8.4571	8.7591	9.0611	9.3632	9.6652	9.9672	10.2693	10.5713	10.8734	11.1754	11.4774	11.7795	12.0815	12.3835	12.6856	12.9876	13.2897	13.5917	13.8937	14.1958
29.5997	1.4384	0.1023	0.20622	0.3085	0.36126	0.36609	0.41077	0.41717	0.51304	0.51941	0.51937	0.51774	0.51929	0.61837	0.6695	0.77017	0.81818	0.87704	0.87544	0.87694	0.92799	0.9791	1.0301	1.0767	1.0812	1.0796	1.1307	1.1322	1.1818	1.1832	1.1772	1.1758	1.1816	1.183	1.183	1.2282	1.2311	1.1829	1.1828	1.2325	1.2339	1.2338	1.2337	1.2337	1.2819	1.2847	1.2846	1.2846	1.2845
37.5743	1.0561	0.19171	0.38341	0.76682	1.1502	1.5336	1.9171	2.3005	2.6839	3.0673	3.4507	3.8341	4.2175	4.6009	4.9843	5.3678	5.7512	6.1346	6.518	6.9014	7.2848	7.6682	8.0516	8.4351	8.8185	9.2019	9.5853	9.9687	10.3521	10.7355	11.1189	11.5023	11.8858	12.2692	12.6526	13.036	13.4194	13.8028	14.1862	14.5696	14.953	15.3365	15.7199	16.1033	16.4867	16.6784	16.8701	17.2535	17.6369
37.5743	1.0561	0.099811	0.15122	0.20412	0.34936	0.39481	0.44476	0.44332	0.40665	0.3567	0.35376	0.30238	0.29228	0.25818	0.20823	0.25952	0.29665	0.20811	0.20806	0.20801	0.30777	0.25918	0.30079	0.30761	0.30756	0.30346	0.20768	0.20897	0.25348	0.20754	0.25476	0.30594	0.35057	0.40306	0.4082	0.49895	0.50661	0.55391	0.65619	0.75342	0.90552	0.9067	0.9553	1.0014	1.0501	1.0561	1.056	1.056	1.0547
41.4727	1.1453	0.2116	0.42319	0.84638	1.2696	1.6928	2.116	2.5391	2.9623	3.3855	3.8087	4.2319	4.6551	5.0783	5.5015	5.9247	6.3479	6.771	7.1942	7.6174	8.0406	8.4638	8.887	9.3102	9.7334	10.1566	10.3682	10.5798	11.003	11.4261	11.8493	12.2725	12.6957	13.1189	13.5421	13.9653	14.3885	14.8117	15.2349	15.6581	16.0812	16.5044	16.9276	17.3508	17.774	18.1972	18.6204	19.0436	19.4668
41.4727	1.1453	0.10333	0.20034	0.27249	0.37256	0.47266	0.56333	0.65717	0.67272	0.7165	0.76962	0.80416	0.82573	0.8634	0.87255	0.87246	0.9072	0.86929	0.85707	0.8722	0.90406	0.93601	0.96014	0.9721	1.0131	1.0631	1.1453	1.125	1.1101	1.0629	1.0217	1.0629	1.0186	1.0186	1.0243	1.0242	1.0626	1.0538	1.0711	1.1009	1.0239	1.071	1.0594	0.9736	0.96497	1.0008	0.95361	0.87047	0.87324
50.8472	1.0502	0.25942	0.51885	1.0377	1.5565	2.0754	2.5942	3.1131	3.6319	4.1508	4.6696	5.1885	5.7073	6.2262	6.745	7.2639	7.7827	8.3016	8.8204	9.3393	9.8581	10.377	10.8958	11.4147	11.9335	12.4524	12.9712	13.4901	14.0089	14.5278	15.0466	15.5655	15.8249	16.0843	16.6032	17.122	17.6409	18.1597	18.6786	19.1974	19.7163	20.2351	20.754	21.2728	21.7916	22.3105	22.8293	23.3482	23.867
50.8472	1.0502	0.20175	0.30263	0.44158	0.39863	0.48725	0.45162	0.4972	0.60547	0.66563	0.72571	0.77366	0.71596	0.75919	0.81915	0.82858	0.82376	0.82838	0.82825	0.85524	0.81644	0.77751	0.81859	0.82773	0.8276	0.85742	0.86648	0.9583	0.96279	1.0199	1.031	1.0242	1.0502	0.98031	0.97797	1.0064	1.0151	1.0238	0.97755	0.97743	1.0191	1.0297	1.0105	0.62394	0.66372	0.67208	0.66155	0.62357	0.86729
53.6801	1.1744	0.27388	0.54776	1.0955	1.6433	2.191	2.7388	3.2865	3.8343	4.382	4.9298	5.4776	6.0253	6.5731	7.1208	7.6686	8.2163	8.7641	9.3119	9.8596	10.4074	10.9551	11.5029	12.0506	12.5984	13.1461	13.6939	14.2417	14.7894	15.3372	15.8849	16.4327	16.9804	17.5282	18.0759	18.6237	19.1715	19.7192	20.267	20.8147	21.3625	21.6364	21.9102	22.458	23.0058	23.5535	24.1013	24.649	25.1968
53.6801	1.1744	0.012638	0.15228	0.2764	0.41854	0.46674	0.5682	0.61643	0.66219	0.68429	0.68415	0.7299	0.73222	0.77801	0.82143	0.83336	0.83561	0.88146	0.87663	0.78213	0.92713	0.97309	0.97539	0.98692	1.0306	1.0881	1.1135	1.0856	1.0854	1.0368	1.0513	1.0366	1.0186	0.97897	0.9833	0.98316	1.0359	1.1351	1.1371	1.1369	1.1368	1.1744	1.1344	1.1236	1.0856	1.0854	1.1234	1.1192	1.083
35.3638	1.3884	0.18043	0.36086	0.72171	1.0826	1.4434	1.8043	2.1651	2.526	2.8868	3.2477	3.6086	3.9694	4.3303	4.6911	5.052	5.4128	5.7737	6.1345	6.4954	6.8563	7.2171	7.578	7.9388	8.2997	8.6605	9.0214	9.3822	9.7431	10.104	10.4648	10.8257	11.1865	11.5474	11.9082	12.2691	12.6299	12.9908	13.3517	13.7125	14.0734	14.4342	14.7951	15.1559	15.5168	15.8776	16.2385	16.5994	16.9602
35.3638	1.3884	0.10624	0.20612	0.26134	0.31442	0.40799	0.42054	0.42049	0.47142	0.51614	0.56297	0.62424	0.62418	0.72613	0.77094	0.77701	0.77695	0.77689	0.77682	0.8767	1.0275	1.0315	1.0314	1.1214	1.1723	1.1841	1.184	1.1742	1.184	1.229	1.2348	1.278	1.1819	1.1838	1.1837	1.2327	1.2345	1.2798	1.2345	1.2344	1.2834	1.2833	1.2796	1.2851	1.285	1.285	1.2813	1.2849	1.2848
22.8456	1.2333	0.11656	0.23312	0.46624	0.69935	0.93247	1.1656	1.3987	1.6318	1.8649	2.0981	2.3312	2.5643	2.7974	3.0305	3.2637	3.4968	3.7299	3.963	4.1961	4.4292	4.6624	4.8955	5.1286	5.3617	5.5948	5.828	6.0611	6.2942	6.5273	6.7604	6.9935	7.2267	7.4598	7.6929	7.926	8.1591	8.3922	8.6254	8.8585	9.0916	9.3247	9.5578	9.791	10.0241	10.2572	10.4903	10.7234	10.9565
22.8456	1.2333	0.10422	0.15363	0.15901	0.26141	0.31261	0.31259	0.41143	0.41674	0.41494	0.56325	0.57029	0.57026	0.56848	0.56845	0.57017	0.5684	0.56838	0.57009	0.61954	0.66901	0.7236	0.77307	0.81912	0.82593	0.87371	0.9232	0.92658	0.92823	0.97942	1.0256	0.9794	1.0306	1.0289	1.0751	1.0305	1.0305	1.0288	1.0304	1.0304	1.0287	1.0303	1.0303	1.0286	1.0302	1.0765	1.0285	1.0301	1.0301
36.2233	1.1029	0.18481	0.36963	0.73925	1.1089	1.4785	1.8481	2.2178	2.5874	2.957	3.3266	3.6963	4.0659	4.4355	4.8051	5.1748	5.5444	5.914	6.2836	6.6533	7.0229	7.3925	7.7621	8.1318	8.5014	8.871	9.2406	9.6103	9.9799	10.3495	10.5343	10.7192	11.0888	11.4584	11.828	12.1977	12.5673	12.9369	13.3065	13.6762	14.0458	14.4154	14.785	15.1547	15.5243	15.8939	16.2635	16.6332	17.0028
36.2233	1.1029	0.25539	0.26076	0.30893	0.35534	0.41062	0.45703	0.41053	0.45171	0.46043	0.49995	0.50863	0.55513	0.65507	0.6999	0.80327	0.84984	0.99987	1.01	1.0999	1.0616	0.95647	1.0048	1.0097	1.0597	1.058	1.0096	1.0095	1.0578	1.061	1.1029	1.0593	1.0512	1.0092	1.0543	1.0575	0.95906	0.96055	0.91047	0.90884	0.86036	0.85875	0.84951	0.80867	0.8086	0.80403	0.80851	0.80844	0.8554
45.3887	0.90784	0.23157	0.46315	0.9263	1.3894	1.8526	2.3157	2.7789	3.242	3.7052	4.1683	4.6315	5.0946	5.5578	6.0209	6.4841	6.9472	7.4104	7.8735	8.3367	8.7998	9.263	9.7261	10.1893	10.6524	11.1156	11.5787	12.0419	12.505	12.9682	13.4313	13.8945	14.3576	14.5892	14.8208	15.2839	15.7471	16.2102	16.6734	17.1365	17.5997	18.0628	18.526	18.9891	19.4523	19.9154	20.3786	20.8417	21.3049
45.3887	0.90784	0.10117	0.20236	0.25274	0.30296	0.45414	0.50452	0.55472	0.55494	0.60411	0.65565	0.70603	0.75614	0.80577	0.80507	0.85532	0.85707	0.90743	0.90746	0.85718	0.85722	0.85726	0.90574	0.90759	0.90763	0.90631	0.90765	0.90768	0.90772	0.90526	0.90774	0.90777	0.90781	0.90784	0.90708	0.85723	0.85767	0.85686	0.85554	0.80702	0.75724	0.75728	0.75732	0.75689	0.7574	0.75744	0.80774	0.85803	0.85807
62.3228	1.0713	0.31797	0.63595	1.2719	1.9078	2.5438	3.1797	3.8157	4.4516	5.0876	5.7235	6.3595	6.9954	7.6314	8.2673	8.9033	9.5392	10.1752	10.8111	11.447	12.083	12.7189	13.3549	13.9908	14.6268	15.2627	15.8987	16.5346	17.1706	17.8065	18.4425	19.0784	19.7144	20.3503	20.9862	21.6222	21.9402	22.2581	22.8941	23.53	24.166	24.8019	25.4379	26.0738	26.7098	27.3457	27.9817	28.6176	29.2536
62.3228	1.0713	0.15829	0.16614	0.21007	0.30856	0.40584	0.46021	0.46014	0.56868	0.61789	0.65738	0.61888	0.7199	0.77148	0.8219	0.82057	0.86059	0.86173	0.82128	0.9144	0.97151	1.0176	1.0196	0.97221	1.0194	1.0151	1.0119	0.97163	1.0128	1.0593	1.0207	1.0612	1.07	1.0213	1.0697	1.0705	1.0713	1.0711	1.0159	0.96705	0.9687	1.0112	1.0198	1.0196	1.0194	1.011	0.91807	0.91789	0.91371
39.8116	1.5307	0.20312	0.40624	0.81248	1.2187	1.625	2.0312	2.4374	2.8437	3.2499	3.6562	4.0624	4.4686	4.8749	5.2811	5.6874	6.0936	6.4999	6.9061	7.3123	7.7186	8.1248	8.5311	8.9373	9.3435	9.7498	10.156	10.5623	10.9685	11.3747	11.781	12.1872	12.5935	12.9997	13.4059	13.8122	14.2184	14.6247	15.0309	15.4371	15.8434	16.2496	16.6559	17.0621	17.4684	17.8746	18.2808	18.6871	19.0933
39.8116	1.5307	0.15242	0.20605	0.31327	0.32449	0.42602	0.4572	0.4767	0.57266	0.57815	0.62889	0.62881	0.66028	0.67947	0.76453	0.78088	0.86334	0.88233	0.93306	0.96756	1.0265	1.0745	1.1253	1.1359	1.1385	1.1357	1.1731	1.1863	1.2291	1.2369	1.2745	1.2368	1.2875	1.2874	1.2873	1.2872	1.3173	1.2871	1.287	1.3274	1.3376	1.34	1.378	1.378	1.388	1.3779	1.2864	1.3396	1.3369
28.1927	0.80495	0.14384	0.28768	0.57536	0.86304	1.1507	1.4384	1.7261	2.0138	2.3014	2.5891	2.8768	3.1645	3.4522	3.7399	4.0275	4.3152	4.6029	4.8906	5.1783	5.4659	5.6098	5.7536	6.0413	6.329	6.6167	6.9043	7.192	7.4797	7.7674	8.0551	8.3428	8.6304	8.9181	9.2058	9.4935	9.7812	10.0688	10.3565	10.6442	10.9319	11.2196	11.5072	11.7949	12.0826	12.3703	12.658	12.9456	13.2333
28.1927	0.80495	0.10245	0.15597	0.15479	0.20597	0.30038	0.40049	0.50285	0.50508	0.50616	0.55397	0.60509	0.60616	0.70297	0.70513	0.70618	0.70505	0.70502	0.70605	0.70494	0.70596	0.80495	0.80491	0.80175	0.75585	0.75477	0.75576	0.75469	0.75567	0.75563	0.75458	0.75554	0.7555	0.75248	0.75545	0.75442	0.75536	0.75532	0.70425	0.7023	0.65513	0.65414	0.65504	0.65406	0.70496	0.75122	0.75399	0.75487	0.75117
43.2689	1.0131	0.22076	0.44152	0.88304	1.3246	1.7661	2.2076	2.6491	3.0906	3.5322	3.9737	4.4152	4.8567	5.2982	5.7398	6.1813	6.6228	7.0643	7.5058	7.9473	8.3889	8.8304	9.2719	9.7134	9.9342	10.1549	10.5965	11.038	11.4795	11.921	12.3625	12.8041	13.2456	13.6871	14.1286	14.5701	15.0117	15.4532	15.8947	16.3362	16.7777	17.2193	17.6608	18.1023	18.5438	18.9853	19.4268	19.8684	20.3099
43.2689	1.0131	0.10366	0.154	0.20875	0.3539	0.45751	0.51363	0.56537	0.61421	0.65878	0.71474	0.76502	0.80968	0.81522	0.91581	0.9116	0.86669	0.91149	0.9155	0.91542	0.96433	1.0106	1.0106	1.0092	1.0131	0.96664	0.96525	0.91485	0.96506	0.96117	0.91585	0.96109	0.95731	0.96471	0.96585	1.0063	0.96571	0.9644	0.96431	0.96541	0.95941	0.91375	0.9125	0.8633	0.86436	0.81394	0.6035	0.6538	0.71194
45.3691	1.0191	0.23148	0.46295	0.9259	1.3889	1.8518	2.3148	2.7777	3.2407	3.7036	4.1666	4.6295	5.0925	5.5554	6.0184	6.4813	6.9443	7.4072	7.8702	8.3331	8.7961	9.259	9.722	10.1849	10.6479	11.1108	11.5738	12.0367	12.4997	12.9626	13.4256	13.657	13.8885	14.3515	14.8144	15.2774	15.7403	16.2033	16.6662	17.1292	17.5921	18.0551	18.518	18.981	19.4439	19.9069	20.3698	20.8328	21.2957
45.3691	1.0191	0.20721	0.26242	0.31299	0.40857	0.46031	0.56267	0.61655	0.61646	0.56463	0.56563	0.66039	0.71524	0.71623	0.7678	0.81731	0.81723	0.81816	0.76641	0.86559	0.86851	0.86842	0.9189	0.91783	0.96929	0.96823	0.96908	0.96897	0.96794	0.96877	0.96776	1.0191	0.9684	0.96564	0.91764	0.91667	0.91744	0.96794	0.96785	0.91713	0.96097	0.96754	0.96743	0.96332	0.96088	0.96639	0.96552	0.91643	0.96308
27.136	1.3748	0.13845	0.2769	0.5538	0.83069	1.1076	1.3845	1.6614	1.9383	2.2152	2.4921	2.769	3.0459	3.3228	3.5997	3.8766	4.1535	4.4304	4.7073	4.9842	5.2611	5.538	5.8148	6.0917	6.3686	6.6455	6.9224	7.1993	7.4762	7.7531	8.03	8.3069	8.5838	8.8607	9.1376	9.4145	9.6914	9.9683	10.2452	10.5221	10.799	11.0759	11.3528	11.6297	11.9066	12.1835	12.4604	12.7373	13.0142
27.136	1.3748	0.051748	0.10521	0.20439	0.25781	0.25778	0.30863	0.35615	0.41033	0.4103	0.56373	0.66299	0.66459	0.71541	0.81551	0.81708	0.81704	0.86789	0.86863	0.91865	0.91861	0.91857	0.91853	1.0201	1.0201	1.0716	1.0716	1.0708	1.1209	1.1216	1.1724	1.1723	1.1723	1.1729	1.1729	1.1721	1.1721	1.172	1.2222	1.2228	1.2234	1.2709	1.2735	1.2735	1.2734	1.2734	1.2734	1.2733	1.3247
34.8656	1.0067	0.17789	0.35577	0.71154	1.0673	1.4231	1.7789	2.1346	2.4904	2.8462	3.2019	3.5577	3.9135	4.2693	4.625	4.9808	5.3366	5.6923	6.0481	6.4039	6.7597	7.1154	7.4712	7.827	8.1827	8.5385	8.8943	9.2501	9.6058	9.7837	9.9616	10.3174	10.6731	11.0289	11.3847	11.7405	12.0962	12.452	12.8078	13.1635	13.5193	13.8751	14.2309	14.5866	14.9424	15.2982	15.6539	16.0097	16.3655
34.8656	1.0067	0.1001	0.1062	0.20426	0.34632	0.40246	0.50458	0.60069	0.65075	0.70478	0.76274	0.81275	0.86474	0.89901	0.9108	0.9127	0.8626	0.86253	0.86247	0.86051	0.89514	0.86237	0.90286	0.90288	0.91235	0.95858	0.90665	0.91225	0.96038	1.0067	1.0029	0.96211	0.95468	0.96202	0.95646	0.91003	0.8636	0.85808	0.81161	0.8562	0.81153	0.85435	0.86147	0.90436	0.86138	0.8596	0.8613	0.86299	0.86117
47.0614	1.0495	0.24011	0.48022	0.96044	1.4407	1.9209	2.4011	2.8813	3.3615	3.8417	4.322	4.8022	5.2824	5.7626	6.2428	6.7231	7.2033	7.6835	8.1637	8.6439	9.1241	9.6044	10.0846	10.5648	11.045	11.5252	12.0055	12.4857	12.9659	13.4461	13.9263	14.4065	14.8868	15.367	15.8472	16.3274	16.5675	16.8076	17.2879	17.7681	18.2483	18.7285	19.2087	19.6889	20.1692	20.6494	21.1296	21.6098	22.09
47.0614	1.0495	0.058822	0.11762	0.21621	0.21823	0.25605	0.31677	0.36708	0.56645	0.61881	0.62077	0.75758	0.81399	0.824	0.82389	0.87416	0.87206	0.90847	0.92223	0.92212	0.97234	0.97222	1.007	1.0224	1.0223	1.0221	1.0239	0.97344	1.0161	1.0198	0.97313	0.97116	0.97105	0.97093	0.97082	0.97071	1.0495	1.0209	1.019	0.97037	0.97205	1.0045	0.95776	0.87112	0.82071	0.81018	0.86567	0.86904	0.94217
50.1236	1.126	0.25573	0.51146	1.0229	1.5344	2.0459	2.5573	3.0688	3.5803	4.0917	4.6032	5.1146	5.6261	6.1376	6.649	7.1605	7.672	8.1834	8.6949	9.2064	9.7178	10.2293	10.7408	11.2522	11.7637	12.2752	12.7866	13.2981	13.8096	14.321	14.8325	15.3439	15.8554	16.3669	16.6226	16.8783	17.3898	17.9013	18.4127	18.9242	19.4357	19.9471	20.4586	20.9701	21.4815	21.993	22.5045	23.0159	23.5274
50.1236	1.126	0.050667	0.11333	0.16874	0.26046	0.357	0.42655	0.46768	0.55718	0.57588	0.6724	0.72531	0.762	0.77808	0.78027	0.78015	0.78003	0.71564	0.77974	0.81228	0.8808	0.92463	0.97963	0.98173	1.0212	1.0321	1.0782	1.0651	1.0673	1.0629	1.0822	1.0821	1.0819	1.1197	1.126	1.0711	1.1259	1.1237	1.0813	1.107	1.0811	1.081	1.1192	1.0808	1.0807	1.0805	1.0644	1.0297	1.0296
32.5205	1.4827	0.16592	0.33184	0.66368	0.99553	1.3274	1.6592	1.9911	2.3229	2.6547	2.9866	3.3184	3.6503	3.9821	4.3139	4.6458	4.9776	5.3095	5.6413	5.9732	6.305	6.6368	6.9687	7.3005	7.6324	7.9642	8.2961	8.6279	8.9597	9.2916	9.6234	9.9553	10.2871	10.619	10.9508	11.2826	11.6145	11.9463	12.2782	12.61	12.9418	13.2737	13.6055	13.9374	14.2692	14.6011	14.9329	15.2647	15.5966
32.5205	1.4827	0.10675	0.15612	0.25806	0.30902	0.36472	0.46665	0.4666	0.46656	0.46807	0.51742	0.56063	0.66716	0.7135	0.76753	0.82001	0.86943	0.91887	0.92487	0.9743	0.97575	1.0192	1.0266	1.028	1.1269	1.1298	1.1283	1.1282	1.1282	1.1281	1.1776	1.1804	1.227	1.2312	1.2297	1.2297	1.2296	1.2309	1.2309	1.2308	1.2817	1.2803	1.2802	1.2801	1.2814	1.3269	1.3322	1.3308	1.2799
28.2	1.0566	0.14388	0.28776	0.57551	0.86327	1.151	1.4388	1.7265	2.0143	2.302	2.5898	2.8776	3.1653	3.4531	3.7408	4.0286	4.3163	4.6041	4.8918	5.1796	5.4673	5.7551	6.0429	6.3306	6.6184	6.9061	7.1939	7.4816	7.7694	8.0571	8.3449	8.6327	8.9204	9.2082	9.352	9.4959	9.7837	10.0714	10.3592	10.6469	10.9347	11.2224	11.5102	11.798	12.0857	12.3735	12.6612	12.949	13.2367
28.2	1.0566	0.10153	0.19997	0.3015	0.35302	0.39996	0.40603	0.456	0.50296	0.55595	0.60743	0.6059	0.69697	0.65736	0.70141	0.75726	0.80135	0.80718	0.85133	0.80568	0.85275	0.85706	0.90271	0.90697	0.90693	0.95689	1.004	1.0012	1.0026	0.9568	1.004	1.0067	1.0525	1.0553	1.0566	1.0565	1.0065	1.0064	1.005	1.0063	1.0536	1.0063	1.0535	1.0562	1.0062	1.0061	1.0008	1.0061	1.006
36.897	1.0108	0.18825	0.3765	0.753	1.1295	1.506	1.8825	2.259	2.6355	3.012	3.3885	3.765	4.1415	4.518	4.8945	5.271	5.6475	6.024	6.4005	6.777	7.1535	7.53	7.9065	8.283	8.6595	9.036	9.4125	9.789	10.1655	10.542	10.9185	11.295	11.6715	12.048	12.4245	12.801	13.1775	13.3658	13.554	13.9305	14.307	14.6835	15.06	15.4365	15.813	16.1895	16.566	16.9425	17.319
36.897	1.0108	0.15578	0.30399	0.4547	0.60788	0.70582	0.72073	0.72066	0.72059	0.71805	0.67023	0.67016	0.71298	0.75585	0.77043	0.81088	0.82053	0.85864	0.86102	0.87059	0.87051	0.92068	0.9206	0.92052	0.92043	0.87011	0.91555	0.92019	0.92011	0.91071	0.95625	0.97015	0.97007	0.96998	1.0063	1.0086	1.0086	1.0108	0.95833	0.86926	0.81901	0.81893	0.71617	0.79412	0.76629	0.76622	0.76615	0.71587	0.76597
51.8994	1.1623	0.26479	0.52959	1.0592	1.5888	2.1183	2.6479	3.1775	3.7071	4.2367	4.7663	5.2959	5.8254	6.355	6.8846	7.4142	7.9438	8.4734	9.003	9.5325	10.0621	10.5917	11.1213	11.6509	12.1805	12.71	13.2396	13.7692	14.2988	14.8284	15.358	15.8876	16.4171	16.9467	17.4763	18.0059	18.5355	19.0651	19.5947	20.1242	20.6538	20.9186	21.1834	21.713	22.2426	22.7722	23.3018	23.8313	24.3609
51.8994	1.1623	0.057146	0.10118	0.11582	0.25617	0.3541	0.45684	0.56274	0.66388	0.71913	0.76337	0.77264	0.87212	0.87355	0.87342	0.8733	0.87317	0.87304	0.87143	0.97392	0.97379	1.0184	1.0213	1.0746	1.024	1.0702	1.0616	1.0742	1.0741	1.0726	1.0137	0.97265	1.0614	1.0735	1.0707	1.0693	1.0719	1.0731	1.073	1.069	1.0222	1.1623	1.1231	1.1155	1.0724	1.0624	1.0204	1.0227	1.0225
40.4346	1.3337	0.2063	0.4126	0.8252	1.2378	1.6504	2.063	2.4756	2.8882	3.3008	3.7134	4.126	4.5386	4.9512	5.3638	5.7764	6.189	6.6016	7.0142	7.4268	7.8394	8.252	8.6646	9.0772	9.4897	9.9023	10.3149	10.7275	11.1401	11.5527	11.9653	12.3779	12.7905	13.2031	13.6157	14.0283	14.4409	14.8535	15.2661	15.6787	16.0913	16.5039	16.9165	17.3291	17.7417	18.1543	18.5669	18.9795	19.3921
40.4346	1.3337	0.15238	0.25641	0.31699	0.3702	0.41362	0.45952	0.51272	0.52477	0.5755	0.61902	0.62615	0.66732	0.6768	0.71565	0.72745	0.76637	0.82652	0.92806	0.93037	1.0179	1.0318	1.0756	1.0847	1.1331	1.133	1.133	1.1518	1.1192	1.1328	1.1327	1.1259	1.1676	1.1832	1.1853	1.2249	1.183	1.1851	1.1696	1.1254	1.1319	1.1318	1.1847	1.1824	1.2331	1.2709	1.2837	1.2329	1.2349
28.0236	1.5868	0.14298	0.28595	0.57191	0.85786	1.1438	1.4298	1.7157	2.0017	2.2876	2.5736	2.8595	3.1455	3.4315	3.7174	4.0034	4.2893	4.5753	4.8612	5.1472	5.4331	5.7191	6.005	6.291	6.577	6.8629	7.1489	7.4348	7.7208	8.0067	8.2927	8.5786	8.8646	9.1506	9.4365	9.7225	10.0084	10.2944	10.5803	10.8663	11.1522	11.4382	11.7241	12.0101	12.2961	12.582	12.868	13.1539	13.4399
28.0236	1.5868	0.10223	0.20981	0.31201	0.36487	0.41417	0.45995	0.5181	0.56389	0.57091	0.56911	0.61495	0.6219	0.62186	0.66773	0.71882	0.77504	0.77328	0.87371	0.92815	0.9724	1.0285	1.0812	1.0812	1.1272	1.1305	1.1321	1.1782	1.1815	1.1831	1.183	1.2819	1.2835	1.2851	1.285	1.3344	1.336	1.3359	1.387	1.3853	1.4348	1.4379	1.4347	1.4363	1.4378	1.4378	1.4361	1.4887	1.4887
34.6862	0.85629	0.17697	0.35394	0.70788	1.0618	1.4158	1.7697	2.1236	2.4776	2.8315	3.1855	3.5394	3.8934	4.2473	4.6012	4.9552	5.3091	5.6631	6.017	6.3709	6.7249	7.0788	7.4328	7.7867	8.1407	8.4946	8.8485	9.2025	9.5564	9.9104	10.2643	10.6182	10.9722	11.3261	11.6801	12.034	12.3879	12.7419	13.0958	13.4498	13.8037	14.1577	14.5116	14.8655	15.2195	15.5734	15.9274	16.2813	16.6352
34.6862	0.85629	0.1002	0.154	0.30674	0.45209	0.50096	0.50823	0.55587	0.55823	0.6047	0.60823	0.70717	0.7083	0.75834	0.75596	0.70816	0.75705	0.75815	0.80135	0.807	0.75801	0.75794	0.75789	0.75782	0.75666	0.8067	0.75768	0.75763	0.80658	0.80653	0.85443	0.85441	0.80641	0.75735	0.80634	0.80732	0.80725	0.80211	0.75709	0.75602	0.80705	0.80699	0.80496	0.75683	0.75676	0.7567	0.75087	0.65651	0.65645
50.4742	1.1073	0.25752	0.51504	1.0301	1.5451	2.0602	2.5752	3.0903	3.6053	4.1203	4.6354	5.1504	5.6655	6.1805	6.6956	7.2106	7.7256	8.2407	8.7557	9.2708	9.7858	10.3009	10.8159	11.3309	11.846	12.1035	12.361	12.8761	13.3911	13.9061	14.4212	14.9362	15.4513	15.9663	16.4814	16.9964	17.5114	18.0265	18.5415	19.0566	19.5716	20.0867	20.6017	21.1167	21.6318	22.1468	22.6619	23.1769	23.692
50.4742	1.1073	0.10282	0.20349	0.3063	0.45305	0.50341	0.55796	0.6167	0.66068	0.76551	0.8075	0.82197	0.86603	0.82385	0.85163	0.86587	0.91817	0.96039	1.0067	1.0246	1.0106	1.0205	1.053	1.0668	1.0706	1.1073	1.1073	1.055	1.0238	1.0218	1.0103	0.9732	1.0103	1.0121	1.0121	1.0176	1.0194	1.0211	1.0155	0.9724	0.97227	1.0081	0.95778	0.91989	0.87124	0.87111	0.95587	0.95761	1.0149
37.3959	1.07	0.1908	0.38159	0.76318	1.1448	1.5264	1.908	2.2895	2.6711	3.0527	3.4343	3.8159	4.1975	4.5791	4.9607	5.3423	5.7239	6.1055	6.4871	6.8686	7.2502	7.6318	8.0134	8.395	8.7766	9.1582	9.5398	9.9214	10.303	10.6846	11.0661	11.4477	11.8293	12.2109	12.5925	12.9741	13.3557	13.7373	14.1189	14.5005	14.8821	15.2636	15.6452	16.0268	16.4084	16.79	17.1716	17.5532	17.9348
37.3959	1.07	0.10575	0.25547	0.35676	0.41842	0.46902	0.46896	0.51737	0.55707	0.57011	0.57004	0.62064	0.62058	0.62051	0.6732	0.62248	0.57177	0.7109	0.75942	0.72142	0.75731	0.72133	0.77191	0.77185	0.91127	0.92366	0.92358	0.92556	0.97202	1.0165	1.0266	1.0265	1.0264	1.0264	1.0142	1.0202	1.0142	0.92293	0.96358	0.97538	0.96942	0.9635	0.97519	1.0199	0.97509	0.97501	0.97492	0.97292	0.97284
23.8348	1.2296	0.12161	0.24321	0.48642	0.72964	0.97285	1.2161	1.4593	1.7025	1.9457	2.1889	2.4321	2.6753	2.9185	3.1618	3.405	3.6482	3.8914	4.1346	4.3778	4.621	4.8642	5.1075	5.3507	5.5939	5.8371	6.0803	6.3235	6.5667	6.8099	7.0531	7.2964	7.5396	7.7828	8.026	8.2692	8.5124	8.7556	8.9988	9.2421	9.4853	9.6069	9.7285	9.9717	10.2149	10.4581	10.7013	10.9445	11.1877
23.8348	1.2296	0.10184	0.1572	0.16163	0.21254	0.26344	0.26342	0.31431	0.36082	0.36519	0.36517	0.51349	0.56873	0.61962	0.71271	0.77226	0.81882	0.82311	0.86969	0.87397	0.91841	0.92482	1.0181	1.0266	1.0266	1.0732	1.0774	1.0774	1.0773	1.1261	1.1282	1.1281	1.1769	1.179	1.1789	1.128	1.128	1.1789	1.1788	1.1788	1.2255	1.2296	1.2296	1.2254	1.1786	1.1786	1.2233	1.1785	1.1785
25.7387	0.90111	0.13132	0.26264	0.52528	0.78792	1.0506	1.3132	1.5758	1.8385	2.1011	2.3638	2.6264	2.889	3.1517	3.4143	3.677	3.9396	4.2022	4.4649	4.7275	4.9902	5.2528	5.5154	5.7781	6.0407	6.3034	6.566	6.8286	7.0913	7.3539	7.6165	7.8792	8.1418	8.4045	8.6671	8.9297	9.1924	9.455	9.5863	9.7177	9.9803	10.2429	10.5056	10.7682	11.0309	11.2935	11.5561	11.8188	12.0814
25.7387	0.90111	0.053698	0.10739	0.15739	0.25739	0.30738	0.40735	0.40733	0.45729	0.45726	0.40721	0.30716	0.25712	0.2571	0.25708	0.30704	0.30701	0.30698	0.30696	0.34992	0.40687	0.45681	0.45678	0.50501	0.55152	0.60837	0.70313	0.75482	0.80136	0.85134	0.85642	0.85638	0.85634	0.85799	0.85794	0.8579	0.85785	0.85614	0.90111	0.85611	0.85607	0.89448	0.85604	0.85764	0.8576	0.85755	0.8575	0.85746	0.85096
34.3961	1.0127	0.17549	0.35098	0.70196	1.0529	1.4039	1.7549	2.1059	2.4569	2.8078	3.1588	3.5098	3.8608	4.2118	4.5627	4.9137	5.2647	5.6157	5.9667	6.3177	6.6686	7.0196	7.3706	7.7216	8.0726	8.4235	8.7745	9.1255	9.4765	9.8275	10.1784	10.5294	10.8804	11.2314	11.5824	11.9333	12.2843	12.6353	12.9863	13.3373	13.6882	14.0392	14.3902	14.5657	14.7412	15.0922	15.4431	15.7941	16.1451
34.3961	1.0127	0.10049	0.15258	0.30516	0.39648	0.45408	0.50798	0.61394	0.65327	0.65508	0.65687	0.61378	0.65509	0.70712	0.75027	0.75559	0.76262	0.81108	0.81453	0.85952	0.81445	0.85773	0.8646	0.86454	0.85421	0.81419	0.85419	0.85589	0.86431	0.86425	0.90774	0.91271	0.95294	0.9143	0.91424	0.91417	1.0097	1.0048	0.96429	0.96422	1.0031	0.96414	1.0095	1.0127	0.96399	0.95444	0.86345	0.86338	0.8633
44.8351	1.0565	0.22875	0.4575	0.915	1.3725	1.83	2.2875	2.745	3.2025	3.66	4.1175	4.575	5.0325	5.49	5.9475	6.405	6.8625	7.32	7.7775	8.235	8.6925	9.15	9.6075	10.065	10.5225	10.98	11.4375	11.895	12.3525	12.81	13.2675	13.725	14.1825	14.64	15.0975	15.555	16.0125	16.47	16.9275	17.385	17.8426	18.0713	18.3001	18.7576	19.2151	19.6726	20.1301	20.5876	21.0451
44.8351	1.0565	0.15919	0.16657	0.26584	0.36145	0.46258	0.56733	0.61786	0.6576	0.67011	0.72241	0.75872	0.77282	0.77097	0.82318	0.86845	0.87358	0.87175	0.92053	0.92216	0.92376	0.96408	0.97415	0.97236	0.97393	1.0244	1.0242	1.0241	1.024	0.97335	0.96193	0.96351	0.97309	0.97299	0.96179	0.92227	0.96328	0.97263	0.97251	1.0183	1.0229	1.0565	1.0197	0.97211	0.972	0.97041	0.91684	0.76962	0.86469
43.651	1.1301	0.22271	0.44542	0.89084	1.3363	1.7817	2.2271	2.6725	3.1179	3.5633	4.0088	4.4542	4.8996	5.345	5.7904	6.2359	6.6813	7.1267	7.5721	8.0175	8.4629	8.9084	9.3538	9.7992	10.2446	10.69	11.1355	11.5809	12.0263	12.4717	12.9171	13.3625	13.808	14.2534	14.6988	15.1442	15.5896	16.035	16.4805	16.9259	17.3713	17.8167	18.2621	18.7076	19.153	19.5984	20.0438	20.4892	20.9346
43.651	1.1301	0.1016	0.15241	0.31539	0.36403	0.46347	0.47392	0.57127	0.57329	0.61572	0.66441	0.67467	0.72539	0.76589	0.77806	0.77191	0.7251	0.72501	0.7657	0.82044	0.82635	0.86716	0.82819	0.87693	0.87684	0.87675	0.9294	0.97816	1.0135	1.0154	0.9799	1.0192	1.0286	1.0285	1.0661	1.0209	0.9794	1.0642	1.03	1.0697	1.0806	1.0787	1.1112	1.0804	1.0803	1.1291	1.0801	1.08	1.0799
28.4684	1.4363	0.14525	0.29049	0.58099	0.87148	1.162	1.4525	1.743	2.0335	2.3239	2.6144	2.9049	3.1954	3.4859	3.7764	4.0669	4.3574	4.6479	4.9384	5.2289	5.5194	5.8099	6.1004	6.3909	6.6814	6.9718	7.2623	7.5528	7.8433	8.1338	8.4243	8.7148	9.0053	9.2958	9.5863	9.8768	10.1673	10.4578	10.7483	11.0388	11.3292	11.6197	11.9102	12.2007	12.4912	12.7817	13.0722	13.3627	13.6532
28.4684	1.4363	0.10213	0.15519	0.25731	0.26527	0.41644	0.41641	0.46547	0.51846	0.51843	0.57139	0.5694	0.57131	0.57127	0.56929	0.62225	0.62221	0.67127	0.76759	0.82055	0.8735	0.87728	0.92069	0.92825	0.96981	0.97733	0.97916	1.0283	1.0283	1.0774	1.0811	1.132	1.1246	1.0791	1.0809	1.0808	1.0789	1.1281	1.1317	1.1773	1.1827	1.1826	1.1825	1.1825	1.1806	1.1824	1.1823	1.2298	1.2333
26.6935	0.75529	0.13619	0.27238	0.54476	0.81715	1.0895	1.3619	1.6343	1.9067	2.1791	2.4514	2.7238	2.9962	3.2686	3.541	3.8134	4.0857	4.3581	4.6305	4.9029	5.1753	5.4476	5.72	5.9924	6.2648	6.5372	6.8096	7.0819	7.3543	7.6267	7.8991	8.1715	8.4439	8.7162	8.9886	9.261	9.3972	9.5334	9.8058	10.0781	10.3505	10.6229	10.8953	11.1677	11.4401	11.7124	11.9848	12.2572	12.5296
26.6935	0.75529	0.0022679	0.0056625	0.051174	0.10122	0.10234	0.10455	0.10453	0.15125	0.15454	0.15452	0.25458	0.30459	0.30564	0.35243	0.40459	0.40456	0.45245	0.40452	0.45455	0.55253	0.55459	0.55456	0.60148	0.65151	0.65559	0.65555	0.70151	0.70451	0.75252	0.75051	0.70445	0.70441	0.70438	0.70434	0.70431	0.75529	0.75525	0.75425	0.70516	0.70416	0.70413	0.65405	0.65401	0.70309	0.70399	0.70395	0.703	0.65479
41.237	0.9672	0.21039	0.42079	0.84157	1.2624	1.6831	2.1039	2.5247	2.9455	3.3663	3.7871	4.2079	4.6286	5.0494	5.4702	5.891	6.3118	6.7326	7.1534	7.5741	7.9949	8.4157	8.8365	9.2573	9.6781	10.0989	10.5196	10.73	10.9404	11.3612	11.782	12.2028	12.6236	13.0444	13.4651	13.8859	14.3067	14.7275	15.1483	15.5691	15.9899	16.4106	16.8314	17.2522	17.673	18.0938	18.5146	18.9354	19.3561
41.237	0.9672	0.15469	0.21233	0.35782	0.40271	0.46564	0.61299	0.61651	0.65966	0.71351	0.7673	0.807	0.81748	0.8174	0.85723	0.86758	0.86749	0.8674	0.86731	0.86724	0.86715	0.86706	0.86697	0.86689	0.86847	0.91539	0.96399	0.9672	0.91684	0.91675	0.9086	0.86631	0.90852	0.91328	0.90847	0.91633	0.91782	0.90679	0.91613	0.91604	0.91595	0.9539	0.91736	0.91272	0.8654	0.86531	0.86523	0.86514	0.91387
44.888	1.1122	0.22902	0.45804	0.91608	1.3741	1.8322	2.2902	2.7482	3.2063	3.6643	4.1224	4.5804	5.0384	5.4965	5.9545	6.4126	6.8706	7.3287	7.7867	8.2447	8.7028	9.1608	9.6189	10.0769	10.5349	10.993	11.451	11.9091	12.3671	12.8251	13.2832	13.7412	14.1993	14.6573	15.1153	15.5734	16.0314	16.4895	16.7185	16.9475	17.4056	17.8636	18.3216	18.7797	19.2377	19.6958	20.1538	20.6118	21.0699
44.888	1.1122	0.15359	0.20417	0.31451	0.36687	0.41557	0.46427	0.59792	0.60696	0.61949	0.67	0.70453	0.67164	0.7151	0.76563	0.82141	0.86148	0.87182	0.87345	0.92052	0.92384	0.92204	0.92363	0.96574	0.92348	0.96232	0.95572	0.9673	0.97054	1.0602	1.021	0.96557	0.97352	1.0144	1.0239	1.0207	1.0237	1.0679	1.1122	1.0725	1.0663	1.0172	1.0233	1.0171	1.0201	1.011	0.97239	0.9708	0.96924
28.5354	1.2711	0.14559	0.29118	0.58236	0.87353	1.1647	1.4559	1.7471	2.0382	2.3294	2.6206	2.9118	3.203	3.4941	3.7853	4.0765	4.3677	4.6588	4.95	5.2412	5.5324	5.8236	6.1147	6.4059	6.6971	6.9883	7.2794	7.5706	7.8618	8.153	8.4441	8.7353	9.0265	9.3177	9.6089	9.9	10.1912	10.4824	10.7736	11.0647	11.3559	11.6471	11.9383	12.2295	12.5206	12.8118	13.103	13.3942	13.5398
28.5354	1.2711	0.10204	0.15265	0.20404	0.35642	0.40751	0.45792	0.50932	0.50918	0.5601	0.55997	0.50906	0.55996	0.55984	0.61066	0.61062	0.71232	0.76322	0.81396	0.86467	0.86477	0.86473	0.86472	0.91548	0.9663	1.0171	1.0171	1.0171	1.1187	1.1187	1.1694	1.1695	1.1695	1.1695	1.2202	1.2203	1.2203	1.2202	1.1694	1.1694	1.2202	1.2202	1.2202	1.2202	1.2201	1.2202	1.2201	1.2202	1.2711
21.69	1.383	0.11066	0.22133	0.44265	0.66398	0.88531	1.1066	1.328	1.5493	1.7706	1.9919	2.2133	2.4346	2.6559	2.8772	3.0986	3.3199	3.5412	3.7626	3.9839	4.2052	4.4265	4.6479	4.8692	5.0905	5.3118	5.5332	5.7545	5.9758	6.1971	6.4185	6.6398	6.8611	7.0824	7.3038	7.5251	7.7464	7.9678	8.1891	8.4104	8.6317	8.8531	9.0744	9.2957	9.517	9.7384	9.9597	10.181	10.4023
21.69	1.383	0.15572	0.20451	0.25912	0.31022	0.36133	0.41243	0.41241	0.46237	0.4635	0.46348	0.56456	0.5668	0.56678	0.56563	0.5656	0.6156	0.61669	0.66776	0.86887	0.87215	0.87212	0.92317	0.97536	1.0264	1.0774	1.0763	1.0763	1.0763	1.1263	1.1273	1.1273	1.1273	1.1272	1.2294	1.2304	1.2784	1.2783	1.2293	1.2293	1.2292	1.2292	1.2282	1.2292	1.2302	1.2301	1.2301	1.2301	1.2782
34.1747	1.0163	0.17436	0.34872	0.69744	1.0462	1.3949	1.7436	2.0923	2.441	2.7898	3.1385	3.4872	3.8359	4.1847	4.5334	4.8821	5.2308	5.5795	5.9283	6.277	6.6257	6.9744	7.3231	7.6719	8.0206	8.3693	8.718	9.0668	9.4155	9.7642	10.1129	10.4616	10.8104	10.9847	11.1591	11.5078	11.8565	12.2052	12.554	12.9027	13.2514	13.6001	13.9488	14.2976	14.6463	14.995	15.3437	15.6925	16.0412
34.1747	1.0163	0.14985	0.1998	0.30277	0.35883	0.50868	0.64029	0.61771	0.69637	0.70546	0.76145	0.77045	0.81434	0.85823	0.86719	0.9111	0.96402	0.98712	0.96098	0.96096	1.005	1.0139	1.0079	1.002	0.91386	0.90216	0.91092	0.91675	0.9579	0.96659	1.002	0.9665	0.96642	1.0163	1.0077	1.0048	0.96911	0.9519	0.96901	0.91616	0.90758	0.91324	0.90471	0.86601	0.86594	0.85465	0.81588	0.86578	0.86293
43.2184	1.0236	0.2205	0.441	0.88201	1.323	1.764	2.205	2.646	3.087	3.528	3.969	4.41	4.851	5.292	5.7331	6.1741	6.6151	7.0561	7.4971	7.9381	8.3791	8.8201	9.2611	9.7021	10.1431	10.5841	11.0251	11.4661	11.9071	12.3481	12.7891	13.2301	13.6711	13.8916	14.1121	14.5531	14.9941	15.4351	15.8761	16.3171	16.7582	17.1992	17.6402	18.0812	18.5222	18.9632	19.4042	19.8452	20.2862
43.2184	1.0236	0.059658	0.11929	0.26814	0.26805	0.36877	0.46037	0.56338	0.75815	0.81754	0.86114	0.87453	0.92479	0.96398	0.96173	0.92233	0.92443	0.97035	0.97464	0.96802	0.96364	0.97438	0.97428	0.97418	0.97193	0.97184	0.97386	0.97375	1.0072	0.97151	0.97141	0.97339	0.97329	1.0236	1.0214	1.0213	0.97293	0.9708	0.95656	0.92034	0.92025	0.91217	0.90617	0.8717	0.91993	0.95836	0.97011	0.95832	0.96803
54.9291	1.1663	0.28025	0.5605	1.121	1.6815	2.242	2.8025	3.363	3.9235	4.484	5.0445	5.605	6.1655	6.726	7.2865	7.847	8.4075	8.968	9.5285	10.089	10.6495	11.21	11.7705	12.331	12.8915	13.452	14.0125	14.573	15.1335	15.694	16.2545	16.815	17.3755	17.936	18.4965	19.057	19.3373	19.6175	20.178	20.7385	21.299	21.8595	22.4201	22.9806	23.5411	24.1016	24.6621	25.2226	25.7831
54.9291	1.1663	0.15586	0.20265	0.26294	0.34696	0.368	0.45975	0.5648	0.65857	0.71482	0.76357	0.81605	0.8197	0.91548	0.91728	0.87204	0.82672	0.9207	0.96415	1.0183	1.013	1.027	1.0671	1.0303	1.0198	1.0283	1.0669	1.0247	1.0534	0.97732	1.0668	1.0294	1.0635	1.0292	1.1255	1.1302	1.1663	1.1284	1.1662	1.125	1.079	1.0788	1.0771	1.077	1.0278	1.0276	1.0275	1.0258	1.0272
41.3191	1.3344	0.21081	0.42162	0.84325	1.2649	1.6865	2.1081	2.5297	2.9514	3.373	3.7946	4.2162	4.6379	5.0595	5.4811	5.9027	6.3244	6.746	7.1676	7.5892	8.0109	8.4325	8.8541	9.2757	9.6973	10.119	10.5406	10.9622	11.3838	11.8055	12.2271	12.6487	13.0703	13.492	13.9136	14.3352	14.7568	15.1785	15.6001	16.0217	16.4433	16.865	17.2866	17.7082	18.1298	18.5515	18.7623	18.9731	19.3947
41.3191	1.3344	0.10728	0.20558	0.30568	0.36905	0.41816	0.46906	0.52168	0.52161	0.61643	0.62333	0.62153	0.62318	0.77072	0.77578	0.7757	0.72299	0.76712	0.9232	1.02	1.0726	1.0808	1.1218	1.1316	1.1315	1.1314	1.1313	1.1312	1.2297	1.2328	1.2327	1.2326	1.2325	1.2324	1.2323	1.2322	1.2321	1.232	1.2319	1.2797	1.2826	1.3244	1.3333	1.3332	1.3331	1.333	1.3344	1.3299	1.2819
30.861	1.5436	0.15745	0.31491	0.62982	0.94472	1.2596	1.5745	1.8894	2.2044	2.5193	2.8342	3.1491	3.464	3.7789	4.0938	4.4087	4.7236	5.0385	5.3534	5.6683	5.9833	6.2982	6.6131	6.928	7.2429	7.5578	7.8727	8.1876	8.5025	8.8174	9.1323	9.4472	9.7622	10.0771	10.392	10.7069	11.0218	11.3367	11.6516	11.9665	12.2814	12.5963	12.9112	13.2261	13.5411	13.856	14.1709	14.4858	14.8007
30.861	1.5436	0.10448	0.20448	0.30671	0.41116	0.46005	0.47109	0.47106	0.52214	0.61777	0.62431	0.62427	0.72862	0.7264	0.76664	0.77742	0.72629	0.72839	0.82196	0.87305	0.9305	1.0241	1.1368	1.1794	1.1857	1.1857	1.1856	1.1855	1.2387	1.2897	1.3345	1.3386	1.3385	1.3813	1.3854	1.3384	1.3853	1.3894	1.3913	1.4383	1.4423	1.4402	1.4872	1.4932	1.4871	1.391	1.44	1.4399	1.4791
[truncated: 52 more columns]
