# Supplementary material for: A technique system for the measurement, reconstruction and character extraction of rice plant architecture
Source: PLoS One. 2017 May 30;12(5):e0177205. doi: 10.1371/journal.pone.0177205 (PMC5448746; doi:10.1371/journal.pone.0177205)
Supplement: S2 Data — There four type file in the zip file, SystemData is parameters of paratus, SSP_LCAA correspond to the special position of stem, leafvein correspond to data of leaf midrib curves, leafshape correspond to the data of leaf shape. 101: correspond to neighbor 8 hills of Sample S1 (NSICRc222), 1: correspond to neighbor 8 hills of Sample S2 (NSICRc124H). (ZIP) [file pone.0177205.s008.zip › leafshape11MarH102.xls]

## Sheet: Sheet1
Length	Width	data9	data10	data11	data12	data13	data14	data15	data16	data17	data18	data19	data20	data21	data22	data23	data24	data25	data26	data27	data28	data29	data30	data31	data32	data33	data34	data35	data36	data37	data38	data39	data40	data41	data42	data43	data44	data45	data46	data47	data48	data49	data50	data51	data52	data53	data54	data55	data56
28.0348	0.85327	0.14303	0.28607	0.57214	0.85821	1.1443	1.4303	1.7164	2.0025	2.2886	2.5746	2.8607	3.1468	3.4328	3.7189	4.005	4.291	4.5771	4.8632	5.1492	5.4353	5.7214	6.0075	6.2935	6.5796	6.8657	7.1517	7.4378	7.7239	8.0099	8.296	8.5821	8.8681	9.1542	9.2972	9.4403	9.7264	10.0124	10.2985	10.5846	10.8706	11.1567	11.4428	11.7288	12.0149	12.301	12.587	12.8731	13.1592
28.0348	0.85327	0.15221	0.20082	0.30185	0.30562	0.35297	0.3542	0.40281	0.40528	0.50129	0.54993	0.55482	0.55356	0.65454	0.65087	0.60339	0.60455	0.60331	0.65436	0.65432	0.6531	0.65423	0.65419	0.70288	0.704	0.75269	0.80024	0.80365	0.75376	0.75258	0.80129	0.80352	0.80346	0.85107	0.85327	0.85321	0.85317	0.85203	0.85203	0.85308	0.85195	0.85298	0.8031	0.80199	0.84864	0.85284	0.85175	0.85275	0.8527
36.53	1.1196	0.18638	0.37276	0.74551	1.1183	1.491	1.8638	2.2365	2.6093	2.982	3.3548	3.7276	4.1003	4.4731	4.8458	5.2186	5.5913	5.9641	6.3368	6.7096	7.0823	7.4551	7.8279	8.2006	8.5734	8.9461	9.3189	9.6916	10.0644	10.4371	10.6235	10.8099	11.1827	11.5554	11.9282	12.3009	12.6737	13.0464	13.4192	13.7919	14.1647	14.5374	14.9102	15.283	15.6557	16.0285	16.4012	16.774	17.1467
36.53	1.1196	0.059374	0.10312	0.27177	0.31549	0.36545	0.39991	0.50605	0.65599	0.66827	0.7182	0.71201	0.6681	0.76189	0.76792	0.82085	0.91767	0.92062	0.96147	0.97045	1.0083	1.0053	1.0553	1.0702	1.0701	1.1111	1.0699	1.0699	1.0698	1.1108	1.1196	1.1107	1.1136	1.1194	1.1077	1.0693	1.0634	1.0192	1.0518	1.0019	1.0018	1.019	1.0689	1.0688	1.0602	1.0159	0.96871	0.98753	0.96016
49.6553	1.3175	0.25334	0.50669	1.0134	1.5201	2.0267	2.5334	3.0401	3.5468	4.0535	4.5602	5.0669	5.5735	6.0802	6.5869	7.0936	7.6003	8.107	8.6137	9.1204	9.627	10.1337	10.6404	11.1471	11.6538	12.1605	12.6672	13.1738	13.6805	14.1872	14.6939	15.2006	15.7073	16.214	16.7206	17.2273	17.734	18.2407	18.7474	19.2541	19.7608	20.2675	20.7741	21.2808	21.7875	22.2942	22.8009	23.3076	23.5609
49.6553	1.3175	0.10839	0.15849	0.21265	0.40497	0.51731	0.58353	0.63533	0.64746	0.67555	0.80584	0.90609	1.0063	1.0604	1.0947	1.1224	1.1488	1.0909	1.0988	1.1489	1.1529	1.1724	1.2147	1.2493	1.2803	1.2878	1.3033	1.2686	1.2608	1.2646	1.2413	1.2722	1.2836	1.2873	1.2257	1.2607	1.2493	1.2681	1.2405	1.2141	1.229	1.1991	1.2604	1.2826	1.2862	1.2898	1.2956	1.2895	1.3175
53.0867	1.4853	0.27085	0.5417	1.0834	1.6251	2.1668	2.7085	3.2502	3.7919	4.3336	4.8753	5.417	5.9587	6.5004	7.0421	7.5838	8.1255	8.6672	9.2089	9.7506	10.2923	10.834	11.3757	11.9174	12.4591	13.0008	13.5425	14.0842	14.6259	15.1676	15.7093	16.251	16.7927	17.3344	17.8761	18.4178	18.6887	18.9595	19.5012	20.0429	20.5846	21.1263	21.668	22.2097	22.7514	23.2931	23.8348	24.3765	24.9182
53.0867	1.4853	0.15935	0.25636	0.38813	0.46224	0.47006	0.53971	0.57486	0.60972	0.63689	0.68344	0.7261	0.81931	0.88128	0.9279	1.025	1.0563	1.0954	1.0716	1.1144	1.1573	1.1875	1.2492	1.2582	1.2919	1.3555	1.3236	1.4001	1.406	1.3703	1.3849	1.4427	1.4425	1.4278	1.4387	1.4386	1.4853	1.4853	1.4275	1.4059	1.4021	1.4814	1.4777	1.445	1.3511	1.3005	1.319	1.2966	1.3083
46.9521	1.589	0.23955	0.4791	0.95821	1.4373	1.9164	2.3955	2.8746	3.3537	3.8328	4.3119	4.791	5.2701	5.7492	6.2283	6.7074	7.1866	7.6657	8.1448	8.6239	9.103	9.5821	10.0612	10.5403	11.0194	11.4985	11.9776	12.4567	12.9358	13.4149	13.894	14.3731	14.8522	15.3313	15.8104	16.2895	16.7686	17.2477	17.7268	18.2059	18.685	19.1641	19.6432	20.1223	20.6014	20.841	21.0806	21.5597	22.0388
46.9521	1.589	0.15548	0.20895	0.31341	0.40804	0.44926	0.51981	0.55621	0.6728	0.72379	0.71896	0.67272	0.81854	0.83755	0.92526	0.98096	1.0641	1.0735	1.0759	1.0875	1.2289	1.2428	1.3286	1.3772	1.4237	1.3978	1.3795	1.3953	1.4439	1.4461	1.497	1.4902	1.499	1.5322	1.5432	1.5431	1.543	1.543	1.5364	1.4983	1.5298	1.5469	1.5467	1.5849	1.5827	1.589	1.4975	1.4911	1.4442
35.6776	1.0586	0.18203	0.36406	0.72811	1.0922	1.4562	1.8203	2.1843	2.5484	2.9125	3.2765	3.6406	4.0046	4.3687	4.7327	5.0968	5.4609	5.8249	6.189	6.553	6.9171	7.2811	7.6452	8.0093	8.3733	8.7374	9.1014	9.4655	9.8295	10.1936	10.5577	10.7397	10.9217	11.2858	11.6498	12.0139	12.3779	12.742	13.1061	13.4701	13.8342	14.1982	14.5623	14.9263	15.2904	15.6545	16.0185	16.3826	16.7466
35.6776	1.0586	0.054116	0.15153	0.25299	0.35308	0.40843	0.60594	0.60854	0.60848	0.60842	0.65323	0.70839	0.70834	0.7583	0.75823	0.80442	0.85944	0.85811	0.90561	0.90804	0.90796	0.90912	1.0006	1.0079	1.0579	1.0578	1.0089	1.0077	1.0076	1.0505	1.0575	1.0586	1.0573	1.0072	1.0526	1.0571	1.0571	1.0025	0.95694	0.95687	0.95679	1.0057	1.0067	1.0066	1.0065	1.0033	0.9533	0.95012	0.95641
45.0992	1.1703	0.2301	0.4602	0.92039	1.3806	1.8408	2.301	2.7612	3.2214	3.6816	4.1418	4.602	5.0622	5.5223	5.9825	6.4427	6.9029	7.3631	7.8233	8.2835	8.7437	9.2039	9.6641	10.1243	10.5845	11.0447	11.5049	11.9651	12.4253	12.8855	13.1156	13.3457	13.8059	14.2661	14.7263	15.1865	15.6467	16.1069	16.567	17.0272	17.4874	17.9476	18.4078	18.868	19.3282	19.7884	20.2486	20.7088	21.169
45.0992	1.1703	0.20322	0.21071	0.36169	0.51265	0.51816	0.55919	0.55549	0.60944	0.66885	0.71546	0.81604	0.8681	0.91299	0.92005	0.9703	1.0117	1.0603	1.0567	1.0706	1.1522	1.1208	1.1104	1.1121	1.1121	1.0617	1.0667	1.1187	1.1202	1.1622	1.1703	1.1588	1.1198	1.1668	1.1683	1.1196	1.1195	1.1193	1.1192	1.1631	1.1584	1.0687	1.0609	1.0182	1.0181	1.0561	1.0179	1.0546	1.0178
44.2079	1.2226	0.22555	0.4511	0.9022	1.3533	1.8044	2.2555	2.7066	3.1577	3.6088	4.0599	4.511	4.9621	5.4132	5.8643	6.3154	6.7665	7.2176	7.6687	8.1198	8.5709	9.022	9.4731	9.9242	10.3753	10.8264	11.2775	11.7286	12.1797	12.6308	13.0819	13.533	13.7586	13.9841	14.4352	14.8863	15.3374	15.7885	16.2396	16.6907	17.1419	17.593	18.0441	18.4952	18.9463	19.3974	19.8485	20.2996	20.7507
44.2079	1.2226	0.055128	0.11024	0.1598	0.25902	0.36255	0.41318	0.51557	0.46371	0.51433	0.61666	0.70976	0.76754	0.86984	0.86875	0.86861	0.91331	0.96979	0.97067	0.96961	0.96952	1.021	1.02	1.0705	1.0713	1.0703	1.0711	1.071	1.1163	1.1215	1.1205	1.2157	1.2226	1.2216	1.1201	1.1209	1.0693	1.1206	1.1205	1.1148	1.1156	1.1195	1.1201	1.2152	1.2205	1.2151	1.1704	1.1696	1.1702
33.7446	1.3263	0.17217	0.34433	0.68866	1.033	1.3773	1.7217	2.066	2.4103	2.7547	3.099	3.4433	3.7877	4.132	4.4763	4.8207	5.165	5.5093	5.8536	6.198	6.5423	6.8866	7.231	7.5753	7.9196	8.264	8.6083	8.9526	9.297	9.6413	9.9856	10.33	10.6743	11.0186	11.363	11.7073	12.0516	12.396	12.7403	12.9125	13.0846	13.429	13.7733	14.1176	14.462	14.8063	15.1506	15.4949	15.8393
33.7446	1.3263	0.050991	0.1032	0.20578	0.36053	0.35989	0.41027	0.41139	0.41077	0.46171	0.51319	0.61454	0.66495	0.71481	0.76736	0.81879	0.86867	0.91858	0.92061	1.0205	1.0219	1.0224	1.0218	1.0723	1.0727	1.0726	1.073	1.1234	1.1735	1.1748	1.1743	1.1742	1.2247	1.2251	1.2254	1.2249	1.2746	1.2762	1.3251	1.3263	1.2761	1.2756	1.2759	1.2755	1.2754	1.2757	1.2753	1.2752	1.2755
18.6157	0.64916	0.094978	0.18996	0.37991	0.56987	0.75982	0.94978	1.1397	1.3297	1.5196	1.7096	1.8996	2.0895	2.2795	2.4694	2.6594	2.8493	3.0393	3.2292	3.4192	3.6092	3.7041	3.7991	3.9891	4.179	4.369	4.5589	4.7489	4.9388	5.1288	5.3188	5.5087	5.6987	5.8886	6.0786	6.2685	6.4585	6.6485	6.8384	7.0284	7.2183	7.4083	7.5982	7.7882	7.9781	8.1681	8.3581	8.548	8.738
18.6157	0.64916	0.10284	0.15297	0.2031	0.20824	0.25323	0.35351	0.45632	0.50646	0.50899	0.50898	0.50134	0.50896	0.50895	0.50892	0.5089	0.5565	0.55901	0.55899	0.55897	0.60909	0.64916	0.60908	0.60906	0.55893	0.56141	0.55888	0.60401	0.60898	0.60896	0.64915	0.60895	0.55883	0.5588	0.55878	0.55876	0.55874	0.5538	0.55873	0.55871	0.60882	0.60392	0.55868	0.55866	0.55863	0.55861	0.55859	0.60871	0.50848
37.973	1.0007	0.19374	0.38748	0.77496	1.1624	1.5499	1.9374	2.3249	2.7124	3.0998	3.4873	3.8748	4.2623	4.6498	5.0372	5.4247	5.8122	6.1997	6.5872	6.9746	7.3621	7.7496	8.1371	8.5246	8.912	9.2995	9.687	10.0745	10.462	10.8494	11.2369	11.6244	12.0119	12.3994	12.7868	12.9806	13.1743	13.5618	13.9493	14.3368	14.7242	15.1117	15.4992	15.8867	16.2742	16.6616	17.0491	17.4366	17.8241
37.973	1.0007	0.11001	0.15744	0.20789	0.21991	0.27033	0.32374	0.40669	0.42456	0.45711	0.51053	0.52531	0.6678	0.62615	0.65598	0.67359	0.71521	0.76563	0.77725	0.8102	0.816	0.85486	0.87509	0.91109	0.9644	0.99765	0.96725	0.92815	0.95294	0.87761	0.87753	0.92226	0.95578	0.9278	0.97264	1.0007	0.96141	0.91929	0.82392	0.81831	0.77611	0.77603	0.84663	0.82639	0.90808	0.87674	0.87666	0.86573	0.84945
29.7288	1.0459	0.15168	0.30335	0.60671	0.91006	1.2134	1.5168	1.8201	2.1235	2.4268	2.7302	3.0335	3.3369	3.6403	3.9436	4.247	4.5503	4.8537	5.157	5.4604	5.7637	6.0671	6.3704	6.6738	6.9772	7.2805	7.5839	7.8872	8.1906	8.4939	8.7973	9.1006	9.404	9.7074	10.0107	10.3141	10.6174	10.9208	11.2241	11.5275	11.8308	12.1342	12.4375	12.7409	13.0443	13.3476	13.4993	13.651	13.9543
29.7288	1.0459	0.10687	0.11819	0.16781	0.16778	0.21741	0.25953	0.31666	0.44689	0.46555	0.51144	0.59584	0.6492	0.61813	0.66032	0.71365	0.74109	0.7136	0.76691	0.80915	0.80179	0.81645	0.85138	0.86233	0.84769	0.86592	0.84765	0.86585	0.90454	0.89726	0.90087	0.91531	0.91164	0.91159	0.91157	0.8619	0.90432	0.99644	0.9647	0.91502	0.91495	0.95386	0.91488	0.96448	0.96442	1.0105	1.0459	0.96433	0.95722
36.8451	1.041	0.18799	0.37597	0.75194	1.1279	1.5039	1.8799	2.2558	2.6318	3.0078	3.3837	3.7597	4.1357	4.5116	4.8876	5.2636	5.6396	6.0155	6.3915	6.7675	7.1434	7.5194	7.8954	8.2713	8.6473	9.0233	9.3993	9.7752	10.1512	10.3392	10.5272	10.9031	11.2791	11.6551	12.0311	12.407	12.783	13.159	13.5349	13.9109	14.2869	14.6628	15.0388	15.4148	15.7908	16.1667	16.5427	16.9187	17.2946
36.8451	1.041	0.10003	0.11312	0.21313	0.24682	0.30336	0.30985	0.40339	0.4631	0.51309	0.61633	0.65344	0.69704	0.70666	0.74388	0.7471	0.76302	0.81937	0.85351	0.86931	0.85979	0.86921	0.87229	0.90655	0.91595	0.92213	0.96585	0.96271	0.97197	1.041	0.97192	0.97183	1.0002	0.95638	0.92164	0.92156	0.92147	0.95923	1.0123	0.95925	0.9213	0.96218	0.95915	0.86812	0.87104	0.91499	0.906	0.91493	0.87081
49.7869	1.0783	0.25401	0.50803	1.0161	1.5241	2.0321	2.5401	3.0482	3.5562	4.0642	4.5723	5.0803	5.5883	6.0964	6.6044	7.1124	7.6204	8.1285	8.6365	9.1445	9.6526	10.1606	10.6686	11.1766	11.4307	11.6847	12.1927	12.7007	13.2088	13.7168	14.2248	14.7329	15.2409	15.7489	16.2569	16.765	17.273	17.781	18.2891	18.7971	19.3051	19.8131	20.3212	20.8292	21.3372	21.8453	22.3533	22.8613	23.3694
49.7869	1.0783	0.21141	0.22328	0.32175	0.27354	0.41307	0.42472	0.47273	0.57585	0.6239	0.66043	0.67646	0.77266	0.82753	0.82514	0.87096	0.87763	0.92796	0.92784	0.9277	0.97798	0.97564	0.97772	1.0697	1.0783	1.0652	1.0191	0.97719	0.97705	0.97693	0.99541	0.97673	0.97451	0.91141	0.97013	0.97626	0.97614	0.976	1.0017	0.97378	0.92532	0.97164	0.97155	0.92511	0.85662	0.75784	0.79834	0.77357	0.77345
55.8801	1.1407	0.2851	0.57021	1.1404	1.7106	2.2808	2.851	3.4212	3.9914	4.5616	5.1318	5.7021	6.2723	6.8425	7.4127	7.9829	8.5531	9.1233	9.6935	10.2637	10.8339	11.4041	11.9743	12.5445	13.1147	13.6849	14.2551	14.8253	15.3955	15.9658	16.536	17.1062	17.6764	18.2466	18.8168	19.387	19.9572	20.5274	21.0976	21.6678	22.238	22.8082	23.3784	23.9486	24.5188	25.089	25.6592	26.2295	26.7997
55.8801	1.1407	0.16219	0.20937	0.37147	0.46238	0.51296	0.53671	0.5601	0.58372	0.60731	0.73198	0.77579	0.83634	0.92748	1.0252	1.0527	1.0757	1.0691	1.0723	1.0984	1.1162	1.0443	1.0473	1.0817	1.088	1.0879	1.0526	1.0622	1.0465	1.0338	1.0874	1.0967	1.0428	1.0458	1.0869	1.0775	1.0422	1.0557	1.045	1.0235	1.1398	1.1306	1.089	1.0413	1.0321	0.9815	0.98439	0.9724	0.88611
53.5113	1.3525	0.27302	0.54603	1.0921	1.6381	2.1841	2.7302	3.2762	3.8222	4.3683	4.9143	5.4603	6.0064	6.5524	7.0984	7.6445	8.1905	8.7365	9.2826	9.8286	10.3746	10.9207	11.4667	12.0127	12.5588	13.1048	13.6508	14.1969	14.7429	15.2889	15.835	16.381	16.927	17.4731	18.0191	18.5651	19.1112	19.6572	20.2032	20.7493	21.2953	21.8413	22.3874	22.9334	23.4794	24.0255	24.5715	25.1175	25.6636
53.5113	1.3525	0.15997	0.20318	0.32744	0.41765	0.47592	0.56244	0.62069	0.6677	0.74081	0.78776	0.83475	0.84944	0.88456	0.90001	0.97944	1.0265	1.0882	1.0519	1.0807	1.0843	1.0986	1.0877	1.1457	1.1748	1.2327	1.2834	1.2976	1.2538	1.2443	1.2254	1.2288	1.206	1.2058	1.2111	1.1708	1.2146	1.2388	1.2723	1.2826	1.242	1.2351	1.2316	1.2384	1.1977	1.2314	1.2516	1.2007	1.2479
34.2189	1.4453	0.17459	0.34917	0.69835	1.0475	1.3967	1.7459	2.095	2.4442	2.7934	3.1426	3.4917	3.8409	4.1901	4.5392	4.8884	5.2376	5.5868	5.9359	6.2851	6.6343	6.9835	7.3326	7.6818	8.031	8.3801	8.7293	9.0785	9.4277	9.7768	10.126	10.4752	10.8244	11.1735	11.5227	11.8719	12.221	12.5702	12.9194	13.2686	13.6177	13.9669	14.3161	14.6652	15.0144	15.3636	15.7128	16.0619	16.4111
34.2189	1.4453	0.0083117	0.051076	0.15323	0.2609	0.36304	0.42233	0.47338	0.5217	0.51349	0.52708	0.56725	0.57535	0.61287	0.66663	0.68006	0.77945	0.83048	0.88152	0.88412	0.93509	0.93502	0.93495	0.93489	0.9859	0.98583	0.98575	0.98568	1.0367	1.0366	1.0365	1.0824	1.0901	1.0874	1.1792	1.1894	1.1893	1.2352	1.1892	1.1917	1.1891	1.2148	1.189	1.1914	1.2298	1.2398	1.2397	1.2758	1.2421
30.3677	0.76071	0.15494	0.30987	0.61975	0.92962	1.2395	1.5494	1.8592	2.1691	2.479	2.7889	3.0987	3.4086	3.7185	4.0284	4.3382	4.6481	4.958	5.2679	5.5777	5.8876	6.1975	6.5074	6.8172	7.1271	7.437	7.7469	8.0567	8.3666	8.6765	8.9864	9.2962	9.6061	9.916	10.2259	10.5357	10.8456	11.1555	11.4654	11.7752	12.0851	12.395	12.7048	13.0147	13.3246	13.6345	13.9443	14.2542	14.5641
30.3677	0.76071	0.056727	0.14887	0.25167	0.2446	0.15243	0.085149	0.15596	0.14891	0.15242	0.11682	0.20205	0.19855	0.20903	0.20901	0.24123	0.24819	0.24819	0.20549	0.20548	0.29785	0.26546	0.34062	0.30818	0.35095	0.31501	0.36806	0.3612	0.45706	0.45706	0.46724	0.50665	0.49646	0.51	0.51673	0.60249	0.61257	0.65545	0.66549	0.66543	0.71504	0.71498	0.71158	0.70821	0.70154	0.71147	0.6618	0.64523	0.66174
35.441	1.0508	0.18082	0.36164	0.72329	1.0849	1.4466	1.8082	2.1699	2.5315	2.8931	3.2548	3.6164	3.9781	4.3397	4.7014	5.063	5.4246	5.7863	6.1479	6.5096	6.8712	7.2329	7.5945	7.9561	8.3178	8.6794	9.0411	9.4027	9.7644	10.126	10.4877	10.8493	11.2109	11.5726	11.9342	12.115	12.2959	12.6575	13.0192	13.3808	13.7424	14.1041	14.4657	14.8274	15.189	15.5507	15.9123	16.2739	16.6356
35.441	1.0508	0.10697	0.15686	0.20675	0.32081	0.45979	0.47044	0.55243	0.55597	0.56305	0.59879	0.65574	0.67332	0.75198	0.71962	0.75548	0.75896	0.71951	0.75889	0.80876	0.8226	0.86898	0.95144	0.97212	0.97203	0.95134	0.96162	0.95475	0.97181	0.96831	0.97164	0.97155	0.97146	0.968	1.0077	1.0508	0.97124	0.99756	0.97114	1.0176	1.0008	1.0009	0.97091	0.97082	0.90765	0.8944	0.87094	0.91746	0.92067
47.869	1.2678	0.24423	0.48846	0.97692	1.4654	1.9538	2.4423	2.9308	3.4192	3.9077	4.3961	4.8846	5.3731	5.8615	6.35	6.8384	7.3269	7.8153	8.3038	8.7923	9.2807	9.7692	10.2576	10.7461	11.2346	11.723	11.9673	12.2115	12.6999	13.1884	13.6769	14.1653	14.6538	15.1422	15.6307	16.1192	16.6076	17.0961	17.5845	18.073	18.5615	19.0499	19.5384	20.0268	20.5153	21.0038	21.4922	21.9807	22.4691
47.869	1.2678	0.10674	0.12239	0.15069	0.28894	0.33611	0.41119	0.56189	0.61209	0.66537	0.71862	0.81294	1.0048	1.0321	1.0398	1.055	1.0821	1.1374	1.0461	1.067	1.07	1.1291	1.1969	1.2088	1.1999	1.2146	1.2678	1.2678	1.2677	1.2648	1.2145	1.2647	1.226	1.1972	1.1813	1.2286	1.2531	1.1612	1.1584	1.1081	1.1611	1.1807	1.161	1.1331	1.1638	1.0799	1.0797	1.1106	1.0795
53.133	1.3795	0.27109	0.54217	1.0843	1.6265	2.1687	2.7109	3.253	3.7952	4.3374	4.8796	5.4217	5.9639	6.5061	7.0483	7.5904	8.1326	8.6748	9.2169	9.7591	10.3013	10.8435	11.3856	11.9278	12.47	13.0122	13.5543	14.0965	14.6387	15.1809	15.723	15.9941	16.2652	16.8074	17.3495	17.8917	18.4339	18.9761	19.5182	20.0604	20.6026	21.1448	21.6869	22.2291	22.7713	23.3135	23.8556	24.3978	24.94
53.133	1.3795	0.15232	0.20459	0.31807	0.41652	0.45835	0.52081	0.57144	0.62206	0.67268	0.71474	0.77393	0.77381	0.77369	0.82428	0.91456	1.016	1.0268	1.0774	1.1279	1.1785	1.1783	1.2289	1.2287	1.2715	1.2805	1.331	1.3308	1.2799	1.2798	1.2784	1.3795	1.3286	1.378	1.3791	1.3789	1.3788	1.3751	1.2772	1.322	1.3276	1.3275	1.2777	1.2765	1.2268	1.2266	1.2717	1.277	1.2758
48.4338	1.3332	0.24711	0.49422	0.98844	1.4827	1.9769	2.4711	2.9653	3.4596	3.9538	4.448	4.9422	5.4364	5.9307	6.4249	6.9191	7.4133	7.9076	8.4018	8.896	9.3902	9.8844	10.3787	10.8729	11.3671	11.8613	12.3556	12.8498	13.344	13.8382	14.3324	14.5796	14.8267	15.3209	15.8151	16.3093	16.8036	17.2978	17.792	18.2862	18.7804	19.2747	19.7689	20.2631	20.7573	21.2516	21.7458	22.24	22.7342
48.4338	1.3332	0.1064	0.15738	0.26518	0.31465	0.3598	0.41364	0.56225	0.57216	0.62023	0.62436	0.62286	0.62277	0.66953	0.71635	0.82096	0.97924	1.0757	1.1266	1.1762	1.1827	1.2336	1.2335	1.2334	1.2345	1.2344	1.2739	1.2838	1.3285	1.3272	1.3272	1.3332	1.2834	1.2335	1.2796	1.2831	1.283	1.2828	1.2839	1.2757	1.2328	1.2315	1.2801	1.2822	1.2821	1.2798	1.2321	1.2319	1.2233
37.8496	1.4396	0.19311	0.38622	0.77244	1.1587	1.5449	1.9311	2.3173	2.7035	3.0898	3.476	3.8622	4.2484	4.6346	5.0209	5.4071	5.7933	6.1795	6.5657	6.952	7.3382	7.7244	8.1106	8.4968	8.8831	9.2693	9.6555	10.0417	10.4279	10.8142	11.2004	11.5866	11.9728	12.359	12.7453	13.1315	13.3246	13.5177	13.9039	14.2901	14.6764	15.0626	15.4488	15.835	16.2212	16.6075	16.9937	17.3799	17.7661
37.8496	1.4396	0.10218	0.15326	0.20986	0.31476	0.37131	0.47072	0.56739	0.57825	0.62113	0.63193	0.66673	0.68018	0.68012	0.8172	0.86826	0.88692	1.0268	1.04	1.091	1.1314	1.1825	1.2256	1.2439	1.2438	1.2437	1.2843	1.3328	1.3457	1.4374	1.4348	1.3965	1.4347	1.4347	1.3963	1.3962	1.4396	1.3961	1.396	1.3884	1.3448	1.3883	1.3447	1.3371	1.2934	1.2884	1.2422	1.2299	1.191
15.5167	0.75429	0.079167	0.15833	0.31667	0.475	0.63334	0.79167	0.95	1.1083	1.2667	1.425	1.5833	1.7417	1.9	2.0583	2.2167	2.375	2.5333	2.6917	2.85	3.0083	3.1667	3.325	3.4833	3.6417	3.8	3.9583	4.1167	4.275	4.4333	4.5917	4.75	4.8292	4.9084	5.0667	5.225	5.3834	5.5417	5.7	5.8584	6.0167	6.175	6.3334	6.4917	6.65	6.8084	6.9667	7.125	7.2834
15.5167	0.75429	0.049792	0.15464	0.25159	0.30663	0.35641	0.35377	0.35376	0.40093	0.40354	0.4533	0.49785	0.50307	0.50305	0.54763	0.55282	0.55281	0.55279	0.55278	0.55276	0.60513	0.60511	0.6051	0.60508	0.65485	0.65483	0.65481	0.69945	0.70457	0.70455	0.70453	0.70451	0.75429	0.75426	0.75424	0.75422	0.7542	0.70189	0.74913	0.75165	0.75163	0.75161	0.75159	0.7541	0.75408	0.75406	0.75156	0.75406	0.75404
34.2352	0.9058	0.17467	0.34934	0.69868	1.048	1.3974	1.7467	2.096	2.4454	2.7947	3.144	3.4934	3.8427	4.1921	4.5414	4.8907	5.2401	5.5894	5.9388	6.2881	6.6374	6.9868	7.3361	7.6854	8.0348	8.3841	8.7335	8.9081	9.0828	9.4321	9.7815	10.1308	10.4802	10.8295	11.1788	11.5282	11.8775	12.2269	12.5762	12.9255	13.2749	13.6242	13.9735	14.3229	14.6722	15.0216	15.3709	15.7202	16.0696
34.2352	0.9058	0.15205	0.1533	0.20312	0.25334	0.2537	0.3522	0.40437	0.45421	0.50478	0.55463	0.55495	0.55454	0.55484	0.55445	0.65519	0.70507	0.7543	0.75523	0.85539	0.85566	0.8559	0.85555	0.85578	0.8546	0.80411	0.80517	0.9058	0.90548	0.90568	0.90537	0.90555	0.9048	0.80503	0.7545	0.75466	0.75439	0.65406	0.85428	0.90486	0.90481	0.90493	0.90453	0.80443	0.75398	0.65362	0.65356	0.75325	0.7539
50.3206	1.07	0.25674	0.51348	1.027	1.5404	2.0539	2.5674	3.0809	3.5943	4.1078	4.6213	5.1348	5.6482	6.1617	6.6752	7.1887	7.7021	8.2156	8.7291	9.2426	9.756	10.2695	10.783	11.2965	11.8099	12.3234	12.5801	12.8369	13.3504	13.8638	14.3773	14.8908	15.4043	15.9177	16.4312	16.9447	17.4582	17.9716	18.4851	18.9986	19.5121	20.0255	20.539	21.0525	21.566	22.0794	22.5929	23.1064	23.6199
50.3206	1.07	0.15708	0.31044	0.31956	0.40592	0.46004	0.56282	0.61148	0.62037	0.75762	0.77175	0.8204	0.91085	0.92475	0.96474	1.0083	0.97325	0.87389	0.91918	0.96455	0.97456	0.96445	0.92384	0.96762	1.018	1.0668	1.07	1.0243	1.0162	0.96244	0.9608	0.97182	0.95917	0.92269	0.96065	0.97145	0.97288	0.97123	0.92218	0.92205	0.91147	0.87136	0.86681	0.82068	0.82055	0.81754	0.76987	0.80733	0.85209
46.6959	1.173	0.23824	0.47649	0.95298	1.4295	1.906	2.3824	2.8589	3.3354	3.8119	4.2884	4.7649	5.2414	5.7179	6.1944	6.6708	7.1473	7.6238	8.1003	8.5768	9.0533	9.5298	10.0063	10.4828	10.9592	11.4357	11.9122	12.3887	12.8652	13.3417	13.8182	14.2947	14.7712	15.2476	15.7241	16.2006	16.6771	17.1536	17.6301	18.1066	18.5831	19.0596	19.536	20.0125	20.489	20.9655	21.442	21.9185	22.395
46.6959	1.173	0.10173	0.20365	0.25494	0.30647	0.40844	0.45909	0.45961	0.50896	0.51055	0.61228	0.71228	0.7625	0.86445	0.86657	0.91746	0.96604	1.0195	1.0192	1.0701	1.0701	1.0702	1.0706	1.1191	1.1211	1.1211	1.1211	1.1216	1.1216	1.1212	1.0705	1.0705	1.0705	1.071	1.0198	1.0198	1.0667	1.0707	1.0707	1.0713	1.0708	1.0708	1.0201	1.0703	1.0709	1.0715	1.0692	1.0202	1.0202
38.5594	1.3289	0.19673	0.39346	0.78693	1.1804	1.5739	1.9673	2.3608	2.7542	3.1477	3.5412	3.9346	4.3281	4.7216	5.115	5.5085	5.9019	6.2954	6.6889	7.0823	7.4758	7.8693	8.2627	8.6562	9.0496	9.4431	9.8366	10.23	10.6235	11.017	11.4104	11.8039	12.1973	12.5908	12.9843	13.3777	13.7712	14.1647	14.5581	14.9516	15.3451	15.7385	16.132	16.5254	16.9189	17.3124	17.7058	17.9026	18.0993
38.5594	1.3289	0.10277	0.20505	0.25665	0.35913	0.40979	0.4104	0.46148	0.46142	0.46137	0.5625	0.71608	0.8185	0.81913	0.81863	0.81905	0.86926	0.97191	0.97227	0.9722	1.0233	1.1255	1.1254	1.1762	1.1764	1.1763	1.2785	1.2785	1.2273	1.2273	1.2272	1.2271	1.2781	1.278	1.278	1.2779	1.2778	1.3288	1.3288	1.3288	1.2777	1.2777	1.3287	1.3288	1.3288	1.3288	1.3289	1.3289	1.3288
19.7025	0.70323	0.10052	0.20105	0.40209	0.60314	0.80418	1.0052	1.2063	1.4073	1.6084	1.8094	2.0105	2.2115	2.4126	2.6136	2.8146	3.0157	3.2167	3.4178	3.6188	3.8199	4.0209	4.222	4.423	4.6241	4.8251	5.0262	5.1267	5.2272	5.4282	5.6293	5.8303	6.0314	6.2324	6.4335	6.6345	6.8356	7.0366	7.2377	7.4387	7.6398	7.8408	8.0418	8.2429	8.4439	8.645	8.846	9.0471	9.2481
19.7025	0.70323	0.0015794	0.0047353	0.0047238	0.099666	0.10437	0.10436	0.204	0.20399	0.30363	0.45308	0.59788	0.6025	0.60248	0.60399	0.60244	0.60238	0.60235	0.60233	0.60382	0.60229	0.60226	0.60224	0.60372	0.6022	0.64751	0.65198	0.70323	0.70172	0.70169	0.70166	0.70164	0.65184	0.65181	0.65179	0.65176	0.6532	0.65172	0.6517	0.65167	0.65309	0.65163	0.6516	0.65158	0.65298	0.65153	0.65151	0.69564	0.6515
33.6568	0.91622	0.17172	0.34344	0.68687	1.0303	1.3737	1.7172	2.0606	2.4041	2.7475	3.0909	3.4344	3.7778	4.1212	4.4647	4.8081	5.1516	5.495	5.8384	6.1819	6.5253	6.8687	7.2122	7.5556	7.8991	8.2425	8.5859	8.9294	9.2728	9.6162	9.9597	10.3031	10.6465	10.99	11.3334	11.6769	12.0203	12.3637	12.5355	12.7072	13.0506	13.394	13.7375	14.0809	14.4244	14.7678	15.1112	15.4547	15.7981
33.6568	0.91622	0.0079892	0.049963	0.10523	0.25512	0.30244	0.31299	0.34452	0.30507	0.28674	0.2551	0.19989	0.16293	0.11293	0.1525	0.16542	0.26273	0.30494	0.3549	0.40229	0.41505	0.44714	0.46492	0.51485	0.51479	0.61469	0.65201	0.66455	0.70945	0.75938	0.79934	0.81424	0.85174	0.86162	0.81409	0.86401	0.86393	0.91139	0.91622	0.90641	0.86372	0.86365	0.90871	0.9159	0.91341	0.91335	0.91333	0.91326	0.86322
47.8267	1.0194	0.24401	0.48803	0.97606	1.4641	1.9521	2.4401	2.9282	3.4162	3.9042	4.3923	4.8803	5.3683	5.8563	6.3444	6.8324	7.3204	7.5644	7.8084	8.2965	8.7845	9.2725	9.7606	10.2486	10.7366	11.2246	11.7127	12.2007	12.6887	13.1768	13.6648	14.1528	14.6408	15.1289	15.6169	16.1049	16.5929	17.081	17.569	18.057	18.5451	19.0331	19.5211	20.0091	20.4972	20.9852	21.4732	21.9613	22.4493
47.8267	1.0194	0.20175	0.25356	0.30808	0.45393	0.55882	0.61589	0.66224	0.66615	0.66605	0.76681	0.81585	0.86745	0.91009	0.91768	0.96921	1.0133	1.0194	1.0119	0.96756	0.96745	1.0177	1.0176	1.0175	1.0174	1.0173	1.0172	1.017	1.0146	0.9676	0.96748	0.96737	0.96613	0.96602	0.96373	0.91545	0.91535	0.90776	0.86479	0.90768	0.96635	1.0104	0.96617	0.96605	0.96593	0.91143	0.80767	0.76023	0.7592
41.7637	1.3269	0.21308	0.42616	0.85232	1.2785	1.7046	2.1308	2.557	2.9831	3.4093	3.8354	4.2616	4.6878	5.1139	5.5401	5.9662	6.3924	6.8186	7.2447	7.6709	8.097	8.5232	8.9494	9.3755	9.8017	10.2278	10.654	11.0802	11.5063	11.9325	12.3586	12.7848	13.211	13.424	13.6371	14.0633	14.4894	14.9156	15.3418	15.7679	16.1941	16.6202	17.0464	17.4726	17.8987	18.3249	18.751	19.1772	19.6034
41.7637	1.3269	0.15714	0.25365	0.30766	0.35837	0.4107	0.46141	0.50727	0.51849	0.56756	0.66102	0.6705	0.76713	0.81939	0.86694	0.9223	1.0175	1.0252	1.0758	1.0651	1.1189	1.1264	1.1203	1.1247	1.1769	1.1768	1.1767	1.2229	1.2707	1.2793	1.2721	1.272	1.3198	1.3269	1.2241	1.1761	1.2197	1.2266	1.2197	1.1772	1.2209	1.2263	1.2249	1.1755	1.1754	1.1673	1.1245	1.1244	1.1256
27.298	0.85894	0.13928	0.27855	0.5571	0.83565	1.1142	1.3928	1.6713	1.9499	2.2284	2.507	2.7855	3.0641	3.3426	3.6212	3.8997	4.1783	4.4568	4.7354	5.0139	5.2925	5.571	5.8496	6.1281	6.4067	6.6852	6.9638	7.2423	7.5209	7.7994	8.078	8.3565	8.4958	8.6351	8.9136	9.1922	9.4707	9.7493	10.0278	10.3064	10.5849	10.8635	11.142	11.4206	11.6991	11.9777	12.2562	12.5348	12.8133
27.298	0.85894	0.0045033	0.061174	0.10882	0.20191	0.39938	0.41053	0.65343	0.66007	0.65781	0.65338	0.65337	0.61004	0.69888	0.70764	0.70978	0.75313	0.75529	0.70969	0.74875	0.75954	0.75949	0.753	0.74871	0.70737	0.75726	0.75935	0.75931	0.75926	0.80279	0.8091	0.85265	0.85894	0.85889	0.85675	0.8567	0.80886	0.75894	0.75889	0.75678	0.75879	0.75875	0.75871	0.75866	0.75657	0.80644	0.80843	0.80839	0.80834
46.5823	1.0692	0.23767	0.47533	0.95066	1.426	1.9013	2.3767	2.852	3.3273	3.8026	4.278	4.7533	5.2286	5.704	6.1793	6.6546	7.13	7.6053	8.0806	8.5559	9.0313	9.5066	9.9819	10.4573	10.9326	11.1703	11.4079	11.8833	12.3586	12.8339	13.3092	13.7846	14.2599	14.7352	15.2106	15.6859	16.1612	16.6366	17.1119	17.5872	18.0625	18.5379	19.0132	19.4885	19.9639	20.4392	20.9145	21.3899	21.8652
46.5823	1.0692	0.15664	0.21455	0.3521	0.36721	0.45642	0.56259	0.60537	0.71335	0.85498	0.86967	0.86956	0.8694	0.90871	0.9213	0.9194	0.91929	0.96234	1.0055	1.0196	1.0212	1.0193	1.0192	1.0191	1.0607	1.0692	1.0589	1.0204	0.96839	0.96325	0.95484	0.96148	0.91777	0.91931	0.95963	1.0585	1.0649	1.0178	1.0177	1.0192	1.0191	1.0692	1.0659	1.0172	1.0109	0.95749	0.91337	0.8585	0.80825
52.2504	1.319	0.26658	0.53317	1.0663	1.5995	2.1327	2.6658	3.199	3.7322	4.2653	4.7985	5.3317	5.8648	6.398	6.9312	7.4643	7.9975	8.5307	9.0638	9.597	10.1302	10.6633	11.1965	11.7297	12.2628	12.796	13.3292	13.8623	14.3955	14.9287	15.4618	15.995	16.5282	17.0613	17.5945	18.1277	18.6608	19.194	19.7272	20.2603	20.7935	21.3267	21.8598	22.393	22.9262	23.4594	23.9925	24.5257	25.0589
52.2504	1.319	0.10592	0.25784	0.31415	0.36468	0.46583	0.56476	0.56688	0.56677	0.61619	0.71091	0.81104	0.87007	0.97013	0.97105	1.0143	1.0214	1.0213	1.0202	1.0211	1.1192	1.1726	1.2164	1.223	1.265	1.2715	1.2226	1.2225	1.2224	1.2684	1.2727	1.2673	1.1713	1.2218	1.2722	1.2721	1.2719	1.2213	1.2211	1.221	1.2209	1.2207	1.2206	1.2204	1.2203	1.2143	1.1703	1.1694	1.2184
46.3032	1.3852	0.23624	0.47248	0.94496	1.4174	1.8899	2.3624	2.8349	3.3074	3.7799	4.2523	4.7248	5.1973	5.6698	6.1423	6.6147	7.0872	7.5597	8.0322	8.5047	8.9772	9.4496	9.9221	10.3946	10.8671	11.3396	11.8121	12.2845	12.757	13.2295	13.702	14.1745	14.4107	14.6469	15.1194	15.5919	16.0644	16.5369	17.0094	17.4818	17.9543	18.4268	18.8993	19.3718	19.8442	20.3167	20.7892	21.2617	21.7342
46.3032	1.3852	0.10495	0.25616	0.3117	0.40736	0.46894	0.52128	0.52119	0.5211	0.51952	0.62274	0.71267	0.82473	0.82464	0.87693	0.97717	0.97851	1.0717	1.131	1.1309	1.1308	1.1691	1.1732	1.2323	1.2322	1.2321	1.2828	1.3255	1.3334	1.3333	1.3762	1.384	1.3852	1.3837	1.3276	1.3288	1.3338	1.3324	1.3323	1.3322	1.3333	1.3307	1.281	1.2809	1.282	1.2807	1.2805	1.2792	1.2307
26.5321	0.79785	0.13537	0.27074	0.54147	0.81221	1.0829	1.3537	1.6244	1.8952	2.1659	2.4366	2.7074	2.9781	3.2488	3.5196	3.7903	4.061	4.3318	4.6025	4.8732	5.144	5.4147	5.6855	5.9562	6.2269	6.4977	6.7684	7.0391	7.3099	7.5806	7.8513	8.1221	8.3928	8.6636	8.9343	9.205	9.4758	9.7465	10.0172	10.288	10.5587	10.8294	10.9648	11.1002	11.3709	11.6417	11.9124	12.1831	12.4539
26.5321	0.79785	0.10143	0.15011	0.20554	0.25421	0.30289	0.40027	0.40559	0.45561	0.45558	0.45555	0.55167	0.55558	0.65043	0.65561	0.60556	0.65429	0.65555	0.65551	0.70675	0.70671	0.70667	0.70663	0.70659	0.7053	0.65522	0.65271	0.50509	0.50137	0.4538	0.40499	0.35494	0.30489	0.30487	0.40365	0.45125	0.60249	0.65606	0.70368	0.75486	0.70601	0.75483	0.79785	0.75018	0.70478	0.70474	0.75474	0.7547	0.75466
36.3928	1.0612	0.18568	0.37135	0.74271	1.1141	1.4854	1.8568	2.2281	2.5995	2.9708	3.3422	3.7135	4.0849	4.4563	4.8276	5.199	5.5703	5.9417	6.313	6.6844	7.0557	7.4271	7.7984	8.1698	8.5412	8.9125	9.2839	9.6552	10.0266	10.3979	10.7693	11.1406	11.512	11.8833	12.069	12.2547	12.6261	12.9974	13.3688	13.7401	14.1115	14.4828	14.8542	15.2255	15.5969	15.9683	16.3396	16.711	17.0823
36.3928	1.0612	0.055566	0.15068	0.21687	0.26703	0.30397	0.36737	0.407	0.46769	0.46763	0.55491	0.56793	0.66311	0.67085	0.67078	0.76341	0.76851	0.76844	0.76837	0.81853	0.81846	0.81838	0.82085	0.82077	0.86081	1.0114	1.0213	1.0213	1.0212	1.0136	1.0086	1.0185	1.0588	1.0587	1.0612	1.0208	1.0207	1.0157	1.0181	1.0132	0.96302	0.91761	0.90314	0.853	0.76223	0.66424	0.60452	0.46819	0.56844
49.494	1.3309	0.25252	0.50504	1.0101	1.5151	2.0202	2.5252	3.0302	3.5353	4.0403	4.5454	5.0504	5.5555	6.0605	6.5655	7.0706	7.5756	8.0807	8.5857	9.0907	9.5958	10.1008	10.6059	11.1109	11.6159	12.121	12.626	13.1311	13.6361	13.8886	14.1412	14.6462	15.1512	15.6563	16.1613	16.6664	17.1714	17.6764	18.1815	18.6865	19.1916	19.6966	20.2016	20.7067	21.2117	21.7168	22.2218	22.7268	23.2319
49.494	1.3309	0.15849	0.35653	0.41416	0.48613	0.50774	0.55456	0.5617	0.61566	0.71289	0.76327	0.82428	0.87465	0.88518	0.99768	1.0222	1.0796	1.1299	1.1768	1.1994	1.116	1.0986	1.1262	1.1697	1.2029	1.1901	1.2465	1.2234	1.3276	1.3309	1.2905	1.287	1.3038	1.2735	1.2801	1.3171	1.2799	1.2633	1.2666	1.2128	1.2325	1.2632	1.286	1.2258	1.2095	1.1883	1.1817	1.0679	1.0239
45.7777	1.4269	0.23356	0.46712	0.93424	1.4014	1.8685	2.3356	2.8027	3.2698	3.737	4.2041	4.6712	5.1383	5.6054	6.0725	6.5397	7.0068	7.4739	7.941	8.4081	8.8753	9.3424	9.8095	10.2766	10.7437	11.2109	11.678	12.1451	12.6122	13.0793	13.3129	13.5464	14.0136	14.4807	14.9478	15.4149	15.882	16.3492	16.8163	17.2834	17.7505	18.2176	18.6848	19.1519	19.619	20.0861	20.5532	21.0204	21.4875
45.7777	1.4269	0.10191	0.15487	0.35911	0.41098	0.51231	0.51272	0.61449	0.61487	0.61434	0.66517	0.81483	0.91666	0.97084	0.97034	1.0196	1.0724	1.1228	1.1736	1.1738	1.2242	1.2245	1.224	1.2748	1.275	1.2746	1.2745	1.2747	1.376	1.4267	1.4269	1.4265	1.4266	1.4265	1.3753	1.3754	1.3751	1.3749	1.375	1.3747	1.3237	1.3746	1.3743	1.3732	1.3235	1.3232	1.3232	1.3231	1.272
37.8541	1.5394	0.19313	0.38627	0.77253	1.1588	1.5451	1.9313	2.3176	2.7039	3.0901	3.4764	3.8627	4.2489	4.6352	5.0215	5.4077	5.794	6.1803	6.5665	6.9528	7.3391	7.7253	8.1116	8.4979	8.8841	9.2704	9.6567	10.0429	10.4292	10.8155	11.2017	11.588	11.9743	12.3605	12.7468	13.1331	13.5193	13.9056	14.2919	14.6781	15.0644	15.4507	15.8369	16.2232	16.6095	16.9957	17.382	17.7683	18.1545
37.8541	1.5394	0.10558	0.20959	0.26544	0.36475	0.36779	0.46406	0.47013	0.52128	0.62067	0.62513	0.67476	0.66873	0.8223	0.93053	0.97581	0.98162	0.98155	1.1292	1.1876	1.186	1.186	1.237	1.2369	1.288	1.2893	1.3321	1.3404	1.3389	1.3388	1.3333	1.2875	1.3319	1.3399	1.3909	1.3908	1.3894	1.3893	1.3814	1.3891	1.3904	1.3903	1.4414	1.4413	1.4399	1.4859	1.4834	1.4397	1.4883
24.2374	0.55156	0.12366	0.24732	0.49464	0.74196	0.98928	1.2366	1.4839	1.7312	1.9786	2.2259	2.4732	2.7205	2.9678	3.2152	3.4625	3.7098	3.9571	4.2044	4.4518	4.6991	4.9464	5.1937	5.441	5.6884	5.9357	6.183	6.4303	6.6776	6.925	7.1723	7.4196	7.6669	7.9142	8.1616	8.4089	8.6562	8.9035	9.1508	9.3982	9.6455	9.8928	10.1401	10.3874	10.6348	10.8821	11.1294	11.3767	11.624
24.2374	0.55156	0.052097	0.054267	0.20399	0.20289	0.15402	0.2039	0.1529	0.15395	0.15391	0.10294	0.10397	0.15384	0.10393	0.1039	0.15274	0.15375	0.2036	0.20257	0.20356	0.20354	0.20352	0.20349	0.25235	0.25332	0.25329	0.25229	0.25325	0.25322	0.25224	0.35003	0.35289	0.35287	0.35284	0.35187	0.35279	0.40076	0.44876	0.45246	0.45243	0.49952	0.50225	0.50131	0.50219	0.50216	0.50124	0.50211	0.50207	0.50205
36.0527	1.1118	0.18394	0.36788	0.73577	1.1037	1.4715	1.8394	2.2073	2.5752	2.9431	3.311	3.6788	4.0467	4.4146	4.7825	5.1504	5.5183	5.8862	6.254	6.6219	6.9898	7.3577	7.7256	8.0935	8.4614	8.8292	9.1971	9.565	9.9329	10.3008	10.6687	10.8526	11.0365	11.4044	11.7723	12.1402	12.5081	12.876	13.2439	13.6117	13.9796	14.3475	14.7154	15.0833	15.4512	15.8191	16.1869	16.5548	16.9227
36.0527	1.1118	0.0050384	0.060232	0.11035	0.21061	0.16039	0.21049	0.30251	0.46107	0.51117	0.55152	0.61133	0.6582	0.7067	0.76001	0.8117	0.95577	0.96205	1.0043	1.0121	1.012	1.0559	1.0135	1.0118	1.0072	1.0118	1.0557	0.99961	1.0042	1.0131	1.1058	1.1118	1.1117	1.1028	1.0614	1.0613	1.0627	1.0626	1.0611	1.104	1.1054	1.0539	1.0108	1.0121	1.0121	1.0565	1.0551	1.0105	1.009
47.7652	1.2248	0.2437	0.4874	0.9748	1.4622	1.9496	2.437	2.9244	3.4118	3.8992	4.3866	4.874	5.3614	5.8488	6.3362	6.8236	7.311	7.7984	8.2858	8.7732	9.2606	9.748	10.2354	10.7228	11.2102	11.6976	12.185	12.4287	12.6724	13.1598	13.6472	14.1346	14.622	15.1094	15.5968	16.0842	16.5716	17.059	17.5464	18.0338	18.5212	19.0086	19.496	19.9834	20.4708	20.9582	21.4456	21.933	22.4204
47.7652	1.2248	0.15368	0.30511	0.32279	0.42145	0.50917	0.60793	0.66926	0.62305	0.66479	0.67335	0.71515	0.76771	0.77402	0.81169	0.95889	0.97567	1.0177	1.0764	1.0783	1.0782	1.1646	1.1789	1.1788	1.217	1.1786	1.2188	1.2248	1.1683	1.0773	1.0633	1.0247	1.0749	1.0748	1.0747	1.0746	1.0745	1.0763	1.0761	1.076	1.0664	1.0254	1.014	0.97473	0.97461	0.9708	0.90927	0.87164	0.90736
54.763	1.2694	0.2794	0.55881	1.1176	1.6764	2.2352	2.794	3.3528	3.9116	4.4704	5.0293	5.5881	6.1469	6.7057	7.2645	7.8233	8.3821	8.9409	9.4997	10.0585	10.6173	11.1761	11.7349	12.2937	12.8525	13.4113	13.9701	14.529	15.0878	15.6466	15.926	16.2054	16.7642	17.323	17.8818	18.4406	18.9994	19.5582	20.117	20.6758	21.2346	21.7934	22.3522	22.911	23.4699	24.0287	24.5875	25.1463	25.7051
54.763	1.2694	0.15655	0.21753	0.30695	0.42668	0.42656	0.52007	0.56485	0.62943	0.62733	0.66433	0.76977	0.77938	0.78118	0.82418	0.88063	1.0178	1.0685	1.1268	1.136	1.1192	1.1339	1.1827	1.1862	1.226	1.186	1.2258	1.2294	1.2346	1.2221	1.2694	1.1853	1.1852	1.1815	1.1238	1.0832	1.1727	1.22	1.1843	1.1709	1.2266	1.2347	1.2215	1.1837	1.1738	1.1182	1.0818	1.08	1.0815
50.4967	1.4337	0.25764	0.51527	1.0305	1.5458	2.0611	2.5764	3.0916	3.6069	4.1222	4.6374	5.1527	5.668	6.1833	6.6985	7.2138	7.7291	8.2444	8.7596	9.2749	9.7902	10.3054	10.8207	11.336	11.8513	12.3665	12.8818	13.3971	13.9123	14.4276	14.9429	15.4582	15.9734	16.4887	17.004	17.5192	18.0345	18.5498	19.0651	19.5803	20.0956	20.6109	21.1262	21.6414	22.1567	22.672	23.1872	23.7025	24.2178
50.4967	1.4337	0.10225	0.15461	0.25684	0.41019	0.46981	0.51842	0.62057	0.62288	0.62278	0.62268	0.67367	0.67357	0.81762	0.86871	0.97312	0.97979	1.0741	1.1241	1.1338	1.1326	1.2836	1.2857	1.2866	1.2854	1.3884	1.3872	1.3851	1.2849	1.2858	1.2847	1.2855	1.2844	1.2852	1.2842	1.285	1.2839	1.2847	1.2836	1.2334	1.278	1.2842	1.2841	1.2329	1.2829	1.2837	1.2835	1.2826	1.2833
32.8309	1.236	0.1675	0.33501	0.67002	1.005	1.34	1.675	2.0101	2.3451	2.6801	3.0151	3.3501	3.6851	4.0201	4.3551	4.6901	5.0251	5.3601	5.6951	6.0302	6.3652	6.7002	7.0352	7.3702	7.7052	8.0402	8.3752	8.7102	9.0452	9.3802	9.7153	10.0503	10.3853	10.7203	11.0553	11.3903	11.7253	12.0603	12.3953	12.7303	13.0653	13.4003	13.7354	14.0704	14.4054	14.7404	15.0754	15.4104	15.7454
32.8309	1.236	0.053245	0.059395	0.10647	0.15969	0.26614	0.31325	0.31929	0.31924	0.36839	0.41952	0.41948	0.47064	0.56699	0.61618	0.67523	0.72243	0.81886	0.83059	0.87586	0.97233	0.98201	1.0293	1.035	1.0804	1.0861	1.0841	1.084	1.137	1.1369	1.1369	1.1368	1.1349	1.1348	1.1366	1.1365	1.1364	1.182	1.1856	1.1874	1.1873	1.1873	1.1872	1.1853	1.187	1.187	1.1358	1.1357	1.1339
23.1851	0.74334	0.11829	0.23658	0.47317	0.70975	0.94633	1.1829	1.4195	1.6561	1.8927	2.1292	2.3658	2.6024	2.839	3.0756	3.3122	3.5487	3.7853	4.0219	4.2585	4.4951	4.7317	4.9682	5.2048	5.4414	5.678	5.9146	6.1512	6.3877	6.6243	6.8609	7.0975	7.3341	7.5707	7.8072	8.0438	8.2804	8.517	8.7536	8.9901	9.2267	9.4633	9.6999	9.9365	10.1731	10.4096	10.6462	10.8828	11.1194
23.1851	0.74334	0.15428	0.25855	0.30419	0.40197	0.40627	0.50834	0.50832	0.50828	0.55397	0.55608	0.55819	0.55816	0.60811	0.60808	0.60383	0.55807	0.59751	0.55804	0.55174	0.60382	0.60797	0.60586	0.60791	0.60788	0.64749	0.55172	0.55585	0.55788	0.55785	0.55782	0.55779	0.55776	0.55773	0.60361	0.60764	0.60762	0.60758	0.60755	0.60551	0.65545	0.65743	0.6574	0.65737	0.65733	0.6573	0.65529	0.65724	0.65721
34.9586	0.91036	0.17836	0.35672	0.71344	1.0702	1.4269	1.7836	2.1403	2.497	2.8538	3.2105	3.5672	3.9239	4.2806	4.6374	4.9941	5.3508	5.7075	6.0642	6.421	6.7777	7.1344	7.4911	7.8479	8.2046	8.5613	8.918	9.2747	9.4531	9.6315	9.9882	10.3449	10.7016	11.0583	11.4151	11.7718	12.1285	12.4852	12.8419	13.1987	13.5554	13.9121	14.2688	14.6255	14.9823	15.339	15.6957	16.0524	16.4091
34.9586	0.91036	0.10056	0.15085	0.25551	0.30373	0.31392	0.41442	0.41234	0.51085	0.55505	0.60331	0.61531	0.65955	0.61523	0.66149	0.6654	0.71169	0.7639	0.76581	0.81212	0.81402	0.76566	0.81395	0.81581	0.81575	0.80804	0.80802	0.86584	0.91036	0.86576	0.86569	0.86562	0.86556	0.86548	0.85429	0.80958	0.76483	0.76476	0.7647	0.80213	0.75919	0.7646	0.76453	0.80573	0.81468	0.81461	0.85768	0.86474	0.86467
47.4574	1.13	0.24213	0.48426	0.96852	1.4528	1.937	2.4213	2.9056	3.3898	3.8741	4.3583	4.8426	5.3268	5.8111	6.2954	6.7796	7.2639	7.7481	8.2324	8.7167	9.2009	9.6852	10.1694	10.6537	11.1379	11.6222	11.8643	12.1065	12.5907	13.075	13.5592	14.0435	14.5278	15.012	15.4963	15.9805	16.4648	16.9491	17.4333	17.9176	18.4018	18.8861	19.3703	19.8546	20.3389	20.8231	21.3074	21.7916	22.2759
47.4574	1.13	0.15174	0.16423	0.26782	0.31835	0.36639	0.4243	0.47479	0.56114	0.619	0.76092	0.77784	0.77774	0.8787	0.92437	0.92906	0.96047	0.97941	0.97929	1.0297	1.0296	1.066	1.0799	1.0798	1.0797	1.1255	1.13	1.1299	1.1297	1.1296	1.1295	1.1294	1.1158	1.0675	0.97756	1.0784	1.1134	1.1287	1.1286	1.0627	0.97687	0.97675	0.97664	0.97652	0.96143	0.96992	0.92572	0.86245	0.86451
52.0329	1.3332	0.26547	0.53095	1.0619	1.5928	2.1238	2.6547	3.1857	3.7166	4.2476	4.7785	5.3095	5.8404	6.3714	6.9023	7.4333	7.9642	8.4952	9.0261	9.5571	10.088	10.619	11.1499	11.6809	12.2118	12.7428	13.2737	13.8047	14.3356	14.8666	15.3975	15.9284	16.4594	16.9903	17.5213	18.0522	18.5832	19.1141	19.6451	19.9106	20.176	20.707	21.2379	21.7689	22.2998	22.8308	23.3617	23.8927	24.4236
52.0329	1.3332	0.10782	0.26324	0.32651	0.4186	0.47554	0.52934	0.56455	0.48463	0.57066	0.61523	0.67513	0.81823	0.86288	0.92877	0.94321	0.97941	0.99434	1.0538	1.0181	1.0777	1.0836	1.1402	1.146	1.1701	1.1848	1.1759	1.131	1.247	1.2353	1.2439	1.2208	1.1872	1.1957	1.2236	1.2771	1.2433	1.2459	1.2937	1.3332	1.2824	1.2657	1.2344	1.1946	1.1944	1.2066	1.1723	1.1406	1.1323
49.0916	1.3386	0.25047	0.50093	1.0019	1.5028	2.0037	2.5047	3.0056	3.5065	4.0075	4.5084	5.0093	5.5103	6.0112	6.5121	7.0131	7.514	8.015	8.5159	9.0168	9.5178	10.0187	10.5196	11.0206	11.5215	12.0224	12.5234	13.0243	13.5252	14.0262	14.5271	14.7776	15.028	15.529	16.0299	16.5308	17.0318	17.5327	18.0336	18.5346	19.0355	19.5364	20.0374	20.5383	21.0392	21.5402	22.0411	22.5421	23.043
49.0916	1.3386	0.0051789	0.10491	0.20851	0.26348	0.31586	0.40933	0.41931	0.46667	0.56278	0.67605	0.67473	0.71856	0.82681	0.92669	1.0313	1.0812	1.1334	1.1345	1.1355	1.1342	1.1853	1.1852	1.1862	1.1849	1.2305	1.2359	1.2368	1.2356	1.2793	1.3293	1.3386	1.3375	1.3373	1.3311	1.3381	1.332	1.2858	1.2856	1.2865	1.2854	1.2853	1.2851	1.2859	1.2348	1.2337	1.2336	1.2344	1.2342
32.0915	1.4369	0.16373	0.32746	0.65493	0.98239	1.3099	1.6373	1.9648	2.2922	2.6197	2.9472	3.2746	3.6021	3.9296	4.257	4.5845	4.912	5.2394	5.5669	5.8944	6.2218	6.5493	6.8767	7.2042	7.5317	7.8591	8.1866	8.5141	8.8415	9.169	9.4965	9.8239	10.1514	10.4789	10.8063	11.1338	11.4612	11.7887	12.1162	12.4436	12.7711	13.0986	13.426	13.7535	14.081	14.4084	14.7359	15.0634	15.3908
32.0915	1.4369	0.15464	0.20595	0.30832	0.36065	0.41093	0.46331	0.46306	0.56429	0.56569	0.56571	0.56484	0.56451	0.61639	0.71897	0.76928	0.77088	0.82116	0.82216	0.87275	0.87343	0.92364	0.9247	0.97486	0.97596	0.97597	0.97597	1.0253	1.0272	1.0253	1.078	1.1301	1.1793	1.1813	1.1814	1.1814	1.1814	1.1814	1.2312	1.2326	1.2326	1.2326	1.2839	1.2839	1.2834	1.3341	1.3859	1.3859	1.3859
29.1803	0.85748	0.14888	0.29776	0.59552	0.89327	1.191	1.4888	1.7865	2.0843	2.3821	2.6798	2.9776	3.2753	3.5731	3.8709	4.1686	4.4664	4.7641	5.0619	5.3596	5.6574	5.9552	6.2529	6.5507	6.8484	7.1462	7.444	7.7417	8.0395	8.3372	8.635	8.9327	9.2305	9.5283	9.826	9.9749	10.1238	10.4215	10.7193	11.0171	11.3148	11.6126	11.9103	12.2081	12.5058	12.8036	13.1014	13.3991	13.6969
29.1803	0.85748	0.0010295	0.0025667	0.0025382	0.15314	0.10323	0.15308	0.20391	0.2034	0.2542	0.2537	0.353	0.40472	0.45415	0.45548	0.55571	0.60517	0.60602	0.60641	0.60595	0.70704	0.70658	0.75651	0.75688	0.75724	0.7568	0.75715	0.80556	0.80705	0.80738	0.80697	0.80729	0.80689	0.8072	0.85683	0.85748	0.85743	0.80605	0.75666	0.7563	0.85693	0.85689	0.85715	0.85563	0.7564	0.75607	0.75631	0.75626	0.75622
30.4959	1.1111	0.15559	0.31118	0.62236	0.93355	1.2447	1.5559	1.8671	2.1783	2.4895	2.8006	3.1118	3.423	3.7342	4.0454	4.3566	4.6677	4.9789	5.2901	5.6013	5.9125	6.2236	6.5348	6.846	7.1572	7.4684	7.7796	8.0907	8.4019	8.7131	9.0243	9.3355	9.6467	9.9578	10.269	10.5802	10.8914	11.2026	11.5137	11.8249	12.1361	12.4473	12.7585	13.0697	13.3808	13.692	14.0032	14.3144	14.6256
30.4959	1.1111	0.10208	0.15398	0.25388	0.30572	0.35627	0.35583	0.40679	0.50595	0.5079	0.50747	0.5584	0.60893	0.71001	0.70961	0.76012	0.76044	0.76039	0.8109	0.81051	0.86135	0.8613	0.86125	0.91143	0.91139	0.96218	0.91154	0.91149	0.91116	0.86082	0.86077	0.86072	0.86067	0.86036	0.91109	0.91104	0.91099	0.91071	0.9109	0.91085	0.9613	0.96125	0.96099	0.96115	0.96012	0.91055	0.961	1.0115	1.0115
[truncated: 52 more columns]
