# Supplementary material for: A technique system for the measurement, reconstruction and character extraction of rice plant architecture
Source: PLoS One. 2017 May 30;12(5):e0177205. doi: 10.1371/journal.pone.0177205 (PMC5448746; doi:10.1371/journal.pone.0177205)
Supplement: S2 Data — There four type file in the zip file, SystemData is parameters of paratus, SSP_LCAA correspond to the special position of stem, leafvein correspond to data of leaf midrib curves, leafshape correspond to the data of leaf shape. 101: correspond to neighbor 8 hills of Sample S1 (NSICRc222), 1: correspond to neighbor 8 hills of Sample S2 (NSICRc124H). (ZIP) [file pone.0177205.s008.zip › leafveinA101.xls]

## Sheet: Sheet1
Directory	ImageFile	LeafNo(0:Stem)	NodeX	NodeY	CaliberatedImage	CaliberatedEquationX	CaliberatedEquationY	Xdata9	Xdata10	Xdata11	Xdata12	Xdata13	Xdata14	Xdata15	Xdata16	Xdata17	Xdata18	Xdata19	Xdata20	Xdata21	Xdata22	Xdata23	Xdata24	Xdata25	Xdata26	Xdata27	Xdata28	Xdata29	Xdata30	Xdata31	Xdata32	Xdata33	Xdata34	Xdata35	Xdata36	Xdata37	Xdata38	Xdata39	Xdata40	Xdata41	Xdata42	Xdata43	Xdata44	Xdata45	Xdata46	Xdata47	Xdata48	Xdata49	Xdata50
D:\Xumeng Li\论文\pic\11March\A101	Thu Mar 12 11-04-05.bmp	0	1.35839	28.2818	D:\Xumeng Li\论文\pic\11March\Test Paper\Fri Mar 13 13-26-36.bmp	-2.9951e-007 -6.9615e-007 -7.7631e-008 0.058177 0.00022111 0	-3.3648e-007 6.3266e-008 -6.6235e-007 0.0002317 0.062233 0			0.793805	1.09914	1.09914	1.16021	1.09915	0.977041	0.977036	1.03811	0.977047	0.977063	0.977058	0.977053	1.03812	0.977065	0.977081	0.977076	0.977071	1.09922	1.09924	1.03818	1.03817	1.09925	1.03818	1.09926	1.09926	1.09927	1.09927	2.01503	1.89294	1.83193	1.70983	1.64881	1.5267	1.52672	1.46566	1.40463	1.40462	1.40465	1.34358	1.40466
D:\Xumeng Li\论文\pic\11March\A101	Thu Mar 12 11-04-05.bmp	1	1.04239	6.0345	D:\Xumeng Li\论文\pic\11March\Test Paper\Fri Mar 13 13-26-36.bmp	-2.9951e-007 -6.9615e-007 -7.7631e-008 0.058177 0.00022111 0	-3.3648e-007 6.3266e-008 -6.6235e-007 0.0002317 0.062233 0	-9.2215e-007 0.00023142 0.23702 -0.56173	9.1708e-006 -0.0023524 0.29475 -0.58065	-0.324485	-0.086779	0.151379	0.389983	0.629028	0.868508	1.10842	1.34875	1.5895	1.83067	2.07224	2.31422	2.55659	2.79935	3.0425	3.28603	3.52993	3.7742	4.01883	4.26382	4.50917	4.75486	5.00089	5.24726	5.49395	5.74098	5.98832	6.23597	6.48393	6.7322	6.98076	7.22961	7.47875	7.72817	7.97786	8.22782	8.47805	8.72853	8.97927	9.23026
D:\Xumeng Li\论文\pic\11March\A101	Thu Mar 12 11-04-05.bmp	2	-0.997245	10.7784	D:\Xumeng Li\论文\pic\11March\Test Paper\Fri Mar 13 13-26-36.bmp	-2.9951e-007 -6.9615e-007 -7.7631e-008 0.058177 0.00022111 0	-3.3648e-007 6.3266e-008 -6.6235e-007 0.0002317 0.062233 0	-1.6685e-006 -0.0011738 -0.095152 -0.23272	-5.8703e-008 -0.00014398 0.30565 -0.40376	-0.329043	-0.427728	-0.52878	-0.63221	-0.738028	-0.846243	-0.956866	-1.06991	-1.18537	-1.30328	-1.42363	-1.54644	-1.67172	-1.79948	-1.92972	-2.06246	-2.19771	-2.33548	-2.47577	-2.61861	-2.76399	-2.91193	-3.06243	-3.21551	-3.37119	-3.52946	-3.69033	-3.85383	-4.01995	-4.18871	-4.36012	-4.53418	-4.71092	-4.89033	-5.07243	-5.25723	-5.44473	-5.63496	-5.82791	-6.0236
D:\Xumeng Li\论文\pic\11March\A101	Thu Mar 12 11-04-05.bmp	3	0.882257	20.9531	D:\Xumeng Li\论文\pic\11March\Test Paper\Fri Mar 13 13-26-36.bmp	-2.9951e-007 -6.9615e-007 -7.7631e-008 0.058177 0.00022111 0	-3.3648e-007 6.3266e-008 -6.6235e-007 0.0002317 0.062233 0	3.4968e-006 0.001058 0.074124 0.16131	3.0927e-007 9.7458e-005 0.3065 -0.34147	0.236496	0.313819	0.3933	0.474959	0.558819	0.644899	0.733222	0.823807	0.916676	1.01185	1.10935	1.2092	1.31141	1.41601	1.52303	1.63247	1.74437	1.85873	1.9756	2.09497	2.21689	2.34135	2.4684	2.59805	2.73031	2.86522	3.00278	3.14303	3.28598	3.43166	3.58008	3.73127	3.88525	4.04203	4.20165	4.36411	4.52945	4.69768	4.86882	5.04289
D:\Xumeng Li\论文\pic\11March\A101	Thu Mar 12 11-04-05.bmp	4	0.272459	28.3465	D:\Xumeng Li\论文\pic\11March\Test Paper\Fri Mar 13 13-26-36.bmp	-2.9951e-007 -6.9615e-007 -7.7631e-008 0.058177 0.00022111 0	-3.3648e-007 6.3266e-008 -6.6235e-007 0.0002317 0.062233 0	-5.2654e-006 0.0010876 -0.021583 -0.051275	-7.1002e-008 1.2884e-005 0.46234 -0.42264	-0.0717756	-0.0901322	-0.106377	-0.120541	-0.132656	-0.142754	-0.150866	-0.157024	-0.161259	-0.163604	-0.164089	-0.162746	-0.159607	-0.154704	-0.148068	-0.13973	-0.129722	-0.118076	-0.104824	-0.0899967	-0.0736258	-0.0557432	-0.0363803	-0.0155687	0.00665993	0.030274	0.055242	0.0815322	0.109113	0.137953	0.168021	0.199284	0.231712	0.265272	0.299934	0.335665	0.372434	0.41021	0.44896	0.488653
D:\Xumeng Li\论文\pic\11March\A101	Thu Mar 12 11-04-05.bmp	5	-0.430031	28.2706	D:\Xumeng Li\论文\pic\11March\Test Paper\Fri Mar 13 13-26-36.bmp	-2.9951e-007 -6.9615e-007 -7.7631e-008 0.058177 0.00022111 0	-3.3648e-007 6.3266e-008 -6.6235e-007 0.0002317 0.062233 0	-5.4266e-006 0.00059196 -0.039925 -0.019784	-5.4198e-007 3.7024e-005 0.45821 -0.46526	-0.0591227	-0.0973102	-0.134379	-0.170361	-0.20529	-0.239198	-0.272117	-0.30408	-0.33512	-0.365268	-0.394559	-0.423024	-0.450695	-0.477606	-0.503789	-0.529276	-0.5541	-0.578294	-0.60189	-0.624921	-0.647418	-0.669416	-0.690946	-0.712042	-0.732734	-0.753057	-0.773042	-0.792723	-0.812131	-0.8313	-0.850261	-0.869048	-0.887693	-0.906228	-0.924687	-0.943101	-0.961503	-0.979927	-0.998403	-1.01697
D:\Xumeng Li\论文\pic\11March\A101	Thu Mar 12 11-06-00.bmp	0	1.23953	26.6668	D:\Xumeng Li\论文\pic\11March\Test Paper\Fri Mar 13 13-26-36.bmp	-2.9951e-007 -6.9615e-007 -7.7631e-008 0.058177 0.00022111 0	-3.3648e-007 6.3266e-008 -6.6235e-007 0.0002317 0.062233 0			0.490913	1.28849	1.22714	1.16579	1.16578	2.14707	2.02441	2.0244	1.96307	1.84037	1.65634	1.65633	1.65636	1.59499	1.53365	1.53368	1.47234	1.47233	1.411	1.41099	1.41101	1.34967	1.28833	1.22699	1.22698	1.227	1.227	1.16566	1.16565	1.10433	1.10433	1.10432	1.04298	0.920288	0.981647	0.920299	0.920295	0.92029	0.920305	0.920302
D:\Xumeng Li\论文\pic\11March\A101	Thu Mar 12 11-06-00.bmp	1	1.05431	6.19636	D:\Xumeng Li\论文\pic\11March\Test Paper\Fri Mar 13 13-26-36.bmp	-2.9951e-007 -6.9615e-007 -7.7631e-008 0.058177 0.00022111 0	-3.3648e-007 6.3266e-008 -6.6235e-007 0.0002317 0.062233 0	1.8443e-008 1.4642e-005 0.24245 -0.69997	1.8925e-006 -0.00076263 0.16138 -0.36711	-0.457511	-0.215021	0.0274991	0.270048	0.512627	0.755236	0.997875	1.24054	1.48324	1.72597	1.96873	2.21152	2.45434	2.69719	2.94008	3.18299	3.42593	3.66891	3.91192	4.15496	4.39803	4.64113	4.88426	5.12742	5.37062	5.61385	5.85711	6.1004	6.34373	6.58709	6.83048	7.0739	7.31736	7.56085	7.80437	8.04793	8.29151	8.53514	8.77879	9.02248
D:\Xumeng Li\论文\pic\11March\A101	Thu Mar 12 11-06-00.bmp	2	-0.774067	12.9932	D:\Xumeng Li\论文\pic\11March\Test Paper\Fri Mar 13 13-26-36.bmp	-2.9951e-007 -6.9615e-007 -7.7631e-008 0.058177 0.00022111 0	-3.3648e-007 6.3266e-008 -6.6235e-007 0.0002317 0.062233 0	-3.611e-005 0.0027298 -0.1714 0.53064	-2.0853e-006 0.00015406 0.25388 -0.34079	0.361924	0.198456	0.0400136	-0.113619	-0.262658	-0.407322	-0.547825	-0.684386	-0.817221	-0.946545	-1.07258	-1.19553	-1.31563	-1.43308	-1.54811	-1.66093	-1.77175	-1.8808	-1.98829	-2.09443	-2.19945	-2.30356	-2.40698	-2.50991	-2.61259	-2.71523	-2.81804	-2.92124	-3.02505	-3.12968	-3.23535	-3.34228	-3.45069	-3.56078	-3.67278	-3.7869	-3.90336	-4.02238	-4.14418	-4.26896
D:\Xumeng Li\论文\pic\11March\A101	Thu Mar 12 11-06-00.bmp	3	0.46955	25.9499	D:\Xumeng Li\论文\pic\11March\Test Paper\Fri Mar 13 13-26-36.bmp	-2.9951e-007 -6.9615e-007 -7.7631e-008 0.058177 0.00022111 0	-3.3648e-007 6.3266e-008 -6.6235e-007 0.0002317 0.062233 0	-9.6872e-007 0.00079489 0.031856 0.36615	-2.2221e-007 4.5129e-005 0.39976 -0.89783	0.398799	0.433032	0.468844	0.506228	0.545178	0.585689	0.627755	0.67137	0.716529	0.763225	0.811452	0.861206	0.912479	0.965267	1.01956	1.07536	1.13266	1.19144	1.25171	1.31347	1.37669	1.44138	1.50754	1.57515	1.64421	1.71471	1.78665	1.86003	1.93483	2.01106	2.0887	2.16775	2.2482	2.33005	2.4133	2.49793	2.58394	2.67132	2.76008	2.85019
D:\Xumeng Li\论文\pic\11March\A101	Thu Mar 12 11-06-00.bmp	4	-0.73463	26.6151	D:\Xumeng Li\论文\pic\11March\Test Paper\Fri Mar 13 13-26-36.bmp	-2.9951e-007 -6.9615e-007 -7.7631e-008 0.058177 0.00022111 0	-3.3648e-007 6.3266e-008 -6.6235e-007 0.0002317 0.062233 0	5.3783e-006 -0.0010942 -0.0036415 -0.063538	2.057e-007 -5.5102e-005 0.33987 -0.33586	-0.0682682	-0.0751547	-0.0841652	-0.0952673	-0.108429	-0.123617	-0.140801	-0.159947	-0.181023	-0.203998	-0.228838	-0.255512	-0.283987	-0.314231	-0.346211	-0.379896	-0.415253	-0.45225	-0.490855	-0.531035	-0.572758	-0.615992	-0.660705	-0.706863	-0.754436	-0.80339	-0.853694	-0.905315	-0.958221	-1.01238	-1.06776	-1.12433	-1.18205	-1.2409	-1.30083	-1.36183	-1.42385	-1.48687	-1.55085	-1.61576
D:\Xumeng Li\论文\pic\11March\A101	Thu Mar 12 11-06-00.bmp	5	0.0324861	26.6613	D:\Xumeng Li\论文\pic\11March\Test Paper\Fri Mar 13 13-26-36.bmp	-2.9951e-007 -6.9615e-007 -7.7631e-008 0.058177 0.00022111 0	-3.3648e-007 6.3266e-008 -6.6235e-007 0.0002317 0.062233 0	-3.2284e-006 0.00052943 -0.017167 0.055349	-2.7493e-007 3.5859e-005 0.27304 -0.32305	0.0387078	0.0231064	0.00852522	-0.00505522	-0.0176543	-0.0292913	-0.0399857	-0.0497568	-0.058624	-0.0666067	-0.0737242	-0.079996	-0.0854413	-0.0900795	-0.0939301	-0.0970123	-0.0993456	-0.100949	-0.101843	-0.102046	-0.101577	-0.100456	-0.0987024	-0.0963355	-0.0933745	-0.089839	-0.0857483	-0.0811217	-0.0759785	-0.0703383	-0.0642203	-0.0576439	-0.0506285	-0.0431934	-0.0353581	-0.0271419	-0.0185641	-0.00964413	-0.000401399	0.00914476
D:\Xumeng Li\论文\pic\11March\A101	Thu Mar 12 11-07-05.bmp	0	1.11707	23.6043	D:\Xumeng Li\论文\pic\11March\Test Paper\Fri Mar 13 13-26-36.bmp	-2.9951e-007 -6.9615e-007 -7.7631e-008 0.058177 0.00022111 0	-3.3648e-007 6.3266e-008 -6.6235e-007 0.0002317 0.062233 0			0.368348	1.10509	0.982296	0.982313	0.920925	0.920921	1.96503	1.8422	0.982652	1.78076	1.71937	1.65794	1.47373	1.47372	1.4123	1.35087	1.35087	1.35086	1.22803	1.16663	1.10521	1.10521	1.1052	0.982399	0.982395	0.982391	0.982387	0.982383	0.920971	0.920967	0.859575	0.859571	0.920974	0.859582	0.859578	0.859575	0.859571	0.859568	0.859564	0.859561
D:\Xumeng Li\论文\pic\11March\A101	Thu Mar 12 11-07-05.bmp	1	-0.87119	6.30275	D:\Xumeng Li\论文\pic\11March\Test Paper\Fri Mar 13 13-26-36.bmp	-2.9951e-007 -6.9615e-007 -7.7631e-008 0.058177 0.00022111 0	-3.3648e-007 6.3266e-008 -6.6235e-007 0.0002317 0.062233 0	-1.7353e-005 0.00069691 -0.094874 0.13676	-7.8585e-007 2.5045e-005 0.18327 -0.19088	0.0425682	-0.0503365	-0.142056	-0.232693	-0.322354	-0.411141	-0.499159	-0.586512	-0.673304	-0.759639	-0.845622	-0.931356	-1.01695	-1.10249	-1.18811	-1.27389	-1.35994	-1.44637	-1.53328	-1.62078	-1.70896	-1.79793	-1.88781	-1.97868	-2.07066	-2.16384	-2.25834	-2.35426	-2.4517	-2.55076	-2.65156	-2.75419	-2.85875	-2.96536	-3.07411	-3.18512	-3.29848	-3.41429	-3.53267	-3.65372
D:\Xumeng Li\论文\pic\11March\A101	Thu Mar 12 11-07-05.bmp	2	0.848414	12.7865	D:\Xumeng Li\论文\pic\11March\Test Paper\Fri Mar 13 13-26-36.bmp	-2.9951e-007 -6.9615e-007 -7.7631e-008 0.058177 0.00022111 0	-3.3648e-007 6.3266e-008 -6.6235e-007 0.0002317 0.062233 0	-5.5305e-006 0.00063525 0.088403 0.028322	-2.7175e-007 1.9454e-005 0.26411 -0.32941	0.117355	0.207625	0.2991	0.391745	0.485529	0.580417	0.676376	0.773373	0.871376	0.97035	1.07026	1.17108	1.27277	1.3753	1.47864	1.58275	1.68759	1.79315	1.89938	2.00624	2.11372	2.22177	2.33036	2.43945	2.54902	2.65903	2.76945	2.88024	2.99138	3.10282	3.21454	3.3265	3.43867	3.55101	3.6635	3.77609	3.88876	4.00148	4.1142	4.2269
D:\Xumeng Li\论文\pic\11March\A101	Thu Mar 12 11-07-05.bmp	3	-0.573541	22.3335	D:\Xumeng Li\论文\pic\11March\Test Paper\Fri Mar 13 13-26-36.bmp	-2.9951e-007 -6.9615e-007 -7.7631e-008 0.058177 0.00022111 0	-3.3648e-007 6.3266e-008 -6.6235e-007 0.0002317 0.062233 0	2.3548e-006 -0.00023275 -0.071742 -0.18766	2.6644e-007 -4.2138e-005 0.34505 -0.53134	-0.259633	-0.332057	-0.404917	-0.478201	-0.551894	-0.625981	-0.700449	-0.775284	-0.850472	-0.925997	-1.00185	-1.07801	-1.15446	-1.2312	-1.30821	-1.38547	-1.46296	-1.54069	-1.61862	-1.69675	-1.77507	-1.85355	-1.93219	-2.01097	-2.08988	-2.16889	-2.24801	-2.32721	-2.40648	-2.4858	-2.56517	-2.64457	-2.72397	-2.80338	-2.88277	-2.96214	-3.04146	-3.12072	-3.19991	-3.27902
D:\Xumeng Li\论文\pic\11March\A101	Thu Mar 12 11-07-05.bmp	4	0.650946	23.5562	D:\Xumeng Li\论文\pic\11March\Test Paper\Fri Mar 13 13-26-36.bmp	-2.9951e-007 -6.9615e-007 -7.7631e-008 0.058177 0.00022111 0	-3.3648e-007 6.3266e-008 -6.6235e-007 0.0002317 0.062233 0	2.1502e-006 -0.00020833 0.018449 0.0097748	-1.9771e-008 -2.8685e-007 0.27409 -0.32221	0.0280174	0.0458563	0.0633043	0.0803744	0.0970794	0.113432	0.129446	0.145133	0.160507	0.17558	0.190366	0.204876	0.219125	0.233125	0.246889	0.26043	0.27376	0.286894	0.299842	0.31262	0.325238	0.337711	0.350051	0.362271	0.374384	0.386403	0.398341	0.41021	0.422024	0.433795	0.445537	0.457262	0.468983	0.480713	0.492465	0.504252	0.516087	0.527982	0.539951	0.552007
D:\Xumeng Li\论文\pic\11March\A101	Thu Mar 12 11-07-05.bmp	5	-0.0551634	23.5221	D:\Xumeng Li\论文\pic\11March\Test Paper\Fri Mar 13 13-26-36.bmp	-2.9951e-007 -6.9615e-007 -7.7631e-008 0.058177 0.00022111 0	-3.3648e-007 6.3266e-008 -6.6235e-007 0.0002317 0.062233 0	-2.2744e-006 0.00033041 -0.021547 0.10495	-2.92e-007 3.8747e-005 0.22691 -0.26523	0.0837322	0.0631601	0.0432214	0.0239027	0.00519019	-0.0129297	-0.0304707	-0.0474463	-0.0638703	-0.0797563	-0.0951179	-0.109969	-0.124323	-0.138193	-0.151594	-0.164538	-0.17704	-0.189114	-0.200772	-0.212028	-0.222897	-0.233391	-0.243525	-0.253311	-0.262765	-0.271899	-0.280726	-0.289262	-0.297518	-0.30551	-0.31325	-0.320753	-0.328031	-0.335099	-0.34197	-0.348657	-0.355176	-0.361538	-0.367758	-0.373849
D:\Xumeng Li\论文\pic\11March\A101	Thu Mar 12 11-08-08.bmp	0	1.25061	29.1872	D:\Xumeng Li\论文\pic\11March\Test Paper\Fri Mar 13 13-26-36.bmp	-2.9951e-007 -6.9615e-007 -7.7631e-008 0.058177 0.00022111 0	-3.3648e-007 6.3266e-008 -6.6235e-007 0.0002317 0.062233 0			0.857509	1.22498	1.22497	1.16373	1.16373	1.16372	1.10248	1.04124	1.10249	1.04125	0.980002	0.979997	1.04125	0.980008	0.980003	0.918758	0.918753	0.980009	0.857522	0.918778	0.857531	0.857527	0.796279	0.857536	0.796288	0.796284	0.857542	0.857537	0.857533	0.857547	1.77609	1.71485	1.65362	1.59242	1.53118	1.40871	1.46999	1.46999	1.28627	1.28629
D:\Xumeng Li\论文\pic\11March\A101	Thu Mar 12 11-08-08.bmp	1	0.990031	6.8077	D:\Xumeng Li\论文\pic\11March\Test Paper\Fri Mar 13 13-26-36.bmp	-2.9951e-007 -6.9615e-007 -7.7631e-008 0.058177 0.00022111 0	-3.3648e-007 6.3266e-008 -6.6235e-007 0.0002317 0.062233 0	-7.5548e-007 0.00026283 0.17294 -0.47937	9.771e-006 -0.0034192 0.39185 -0.7603	-0.306171	-0.132451	0.0417855	0.216534	0.39179	0.56755	0.743807	0.920559	1.0978	1.27553	1.45373	1.63241	1.81157	1.99119	2.17127	2.35181	2.5328	2.71424	2.89613	3.07845	3.26121	3.44441	3.62802	3.81206	3.99651	4.18138	4.36666	4.55233	4.73841	4.92488	5.11174	5.29899	5.48662	5.67462	5.86299	6.05173	6.24084	6.4303	6.62011	6.81028
D:\Xumeng Li\论文\pic\11March\A101	Thu Mar 12 11-08-08.bmp	2	-1.10146	12.725	D:\Xumeng Li\论文\pic\11March\Test Paper\Fri Mar 13 13-26-36.bmp	-2.9951e-007 -6.9615e-007 -7.7631e-008 0.058177 0.00022111 0	-3.3648e-007 6.3266e-008 -6.6235e-007 0.0002317 0.062233 0	-2.9618e-005 0.0023518 -0.18105 0.57838	-2.1659e-006 0.00016091 0.24507 -0.23735	0.399652	0.22545	0.0555973	-0.110086	-0.271776	-0.429651	-0.583889	-0.734667	-0.882164	-1.02656	-1.16802	-1.30674	-1.44289	-1.57664	-1.70818	-1.83768	-1.96531	-2.09127	-2.21572	-2.33885	-2.46082	-2.58183	-2.70204	-2.82163	-2.94079	-3.05968	-3.1785	-3.2974	-3.41658	-3.53621	-3.65647	-3.77753	-3.89957	-4.02278	-4.14732	-4.27339	-4.40114	-4.53077	-4.66244	-4.79635
D:\Xumeng Li\论文\pic\11March\A101	Thu Mar 12 11-08-08.bmp	3	0.611269	20.7985	D:\Xumeng Li\论文\pic\11March\Test Paper\Fri Mar 13 13-26-36.bmp	-2.9951e-007 -6.9615e-007 -7.7631e-008 0.058177 0.00022111 0	-3.3648e-007 6.3266e-008 -6.6235e-007 0.0002317 0.062233 0	2.2363e-005 -0.0011694 0.11813 -0.11963	1.4766e-006 -7.8837e-005 0.32864 -0.52638	-0.00265089	0.112127	0.224834	0.335605	0.444574	0.551875	0.657642	0.76201	0.865112	0.967083	1.06806	1.16817	1.26755	1.36634	1.46466	1.56267	1.66048	1.75823	1.85605	1.95409	2.05248	2.15134	2.25081	2.35104	2.45214	2.55426	2.65753	2.76208	2.86805	2.97558	3.08479	3.19582	3.30881	3.42388	3.54118	3.66084	3.78298	3.90776	4.03529	4.16572
D:\Xumeng Li\论文\pic\11March\A101	Thu Mar 12 11-08-08.bmp	4	-0.523985	29.1547	D:\Xumeng Li\论文\pic\11March\Test Paper\Fri Mar 13 13-26-36.bmp	-2.9951e-007 -6.9615e-007 -7.7631e-008 0.058177 0.00022111 0	-3.3648e-007 6.3266e-008 -6.6235e-007 0.0002317 0.062233 0	2.591e-006 -0.00030024 -0.019536 0.058766	2.0857e-007 -4.213e-005 0.42243 -0.4222	0.0389322	0.0185138	-0.00247404	-0.0240157	-0.0460956	-0.0686984	-0.0918083	-0.11541	-0.139488	-0.164026	-0.189009	-0.214422	-0.240249	-0.266474	-0.293082	-0.320057	-0.347384	-0.375048	-0.403031	-0.431321	-0.459899	-0.488752	-0.517863	-0.547217	-0.576798	-0.606592	-0.636581	-0.666752	-0.697087	-0.727573	-0.758192	-0.78893	-0.819771	-0.850699	-0.8817	-0.912756	-0.943854	-0.974977	-1.00611	-1.03724
D:\Xumeng Li\论文\pic\11March\A101	Thu Mar 12 11-08-08.bmp	5	0.211237	29.2128	D:\Xumeng Li\论文\pic\11March\Test Paper\Fri Mar 13 13-26-36.bmp	-2.9951e-007 -6.9615e-007 -7.7631e-008 0.058177 0.00022111 0	-3.3648e-007 6.3266e-008 -6.6235e-007 0.0002317 0.062233 0	-1.8249e-006 0.00049895 -0.0020229 0.079641	-2.628e-007 4.2169e-005 0.33685 -0.32679	0.078115	0.0775761	0.0780133	0.0794156	0.0817719	0.0850714	0.0893031	0.094456	0.100519	0.107482	0.115333	0.124061	0.133656	0.144107	0.155402	0.167531	0.180482	0.194246	0.20881	0.224164	0.240297	0.257198	0.274856	0.293259	0.312399	0.332262	0.352838	0.374117	0.396087	0.418737	0.442057	0.466036	0.490662	0.515924	0.541812	0.568315	0.595421	0.62312	0.651402	0.680254
D:\Xumeng Li\论文\pic\11March\A101	Thu Mar 12 11-09-17.bmp	0	0.891815	9.37705	D:\Xumeng Li\论文\pic\11March\Test Paper\Fri Mar 13 13-26-36.bmp	-2.9951e-007 -6.9615e-007 -7.7631e-008 0.058177 0.00022111 0	-3.3648e-007 6.3266e-008 -6.6235e-007 0.0002317 0.062233 0			1.10142	1.28497	1.28497	1.16259	1.16259	1.16259	1.10141	1.1014	1.0402	1.0402	1.0402	0.97902	0.979019	0.979017	0.979015	0.979014	0.979011	0.917831	0.91783	0.917828	0.917827	0.979025	0.917843	0.917843	0.917841	0.856659	0.856658	0.917856	0.917855	0.917853	0.917851	0.856669	0.856668	0.856667	0.917865	0.917863	0.917862	0.856679	0.856677	0.856676
D:\Xumeng Li\论文\pic\11March\A101	Thu Mar 12 11-09-17.bmp	1	-0.457638	9.32726	D:\Xumeng Li\论文\pic\11March\Test Paper\Fri Mar 13 13-26-36.bmp	-2.9951e-007 -6.9615e-007 -7.7631e-008 0.058177 0.00022111 0	-3.3648e-007 6.3266e-008 -6.6235e-007 0.0002317 0.062233 0	1.3068e-006 -0.00062689 -0.040833 -0.019371	2.7574e-008 -4.8356e-005 0.27689 -0.22018	-0.0608302	-0.103535	-0.147478	-0.192652	-0.239047	-0.286658	-0.335475	-0.385491	-0.436698	-0.489088	-0.542653	-0.597387	-0.653279	-0.710324	-0.768513	-0.827837	-0.888291	-0.949864	-1.01255	-1.07634	-1.14123	-1.20721	-1.27426	-1.3424	-1.41159	-1.48185	-1.55315	-1.6255	-1.69888	-1.77329	-1.84872	-1.92515	-2.00259	-2.08103	-2.16045	-2.24085	-2.32223	-2.40456	-2.48786	-2.5721
D:\Xumeng Li\论文\pic\11March\A101	Thu Mar 12 11-09-17.bmp	2	0.368387	9.4075	D:\Xumeng Li\论文\pic\11March\Test Paper\Fri Mar 13 13-26-36.bmp	-2.9951e-007 -6.9615e-007 -7.7631e-008 0.058177 0.00022111 0	-3.3648e-007 6.3266e-008 -6.6235e-007 0.0002317 0.062233 0	1.4395e-005 -4.8985e-005 0.025075 -0.25014	1.2699e-006 -1.184e-005 0.29872 -0.26537	-0.225098	-0.200069	-0.174965	-0.149701	-0.124189	-0.098343	-0.0720768	-0.0453041	-0.0179383	0.0101069	0.0389177	0.0685807	0.0991821	0.130808	0.163546	0.197481	0.2327	0.269289	0.307335	0.346924	0.388143	0.431077	0.475813	0.522438	0.571038	0.621699	0.674508	0.729551	0.786914	0.846684	0.908947	0.97379	1.0413	1.11156	1.18466	1.26068	1.33972	1.42185	1.50717	1.59576
D:\Xumeng Li\论文\pic\11March\A101	Thu Mar 12 11-09-51.bmp	0	1.08571	27.7452	D:\Xumeng Li\论文\pic\11March\Test Paper\Fri Mar 13 13-26-36.bmp	-2.9951e-007 -6.9615e-007 -7.7631e-008 0.058177 0.00022111 0	-3.3648e-007 6.3266e-008 -6.6235e-007 0.0002317 0.062233 0			0.55227	0.920465	0.859105	0.675001	0.674998	0.797738	0.736377	1.47294	1.35019	1.35018	1.35017	1.28878	1.22742	1.16603	1.10467	1.10466	1.04327	1.04327	0.981906	0.981901	0.797799	0.859173	1.28866	1.65673	1.59538	1.53403	1.41133	1.34997	1.35	1.28864	1.22728	1.16592	1.16594	1.10459	0.98187	0.920509	0.981881	0.920519	0.920515	0.859152
D:\Xumeng Li\论文\pic\11March\A101	Thu Mar 12 11-09-51.bmp	1	-0.882713	11.0199	D:\Xumeng Li\论文\pic\11March\Test Paper\Fri Mar 13 13-26-36.bmp	-2.9951e-007 -6.9615e-007 -7.7631e-008 0.058177 0.00022111 0	-3.3648e-007 6.3266e-008 -6.6235e-007 0.0002317 0.062233 0	-2.6115e-005 0.0022876 -0.18474 0.56828	-1.4565e-006 0.00012713 0.20979 -0.24547	0.385808	0.207753	0.0339588	-0.13573	-0.30147	-0.463418	-0.621732	-0.776566	-0.92808	-1.07643	-1.22177	-1.36426	-1.50405	-1.6413	-1.77618	-1.90883	-2.03941	-2.16808	-2.29499	-2.42031	-2.54418	-2.66677	-2.78823	-2.90872	-3.0284	-3.14742	-3.26593	-3.3841	-3.50209	-3.62004	-3.73812	-3.85648	-3.97528	-4.09468	-4.21482	-4.33588	-4.458	-4.58134	-4.70607	-4.83233
D:\Xumeng Li\论文\pic\11March\A101	Thu Mar 12 11-09-51.bmp	2	0.530776	22.0932	D:\Xumeng Li\论文\pic\11March\Test Paper\Fri Mar 13 13-26-36.bmp	-2.9951e-007 -6.9615e-007 -7.7631e-008 0.058177 0.00022111 0	-3.3648e-007 6.3266e-008 -6.6235e-007 0.0002317 0.062233 0	1.3454e-005 -0.00025906 0.079802 0.1632	6.4914e-007 -2.9857e-005 0.36277 -0.84022	0.242759	0.321878	0.400641	0.479127	0.557419	0.635596	0.713739	0.791929	0.870247	0.948773	1.02759	1.10677	1.18641	1.26658	1.34735	1.42883	1.51107	1.59417	1.67821	1.76326	1.8494	1.93673	2.02531	2.11523	2.20657	2.29941	2.39383	2.48991	2.58773	2.68738	2.78893	2.89246	2.99806	3.10581	3.21578	3.32806	3.44272	3.55986	3.67954	3.80186
D:\Xumeng Li\论文\pic\11March\A101	Thu Mar 12 11-09-51.bmp	3	-0.57766	26.3089	D:\Xumeng Li\论文\pic\11March\Test Paper\Fri Mar 13 13-26-36.bmp	-2.9951e-007 -6.9615e-007 -7.7631e-008 0.058177 0.00022111 0	-3.3648e-007 6.3266e-008 -6.6235e-007 0.0002317 0.062233 0	4.7059e-006 -0.0011732 -0.058891 -0.072086	2.318e-007 -6.7294e-005 0.41803 -0.81087	-0.132146	-0.194524	-0.259192	-0.326122	-0.395285	-0.466654	-0.5402	-0.615894	-0.693709	-0.773617	-0.855588	-0.939596	-1.02561	-1.11361	-1.20355	-1.29542	-1.38918	-1.48481	-1.58228	-1.68156	-1.78262	-1.88543	-1.98997	-2.09621	-2.20411	-2.31366	-2.42481	-2.53756	-2.65185	-2.76768	-2.885	-3.0038	-3.12404	-3.24569	-3.36873	-3.49313	-3.61886	-3.74589	-3.87419	-4.00374
D:\Xumeng Li\论文\pic\11March\A101	Thu Mar 12 11-09-51.bmp	4	-0.356721	27.6602	D:\Xumeng Li\论文\pic\11March\Test Paper\Fri Mar 13 13-26-36.bmp	-2.9951e-007 -6.9615e-007 -7.7631e-008 0.058177 0.00022111 0	-3.3648e-007 6.3266e-008 -6.6235e-007 0.0002317 0.062233 0	2.7141e-006 -0.00059297 0.0085065 -0.092226	4.6732e-008 -2.5716e-005 0.31782 -0.3713	-0.0843095	-0.0775629	-0.0719697	-0.0675136	-0.0641783	-0.0619475	-0.060805	-0.0607344	-0.0617195	-0.0637439	-0.0667915	-0.0708459	-0.0758908	-0.08191	-0.0888871	-0.0968059	-0.10565	-0.115403	-0.12605	-0.137572	-0.149955	-0.163182	-0.177237	-0.192103	-0.207764	-0.224204	-0.241406	-0.259355	-0.278034	-0.297426	-0.317516	-0.338287	-0.359723	-0.381807	-0.404523	-0.427856	-0.451788	-0.476304	-0.501387	-0.527021
D:\Xumeng Li\论文\pic\11March\A101	Thu Mar 12 11-09-51.bmp	5	0.318446	27.6984	D:\Xumeng Li\论文\pic\11March\Test Paper\Fri Mar 13 13-26-36.bmp	-2.9951e-007 -6.9615e-007 -7.7631e-008 0.058177 0.00022111 0	-3.3648e-007 6.3266e-008 -6.6235e-007 0.0002317 0.062233 0	-3.9297e-006 0.00059394 -0.0069347 0.071091	-3.2852e-007 4.3654e-005 0.2268 -0.15631	0.0647461	0.0595657	0.0555261	0.0526036	0.0507746	0.0500156	0.0503031	0.0516134	0.0539229	0.0572081	0.0614454	0.0666112	0.0726819	0.0796341	0.087444	0.0960881	0.105543	0.115785	0.12679	0.138535	0.150996	0.164151	0.177974	0.192443	0.207534	0.223223	0.239488	0.256303	0.273646	0.291493	0.309821	0.328606	0.347824	0.367452	0.387466	0.407843	0.428559	0.449591	0.470914	0.492506
D:\Xumeng Li\论文\pic\11March\A101	Thu Mar 12 11-10-52.bmp	0	1.02279	11.859	D:\Xumeng Li\论文\pic\11March\Test Paper\Fri Mar 13 13-26-36.bmp	-2.9951e-007 -6.9615e-007 -7.7631e-008 0.058177 0.00022111 0	-3.3648e-007 6.3266e-008 -6.6235e-007 0.0002317 0.062233 0			1.04132	1.22506	1.10256	1.10255	1.10255	1.04128	0.980041	0.980039	0.980016	0.980014	0.980011	0.918768	0.857525	0.79628	0.796278	0.796277	0.796275	0.796273	0.857533	0.796287	0.796286	0.796284	0.796282	0.796281	0.735035	0.735033	0.796293	0.796291	0.79629	0.735043	0.735041	0.796301	0.796299	0.796298	0.796296	0.796294	0.796293	1.28621	1.77611	1.71488
D:\Xumeng Li\论文\pic\11March\A101	Thu Mar 12 11-10-52.bmp	1	0.777885	7.57061	D:\Xumeng Li\论文\pic\11March\Test Paper\Fri Mar 13 13-26-36.bmp	-2.9951e-007 -6.9615e-007 -7.7631e-008 0.058177 0.00022111 0	-3.3648e-007 6.3266e-008 -6.6235e-007 0.0002317 0.062233 0	1.5225e-007 0.00016861 0.066833 0.064022	-1.0582e-007 2.872e-005 0.11723 -0.13272	0.131024	0.198363	0.266042	0.334061	0.40242	0.471122	0.540166	0.609554	0.679286	0.749364	0.819788	0.890559	0.961678	1.03315	1.10497	1.17714	1.24966	1.32253	1.39576	1.46934	1.54328	1.61757	1.69222	1.76723	1.8426	1.91833	1.99442	2.07087	2.14769	2.22487	2.30241	2.38032	2.45859	2.53724	2.61625	2.69563	2.77538	2.8555	2.93599	3.01686
D:\Xumeng Li\论文\pic\11March\A101	Thu Mar 12 11-10-52.bmp	2	0.227171	11.8875	D:\Xumeng Li\论文\pic\11March\Test Paper\Fri Mar 13 13-26-36.bmp	-2.9951e-007 -6.9615e-007 -7.7631e-008 0.058177 0.00022111 0	-3.3648e-007 6.3266e-008 -6.6235e-007 0.0002317 0.062233 0	-5.6431e-006 0.00042967 0.0027128 -0.15521	-3.8104e-007 1.3348e-005 0.31211 -0.26917	-0.152078	-0.148115	-0.143362	-0.13785	-0.131614	-0.124689	-0.117107	-0.108903	-0.10011	-0.0907632	-0.0808952	-0.0705404	-0.0597326	-0.0485055	-0.0368932	-0.0249293	-0.0126479	-8.27605e-05	0.0127323	0.0257634	0.0389766	0.0523381	0.0658141	0.0793707	0.092974	0.10659	0.120185	0.133726	0.147177	0.160507	0.173679	0.186662	0.19942	0.21192	0.224129	0.236011	0.247535	0.258664	0.269367	0.279608
D:\Xumeng Li\论文\pic\11March\A101	Thu Mar 12 11-10-52.bmp	3	-0.630408	11.8151	D:\Xumeng Li\论文\pic\11March\Test Paper\Fri Mar 13 13-26-36.bmp	-2.9951e-007 -6.9615e-007 -7.7631e-008 0.058177 0.00022111 0	-3.3648e-007 6.3266e-008 -6.6235e-007 0.0002317 0.062233 0	2.155e-006 -0.001347 -0.066507 0.099287	2.0167e-007 -0.00011412 0.32682 -0.27103	0.0314355	-0.039097	-0.112298	-0.188153	-0.266651	-0.347778	-0.431522	-0.517869	-0.606806	-0.698321	-0.7924	-0.889032	-0.988202	-1.0899	-1.19411	-1.30081	-1.41001	-1.52168	-1.63581	-1.75239	-1.8714	-1.99284	-2.11669	-2.24293	-2.37156	-2.50255	-2.63591	-2.77161	-2.90964	-3.04999	-3.19265	-3.3376	-3.48483	-3.63432	-3.78607	-3.94007	-4.09629	-4.25472	-4.41536	-4.57819
D:\Xumeng Li\论文\pic\11March\A101	Thu Mar 12 11-11-41.bmp	0	1.27246	31.6107	D:\Xumeng Li\论文\pic\11March\Test Paper\Fri Mar 13 13-26-36.bmp	-2.9951e-007 -6.9615e-007 -7.7631e-008 0.058177 0.00022111 0	-3.3648e-007 6.3266e-008 -6.6235e-007 0.0002317 0.062233 0			0.922241	1.0452	1.04519	1.04519	1.04518	1.04518	0.983679	0.983695	0.922199	0.860724	0.860718	0.860714	0.860709	0.922193	0.922187	0.922183	0.922177	0.922172	1.78259	1.72113	1.65967	1.65969	1.59823	1.47531	1.41385	1.41384	1.35238	1.29091	1.22945	1.29093	1.22946	1.22945	1.16799	1.16798	1.16797	1.10651	1.1065	1.10649	1.16797	1.16796
D:\Xumeng Li\论文\pic\11March\A101	Thu Mar 12 11-11-41.bmp	1	0.886221	9.71938	D:\Xumeng Li\论文\pic\11March\Test Paper\Fri Mar 13 13-26-36.bmp	-2.9951e-007 -6.9615e-007 -7.7631e-008 0.058177 0.00022111 0	-3.3648e-007 6.3266e-008 -6.6235e-007 0.0002317 0.062233 0	3.1566e-005 -0.0029053 0.17042 -0.55401	5.549e-007 -5.7646e-005 0.22662 -0.26619	-0.38646	-0.224536	-0.0680425	0.083208	0.229405	0.370739	0.507399	0.639573	0.767452	0.891225	1.01108	1.12721	1.2398	1.34904	1.45513	1.55824	1.65857	1.75632	1.85166	1.94478	2.03589	2.12516	2.21279	2.29897	2.38387	2.46771	2.55065	2.6329	2.71464	2.79607	2.87736	2.95872	3.04032	3.12237	3.20504	3.28854	3.37303	3.45873	3.54581	3.63447
D:\Xumeng Li\论文\pic\11March\A101	Thu Mar 12 11-11-41.bmp	2	-0.759671	16.9975	D:\Xumeng Li\论文\pic\11March\Test Paper\Fri Mar 13 13-26-36.bmp	-2.9951e-007 -6.9615e-007 -7.7631e-008 0.058177 0.00022111 0	-3.3648e-007 6.3266e-008 -6.6235e-007 0.0002317 0.062233 0	-2.9423e-005 0.0018429 -0.14795 0.31713	-4.1298e-007 1.5657e-005 0.32614 -0.52671	0.170988	0.0283564	-0.110943	-0.247086	-0.380249	-0.510609	-0.638342	-0.763625	-0.886635	-1.00755	-1.12654	-1.24379	-1.35947	-1.47376	-1.58683	-1.69887	-1.81005	-1.92054	-2.03052	-2.14018	-2.24967	-2.35919	-2.46891	-2.579	-2.68964	-2.80101	-2.91328	-3.02664	-3.14125	-3.2573	-3.37495	-3.49439	-3.6158	-3.73935	-3.86521	-3.99356	-4.12459	-4.25846	-4.39535	-4.53544
D:\Xumeng Li\论文\pic\11March\A101	Thu Mar 12 11-11-41.bmp	3	0.644701	26.2283	D:\Xumeng Li\论文\pic\11March\Test Paper\Fri Mar 13 13-26-36.bmp	-2.9951e-007 -6.9615e-007 -7.7631e-008 0.058177 0.00022111 0	-3.3648e-007 6.3266e-008 -6.6235e-007 0.0002317 0.062233 0	3.3731e-005 -0.0023814 0.15132 -0.3954	2.5009e-007 -2.7565e-005 0.39007 -0.52897	-0.246421	-0.102005	0.0380534	0.173956	0.305905	0.434103	0.558753	0.680057	0.798217	0.913436	1.02592	1.13586	1.24347	1.34895	1.45249	1.55431	1.65461	1.75359	1.85144	1.94838	2.0446	2.14031	2.23571	2.331	2.42638	2.52207	2.61825	2.71513	2.81292	2.91181	3.01201	3.11373	3.21716	3.3225	3.42996	3.53974	3.65205	3.76708	3.88504	4.00613
D:\Xumeng Li\论文\pic\11March\A101	Thu Mar 12 11-11-41.bmp	4	-0.553048	31.5311	D:\Xumeng Li\论文\pic\11March\Test Paper\Fri Mar 13 13-26-36.bmp	-2.9951e-007 -6.9615e-007 -7.7631e-008 0.058177 0.00022111 0	-3.3648e-007 6.3266e-008 -6.6235e-007 0.0002317 0.062233 0	2.83e-006 -0.00093695 0.011333 -0.014745	1.3579e-007 -4.1372e-005 0.42477 -0.36866	-0.00434691	0.00419473	0.0108964	0.0157752	0.018848	0.0201318	0.0196436	0.0174003	0.013419	0.00771668	0.000310229	-0.00878333	-0.019547	-0.0319639	-0.0460169	-0.0616891	-0.0789635	-0.0978232	-0.118251	-0.14023	-0.163744	-0.188774	-0.215306	-0.24332	-0.272801	-0.303731	-0.336094	-0.369872	-0.405048	-0.441606	-0.479529	-0.518799	-0.559399	-0.601313	-0.644524	-0.689014	-0.734767	-0.781765	-0.829992	-0.879431
D:\Xumeng Li\论文\pic\11March\A101	Thu Mar 12 11-11-41.bmp	5	0.0925992	31.5437	D:\Xumeng Li\论文\pic\11March\Test Paper\Fri Mar 13 13-26-36.bmp	-2.9951e-007 -6.9615e-007 -7.7631e-008 0.058177 0.00022111 0	-3.3648e-007 6.3266e-008 -6.6235e-007 0.0002317 0.062233 0	7.0766e-006 -0.00055389 0.02529 -0.052359	-4.3294e-008 8.713e-007 0.34194 -0.27461	-0.0276152	-0.00393715	0.018718	0.0403928	0.0611296	0.080971	0.0999593	0.118137	0.135547	0.152231	0.168232	0.183592	0.198354	0.21256	0.226252	0.239474	0.252268	0.264675	0.276739	0.288502	0.300006	0.311294	0.322409	0.333392	0.344286	0.355135	0.365979	0.376862	0.387826	0.398914	0.410167	0.42163	0.433343	0.445349	0.457691	0.470412	0.483553	0.497158	0.511268	0.525926
D:\Xumeng Li\论文\pic\11March\A101	Thu Mar 12 11-12-50.bmp	0	1.06173	24.9136	D:\Xumeng Li\论文\pic\11March\Test Paper\Fri Mar 13 13-26-36.bmp	-2.9951e-007 -6.9615e-007 -7.7631e-008 0.058177 0.00022111 0	-3.3648e-007 6.3266e-008 -6.6235e-007 0.0002317 0.062233 0			0.737004	1.84278	1.78136	1.78136	1.71994	1.65853	1.65852	1.5971	1.41283	1.29	1.22858	1.16716	1.10571	1.1057	1.04428	1.04428	0.921398	0.921394	0.859973	0.859969	0.859966	0.859962	0.859958	0.859954	0.798517	0.737097	0.798527	0.798524	0.737103	0.7371	0.737097	0.737093	1.65818	1.65825	1.59684	1.53543	1.35122	1.35122	1.2284	1.22842
D:\Xumeng Li\论文\pic\11March\A101	Thu Mar 12 11-12-50.bmp	1	-0.806035	9.96259	D:\Xumeng Li\论文\pic\11March\Test Paper\Fri Mar 13 13-26-36.bmp	-2.9951e-007 -6.9615e-007 -7.7631e-008 0.058177 0.00022111 0	-3.3648e-007 6.3266e-008 -6.6235e-007 0.0002317 0.062233 0	-1.0241e-006 -0.00017333 -0.081337 -0.010096	-3.6134e-008 -9.2155e-006 0.24365 -0.28059	-0.0916076	-0.173472	-0.255695	-0.338284	-0.421243	-0.50458	-0.588301	-0.672411	-0.756917	-0.841825	-0.927141	-1.01287	-1.09902	-1.1856	-1.27261	-1.36006	-1.44795	-1.5363	-1.6251	-1.71436	-1.8041	-1.89431	-1.985	-2.07618	-2.16786	-2.26003	-2.35271	-2.44591	-2.53962	-2.63386	-2.72862	-2.82393	-2.91978	-3.01618	-3.11313	-3.21065	-3.30873	-3.40739	-3.50662	-3.60645
D:\Xumeng Li\论文\pic\11March\A101	Thu Mar 12 11-12-50.bmp	2	0.681633	17.0553	D:\Xumeng Li\论文\pic\11March\Test Paper\Fri Mar 13 13-26-36.bmp	-2.9951e-007 -6.9615e-007 -7.7631e-008 0.058177 0.00022111 0	-3.3648e-007 6.3266e-008 -6.6235e-007 0.0002317 0.062233 0	1.7469e-005 5.1656e-005 0.086945 0.14989	-2.5335e-005 0.0031065 0.22213 0.23489	0.236907	0.324129	0.411664	0.499617	0.588092	0.677195	0.76703	0.857702	0.949315	1.04198	1.13579	1.23086	1.32728	1.42518	1.52465	1.62579	1.72871	1.83352	1.94031	2.0492	2.1603	2.27369	2.3895	2.50782	2.62875	2.75242	2.87891	3.00833	3.14079	3.2764	3.41525	3.55745	3.70312	3.85234	4.00523	4.16189	4.32243	4.48696	4.65556	4.82836
D:\Xumeng Li\论文\pic\11March\A101	Thu Mar 12 11-12-50.bmp	3	-0.700715	24.807	D:\Xumeng Li\论文\pic\11March\Test Paper\Fri Mar 13 13-26-36.bmp	-2.9951e-007 -6.9615e-007 -7.7631e-008 0.058177 0.00022111 0	-3.3648e-007 6.3266e-008 -6.6235e-007 0.0002317 0.062233 0	2.7691e-006 -0.00035462 -0.030376 0.024482	7.5097e-008 -1.7377e-005 0.32957 -0.39253	-0.00624582	-0.037666	-0.0697621	-0.102518	-0.135916	-0.169941	-0.204575	-0.239802	-0.275605	-0.311968	-0.348874	-0.386307	-0.42425	-0.462685	-0.501598	-0.54097	-0.580786	-0.621029	-0.661682	-0.702728	-0.744151	-0.785935	-0.828063	-0.870517	-0.913282	-0.956341	-0.999677	-1.04327	-1.08712	-1.13118	-1.17546	-1.21994	-1.26459	-1.3094	-1.35435	-1.39944	-1.44463	-1.48992	-1.53529	-1.58072
D:\Xumeng Li\论文\pic\11March\A101	Thu Mar 12 11-12-50.bmp	4	0.0365679	24.8373	D:\Xumeng Li\论文\pic\11March\Test Paper\Fri Mar 13 13-26-36.bmp	-2.9951e-007 -6.9615e-007 -7.7631e-008 0.058177 0.00022111 0	-3.3648e-007 6.3266e-008 -6.6235e-007 0.0002317 0.062233 0	-3.1099e-006 0.00051706 -0.023485 0.022844	-5.9574e-008 9.2754e-006 0.12682 -0.13159	-0.000126812	-0.0220826	-0.0430416	-0.0630224	-0.0820437	-0.100124	-0.117283	-0.133537	-0.148907	-0.163411	-0.177067	-0.189895	-0.201912	-0.213138	-0.22359	-0.233289	-0.242252	-0.250498	-0.258045	-0.264914	-0.271121	-0.276686	-0.281627	-0.285963	-0.289713	-0.292896	-0.295529	-0.297632	-0.299224	-0.300322	-0.300946	-0.301114	-0.300846	-0.300159	-0.299072	-0.297604	-0.295774	-0.2936	-0.291101	-0.288296
D:\Xumeng Li\论文\pic\11March\A101	Thu Mar 12 11-12-50.bmp	5	0.681535	24.8637	D:\Xumeng Li\论文\pic\11March\Test Paper\Fri Mar 13 13-26-36.bmp	-2.9951e-007 -6.9615e-007 -7.7631e-008 0.058177 0.00022111 0	-3.3648e-007 6.3266e-008 -6.6235e-007 0.0002317 0.062233 0	-2.9324e-006 0.00059544 -0.03231 0.14056	-3.0908e-007 5.1585e-005 0.11134 -0.034027	0.10884	0.0782964	0.0489084	0.0206584	-0.00647102	-0.0324976	-0.0574388	-0.0813123	-0.104136	-0.125927	-0.146702	-0.166481	-0.18528	-0.203117	-0.220009	-0.235974	-0.25103	-0.265194	-0.278484	-0.290917	-0.302511	-0.313284	-0.323253	-0.332436	-0.34085	-0.348513	-0.355443	-0.361657	-0.367173	-0.372008	-0.37618	-0.379707	-0.382606	-0.384894	-0.38659	-0.387711	-0.388274	-0.388297	-0.387798	-0.386795
D:\Xumeng Li\论文\pic\11March\A101	Thu Mar 12 11-13-58.bmp	0	1.25719	29.3596	D:\Xumeng Li\论文\pic\11March\Test Paper\Fri Mar 13 13-26-36.bmp	-2.9951e-007 -6.9615e-007 -7.7631e-008 0.058177 0.00022111 0	-3.3648e-007 6.3266e-008 -6.6235e-007 0.0002317 0.062233 0			0.858766	1.04279	0.981458	0.858808	0.797469	0.73613	0.797478	0.797474	0.736134	0.73613	0.736142	0.736138	0.736134	1.47245	1.41111	1.34973	1.28839	1.28838	1.28838	1.28837	1.22702	1.22702	1.16567	1.16567	1.16566	1.10429	1.10431	1.10431	1.1043	1.04296	1.04295	1.04294	1.04294	0.981595	0.98159	0.981606	0.981601	0.981596	0.981591	0.981585
D:\Xumeng Li\论文\pic\11March\A101	Thu Mar 12 11-13-58.bmp	1	1.02686	5.69547	D:\Xumeng Li\论文\pic\11March\Test Paper\Fri Mar 13 13-26-36.bmp	-2.9951e-007 -6.9615e-007 -7.7631e-008 0.058177 0.00022111 0	-3.3648e-007 6.3266e-008 -6.6235e-007 0.0002317 0.062233 0	-3.5616e-006 0.00049841 0.10342 -0.0034666	-4.0733e-007 5.3239e-005 0.15091 -0.15053	0.100444	0.20533	0.31117	0.417943	0.525627	0.634202	0.743644	0.853934	0.96505	1.07697	1.18967	1.30314	1.41734	1.53227	1.64789	1.76419	1.88114	1.99873	2.11693	2.23572	2.35508	2.47499	2.59542	2.71636	2.83778	2.95967	3.082	3.20474	3.32789	3.45141	3.57529	3.6995	3.82403	3.94884	4.07393	4.19927	4.32483	4.4506	4.57656	4.70267
D:\Xumeng Li\论文\pic\11March\A101	Thu Mar 12 11-13-58.bmp	2	-0.798035	10.762	D:\Xumeng Li\论文\pic\11March\Test Paper\Fri Mar 13 13-26-36.bmp	-2.9951e-007 -6.9615e-007 -7.7631e-008 0.058177 0.00022111 0	-3.3648e-007 6.3266e-008 -6.6235e-007 0.0002317 0.062233 0	9.0858e-006 -0.00052102 -0.089026 0.010726	4.6196e-007 -2.2364e-005 0.26069 -0.43698	-0.0788117	-0.169337	-0.260795	-0.353132	-0.446293	-0.540223	-0.634868	-0.730173	-0.826085	-0.922548	-1.01951	-1.11691	-1.2147	-1.31282	-1.41122	-1.50985	-1.60865	-1.70756	-1.80653	-1.90551	-2.00444	-2.10327	-2.20194	-2.3004	-2.39859	-2.49646	-2.59396	-2.69102	-2.7876	-2.88365	-2.9791	-3.0739	-3.168	-3.26134	-3.35387	-3.44553	-3.53628	-3.62605	-3.71479	-3.80244
D:\Xumeng Li\论文\pic\11March\A101	Thu Mar 12 11-13-58.bmp	3	0.747144	17.2796	D:\Xumeng Li\论文\pic\11March\Test Paper\Fri Mar 13 13-26-36.bmp	-2.9951e-007 -6.9615e-007 -7.7631e-008 0.058177 0.00022111 0	-3.3648e-007 6.3266e-008 -6.6235e-007 0.0002317 0.062233 0	-1.927e-005 0.0039178 0.035144 0.36375	-1.1934e-006 0.00021054 0.33253 -0.38069	0.402795	0.449558	0.503925	0.565781	0.63501	0.711497	0.795126	0.885781	0.983347	1.08771	1.19875	1.31635	1.44041	1.57079	1.70739	1.8501	1.99879	2.15335	2.31366	2.47962	2.65109	2.82798	3.01015	3.19751	3.38992	3.58728	3.78947	3.99637	4.20788	4.42386	4.64421	4.86881	5.09755	5.33031	5.56698	5.80743	6.05156	6.29924	6.55037	6.80482
D:\Xumeng Li\论文\pic\11March\A101	Thu Mar 12 11-13-58.bmp	4	-0.509329	25.9354	D:\Xumeng Li\论文\pic\11March\Test Paper\Fri Mar 13 13-26-36.bmp	-2.9951e-007 -6.9615e-007 -7.7631e-008 0.058177 0.00022111 0	-3.3648e-007 6.3266e-008 -6.6235e-007 0.0002317 0.062233 0	2.1812e-006 -0.0012224 -0.014898 -0.2656	2.1478e-007 -9.5713e-005 0.48045 -0.82743	-0.281715	-0.300265	-0.321233	-0.344607	-0.370374	-0.39852	-0.429032	-0.461897	-0.497102	-0.534634	-0.57448	-0.616626	-0.661061	-0.70777	-0.75674	-0.807959	-0.861413	-0.91709	-0.974975	-1.03506	-1.09732	-1.16176	-1.22835	-1.29708	-1.36795	-1.44093	-1.51602	-1.5932	-1.67246	-1.75378	-1.83715	-1.92257	-2.01001	-2.09946	-2.19091	-2.28435	-2.37976	-2.47714	-2.57646	-2.67771
D:\Xumeng Li\论文\pic\11March\A101	Thu Mar 12 11-13-58.bmp	5	-0.0532002	29.3205	D:\Xumeng Li\论文\pic\11March\Test Paper\Fri Mar 13 13-26-36.bmp	-2.9951e-007 -6.9615e-007 -7.7631e-008 0.058177 0.00022111 0	-3.3648e-007 6.3266e-008 -6.6235e-007 0.0002317 0.062233 0	7.3098e-007 -0.000128 0.01396 -0.13486	-3.099e-008 -6.1537e-006 0.29988 -0.30708	-0.121027	-0.107446	-0.0941125	-0.0810216	-0.0681691	-0.0555507	-0.0431621	-0.0309987	-0.0190562	-0.00733032	0.00418346	0.0154895	0.0265921	0.0374958	0.0482048	0.0587236	0.0690566	0.0792082	0.0891827	0.0989845	0.108618	0.118088	0.127398	0.136553	0.145557	0.154415	0.163131	0.171709	0.180154	0.18847	0.196662	0.204734	0.21269	0.220535	0.228273	0.235909	0.243446	0.25089	0.258244	0.265513
D:\Xumeng Li\论文\pic\11March\A101	Thu Mar 12 11-13-58.bmp	6	0.591021	29.3589	D:\Xumeng Li\论文\pic\11March\Test Paper\Fri Mar 13 13-26-36.bmp	-2.9951e-007 -6.9615e-007 -7.7631e-008 0.058177 0.00022111 0	-3.3648e-007 6.3266e-008 -6.6235e-007 0.0002317 0.062233 0	-6.674e-006 0.0013243 -0.0021412 -0.0037548	-3.2311e-007 4.8983e-005 0.34995 -0.30078	-0.00457838	-0.00279332	0.00156033	0.00844253	0.0178132	0.0296324	0.0438599	0.0604559	0.0793801	0.100593	0.124053	0.149722	0.177559	0.207525	0.239578	0.273679	0.309788	0.347866	0.387871	0.429764	0.473504	0.519053	0.566369	0.615413	0.666144	0.718523	0.772509	0.828063	0.885145	0.943714	1.00373	1.06515	1.12794	1.19206	1.25747	1.32412	1.39198	1.46101	1.53116	1.6024
D:\Xumeng Li\论文\pic\11March\A101	Thu Mar 12 11-15-11.bmp	0	1.31729	29.3492	D:\Xumeng Li\论文\pic\11March\Test Paper\Fri Mar 13 13-26-36.bmp	-2.9951e-007 -6.9615e-007 -7.7631e-008 0.058177 0.00022111 0	-3.3648e-007 6.3266e-008 -6.6235e-007 0.0002317 0.062233 0			0.674972	1.1658	1.10445	1.16584	1.10449	1.10448	1.10448	1.10449	1.04314	1.04313	0.981778	0.981773	1.04314	0.981784	1.04315	0.981795	0.98179	1.04316	1.04315	1.04317	1.04316	1.84112	1.77973	1.71837	1.65697	1.53419	1.4728	1.41144	1.41143	1.35007	1.28869	1.28868	1.28867	1.22731	1.22731	1.2273	1.10459	1.16596	1.16595	1.16595
D:\Xumeng Li\论文\pic\11March\A101	Thu Mar 12 11-15-11.bmp	1	-0.986733	7.65974	D:\Xumeng Li\论文\pic\11March\Test Paper\Fri Mar 13 13-26-36.bmp	-2.9951e-007 -6.9615e-007 -7.7631e-008 0.058177 0.00022111 0	-3.3648e-007 6.3266e-008 -6.6235e-007 0.0002317 0.062233 0	-5.1315e-007 0.00018952 -0.28395 0.57384	7.7298e-006 -0.0032893 0.37734 -0.75336	0.290075	0.00668554	-0.276331	-0.558977	-0.841257	-1.12317	-1.40473	-1.68593	-1.96677	-2.24726	-2.52741	-2.8072	-3.08666	-3.36578	-3.64456	-3.92301	-4.20113	-4.47892	-4.75639	-5.03354	-5.31037	-5.58689	-5.86309	-6.13899	-6.41458	-6.68987	-6.96486	-7.23956	-7.51396	-7.78807	-8.0619	-8.33544	-8.6087	-8.88168	-9.15439	-9.42683	-9.699	-9.97091	-10.2425	-10.5139
D:\Xumeng Li\论文\pic\11March\A101	Thu Mar 12 11-15-11.bmp	2	0.947282	14.0159	D:\Xumeng Li\论文\pic\11March\Test Paper\Fri Mar 13 13-26-36.bmp	-2.9951e-007 -6.9615e-007 -7.7631e-008 0.058177 0.00022111 0	-3.3648e-007 6.3266e-008 -6.6235e-007 0.0002317 0.062233 0	-6.4079e-007 0.00021864 0.23869 -0.48137	1.2086e-005 -0.0040767 0.49893 -0.8015	-0.242467	-0.00312849	0.236639	0.476833	0.717448	0.958481	1.19993	1.44179	1.68405	1.92672	2.16978	2.41325	2.6571	2.90134	3.14596	3.39096	3.63634	3.88209	4.12821	4.37469	4.62154	4.86873	5.11629	5.36419	5.61243	5.86102	6.10995	6.3592	6.60879	6.8587	7.10894	7.35949	7.61036	7.86154	8.11302	8.36481	8.6169	8.86928	9.12195	9.37491
D:\Xumeng Li\论文\pic\11March\A101	Thu Mar 12 11-15-11.bmp	3	-0.779614	23.2732	D:\Xumeng Li\论文\pic\11March\Test Paper\Fri Mar 13 13-26-36.bmp	-2.9951e-007 -6.9615e-007 -7.7631e-008 0.058177 0.00022111 0	-3.3648e-007 6.3266e-008 -6.6235e-007 0.0002317 0.062233 0	-2.7742e-005 0.0014555 -0.13215 0.075033	-2.3634e-005 0.0027061 0.3538 -0.020244	-0.0556914	-0.183671	-0.309073	-0.432064	-0.552809	-0.671476	-0.78823	-0.903239	-1.01667	-1.12868	-1.23945	-1.34914	-1.45792	-1.56595	-1.6734	-1.78043	-1.88722	-1.99393	-2.10072	-2.20776	-2.31522	-2.42327	-2.53207	-2.64178	-2.75258	-2.86463	-2.97809	-3.09314	-3.20994	-3.32865	-3.44945	-3.5725	-3.69796	-3.826	-3.9568	-4.0905	-4.22729	-4.36733	-4.51078	-4.65781
D:\Xumeng Li\论文\pic\11March\A101	Thu Mar 12 11-15-11.bmp	4	0.596211	29.3486	D:\Xumeng Li\论文\pic\11March\Test Paper\Fri Mar 13 13-26-36.bmp	-2.9951e-007 -6.9615e-007 -7.7631e-008 0.058177 0.00022111 0	-3.3648e-007 6.3266e-008 -6.6235e-007 0.0002317 0.062233 0	2.0551e-005 -0.00092989 0.072336 -0.33328	9.166e-007 -5.9317e-005 0.42876 -0.49985	-0.26185	-0.19216	-0.124084	-0.057497	0.00772321	0.0717001	0.134557	0.196417	0.257404	0.317641	0.377252	0.436358	0.495085	0.553555	0.611891	0.670217	0.728656	0.787332	0.846367	0.905885	0.96601	1.02686	1.08857	1.15125	1.21504	1.28004	1.34639	1.41422	1.48363	1.55476	1.62773	1.70266	1.77968	1.85891	1.94047	2.02448	2.11108	2.20038	2.2925	2.38757
D:\Xumeng Li\论文\pic\11March\A101	Thu Mar 12 11-15-11.bmp	5	-0.140237	29.3067	D:\Xumeng Li\论文\pic\11March\Test Paper\Fri Mar 13 13-26-36.bmp	-2.9951e-007 -6.9615e-007 -7.7631e-008 0.058177 0.00022111 0	-3.3648e-007 6.3266e-008 -6.6235e-007 0.0002317 0.062233 0	-6.868e-006 0.00056148 -0.018696 0.1425	-2.9656e-007 4.1852e-006 0.41263 -0.40794	0.124362	0.107302	0.0912834	0.0762638	0.0622024	0.049058	0.0367892	0.0253549	0.014714	0.00482516	-0.0043528	-0.0128611	-0.0207409	-0.0280334	-0.0347799	-0.0410215	-0.0467995	-0.0521551	-0.0571294	-0.0617637	-0.0660992	-0.0701771	-0.0740386	-0.0777249	-0.0812773	-0.0847369	-0.0881449	-0.0915425	-0.094971	-0.0984716	-0.102085	-0.105854	-0.109818	-0.114019	-0.118498	-0.123296	-0.128455	-0.134015	-0.140019	-0.146506
D:\Xumeng Li\论文\pic\11March\A101	Thu Mar 12 11-16-13.bmp	0	0.801163	9.26941	D:\Xumeng Li\论文\pic\11March\Test Paper\Fri Mar 13 13-26-36.bmp	-2.9951e-007 -6.9615e-007 -7.7631e-008 0.058177 0.00022111 0	-3.3648e-007 6.3266e-008 -6.6235e-007 0.0002317 0.062233 0			0.921794	1.29045	1.22901	1.16757	1.16757	1.16757	1.10613	1.10613	1.10613	1.10612	0.983241	0.983239	0.983238	0.921794	0.921793	0.921791	0.860346	0.860345	0.798881	0.79888	0.798879	0.798877	0.798876	0.737431	0.73743	0.737428	0.737427	0.737426	0.737425	0.737424	0.737422	0.737421	0.73742	0.737419	0.737418	0.737416	0.737415	0.737414	0.798872	0.798871
D:\Xumeng Li\论文\pic\11March\A101	Thu Mar 12 11-16-13.bmp	1	0.53981	9.21489	D:\Xumeng Li\论文\pic\11March\Test Paper\Fri Mar 13 13-26-36.bmp	-2.9951e-007 -6.9615e-007 -7.7631e-008 0.058177 0.00022111 0	-3.3648e-007 6.3266e-008 -6.6235e-007 0.0002317 0.062233 0	-3.1078e-006 0.0010816 0.028563 -0.10043	-1.7217e-007 3.2364e-005 0.2654 -0.26407	-0.0707874	-0.0390011	-0.00508896	0.0309305	0.0690385	0.109216	0.151446	0.195708	0.241983	0.290255	0.340503	0.392709	0.446854	0.502921	0.560889	0.620741	0.682457	0.74602	0.811411	0.87861	0.9476	1.01836	1.09087	1.16512	1.24109	1.31875	1.39809	1.47909	1.56173	1.64599	1.73186	1.81931	1.90833	1.99889	2.09099	2.18459	2.27969	2.37626	2.47429	2.57375
D:\Xumeng Li\论文\pic\11March\A101	Thu Mar 12 11-16-13.bmp	2	-0.289754	9.18687	D:\Xumeng Li\论文\pic\11March\Test Paper\Fri Mar 13 13-26-36.bmp	-2.9951e-007 -6.9615e-007 -7.7631e-008 0.058177 0.00022111 0	-3.3648e-007 6.3266e-008 -6.6235e-007 0.0002317 0.062233 0	1.2949e-006 -0.00023925 -0.010444 0.013057	1.0035e-007 -1.9349e-005 0.19303 -0.14054	0.00237489	-0.00877821	-0.0203943	-0.0324655	-0.0449841	-0.0579424	-0.0713326	-0.0851469	-0.0993775	-0.114017	-0.129057	-0.14449	-0.160308	-0.176504	-0.193069	-0.209997	-0.227278	-0.244906	-0.262873	-0.281171	-0.299791	-0.318727	-0.337971	-0.357514	-0.37735	-0.397469	-0.417865	-0.43853	-0.459456	-0.480635	-0.50206	-0.523722	-0.545614	-0.567728	-0.590056	-0.612591	-0.635325	-0.65825	-0.681358	-0.704641
D:\Xumeng Li\论文\pic\11March\A101	Thu Mar 12 11-18-13.bmp	0	1.2525	31.2067	D:\Xumeng Li\论文\pic\11March\Test Paper\Fri Mar 13 13-26-36.bmp	-2.9951e-007 -6.9615e-007 -7.7631e-008 0.058177 0.00022111 0	-3.3648e-007 6.3266e-008 -6.6235e-007 0.0002317 0.062233 0			0.981179	1.22649	1.16517	1.22651	1.10387	1.10387	1.10389	1.04256	0.919944	0.858618	0.797293	0.797306	0.797301	0.797297	0.735969	0.735966	0.735978	0.735973	1.47213	1.4108	1.34944	1.28811	1.2881	1.28809	1.28808	1.22675	1.16542	1.16541	1.16541	1.10405	1.10405	1.10406	1.10406	1.04273	1.04272	1.04272	1.04271	0.981379	0.981374	0.981389
D:\Xumeng Li\论文\pic\11March\A101	Thu Mar 12 11-18-13.bmp	1	1.0418	5.70172	D:\Xumeng Li\论文\pic\11March\Test Paper\Fri Mar 13 13-26-36.bmp	-2.9951e-007 -6.9615e-007 -7.7631e-008 0.058177 0.00022111 0	-3.3648e-007 6.3266e-008 -6.6235e-007 0.0002317 0.062233 0	-3.5602e-006 0.00049822 0.10291 -0.0029583	-4.1936e-007 5.4922e-005 0.15126 -0.15054	0.100442	0.204817	0.310146	0.416408	0.52358	0.631642	0.740573	0.85035	0.960953	1.07236	1.18455	1.2975	1.41119	1.5256	1.64071	1.75649	1.87293	1.99	2.10769	2.22596	2.34481	2.4642	2.58411	2.70454	2.82544	2.94681	3.06862	3.19085	3.31348	3.43649	3.55985	3.68354	3.80755	3.93185	4.05642	4.18124	4.30628	4.43154	4.55697	4.68257
D:\Xumeng Li\论文\pic\11March\A101	Thu Mar 12 11-18-13.bmp	2	-0.8002	10.7621	D:\Xumeng Li\论文\pic\11March\Test Paper\Fri Mar 13 13-26-36.bmp	-2.9951e-007 -6.9615e-007 -7.7631e-008 0.058177 0.00022111 0	-3.3648e-007 6.3266e-008 -6.6235e-007 0.0002317 0.062233 0	9.0842e-006 -0.00052094 -0.089906 0.012202	4.9264e-007 -2.4123e-005 0.26039 -0.43694	-0.0782159	-0.169621	-0.261958	-0.355174	-0.449214	-0.544024	-0.639548	-0.735732	-0.832522	-0.929864	-1.0277	-1.12598	-1.22465	-1.32365	-1.42293	-1.52244	-1.62211	-1.7219	-1.82176	-1.92161	-2.02142	-2.12113	-2.22068	-2.32001	-2.41908	-2.51783	-2.61621	-2.71415	-2.81162	-2.90854	-3.00487	-3.10055	-3.19553	-3.28975	-3.38316	-3.4757	-3.56733	-3.65798	-3.7476	-3.83614
D:\Xumeng Li\论文\pic\11March\A101	Thu Mar 12 11-18-13.bmp	3	0.722961	17.2848	D:\Xumeng Li\论文\pic\11March\Test Paper\Fri Mar 13 13-26-36.bmp	-2.9951e-007 -6.9615e-007 -7.7631e-008 0.058177 0.00022111 0	-3.3648e-007 6.3266e-008 -6.6235e-007 0.0002317 0.062233 0	-1.9265e-005 0.0039171 0.034021 0.36504	-1.2584e-006 0.00022377 0.33265 -0.37946	0.402955	0.448592	0.501833	0.56256	0.63066	0.706016	0.788513	0.878035	0.974466	1.07769	1.1876	1.30406	1.42697	1.55622	1.69168	1.83324	1.98079	2.1342	2.29337	2.45818	2.62851	2.80424	2.98527	3.17147	3.36273	3.55894	3.75998	3.96573	4.17607	4.3909	4.6101	4.83354	5.06112	5.29272	5.52823	5.76752	6.01049	6.25701	6.50698	6.76027
D:\Xumeng Li\论文\pic\11March\A101	Thu Mar 12 11-18-13.bmp	4	-0.562734	25.9364	D:\Xumeng Li\论文\pic\11March\Test Paper\Fri Mar 13 13-26-36.bmp	-2.9951e-007 -6.9615e-007 -7.7631e-008 0.058177 0.00022111 0	-3.3648e-007 6.3266e-008 -6.6235e-007 0.0002317 0.062233 0	2.1805e-006 -0.001222 -0.016521 -0.2628	2.2215e-007 -9.984e-005 0.4804 -0.82832	-0.280541	-0.300712	-0.323302	-0.348296	-0.375682	-0.405446	-0.437576	-0.472059	-0.508881	-0.548029	-0.589491	-0.633253	-0.679301	-0.727624	-0.778208	-0.831039	-0.886106	-0.943394	-1.00289	-1.06458	-1.12846	-1.1945	-1.2627	-1.33304	-1.40552	-1.48011	-1.5568	-1.63559	-1.71645	-1.79938	-1.88436	-1.97137	-2.06042	-2.15147	-2.24453	-2.33957	-2.43658	-2.53555	-2.63647	-2.73933
D:\Xumeng Li\论文\pic\11March\A101	Thu Mar 12 11-18-13.bmp	5	0.676989	31.2146	D:\Xumeng Li\论文\pic\11March\Test Paper\Fri Mar 13 13-26-36.bmp	-2.9951e-007 -6.9615e-007 -7.7631e-008 0.058177 0.00022111 0	-3.3648e-007 6.3266e-008 -6.6235e-007 0.0002317 0.062233 0	-5.5853e-006 0.0010812 0.010035 -0.14263	-3.7827e-007 5.5311e-005 0.33142 -0.28781	-0.131515	-0.118275	-0.10294	-0.085543	-0.0661176	-0.0446974	-0.0213159	0.00399343	0.031197	0.0602614	0.0911531	0.123839	0.158284	0.194457	0.232322	0.271848	0.312999	0.355743	0.400047	0.445876	0.493197	0.541977	0.592182	0.643779	0.696733	0.751013	0.806583	0.863411	0.921463	0.980706	1.04111	1.10263	1.16524	1.22891	1.2936	1.35929	1.42592	1.49348	1.56193	1.63124
D:\Xumeng Li\论文\pic\11March\A101	Thu Mar 12 11-18-13.bmp	6	-0.0590942	31.1685	D:\Xumeng Li\论文\pic\11March\Test Paper\Fri Mar 13 13-26-36.bmp	-2.9951e-007 -6.9615e-007 -7.7631e-008 0.058177 0.00022111 0	-3.3648e-007 6.3266e-008 -6.6235e-007 0.0002317 0.062233 0	1.2542e-006 -0.00020832 0.015848 -0.1813	-1.5991e-008 -7.3743e-006 0.28115 -0.28493	-0.165662	-0.15043	-0.135599	-0.121163	-0.107113	-0.0934423	-0.0801429	-0.0672075	-0.0546285	-0.0423984	-0.0305098	-0.0189549	-0.00772643	0.00318326	0.0137817	0.0240763	0.0340747	0.0437845	0.053213	0.0623679	0.0712566	0.0798867	0.0882658	0.0964013	0.104301	0.111972	0.119422	0.126658	0.133689	0.140521	0.147162	0.15362	0.159902	0.166016	0.171969	0.177769	0.183423	0.188939	0.194324	0.199586
D:\Xumeng Li\论文\pic\11March\A101	Thu Mar 12 11-18-18.bmp	0	1.17525	28.5728	D:\Xumeng Li\论文\pic\11March\Test Paper\Fri Mar 13 13-26-36.bmp	-2.9951e-007 -6.9615e-007 -7.7631e-008 0.058177 0.00022111 0	-3.3648e-007 6.3266e-008 -6.6235e-007 0.0002317 0.062233 0			0.551112	1.04092	0.979692	1.04093	0.979703	0.918477	0.918492	0.857264	0.85726	0.796032	0.796028	1.53101	1.46978	1.34726	1.34726	1.16355	1.16354	1.10231	1.1023	1.04105	1.04104	0.979809	0.918576	0.918571	0.918566	0.857333	0.85733	0.857325	0.796092	0.857335	0.857331	0.857326	0.85734	0.857336	0.796102	1.83689	1.71446	1.65324	1.59202	1.59204
D:\Xumeng Li\论文\pic\11March\A101	Thu Mar 12 11-18-18.bmp	1	-0.728824	10.4839	D:\Xumeng Li\论文\pic\11March\Test Paper\Fri Mar 13 13-26-36.bmp	-2.9951e-007 -6.9615e-007 -7.7631e-008 0.058177 0.00022111 0	-3.3648e-007 6.3266e-008 -6.6235e-007 0.0002317 0.062233 0	-2.0461e-005 0.0011403 -0.1227 0.26564	-1.6299e-006 8.5613e-005 0.2289 -0.32756	0.144053	0.0246271	-0.0927633	-0.208241	-0.32193	-0.433952	-0.544429	-0.653486	-0.761243	-0.867826	-0.973355	-1.07795	-1.18175	-1.28485	-1.3874	-1.4895	-1.59129	-1.69289	-1.79441	-1.89599	-1.99774	-2.09979	-2.20226	-2.30527	-2.40895	-2.51342	-2.61879	-2.72521	-2.83278	-2.94162	-3.05187	-3.16365	-3.27707	-3.39227	-3.50936	-3.62846	-3.7497	-3.87321	-3.9991	-4.12749
D:\Xumeng Li\论文\pic\11March\A101	Thu Mar 12 11-18-18.bmp	2	0.783305	18.917	D:\Xumeng Li\论文\pic\11March\Test Paper\Fri Mar 13 13-26-36.bmp	-2.9951e-007 -6.9615e-007 -7.7631e-008 0.058177 0.00022111 0	-3.3648e-007 6.3266e-008 -6.6235e-007 0.0002317 0.062233 0	5.2094e-006 -0.00030753 0.078731 -0.051944	4.3403e-007 -5.4594e-005 0.42355 -0.56959	0.0264844	0.104329	0.181621	0.258392	0.334672	0.410494	0.485889	0.560887	0.63552	0.709819	0.783816	0.857542	0.931027	1.0043	1.0774	1.15036	1.2232	1.29595	1.36865	1.44133	1.51402	1.58676	1.65956	1.73247	1.80551	1.87872	1.95213	2.02577	2.09967	2.17385	2.24836	2.32323	2.39848	2.47415	2.55026	2.62685	2.70396	2.7816	2.85982	2.93864
D:\Xumeng Li\论文\pic\11March\A101	Thu Mar 12 11-18-18.bmp	3	-0.647206	25.8526	D:\Xumeng Li\论文\pic\11March\Test Paper\Fri Mar 13 13-26-36.bmp	-2.9951e-007 -6.9615e-007 -7.7631e-008 0.058177 0.00022111 0	-3.3648e-007 6.3266e-008 -6.6235e-007 0.0002317 0.062233 0	-2.5187e-005 0.00099362 -0.098115 0.13089	-1.8977e-006 6.5084e-005 0.37064 -0.6372	0.0337421	-0.0615688	-0.155195	-0.247287	-0.337996	-0.427474	-0.515871	-0.603339	-0.690029	-0.776091	-0.861678	-0.946939	-1.03203	-1.11709	-1.20229	-1.28776	-1.37366	-1.46015	-1.54737	-1.63547	-1.72461	-1.81494	-1.9066	-1.99975	-2.09454	-2.19112	-2.28964	-2.39026	-2.49312	-2.59838	-2.70618	-2.81668	-2.93003	-3.04638	-3.16588	-3.28868	-3.41494	-3.5448	-3.67841	-3.81593
D:\Xumeng Li\论文\pic\11March\A101	Thu Mar 12 11-18-18.bmp	4	0.322223	28.6018	D:\Xumeng Li\论文\pic\11March\Test Paper\Fri Mar 13 13-26-36.bmp	-2.9951e-007 -6.9615e-007 -7.7631e-008 0.058177 0.00022111 0	-3.3648e-007 6.3266e-008 -6.6235e-007 0.0002317 0.062233 0	-7.3692e-006 0.00088748 -0.028508 0.12748	-6.0849e-007 6.2508e-005 0.33469 -0.38195	0.0998536	0.073956	0.049745	0.0271762	0.00620562	-0.0132111	-0.0311182	-0.0475598	-0.0625802	-0.0762236	-0.0885341	-0.0995561	-0.109334	-0.117911	-0.125333	-0.131642	-0.136885	-0.141103	-0.144343	-0.146648	-0.148063	-0.14863	-0.148396	-0.147404	-0.145698	-0.143322	-0.140321	-0.136738	-0.132619	-0.128007	-0.122947	-0.117482	-0.111657	-0.105517	-0.0991044	-0.0924647	-0.0856417	-0.0786798	-0.071623	-0.0645157
D:\Xumeng Li\论文\pic\11March\A101	Thu Mar 12 11-18-18.bmp	5	-0.351526	28.5464	D:\Xumeng Li\论文\pic\11March\Test Paper\Fri Mar 13 13-26-36.bmp	-2.9951e-007 -6.9615e-007 -7.7631e-008 0.058177 0.00022111 0	-3.3648e-007 6.3266e-008 -6.6235e-007 0.0002317 0.062233 0	1.4638e-006 -0.00021128 -0.0060981 0.0098446	3.9786e-008 -1.0162e-005 0.22548 -0.15991	0.00353673	-0.00318495	-0.0103116	-0.0178345	-0.0257449	-0.0340339	-0.0426928	-0.0517127	-0.061085	-0.0708008	-0.0808513	-0.0912278	-0.101921	-0.112924	-0.124225	-0.135818	-0.147692	-0.15984	-0.172252	-0.18492	-0.197835	-0.210988	-0.22437	-0.237973	-0.251788	-0.265806	-0.280018	-0.294415	-0.308989	-0.323731	-0.338632	-0.353683	-0.368876	-0.384201	-0.399651	-0.415215	-0.430886	-0.446655	-0.462513	-0.47845
D:\Xumeng Li\论文\pic\11March\A101	Thu Mar 12 11-19-33.bmp	0	1.45273	33.5928	D:\Xumeng Li\论文\pic\11March\Test Paper\Fri Mar 13 13-26-36.bmp	-2.9951e-007 -6.9615e-007 -7.7631e-008 0.058177 0.00022111 0	-3.3648e-007 6.3266e-008 -6.6235e-007 0.0002317 0.062233 0			0.366096	0.976166	0.97616	1.95206	1.95209	1.89109	1.76911	1.70812	1.64712	1.64715	1.64717	1.58618	1.58617	1.34219	1.34221	1.34223	1.28123	1.28125	1.15924	1.15926	1.09825	1.09827	1.03726	1.03728	0.915257	0.915272	0.854257	0.91528	0.915275	0.915289	0.854274	1.64778	1.52572	1.52571	1.46469	1.46468	1.40366	1.40365	1.34263	1.2816
D:\Xumeng Li\论文\pic\11March\A101	Thu Mar 12 11-19-33.bmp	1	1.04216	6.8584	D:\Xumeng Li\论文\pic\11March\Test Paper\Fri Mar 13 13-26-36.bmp	-2.9951e-007 -6.9615e-007 -7.7631e-008 0.058177 0.00022111 0	-3.3648e-007 6.3266e-008 -6.6235e-007 0.0002317 0.062233 0	-2.0689e-007 8.8244e-005 0.16622 -0.44318	1.8652e-006 -0.00085276 0.27184 -0.55845	-0.276871	-0.11039	0.0562655	0.223093	0.390093	0.557263	0.724601	0.892108	1.05978	1.22762	1.39562	1.56379	1.73211	1.9006	2.06925	2.23805	2.40701	2.57613	2.7454	2.91482	3.0844	3.25412	3.424	3.59402	3.76419	3.93451	4.10496	4.27557	4.44631	4.61719	4.78822	4.95938	5.13068	5.30211	5.47368	5.64538	5.81721	5.98918	6.16127	6.33349
D:\Xumeng Li\论文\pic\11March\A101	Thu Mar 12 11-19-33.bmp	2	-1.33429	9.22926	D:\Xumeng Li\论文\pic\11March\Test Paper\Fri Mar 13 13-26-36.bmp	-2.9951e-007 -6.9615e-007 -7.7631e-008 0.058177 0.00022111 0	-3.3648e-007 6.3266e-008 -6.6235e-007 0.0002317 0.062233 0	-2.8388e-007 0.00033685 -0.34633 0.72371	3.2087e-006 -0.0031393 0.38896 -0.44262	0.377716	0.0323993	-0.312248	-0.656226	-0.999537	-1.34218	-1.68417	-2.02549	-2.36615	-2.70615	-3.0455	-3.38419	-3.72223	-4.05961	-4.39635	-4.73244	-5.06788	-5.40268	-5.73683	-6.07034	-6.40321	-6.73545	-7.06705	-7.39801	-7.72834	-8.05805	-8.38712	-8.71556	-9.04338	-9.37057	-9.69714	-10.0231	-10.3484	-10.6731	-10.9972	-11.3207	-11.6436	-11.9658	-12.2875	-12.6085
D:\Xumeng Li\论文\pic\11March\A101	Thu Mar 12 11-19-33.bmp	3	0.827092	16.3085	D:\Xumeng Li\论文\pic\11March\Test Paper\Fri Mar 13 13-26-36.bmp	-2.9951e-007 -6.9615e-007 -7.7631e-008 0.058177 0.00022111 0	-3.3648e-007 6.3266e-008 -6.6235e-007 0.0002317 0.062233 0	-1.5634e-005 0.0031842 0.048755 0.24152	-1.8369e-006 0.00034562 0.31227 -0.31293	0.29344	0.351638	0.416017	0.486483	0.562942	0.645301	0.733466	0.827342	0.926836	1.03185	1.1423	1.25809	1.37912	1.5053	1.63653	1.77272	1.91378	2.05962	2.21014	2.36524	2.52483	2.68883	2.85712	3.02963	3.20626	3.38691	3.57149	3.7599	3.95206	4.14786	4.34722	4.55004	4.75623	4.96569	5.17833	5.39405	5.61277	5.83438	6.0588	6.28593
D:\Xumeng Li\论文\pic\11March\A101	Thu Mar 12 11-19-33.bmp	4	-0.720498	23.5868	D:\Xumeng Li\论文\pic\11March\Test Paper\Fri Mar 13 13-26-36.bmp	-2.9951e-007 -6.9615e-007 -7.7631e-008 0.058177 0.00022111 0	-3.3648e-007 6.3266e-008 -6.6235e-007 0.0002317 0.062233 0	4.9358e-006 -0.0005988 -0.064854 -0.16434	4.5639e-007 -7.4873e-005 0.50365 -0.65849	-0.229787	-0.296403	-0.364156	-0.433019	-0.502961	-0.573952	-0.645964	-0.718965	-0.792927	-0.867821	-0.943615	-1.02028	-1.09779	-1.17611	-1.25522	-1.33507	-1.41566	-1.49693	-1.57887	-1.66145	-1.74463	-1.82838	-1.91269	-1.9975	-2.08281	-2.16857	-2.25476	-2.34135	-2.42831	-2.5156	-2.60321	-2.69109	-2.77923	-2.86758	-2.95613	-3.04483	-3.13367	-3.22261	-3.31162	-3.40068
D:\Xumeng Li\论文\pic\11March\A101	Thu Mar 12 11-19-33.bmp	5	0.910656	33.0066	D:\Xumeng Li\论文\pic\11March\Test Paper\Fri Mar 13 13-26-36.bmp	-2.9951e-007 -6.9615e-007 -7.7631e-008 0.058177 0.00022111 0	-3.3648e-007 6.3266e-008 -6.6235e-007 0.0002317 0.062233 0	-6.29e-006 0.0013639 0.026554 -0.016997	-7.4338e-007 0.00013244 0.38571 -0.38023	0.0109148	0.0415168	0.0747712	0.11064	0.149086	0.190071	0.233557	0.279507	0.327883	0.378647	0.431762	0.487189	0.544891	0.60483	0.666969	0.73127	0.797694	0.866205	0.936764	1.00933	1.08388	1.16036	1.23873	1.31897	1.40102	1.48487	1.57045	1.65775	1.74672	1.83732	1.92952	2.02327	2.11855	2.21531	2.31351	2.41312	2.5141	2.61641	2.72001	2.82487
D:\Xumeng Li\论文\pic\11March\A101	Thu Mar 12 11-19-33.bmp	6	-0.460036	33.6018	D:\Xumeng Li\论文\pic\11March\Test Paper\Fri Mar 13 13-26-36.bmp	-2.9951e-007 -6.9615e-007 -7.7631e-008 0.058177 0.00022111 0	-3.3648e-007 6.3266e-008 -6.6235e-007 0.0002317 0.062233 0	4.9983e-006 -0.00072157 0.019681 -0.1174	5.539e-007 -9.2392e-005 0.33364 -0.28847	-0.0984353	-0.0808842	-0.0647163	-0.0499016	-0.03641	-0.0242117	-0.0132765	-0.00357456	0.00492416	0.0122497	0.0184319	0.0235009	0.0274867	0.0304191	0.0323283	0.0332442	0.0331968	0.0322161	0.0303321	0.0275748	0.0239741	0.01956	0.0143626	0.00841182	0.00173767	-0.00562988	-0.0136608	-0.0223252	-0.031593	-0.0414342	-0.0518188	-0.0627169	-0.0740985	-0.0859335	-0.098192	-0.110844	-0.123859	-0.137208	-0.150861	-0.164787
D:\Xumeng Li\论文\pic\11March\A101	Thu Mar 12 11-19-33.bmp	7	0.211415	33.678	D:\Xumeng Li\论文\pic\11March\Test Paper\Fri Mar 13 13-26-36.bmp	-2.9951e-007 -6.9615e-007 -7.7631e-008 0.058177 0.00022111 0	-3.3648e-007 6.3266e-008 -6.6235e-007 0.0002317 0.062233 0	1.7353e-006 -0.00022966 0.016314 -0.13258	1.5237e-007 -2.2347e-005 0.15384 -0.22187	-0.116491	-0.100854	-0.0856557	-0.0708854	-0.0565328	-0.0425875	-0.029039	-0.015877	-0.00309095	0.00932943	0.0213946	0.033115	0.044501	0.055563	0.0663114	0.0767567	0.0869093	0.0967795	0.106378	0.115715	0.1248	0.133645	0.14226	0.150655	0.158841	0.166827	0.174625	0.182244	0.189696	0.196991	0.204138	0.211149	0.218034	0.224803	0.231466	0.238035	0.244519	0.250929	0.257276	0.263569
D:\Xumeng Li\论文\pic\11March\A101	Thu Mar 12 11-21-31.bmp	0	1.33146	32.7184	D:\Xumeng Li\论文\pic\11March\Test Paper\Fri Mar 13 13-26-36.bmp	-2.9951e-007 -6.9615e-007 -7.7631e-008 0.058177 0.00022111 0	-3.3648e-007 6.3266e-008 -6.6235e-007 0.0002317 0.062233 0			0.856267	1.28446	1.2233	1.16214	1.16216	1.16216	1.16217	1.10101	0.978693	0.978708	0.917543	0.917558	0.917553	0.917568	0.8564	0.917576	0.856409	0.795241	0.734072	0.856431	0.856426	0.856439	0.795269	1.59075	1.52958	1.52957	1.46839	1.46838	1.40721	1.4072	1.34602	1.34602	1.34601	1.22366	1.16249	1.16248	1.16247	1.22369	1.16251	1.1625
D:\Xumeng Li\论文\pic\11March\A101	Thu Mar 12 11-21-31.bmp	1	0.923915	6.47875	D:\Xumeng Li\论文\pic\11March\Test Paper\Fri Mar 13 13-26-36.bmp	-2.9951e-007 -6.9615e-007 -7.7631e-008 0.058177 0.00022111 0	-3.3648e-007 6.3266e-008 -6.6235e-007 0.0002317 0.062233 0	-5.0207e-006 0.00080526 0.075383 0.048663	-3.7044e-007 5.1319e-005 0.20948 -0.26419	0.124846	0.20261	0.281924	0.362759	0.445083	0.528867	0.614081	0.700695	0.788678	0.878001	0.968633	1.06054	1.1537	1.24808	1.34365	1.44038	1.53823	1.63719	1.73721	1.83827	1.94034	2.04338	2.14738	2.25229	2.35809	2.46474	2.57223	2.68051	2.78955	2.89934	3.00983	3.121	3.23281	3.34525	3.45826	3.57184	3.68594	3.80053	3.91559	4.03109
D:\Xumeng Li\论文\pic\11March\A101	Thu Mar 12 11-21-31.bmp	2	-1.03765	8.6664	D:\Xumeng Li\论文\pic\11March\Test Paper\Fri Mar 13 13-26-36.bmp	-2.9951e-007 -6.9615e-007 -7.7631e-008 0.058177 0.00022111 0	-3.3648e-007 6.3266e-008 -6.6235e-007 0.0002317 0.062233 0	-9.6571e-007 0.0003199 -0.28391 0.54709	1.2819e-005 -0.0039179 0.42848 -0.72991	0.263502	-0.0194545	-0.301783	-0.583489	-0.864578	-1.14506	-1.42493	-1.7042	-1.98288	-2.26098	-2.53849	-2.81542	-3.09179	-3.36759	-3.64283	-3.91752	-4.19166	-4.46526	-4.73833	-5.01086	-5.28287	-5.55436	-5.82535	-6.09582	-6.36579	-6.63527	-6.90426	-7.17277	-7.4408	-7.70835	-7.97544	-8.24207	-8.50825	-8.77398	-9.03926	-9.30411	-9.56853	-9.83252	-10.0961	-10.3592
D:\Xumeng Li\论文\pic\11March\A101	Thu Mar 12 11-21-31.bmp	3	0.873331	16.7572	D:\Xumeng Li\论文\pic\11March\Test Paper\Fri Mar 13 13-26-36.bmp	-2.9951e-007 -6.9615e-007 -7.7631e-008 0.058177 0.00022111 0	-3.3648e-007 6.3266e-008 -6.6235e-007 0.0002317 0.062233 0	-1.1325e-006 0.00034061 0.21274 -0.45541	1.3524e-005 -0.003962 0.51863 -0.74565	-0.242326	-0.0285723	0.185849	0.400931	0.616668	0.833051	1.05008	1.26773	1.48602	1.70492	1.92444	2.14456	2.36529	2.58661	2.80851	3.03099	3.25405	3.47767	3.70185	3.92658	4.15185	4.37767	4.60402	4.83089	5.05828	5.28618	5.51459	5.74349	5.97288	6.20276	6.43312	6.66395	6.89524	7.12698	7.35918	7.59182	7.8249	8.05841	8.29234	8.52669
D:\Xumeng Li\论文\pic\11March\A101	Thu Mar 12 11-21-31.bmp	4	-0.598773	25.6115	D:\Xumeng Li\论文\pic\11March\Test Paper\Fri Mar 13 13-26-36.bmp	-2.9951e-007 -6.9615e-007 -7.7631e-008 0.058177 0.00022111 0	-3.3648e-007 6.3266e-008 -6.6235e-007 0.0002317 0.062233 0	1.6162e-005 -0.0017318 0.011558 -0.48366	1.3527e-006 -0.00016818 0.49157 -0.8198	-0.473817	-0.467341	-0.464135	-0.464101	-0.467144	-0.473165	-0.482067	-0.493755	-0.508131	-0.525097	-0.544557	-0.566414	-0.590572	-0.616932	-0.645398	-0.675873	-0.70826	-0.742463	-0.778383	-0.815925	-0.854991	-0.895484	-0.937307	-0.980364	-1.02456	-1.06979	-1.11596	-1.16298	-1.21075	-1.25917	-1.30815	-1.35758	-1.40737	-1.45743	-1.50765	-1.55794	-1.60821	-1.65835	-1.70827	-1.75787
D:\Xumeng Li\论文\pic\11March\A101	Thu Mar 12 11-21-31.bmp	5	0.654843	32.7533	D:\Xumeng Li\论文\pic\11March\Test Paper\Fri Mar 13 13-26-36.bmp	-2.9951e-007 -6.9615e-007 -7.7631e-008 0.058177 0.00022111 0	-3.3648e-007 6.3266e-008 -6.6235e-007 0.0002317 0.062233 0	-4.2269e-006 0.0010167 0.022369 -0.14751	-3.7001e-007 6.8221e-005 0.36259 -0.31157	-0.124129	-0.0987397	-0.0713673	-0.0420377	-0.0107763	0.0223917	0.0574408	0.0943457	0.133081	0.173621	0.215941	0.260016	0.305819	0.353326	0.402512	0.45335	0.505816	0.559884	0.615528	0.672724	0.731447	0.79167	0.853368	0.916516	0.981089	1.04706	1.11441	1.1831	1.25312	1.32444	1.39702	1.47086	1.54592	1.62217	1.6996	1.77817	1.85786	1.93864	2.0205	2.1034
D:\Xumeng Li\论文\pic\11March\A101	Thu Mar 12 11-21-31.bmp	6	-0.110013	32.6835	D:\Xumeng Li\论文\pic\11March\Test Paper\Fri Mar 13 13-26-36.bmp	-2.9951e-007 -6.9615e-007 -7.7631e-008 0.058177 0.00022111 0	-3.3648e-007 6.3266e-008 -6.6235e-007 0.0002317 0.062233 0	4.2386e-006 -0.00046768 0.025618 -0.20145	4.6562e-007 -6.755e-005 0.3186 -0.34267	-0.176295	-0.15205	-0.12869	-0.106189	-0.0845219	-0.0636628	-0.0435864	-0.0242674	-0.00568032	0.0122003	0.0293998	0.0459438	0.0618575	0.0771665	0.0918962	0.106072	0.119719	0.132864	0.14553	0.157745	0.169532	0.180919	0.19193	0.20259	0.212925	0.22296	0.232722	0.242234	0.251524	0.260615	0.269535	0.278307	0.286957	0.295512	0.303995	0.312434	0.320853	0.329277	0.337732	0.346244
D:\Xumeng Li\论文\pic\11March\A101	Thu Mar 12 11-22-51.bmp	0	1.02498	12.8561	D:\Xumeng Li\论文\pic\11March\Test Paper\Fri Mar 13 13-26-36.bmp	-2.9951e-007 -6.9615e-007 -7.7631e-008 0.058177 0.00022111 0	-3.3648e-007 6.3266e-008 -6.6235e-007 0.0002317 0.062233 0			0.674842	1.10423	1.10422	1.10422	1.04288	1.04288	0.981544	1.10426	1.10426	1.04292	1.04291	1.04291	0.981572	0.98157	0.981568	0.981566	0.981563	0.981561	0.981559	0.981578	0.981576	0.981573	0.981571	0.981569	0.981567	0.981564	0.981562	0.920223	0.920221	0.920219	0.920216	0.858876	0.858874	0.858872	0.85887	1.53387	1.4725	1.4725	1.47249	1.41112
D:\Xumeng Li\论文\pic\11March\A101	Thu Mar 12 11-22-51.bmp	1	-0.706241	8.34857	D:\Xumeng Li\论文\pic\11March\Test Paper\Fri Mar 13 13-26-36.bmp	-2.9951e-007 -6.9615e-007 -7.7631e-008 0.058177 0.00022111 0	-3.3648e-007 6.3266e-008 -6.6235e-007 0.0002317 0.062233 0	-1.5967e-005 0.0014073 -0.11914 0.28055	-9.6937e-007 8.333e-005 0.20094 -0.22647	0.162801	0.0477666	-0.0646447	-0.174529	-0.281982	-0.387099	-0.489977	-0.59071	-0.689396	-0.786129	-0.881006	-0.974122	-1.06557	-1.15546	-1.24386	-1.3309	-1.41665	-1.50121	-1.58468	-1.66716	-1.74874	-1.82952	-1.90959	-1.98905	-2.068	-2.14653	-2.22473	-2.3027	-2.38055	-2.45835	-2.53622	-2.61424	-2.69251	-2.77113	-2.85019	-2.92979	-3.01003	-3.091	-3.17279	-3.2555
D:\Xumeng Li\论文\pic\11March\A101	Thu Mar 12 11-22-51.bmp	2	0.516986	12.8428	D:\Xumeng Li\论文\pic\11March\Test Paper\Fri Mar 13 13-26-36.bmp	-2.9951e-007 -6.9615e-007 -7.7631e-008 0.058177 0.00022111 0	-3.3648e-007 6.3266e-008 -6.6235e-007 0.0002317 0.062233 0	1.3309e-006 0.0014529 0.028478 -0.1046	2.9989e-008 7.1064e-005 0.33706 -0.3995	-0.0746678	-0.041822	-0.00605439	0.032643	0.0742782	0.118859	0.166394	0.21689	0.270356	0.3268	0.38623	0.448653	0.514078	0.582512	0.653964	0.728442	0.805953	0.886506	0.970109	1.05677	1.14649	1.23929	1.33517	1.43414	1.53621	1.64138	1.74967	1.86108	1.97562	2.09329	2.21411	2.33808	2.46522	2.59552	2.72901	2.86567	3.00553	3.14859	3.29486	3.44435
D:\Xumeng Li\论文\pic\11March\A101	Thu Mar 12 11-22-51.bmp	3	-0.249845	12.7934	D:\Xumeng Li\论文\pic\11March\Test Paper\Fri Mar 13 13-26-36.bmp	-2.9951e-007 -6.9615e-007 -7.7631e-008 0.058177 0.00022111 0	-3.3648e-007 6.3266e-008 -6.6235e-007 0.0002317 0.062233 0	-1.615e-006 -0.0012293 0.0094924 -0.14093	-4.4722e-008 -8.8947e-005 0.39591 -0.34328	-0.132667	-0.126874	-0.123559	-0.122732	-0.124402	-0.128579	-0.135273	-0.144493	-0.156249	-0.170552	-0.18741	-0.206833	-0.228831	-0.253413	-0.28059	-0.310371	-0.342766	-0.377783	-0.415434	-0.455728	-0.498674	-0.544283	-0.592563	-0.643524	-0.697177	-0.753531	-0.812595	-0.87438	-0.938894	-1.00615	-1.07615	-1.14891	-1.22445	-1.30275	-1.38385	-1.46775	-1.55445	-1.64397	-1.73632	-1.8315
D:\Xumeng Li\论文\pic\11March\A101	Thu Mar 12 11-23-45.bmp	0	1.28165	31.1933	D:\Xumeng Li\论文\pic\11March\Test Paper\Fri Mar 13 13-26-36.bmp	-2.9951e-007 -6.9615e-007 -7.7631e-008 0.058177 0.00022111 0	-3.3648e-007 6.3266e-008 -6.6235e-007 0.0002317 0.062233 0			0.490532	1.1036	1.10359	0.980984	0.919677	0.980994	0.919687	0.919682	0.858374	0.919691	0.858383	0.919702	0.858392	0.797083	0.797078	0.797091	0.797087	0.735776	0.858419	0.797107	0.797103	1.77788	1.65529	1.59399	1.53269	1.41013	1.34883	1.34885	1.22625	1.16494	1.16496	1.16495	1.04234	1.10366	1.10365	1.04235	1.10367	1.04236	1.04235	1.10367
D:\Xumeng Li\论文\pic\11March\A101	Thu Mar 12 11-23-45.bmp	1	-1.13646	5.82051	D:\Xumeng Li\论文\pic\11March\Test Paper\Fri Mar 13 13-26-36.bmp	-2.9951e-007 -6.9615e-007 -7.7631e-008 0.058177 0.00022111 0	-3.3648e-007 6.3266e-008 -6.6235e-007 0.0002317 0.062233 0	7.8115e-006 -0.0014684 -0.15406 0.20751	5.4406e-007 -9.8856e-005 0.19962 -0.19244	0.0519848	-0.10643	-0.267687	-0.431741	-0.598544	-0.76805	-0.940211	-1.11498	-1.29231	-1.47216	-1.65448	-1.83921	-2.02632	-2.21576	-2.40748	-2.60143	-2.79757	-2.99585	-3.19623	-3.39865	-3.60307	-3.80944	-4.01771	-4.22785	-4.4398	-4.65351	-4.86894	-5.08605	-5.30477	-5.52508	-5.74692	-5.97024	-6.19499	-6.42114	-6.64863	-6.87742	-7.10745	-7.33869	-7.57109	-7.80459
D:\Xumeng Li\论文\pic\11March\A101	Thu Mar 12 11-23-45.bmp	2	1.23301	9.46257	D:\Xumeng Li\论文\pic\11March\Test Paper\Fri Mar 13 13-26-36.bmp	-2.9951e-007 -6.9615e-007 -7.7631e-008 0.058177 0.00022111 0	-3.3648e-007 6.3266e-008 -6.6235e-007 0.0002317 0.062233 0	-4.8289e-007 0.00012492 0.24524 -0.69767	7.6162e-006 -0.0021073 0.35415 -0.5661	-0.452302	-0.206689	0.0391681	0.285266	0.531603	0.778175	1.02498	1.27201	1.51927	1.76676	2.01446	2.26239	2.51052	2.75888	3.00744	3.2562	3.50517	3.75434	4.00371	4.25327	4.50303	4.75297	5.0031	5.25341	5.5039	5.75458	6.00542	6.25644	6.50762	6.75897	7.01049	7.26216	7.51399	7.76598	8.01811	8.2704	8.52283	8.7754	9.02812	9.28097
D:\Xumeng Li\论文\pic\11March\A101	Thu Mar 12 11-23-45.bmp	3	-0.941248	17.2379	D:\Xumeng Li\论文\pic\11March\Test Paper\Fri Mar 13 13-26-36.bmp	-2.9951e-007 -6.9615e-007 -7.7631e-008 0.058177 0.00022111 0	-3.3648e-007 6.3266e-008 -6.6235e-007 0.0002317 0.062233 0	4.8061e-006 -0.00081936 -0.11348 0.099345	3.4108e-007 -6.4484e-005 0.41547 -0.43154	-0.0149542	-0.130863	-0.248353	-0.367395	-0.487961	-0.610021	-0.733547	-0.858509	-0.98488	-1.11263	-1.24173	-1.37215	-1.50387	-1.63685	-1.77106	-1.90648	-2.04307	-2.18082	-2.31969	-2.45964	-2.60066	-2.74271	-2.88577	-3.0298	-3.17477	-3.32067	-3.46745	-3.6151	-3.76357	-3.91285	-4.0629	-4.2137	-4.36521	-4.51741	-4.67027	-4.82376	-4.97785	-5.13251	-5.28771	-5.44343
D:\Xumeng Li\论文\pic\11March\A101	Thu Mar 12 11-23-45.bmp	4	0.572066	24.982	D:\Xumeng Li\论文\pic\11March\Test Paper\Fri Mar 13 13-26-36.bmp	-2.9951e-007 -6.9615e-007 -7.7631e-008 0.058177 0.00022111 0	-3.3648e-007 6.3266e-008 -6.6235e-007 0.0002317 0.062233 0	2.7757e-006 0.00079756 0.11204 0.11551	3.1302e-009 2.7849e-005 0.50223 -0.57839	0.228348	0.3428	0.458881	0.576607	0.695995	0.817061	0.939822	1.06429	1.1905	1.31844	1.44815	1.57964	1.71292	1.84801	1.98493	2.1237	2.26432	2.40683	2.55123	2.69754	2.84578	2.99597	3.14811	3.30224	3.45836	3.61649	3.77665	3.93885	4.10312	4.26946	4.4379	4.60845	4.78113	4.95595	5.13293	5.3121	5.49345	5.67702	5.86282	6.05086
D:\Xumeng Li\论文\pic\11March\A101	Thu Mar 12 11-23-45.bmp	5	-0.307981	31.1621	D:\Xumeng Li\论文\pic\11March\Test Paper\Fri Mar 13 13-26-36.bmp	-2.9951e-007 -6.9615e-007 -7.7631e-008 0.058177 0.00022111 0	-3.3648e-007 6.3266e-008 -6.6235e-007 0.0002317 0.062233 0	6.1883e-006 -0.00037162 -0.00085852 -0.065701	3.322e-007 -3.0802e-005 0.3739 -0.33329	-0.0669248	-0.0688548	-0.0714539	-0.0746848	-0.0785105	-0.0828937	-0.0877974	-0.0931844	-0.0990177	-0.10526	-0.111874	-0.118823	-0.12607	-0.133577	-0.141308	-0.149225	-0.157291	-0.16547	-0.173723	-0.182014	-0.190305	-0.198561	-0.206742	-0.214813	-0.222736	-0.230474	-0.237989	-0.245246	-0.252206	-0.258833	-0.265089	-0.270937	-0.27634	-0.281261	-0.285664	-0.289509	-0.292762	-0.295383	-0.297338	-0.298587
D:\Xumeng Li\论文\pic\11March\A101	Thu Mar 12 11-23-45.bmp	6	0.366623	31.2077	D:\Xumeng Li\论文\pic\11March\Test Paper\Fri Mar 13 13-26-36.bmp	-2.9951e-007 -6.9615e-007 -7.7631e-008 0.058177 0.00022111 0	-3.3648e-007 6.3266e-008 -6.6235e-007 0.0002317 0.062233 0	-1.1169e-006 0.00030036 -0.020147 0.13718	-8.3899e-008 1.974e-005 0.1248 -0.17522	0.117336	0.0980821	0.0794159	0.0613302	0.0438185	0.026874	0.01049	-0.00534013	-0.0206232	-0.0353658	-0.0495748	-0.0632567	-0.0764183	-0.0890663	-0.101207	-0.112848	-0.123996	-0.134656	-0.144837	-0.154544	-0.163784	-0.172565	-0.180892	-0.188773	-0.196213	-0.203221	-0.209802	-0.215963	-0.221711	-0.227053	-0.231995	-0.236544	-0.240707	-0.24449	-0.2479	-0.250945	-0.253629	-0.255961	-0.257947	-0.259594
D:\Xumeng Li\论文\pic\11March\A101	Thu Mar 12 11-25-15.bmp	0	1.16982	21.9614	D:\Xumeng Li\论文\pic\11March\Test Paper\Fri Mar 13 13-26-36.bmp	-2.9951e-007 -6.9615e-007 -7.7631e-008 0.058177 0.00022111 0	-3.3648e-007 6.3266e-008 -6.6235e-007 0.0002317 0.062233 0			1.35031	1.71861	1.65724	1.65724	1.53451	1.41174	1.41173	1.28897	1.22757	1.1662	1.1662	1.10483	1.04345	1.10484	1.04347	1.04346	1.04346	0.920716	0.859341	0.859338	0.920725	0.859349	0.859346	0.859343	0.797967	0.797963	0.79796	0.797974	0.797971	1.53475	1.53475	1.47333	1.41195	1.35055	1.35054	1.22776	1.22775	1.16635	1.16635	1.16634
D:\Xumeng Li\论文\pic\11March\A101	Thu Mar 12 11-25-15.bmp	1	0.744155	9.84538	D:\Xumeng Li\论文\pic\11March\Test Paper\Fri Mar 13 13-26-36.bmp	-2.9951e-007 -6.9615e-007 -7.7631e-008 0.058177 0.00022111 0	-3.3648e-007 6.3266e-008 -6.6235e-007 0.0002317 0.062233 0	-1.3176e-006 0.00090599 0.045428 0.20151	-2.2267e-007 6.0328e-005 0.22815 -0.26467	0.247841	0.295978	0.345911	0.397632	0.451134	0.506408	0.563446	0.622242	0.682786	0.745071	0.809088	0.874831	0.942291	1.01146	1.08233	1.15489	1.22914	1.30507	1.38267	1.46193	1.54284	1.6254	1.70959	1.79542	1.88287	1.97193	2.0626	2.15487	2.24873	2.34417	2.44118	2.53977	2.63991	2.7416	2.84484	2.94961	3.05591	3.16372	3.27305	3.38389
D:\Xumeng Li\论文\pic\11March\A101	Thu Mar 12 11-25-15.bmp	2	-0.68044	15.7588	D:\Xumeng Li\论文\pic\11March\Test Paper\Fri Mar 13 13-26-36.bmp	-2.9951e-007 -6.9615e-007 -7.7631e-008 0.058177 0.00022111 0	-3.3648e-007 6.3266e-008 -6.6235e-007 0.0002317 0.062233 0	-6.8642e-006 -0.00029819 -0.080206 0.01212	-2.8677e-007 -2.741e-005 0.38508 -0.55621	-0.0683915	-0.14954	-0.231368	-0.313916	-0.397224	-0.481335	-0.56629	-0.652129	-0.738894	-0.826626	-0.915367	-1.00516	-1.09604	-1.18805	-1.28123	-1.37563	-1.47129	-1.56824	-1.66653	-1.7662	-1.86728	-1.96983	-2.07388	-2.17948	-2.28666	-2.39547	-2.50594	-2.61812	-2.73205	-2.84777	-2.96533	-3.08476	-3.2061	-3.32939	-3.45469	-3.58202	-3.71143	-3.84296	-3.97665	-4.11255
D:\Xumeng Li\论文\pic\11March\A101	Thu Mar 12 11-25-15.bmp	3	0.612179	21.9519	D:\Xumeng Li\论文\pic\11March\Test Paper\Fri Mar 13 13-26-36.bmp	-2.9951e-007 -6.9615e-007 -7.7631e-008 0.058177 0.00022111 0	-3.3648e-007 6.3266e-008 -6.6235e-007 0.0002317 0.062233 0	-1.6338e-006 1.5739e-005 0.054961 -0.16697	4.217e-008 -3.4136e-005 0.36338 -0.31966	-0.111999	-0.0570025	-0.00199383	0.0530169	0.10802	0.163005	0.217964	0.272885	0.327759	0.382576	0.437327	0.492001	0.54659	0.601082	0.655468	0.709739	0.763885	0.817895	0.871761	0.925472	0.979018	1.03239	1.08558	1.13857	1.19136	1.24394	1.29629	1.34841	1.40029	1.45191	1.50327	1.55436	1.60517	1.65568	1.70589	1.75579	1.80537	1.85462	1.90353	1.95209
D:\Xumeng Li\论文\pic\11March\A101	Thu Mar 12 11-25-15.bmp	4	-0.431406	21.8962	D:\Xumeng Li\论文\pic\11March\Test Paper\Fri Mar 13 13-26-36.bmp	-2.9951e-007 -6.9615e-007 -7.7631e-008 0.058177 0.00022111 0	-3.3648e-007 6.3266e-008 -6.6235e-007 0.0002317 0.062233 0	-1.1151e-006 1.4884e-005 0.0056588 -0.043343	-3.7097e-008 -9.6134e-006 0.27344 -0.27772	-0.0376702	-0.0319746	-0.0262625	-0.0205408	-0.014816	-0.00909496	-0.00338426	0.00230937	0.00797924	0.0136187	0.019221	0.0247794	0.0302874	0.0357381	0.0411249	0.0464412	0.0516802	0.0568352	0.0618995	0.0668665	0.0717294	0.0764817	0.0811165	0.0856272	0.090007	0.0942494	0.0983476	0.102295	0.106085	0.10971	0.113165	0.116442	0.119534	0.122436	0.12514	0.127639	0.129928	0.131998	0.133844	0.135459
D:\Xumeng Li\论文\pic\11March\A101	Thu Mar 12 11-26-04.bmp	0	1.27918	28.5049	D:\Xumeng Li\论文\pic\11March\Test Paper\Fri Mar 13 13-26-36.bmp	-2.9951e-007 -6.9615e-007 -7.7631e-008 0.058177 0.00022111 0	-3.3648e-007 6.3266e-008 -6.6235e-007 0.0002317 0.062233 0			0.860811	0.983758	0.922278	0.922273	0.860775	0.86077	0.860766	0.860761	0.860757	0.860754	0.799258	1.53683	1.53682	1.47536	1.41389	1.41388	1.35242	1.29095	1.22949	1.22948	1.16801	1.10654	1.10654	1.04507	1.04506	1.04506	1.04505	0.983586	0.983581	0.983576	0.922107	0.922103	0.922098	0.983577	0.983572	0.983567	0.983562	0.983556	0.983573	0.983568
D:\Xumeng Li\论文\pic\11March\A101	Thu Mar 12 11-26-04.bmp	1	-0.878494	6.50623	D:\Xumeng Li\论文\pic\11March\Test Paper\Fri Mar 13 13-26-36.bmp	-2.9951e-007 -6.9615e-007 -7.7631e-008 0.058177 0.00022111 0	-3.3648e-007 6.3266e-008 -6.6235e-007 0.0002317 0.062233 0	9.1729e-006 -0.0011611 -0.060215 0.0017705	1.2577e-007 -1.5468e-005 0.24067 -0.27647	-0.0595965	-0.123231	-0.189077	-0.257081	-0.327186	-0.399339	-0.473484	-0.549566	-0.627529	-0.70732	-0.788882	-0.872162	-0.957103	-1.04365	-1.13175	-1.22135	-1.31239	-1.40481	-1.49857	-1.5936	-1.68985	-1.78727	-1.88581	-1.9854	-2.08599	-2.18752	-2.28995	-2.39321	-2.49726	-2.60203	-2.70747	-2.81353	-2.92015	-3.02728	-3.13485	-3.24282	-3.35114	-3.45974	-3.56857	-3.67757
D:\Xumeng Li\论文\pic\11March\A101	Thu Mar 12 11-26-04.bmp	2	0.966661	11.2246	D:\Xumeng Li\论文\pic\11March\Test Paper\Fri Mar 13 13-26-36.bmp	-2.9951e-007 -6.9615e-007 -7.7631e-008 0.058177 0.00022111 0	-3.3648e-007 6.3266e-008 -6.6235e-007 0.0002317 0.062233 0	-6.6216e-008 5.0961e-005 0.26213 -0.51353	9.291e-006 -0.0038397 0.53069 -0.97432	-0.251341	0.0109448	0.273332	0.53582	0.798409	1.0611	1.32388	1.58677	1.84976	2.11284	2.37602	2.6393	2.90268	3.16615	3.42972	3.69339	3.95715	4.22101	4.48496	4.74901	5.01314	5.27738	5.5417	5.80612	6.07064	6.33524	6.59993	6.86472	7.1296	7.39457	7.65962	7.92477	8.19001	8.45533	8.72075	8.98625	9.25184	9.51751	9.78328	10.0491
D:\Xumeng Li\论文\pic\11March\A101	Thu Mar 12 11-26-04.bmp	3	-0.759302	17.3951	D:\Xumeng Li\论文\pic\11March\Test Paper\Fri Mar 13 13-26-36.bmp	-2.9951e-007 -6.9615e-007 -7.7631e-008 0.058177 0.00022111 0	-3.3648e-007 6.3266e-008 -6.6235e-007 0.0002317 0.062233 0	1.2632e-005 -0.0017717 -0.080148 -0.13133	2.2998e-007 -3.6267e-005 0.37863 -0.51701	-0.213236	-0.29861	-0.387376	-0.479458	-0.57478	-0.673267	-0.774842	-0.87943	-0.986955	-1.09734	-1.21051	-1.32639	-1.44491	-1.56598	-1.68954	-1.8155	-1.94379	-2.07434	-2.20706	-2.34189	-2.47875	-2.61756	-2.75824	-2.90073	-3.04494	-3.1908	-3.33823	-3.48716	-3.6375	-3.7892	-3.94216	-4.09632	-4.2516	-4.40791	-4.5652	-4.72337	-4.88236	-5.04209	-5.20249	-5.36347
D:\Xumeng Li\论文\pic\11March\A101	Thu Mar 12 11-26-04.bmp	4	0.467469	25.5554	D:\Xumeng Li\论文\pic\11March\Test Paper\Fri Mar 13 13-26-36.bmp	-2.9951e-007 -6.9615e-007 -7.7631e-008 0.058177 0.00022111 0	-3.3648e-007 6.3266e-008 -6.6235e-007 0.0002317 0.062233 0	1.0883e-005 0.00022898 0.061796 0.13476	7.1434e-008 -1.3248e-005 0.41626 -0.56641	0.196796	0.259355	0.322502	0.386304	0.450824	0.516129	0.582283	0.649353	0.717403	0.786498	0.856704	0.928087	1.00071	1.07464	1.14994	1.22669	1.30493	1.38474	1.46618	1.54933	1.63423	1.72097	1.8096	1.90019	1.9928	2.08751	2.18437	2.28345	2.38482	2.48854	2.59468	2.7033	2.81446	2.92824	3.0447	3.1639	3.28591	3.41079	3.53861	3.66944
D:\Xumeng Li\论文\pic\11March\A101	Thu Mar 12 11-26-04.bmp	5	-0.671715	28.429	D:\Xumeng Li\论文\pic\11March\Test Paper\Fri Mar 13 13-26-36.bmp	-2.9951e-007 -6.9615e-007 -7.7631e-008 0.058177 0.00022111 0	-3.3648e-007 6.3266e-008 -6.6235e-007 0.0002317 0.062233 0	-6.9248e-006 0.00028278 -0.030001 0.23213	-6.3116e-008 -1.1108e-005 0.36076 -0.29842	0.202408	0.173207	0.144489	0.116211	0.0883327	0.0608121	0.0336079	0.00667838	-0.020018	-0.0465227	-0.0728774	-0.0991235	-0.125303	-0.151456	-0.177626	-0.203854	-0.230181	-0.256648	-0.283298	-0.310172	-0.337311	-0.364757	-0.392551	-0.420736	-0.449352	-0.478442	-0.508046	-0.538206	-0.568965	-0.600362	-0.632441	-0.665242	-0.698806	-0.733177	-0.768395	-0.804501	-0.841537	-0.879545	-0.918567	-0.958643
D:\Xumeng Li\论文\pic\11March\A101	Thu Mar 12 11-26-04.bmp	6	-0.0260435	28.4421	D:\Xumeng Li\论文\pic\11March\Test Paper\Fri Mar 13 13-26-36.bmp	-2.9951e-007 -6.9615e-007 -7.7631e-008 0.058177 0.00022111 0	-3.3648e-007 6.3266e-008 -6.6235e-007 0.0002317 0.062233 0	-6.979e-007 0.00015641 -0.0028625 0.03938	2.8388e-008 -9.1886e-006 0.23892 -0.18366	0.0366734	0.0342753	0.0321815	0.030388	0.0288907	0.0276851	0.0267673	0.026133	0.0257781	0.0256982	0.0258893	0.0263472	0.0270677	0.0280465	0.0292795	0.0307626	0.0324915	0.034462	0.0366699	0.0391112	0.0417815	0.0446767	0.0477926	0.051125	0.0546697	0.0584226	0.0623794	0.066536	0.0708882	0.0754318	0.0801625	0.0850763	0.0901689	0.0954362	0.100874	0.106478	0.112244	0.118168	0.124245	0.130473
D:\Xumeng Li\论文\pic\11March\A101	Thu Mar 12 11-27-28.bmp	0	1.07738	31.2716	D:\Xumeng Li\论文\pic\11March\Test Paper\Fri Mar 13 13-26-36.bmp	-2.9951e-007 -6.9615e-007 -7.7631e-008 0.058177 0.00022111 0	-3.3648e-007 6.3266e-008 -6.6235e-007 0.0002317 0.062233 0			0.799567	0.984067	0.984061	0.984056	0.922557	0.984066	0.922546	0.861048	0.861044	0.861038	0.861034	0.92254	0.922536	0.922531	0.922525	0.922521	0.922515	0.92251	0.922504	0.9225	0.984005	0.983999	0.861013	1.66075	1.59921	1.53768	1.47615	1.41462	1.35309	1.23005	1.23004	1.10703	1.10703	1.10702	1.10701	1.10701	1.04549	1.04548	1.04548	1.04547
D:\Xumeng Li\论文\pic\11March\A101	Thu Mar 12 11-27-28.bmp	1	0.738071	15.1407	D:\Xumeng Li\论文\pic\11March\Test Paper\Fri Mar 13 13-26-36.bmp	-2.9951e-007 -6.9615e-007 -7.7631e-008 0.058177 0.00022111 0	-3.3648e-007 6.3266e-008 -6.6235e-007 0.0002317 0.062233 0	2.3297e-005 -0.0014648 0.18223 -0.36171	-1.4065e-007 9.7924e-006 0.26093 -0.32037	-0.180915	-0.00291364	0.172438	0.345279	0.51575	0.68399	0.850139	1.01434	1.17672	1.33744	1.49662	1.65442	1.81096	1.96638	2.12084	2.27446	2.42739	2.57976	2.73173	2.88341	3.03497	3.18653	3.33823	3.49023	3.64264	3.79562	3.94931	4.10384	4.25936	4.416	4.5739	4.73321	4.89406	5.05659	5.22095	5.38727	5.55569	5.72636	5.89941	6.07498
D:\Xumeng Li\论文\pic\11March\A101	Thu Mar 12 11-27-28.bmp	2	-0.90788	24.2152	D:\Xumeng Li\论文\pic\11March\Test Paper\Fri Mar 13 13-26-36.bmp	-2.9951e-007 -6.9615e-007 -7.7631e-008 0.058177 0.00022111 0	-3.3648e-007 6.3266e-008 -6.6235e-007 0.0002317 0.062233 0	-3.0943e-005 0.0019212 -0.1423 0.33105	-1.4169e-005 0.0017115 0.38817 -0.084578	0.190642	0.0538895	-0.0793919	-0.209388	-0.336284	-0.460266	-0.581519	-0.70023	-0.816583	-0.930765	-1.04296	-1.15336	-1.26214	-1.36949	-1.4756	-1.58065	-1.68483	-1.78833	-1.89132	-1.994	-2.09655	-2.19915	-2.302	-2.40527	-2.50916	-2.61385	-2.71952	-2.82636	-2.93456	-3.0443	-3.15577	-3.26915	-3.38463	-3.50239	-3.62262	-3.74551	-3.87124	-4	-4.13197	-4.26734
D:\Xumeng Li\论文\pic\11March\A101	Thu Mar 12 11-27-28.bmp	3	0.440726	31.1791	D:\Xumeng Li\论文\pic\11March\Test Paper\Fri Mar 13 13-26-36.bmp	-2.9951e-007 -6.9615e-007 -7.7631e-008 0.058177 0.00022111 0	-3.3648e-007 6.3266e-008 -6.6235e-007 0.0002317 0.062233 0	-2.2006e-006 0.0011686 -0.0045927 0.047078	-1.3366e-007 -1.5269e-006 0.39604 -0.33708	0.0436518	0.0425495	0.043758	0.0472641	0.0530546	0.0611163	0.0714361	0.0840006	0.0987967	0.115811	0.135031	0.156442	0.180033	0.205789	0.233697	0.263745	0.295918	0.330205	0.36659	0.405062	0.445608	0.488213	0.532865	0.57955	0.628256	0.678969	0.731676	0.786364	0.843019	0.901628	0.962179	1.02466	1.08905	1.15534	1.22353	1.29359	1.36551	1.43927	1.51488	1.5923
D:\Xumeng Li\论文\pic\11March\A101	Thu Mar 12 11-27-28.bmp	4	-0.205096	31.1762	D:\Xumeng Li\论文\pic\11March\Test Paper\Fri Mar 13 13-26-36.bmp	-2.9951e-007 -6.9615e-007 -7.7631e-008 0.058177 0.00022111 0	-3.3648e-007 6.3266e-008 -6.6235e-007 0.0002317 0.062233 0	5.12e-006 -0.0006936 0.020419 -0.16927	6.2124e-008 -2.0927e-005 0.35092 -0.29521	-0.149536	-0.131162	-0.114113	-0.09836	-0.0838711	-0.0706157	-0.0585632	-0.0476829	-0.037944	-0.0293158	-0.0217676	-0.0152687	-0.00978834	-0.00529583	-0.00176044	0.00084855	0.00256186	0.00341022	0.00342433	0.00263492	0.00107271	-0.00123157	-0.00424722	-0.00794351	-0.0122897	-0.0172551	-0.022809	-0.0289207	-0.0355594	-0.0426944	-0.050295	-0.0583305	-0.0667702	-0.0755833	-0.0847391	-0.094207	-0.103956	-0.113956	-0.124175	-0.134584
D:\Xumeng Li\论文\pic\11March\A101	Thu Mar 12 11-28-18.bmp	0	1.21742	27.8242	D:\Xumeng Li\论文\pic\11March\Test Paper\Fri Mar 13 13-26-36.bmp	-2.9951e-007 -6.9615e-007 -7.7631e-008 0.058177 0.00022111 0	-3.3648e-007 6.3266e-008 -6.6235e-007 0.0002317 0.062233 0			1.04506	1.10654	1.10653	1.04507	1.04508	1.04508	0.983609	0.983604	0.922134	0.922131	0.86066	0.860656	0.799185	0.860665	0.860662	0.860657	0.860653	0.922133	0.922128	0.860658	0.860655	0.86065	0.860646	1.29106	1.59857	1.47556	1.47555	1.41405	1.35255	1.29105	1.29104	1.22955	1.22954	1.16804	1.16804	1.10657	1.04508	1.04507	1.04507	1.04506
D:\Xumeng Li\论文\pic\11March\A101	Thu Mar 12 11-28-18.bmp	1	-0.805434	7.39221	D:\Xumeng Li\论文\pic\11March\Test Paper\Fri Mar 13 13-26-36.bmp	-2.9951e-007 -6.9615e-007 -7.7631e-008 0.058177 0.00022111 0	-3.3648e-007 6.3266e-008 -6.6235e-007 0.0002317 0.062233 0	2.9111e-006 -0.00067611 -0.099463 -0.099323	4.7555e-008 -1.1688e-005 0.21373 -0.22384	-0.19946	-0.300931	-0.403719	-0.507808	-0.613178	-0.719814	-0.827697	-0.93681	-1.04714	-1.15866	-1.27135	-1.38521	-1.50021	-1.61634	-1.73357	-1.8519	-1.97129	-2.09174	-2.21323	-2.33574	-2.45926	-2.58376	-2.70922	-2.83564	-2.96299	-3.09125	-3.22042	-3.35046	-3.48137	-3.61312	-3.7457	-3.8791	-4.01328	-4.14824	-4.28396	-4.42042	-4.55761	-4.6955	-4.83407	-4.97332
D:\Xumeng Li\论文\pic\11March\A101	Thu Mar 12 11-28-18.bmp	2	0.774119	14.4544	D:\Xumeng Li\论文\pic\11March\Test Paper\Fri Mar 13 13-26-36.bmp	-2.9951e-007 -6.9615e-007 -7.7631e-008 0.058177 0.00022111 0	-3.3648e-007 6.3266e-008 -6.6235e-007 0.0002317 0.062233 0	2.2368e-005 -0.0012077 0.15511 -0.29199	2.563e-007 -1.6226e-005 0.28468 -0.32486	-0.138059	0.0135895	0.163091	0.31058	0.456191	0.600057	0.742313	0.883093	1.02253	1.16076	1.29792	1.43414	1.56955	1.7043	1.8385	1.97231	2.10585	2.23925	2.37265	2.50619	2.64	2.77421	2.90896	3.04437	3.1806	3.31776	3.456	3.59545	3.73624	3.8785	4.02238	4.168	4.3155	4.46502	4.61668	4.77063	4.92699	5.0859	5.24749	5.41191
D:\Xumeng Li\论文\pic\11March\A101	Thu Mar 12 11-28-18.bmp	3	-0.866239	21.3578	D:\Xumeng Li\论文\pic\11March\Test Paper\Fri Mar 13 13-26-36.bmp	-2.9951e-007 -6.9615e-007 -7.7631e-008 0.058177 0.00022111 0	-3.3648e-007 6.3266e-008 -6.6235e-007 0.0002317 0.062233 0	-4.6137e-005 0.0040685 -0.19689 0.75826	-5.7433e-007 3.2878e-005 0.40949 -0.42259	0.565394	0.380383	0.202956	0.0328356	-0.130255	-0.286593	-0.436455	-0.580117	-0.717857	-0.849952	-0.976677	-1.09831	-1.21513	-1.32741	-1.43543	-1.53946	-1.63979	-1.73668	-1.83042	-1.92129	-2.00955	-2.09549	-2.17938	-2.26151	-2.34213	-2.42155	-2.50002	-2.57783	-2.65525	-2.73257	-2.81005	-2.88798	-2.96663	-3.04627	-3.1272	-3.20967	-3.29397	-3.38038	-3.46917	-3.56062
D:\Xumeng Li\论文\pic\11March\A101	Thu Mar 12 11-28-18.bmp	4	0.618458	27.7627	D:\Xumeng Li\论文\pic\11March\Test Paper\Fri Mar 13 13-26-36.bmp	-2.9951e-007 -6.9615e-007 -7.7631e-008 0.058177 0.00022111 0	-3.3648e-007 6.3266e-008 -6.6235e-007 0.0002317 0.062233 0	1.9362e-005 -0.00054502 0.069374 -0.28731	1.8687e-007 -1.5103e-005 0.36719 -0.31515	-0.218461	-0.150587	-0.0835692	-0.0172935	0.0483569	0.113498	0.178246	0.242718	0.307028	0.371294	0.435632	0.500158	0.564987	0.630237	0.696023	0.762462	0.829669	0.897762	0.966855	1.03707	1.10851	1.1813	1.25556	1.3314	1.40894	1.48829	1.56958	1.65291	1.7384	1.82617	1.91634	2.00902	2.10432	2.20237	2.30328	2.40716	2.51414	2.62432	2.73783	2.85478
D:\Xumeng Li\论文\pic\11March\A101	Thu Mar 12 11-28-18.bmp	5	-0.150028	27.7462	D:\Xumeng Li\论文\pic\11March\Test Paper\Fri Mar 13 13-26-36.bmp	-2.9951e-007 -6.9615e-007 -7.7631e-008 0.058177 0.00022111 0	-3.3648e-007 6.3266e-008 -6.6235e-007 0.0002317 0.062233 0	2.605e-006 -0.00031532 0.014696 -0.057545	-4.5754e-009 -9.1161e-006 0.33221 -0.27223	-0.0431623	-0.0293945	-0.0162261	-0.0036415	0.00837501	0.019839	0.0307662	0.0411721	0.0510724	0.0604827	0.0694186	0.0778959	0.0859301	0.0935368	0.100732	0.10753	0.113948	0.120002	0.125705	0.131076	0.136128	0.140878	0.145341	0.149532	0.153469	0.157165	0.160637	0.1639	0.166971	0.169864	0.172595	0.175181	0.177635	0.179975	0.182216	0.184373	0.186462	0.188499	0.190499	0.192478
D:\Xumeng Li\论文\pic\11March\A101	Thu Mar 12 11-29-15.bmp	0	1.12827	18.7892	D:\Xumeng Li\论文\pic\11March\Test Paper\Fri Mar 13 13-26-36.bmp	-2.9951e-007 -6.9615e-007 -7.7631e-008 0.058177 0.00022111 0	-3.3648e-007 6.3266e-008 -6.6235e-007 0.0002317 0.062233 0			0.553305	1.29096	1.29095	1.16803	1.10654	1.10653	1.10655	1.78298	1.72148	1.66001	1.66	1.5985	1.53703	1.47556	1.41406	1.41405	1.41405	1.35258	1.29108	1.29107	1.16811	1.16811	1.1681	1.1681	1.1681	1.1066	1.1066	1.10659	1.10659	1.10659	1.04509	1.04509	1.04509	1.04508	0.983616	0.922127	0.922124	0.922121	0.922118	0.922115
D:\Xumeng Li\论文\pic\11March\A101	Thu Mar 12 11-29-15.bmp	1	0.658393	10.0526	D:\Xumeng Li\论文\pic\11March\Test Paper\Fri Mar 13 13-26-36.bmp	-2.9951e-007 -6.9615e-007 -7.7631e-008 0.058177 0.00022111 0	-3.3648e-007 6.3266e-008 -6.6235e-007 0.0002317 0.062233 0	2.4781e-005 -0.0023292 0.13436 -0.37816	4.038e-007 -4.606e-005 0.19771 -0.29817	-0.246108	-0.118563	0.00462001	0.123591	0.238499	0.349491	0.456718	0.560326	0.660466	0.757286	0.850934	0.941559	1.02931	1.11434	1.19678	1.27681	1.35455	1.43016	1.50379	1.57558	1.64569	1.71427	1.78145	1.8474	1.91226	1.97618	2.0393	2.10179	2.16377	2.22541	2.28685	2.34825	2.40974	2.47148	2.53362	2.5963	2.65968	2.7239	2.78911	2.85546
D:\Xumeng Li\论文\pic\11March\A101	Thu Mar 12 11-29-15.bmp	2	-0.715328	17.517	D:\Xumeng Li\论文\pic\11March\Test Paper\Fri Mar 13 13-26-36.bmp	-2.9951e-007 -6.9615e-007 -7.7631e-008 0.058177 0.00022111 0	-3.3648e-007 6.3266e-008 -6.6235e-007 0.0002317 0.062233 0	-1.3263e-005 0.00047382 -0.060409 0.050256	1.6645e-008 -2.7373e-005 0.34798 -0.39336	-0.00969243	-0.0687729	-0.127065	-0.184648	-0.241602	-0.298006	-0.35394	-0.409483	-0.464715	-0.519716	-0.574565	-0.629342	-0.684126	-0.738997	-0.794035	-0.849318	-0.904928	-0.960942	-1.01744	-1.07451	-1.13221	-1.19064	-1.24988	-1.31	-1.37107	-1.4332	-1.49644	-1.56088	-1.62661	-1.69369	-1.76221	-1.83226	-1.9039	-1.97722	-2.0523	-2.12922	-2.20805	-2.28888	-2.37179	-2.45685
D:\Xumeng Li\论文\pic\11March\A101	Thu Mar 12 11-29-15.bmp	3	0.640465	18.7161	D:\Xumeng Li\论文\pic\11March\Test Paper\Fri Mar 13 13-26-36.bmp	-2.9951e-007 -6.9615e-007 -7.7631e-008 0.058177 0.00022111 0	-3.3648e-007 6.3266e-008 -6.6235e-007 0.0002317 0.062233 0	-1.11e-006 0.00050796 0.036686 -0.13484	1.7854e-008 -1.1593e-005 0.3088 -0.37352	-0.0976457	-0.0594436	-0.0202389	0.0199618	0.0611517	0.103324	0.146473	0.190591	0.235671	0.281708	0.328693	0.376622	0.425486	0.47528	0.525996	0.577629	0.630171	0.683615	0.737956	0.793186	0.849299	0.906287	0.964145	1.02287	1.08244	1.14287	1.20414	1.26624	1.32918	1.39294	1.45751	1.52289	1.58908	1.65606	1.72383	1.79239	1.86172	1.93182	2.00268	2.0743
D:\Xumeng Li\论文\pic\11March\A101	Thu Mar 12 11-29-15.bmp	4	-0.250955	18.7003	D:\Xumeng Li\论文\pic\11March\Test Paper\Fri Mar 13 13-26-36.bmp	-2.9951e-007 -6.9615e-007 -7.7631e-008 0.058177 0.00022111 0	-3.3648e-007 6.3266e-008 -6.6235e-007 0.0002317 0.062233 0	1.3103e-006 -0.00021932 0.004511 0.0073931	-4.8674e-008 3.9993e-006 0.18413 -0.24164	0.0116861	0.0155483	0.0189876	0.0220118	0.0246288	0.0268465	0.0286727	0.0301153	0.0311822	0.0318812	0.0322201	0.0322069	0.0318494	0.0311555	0.030133	0.0287898	0.0271337	0.0251726	0.0229144	0.0203669	0.0175381	0.0144356	0.0110675	0.00744161	0.00356572	-0.000552258	-0.00490448	-0.00948307	-0.0142802	-0.0192879	-0.0244985	-0.0299039	-0.0354965	-0.0412682	-0.0472113	-0.0533179	-0.0595801	-0.06599	-0.0725398	-0.0792217
[truncated: 160 more columns]
