# Supplementary material for: A technique system for the measurement, reconstruction and character extraction of rice plant architecture
Source: PLoS One. 2017 May 30;12(5):e0177205. doi: 10.1371/journal.pone.0177205 (PMC5448746; doi:10.1371/journal.pone.0177205)
Supplement: S2 Data — There four type file in the zip file, SystemData is parameters of paratus, SSP_LCAA correspond to the special position of stem, leafvein correspond to data of leaf midrib curves, leafshape correspond to the data of leaf shape. 101: correspond to neighbor 8 hills of Sample S1 (NSICRc222), 1: correspond to neighbor 8 hills of Sample S2 (NSICRc124H). (ZIP) [file pone.0177205.s008.zip › leafveinA102.xls]

## Sheet: Sheet1
Directory	ImageFile	LeafNo(0:Stem)	NodeX	NodeY	CaliberatedImage	CaliberatedEquationX	CaliberatedEquationY	Xdata9	Xdata10	Xdata11	Xdata12	Xdata13	Xdata14	Xdata15	Xdata16	Xdata17	Xdata18	Xdata19	Xdata20	Xdata21	Xdata22	Xdata23	Xdata24	Xdata25	Xdata26	Xdata27	Xdata28	Xdata29	Xdata30	Xdata31	Xdata32	Xdata33	Xdata34	Xdata35	Xdata36	Xdata37	Xdata38	Xdata39	Xdata40	Xdata41	Xdata42	Xdata43	Xdata44	Xdata45	Xdata46	Xdata47	Xdata48	Xdata49	Xdata50
D:\Xumeng Li\论文\pic\11March\A102	Wed Mar 11 13-24-32.bmp	0	1.2749	28.9585	D:\Xumeng Li\论文\pic\11March\Test Paper\Fri Mar 13 13-26-36.bmp	-2.9951e-007 -6.9615e-007 -7.7631e-008 0.058177 0.00022111 0	-3.3648e-007 6.3266e-008 -6.6235e-007 0.0002317 0.062233 0			0.430197	1.29042	1.29041	1.2904	1.22894	1.22893	1.22892	1.22892	1.22891	1.2289	1.10601	1.106	1.106	1.10599	1.10598	1.04455	1.04454	0.983083	0.983078	0.983072	1.0445	1.10592	0.983057	0.860152	0.798717	0.798713	0.798708	0.798704	1.72	1.65858	1.59716	1.59715	1.53573	1.53572	1.5972	1.53577	1.53577	1.35145	1.22861	1.22861
D:\Xumeng Li\论文\pic\11March\A102	Wed Mar 11 13-24-32.bmp	1	-0.868268	13.7442	D:\Xumeng Li\论文\pic\11March\Test Paper\Fri Mar 13 13-26-36.bmp	-2.9951e-007 -6.9615e-007 -7.7631e-008 0.058177 0.00022111 0	-3.3648e-007 6.3266e-008 -6.6235e-007 0.0002317 0.062233 0	-2.2028e-005 0.0017276 -0.13174 0.37021	-2.7046e-008 -1.1648e-005 0.28989 -0.31262	0.240182	0.113473	-0.0100451	-0.130504	-0.248037	-0.362775	-0.474851	-0.584398	-0.691546	-0.796428	-0.899177	-0.999925	-1.0988	-1.19594	-1.29148	-1.38555	-1.47827	-1.56978	-1.66022	-1.74972	-1.8384	-1.9264	-2.01386	-2.1009	-2.18766	-2.27426	-2.36085	-2.44755	-2.53449	-2.62182	-2.70965	-2.79813	-2.88737	-2.97753	-3.06872	-3.16109	-3.25476	-3.34986	-3.44653	-3.54489
D:\Xumeng Li\论文\pic\11March\A102	Wed Mar 11 13-24-32.bmp	2	0.610612	21.8848	D:\Xumeng Li\论文\pic\11March\Test Paper\Fri Mar 13 13-26-36.bmp	-2.9951e-007 -6.9615e-007 -7.7631e-008 0.058177 0.00022111 0	-3.3648e-007 6.3266e-008 -6.6235e-007 0.0002317 0.062233 0	2.0742e-007 0.00050843 0.050036 0.21925	1.1223e-007 -4.3166e-005 0.46369 -1.3549	0.269794	0.321356	0.373939	0.427542	0.482166	0.537814	0.594486	0.652184	0.710908	0.770661	0.831442	0.893255	0.956099	1.01998	1.08489	1.15083	1.21782	1.28584	1.3549	1.425	1.49615	1.56833	1.64156	1.71584	1.79116	1.86753	1.94495	2.02342	2.10294	2.18352	2.26515	2.34783	2.43157	2.51637	2.60223	2.68915	2.77713	2.86618	2.95628	3.04746
D:\Xumeng Li\论文\pic\11March\A102	Wed Mar 11 13-24-32.bmp	3	-0.625688	28.8659	D:\Xumeng Li\论文\pic\11March\Test Paper\Fri Mar 13 13-26-36.bmp	-2.9951e-007 -6.9615e-007 -7.7631e-008 0.058177 0.00022111 0	-3.3648e-007 6.3266e-008 -6.6235e-007 0.0002317 0.062233 0	3.3264e-006 -0.00096702 0.0043644 -0.055464	5.0519e-008 -2.267e-005 0.4248 -0.36694	-0.052063	-0.0505764	-0.050984	-0.0532657	-0.0574016	-0.0633718	-0.0711563	-0.0807351	-0.0920883	-0.105196	-0.120038	-0.136595	-0.154846	-0.174771	-0.196352	-0.219567	-0.244397	-0.270821	-0.29882	-0.328374	-0.359463	-0.392067	-0.426166	-0.46174	-0.498769	-0.537233	-0.577112	-0.618386	-0.661036	-0.70504	-0.75038	-0.797036	-0.844986	-0.894213	-0.944694	-0.996411	-1.04934	-1.10347	-1.15878	-1.21524
D:\Xumeng Li\论文\pic\11March\A102	Wed Mar 11 13-24-32.bmp	4	0.142471	28.8737	D:\Xumeng Li\论文\pic\11March\Test Paper\Fri Mar 13 13-26-36.bmp	-2.9951e-007 -6.9615e-007 -7.7631e-008 0.058177 0.00022111 0	-3.3648e-007 6.3266e-008 -6.6235e-007 0.0002317 0.062233 0	-3.5728e-006 0.00050197 -0.015769 0.074699	-1.0722e-007 2.4571e-006 0.37659 -0.4289	0.0594285	0.0451408	0.0318141	0.0194271	0.0079582	-0.00261391	-0.0123107	-0.0211536	-0.0291641	-0.0363636	-0.0427735	-0.0484153	-0.0533104	-0.0574803	-0.0609463	-0.06373	-0.0658527	-0.0673359	-0.0682011	-0.0684696	-0.068163	-0.0673025	-0.0659098	-0.0640062	-0.0616131	-0.058752	-0.0554444	-0.0517116	-0.0475752	-0.0430564	-0.0381769	-0.0329579	-0.0274211	-0.0215877	-0.0154792	-0.00911709	-0.00252279	0.00428227	0.0112767	0.0184389
D:\Xumeng Li\论文\pic\11March\A102	Wed Mar 11 13-25-51.bmp	0	1.32708	28.0182	D:\Xumeng Li\论文\pic\11March\Test Paper\Fri Mar 13 13-26-36.bmp	-2.9951e-007 -6.9615e-007 -7.7631e-008 0.058177 0.00022111 0	-3.3648e-007 6.3266e-008 -6.6235e-007 0.0002317 0.062233 0			1.04136	1.16387	1.10262	1.04137	1.04136	1.10263	1.04138	1.10264	0.98012	1.04138	0.980131	0.918879	0.980143	1.04141	0.918884	0.85763	0.857626	0.918891	0.918886	0.918881	0.918896	0.918892	0.918887	0.980152	0.980148	0.980142	1.04141	1.0414	1.0414	1.10266	1.10266	0.857655	0.85765	0.918916	0.918911	1.59296	1.5317	1.47041	1.4704	1.40914
D:\Xumeng Li\论文\pic\11March\A102	Wed Mar 11 13-25-51.bmp	1	-0.802622	5.04287	D:\Xumeng Li\论文\pic\11March\Test Paper\Fri Mar 13 13-26-36.bmp	-2.9951e-007 -6.9615e-007 -7.7631e-008 0.058177 0.00022111 0	-3.3648e-007 6.3266e-008 -6.6235e-007 0.0002317 0.062233 0	1.022e-006 -0.00072745 -0.06916 -0.34188	1.3989e-007 -6.0885e-005 0.19105 -0.28009	-0.411771	-0.483106	-0.555885	-0.630099	-0.705744	-0.782814	-0.861301	-0.9412	-1.02251	-1.10521	-1.18931	-1.2748	-1.36166	-1.4499	-1.53952	-1.63049	-1.72282	-1.8165	-1.91153	-2.0079	-2.10559	-2.20462	-2.30496	-2.40662	-2.50958	-2.61385	-2.71941	-2.82626	-2.9344	-3.04381	-3.15449	-3.26644	-3.37964	-3.4941	-3.60981	-3.72675	-3.84493	-3.96434	-4.08497	-4.20681
D:\Xumeng Li\论文\pic\11March\A102	Wed Mar 11 13-25-51.bmp	2	0.986646	12.4109	D:\Xumeng Li\论文\pic\11March\Test Paper\Fri Mar 13 13-26-36.bmp	-2.9951e-007 -6.9615e-007 -7.7631e-008 0.058177 0.00022111 0	-3.3648e-007 6.3266e-008 -6.6235e-007 0.0002317 0.062233 0	-3.4981e-007 0.00024561 0.20431 -0.49375	5.1837e-006 -0.0036603 0.53138 -0.88341	-0.289194	-0.0841467	0.121387	0.327406	0.533908	0.74089	0.948351	1.15629	1.3647	1.57359	1.78294	1.99276	2.20305	2.4138	2.62502	2.83669	3.04883	3.26141	3.47445	3.68795	3.90189	4.11628	4.33111	4.54639	4.7621	4.97826	5.19485	5.41188	5.62934	5.84723	6.06555	6.28429	6.50346	6.72305	6.94306	7.16349	7.38434	7.6056	7.82726	8.04934
D:\Xumeng Li\论文\pic\11March\A102	Wed Mar 11 13-25-51.bmp	3	-0.679746	18.5544	D:\Xumeng Li\论文\pic\11March\Test Paper\Fri Mar 13 13-26-36.bmp	-2.9951e-007 -6.9615e-007 -7.7631e-008 0.058177 0.00022111 0	-3.3648e-007 6.3266e-008 -6.6235e-007 0.0002317 0.062233 0	-5.7951e-006 -0.00033882 -0.066017 -0.10775	-2.0347e-007 -5.892e-005 0.48383 -0.77324	-0.174109	-0.241183	-0.309004	-0.377607	-0.447026	-0.517297	-0.588454	-0.660533	-0.733567	-0.807592	-0.882642	-0.958752	-1.03596	-1.11429	-1.19379	-1.27449	-1.35642	-1.43962	-1.52413	-1.60997	-1.69719	-1.78581	-1.87588	-1.96742	-2.06048	-2.15508	-2.25126	-2.34906	-2.44852	-2.54965	-2.65251	-2.75713	-2.86353	-2.97176	-3.08185	-3.19383	-3.30775	-3.42363	-3.5415	-3.66141
D:\Xumeng Li\论文\pic\11March\A102	Wed Mar 11 13-25-51.bmp	4	-0.345535	27.9882	D:\Xumeng Li\论文\pic\11March\Test Paper\Fri Mar 13 13-26-36.bmp	-2.9951e-007 -6.9615e-007 -7.7631e-008 0.058177 0.00022111 0	-3.3648e-007 6.3266e-008 -6.6235e-007 0.0002317 0.062233 0	-1.438e-007 1.0879e-005 0.0083028 -0.13541	1.7456e-007 -5.0621e-005 0.46366 -0.42993	-0.127099	-0.118765	-0.110411	-0.102037	-0.0936451	-0.0852357	-0.0768098	-0.0683681	-0.0599116	-0.0514411	-0.0429575	-0.0344616	-0.0259543	-0.0174364	-0.0089089	-0.000372552	0.00817175	0.0167231	0.0252808	0.0338437	0.0424112	0.0509823	0.0595562	0.0681321	0.0767089	0.085286	0.0938623	0.102437	0.11101	0.119579	0.128144	0.136704	0.145258	0.153806	0.162346	0.170877	0.179399	0.187911	0.196412	0.204901
D:\Xumeng Li\论文\pic\11March\A102	Wed Mar 11 13-25-51.bmp	5	0.420361	28.0402	D:\Xumeng Li\论文\pic\11March\Test Paper\Fri Mar 13 13-26-36.bmp	-2.9951e-007 -6.9615e-007 -7.7631e-008 0.058177 0.00022111 0	-3.3648e-007 6.3266e-008 -6.6235e-007 0.0002317 0.062233 0	-3.0691e-006 0.00067764 0.034966 -0.13167	-2.9833e-008 -1.175e-005 0.46549 -0.43014	-0.0960277	-0.0590499	-0.0207536	0.0188428	0.0597208	0.101862	0.145248	0.18986	0.235681	0.282691	0.330872	0.380206	0.430674	0.482258	0.534939	0.5887	0.643521	0.699384	0.756272	0.814164	0.873044	0.932892	0.993691	1.05542	1.11806	1.1816	1.24602	1.31129	1.3774	1.44434	1.51208	1.5806	1.64988	1.71992	1.79068	1.86216	1.93433	2.00717	2.08066	2.1548
D:\Xumeng Li\论文\pic\11March\A102	Wed Mar 11 13-27-25.bmp	0	1.3436	29.3646	D:\Xumeng Li\论文\pic\11March\Test Paper\Fri Mar 13 13-26-36.bmp	-2.9951e-007 -6.9615e-007 -7.7631e-008 0.058177 0.00022111 0	-3.3648e-007 6.3266e-008 -6.6235e-007 0.0002317 0.062233 0			1.2898	1.53544	1.41259	1.35118	1.35118	1.35117	1.35116	1.28975	1.28975	1.22831	1.2283	1.2283	1.22829	1.10546	1.10545	1.10545	1.10544	0.982608	1.044	0.982576	0.982571	0.982565	0.98256	0.982555	0.982529	0.982524	0.982519	0.982514	0.921092	0.921087	0.921083	0.982473	0.982467	0.982461	1.71952	1.65808	1.65807	1.65803	1.53517	1.53516
D:\Xumeng Li\论文\pic\11March\A102	Wed Mar 11 13-27-25.bmp	1	1.13306	7.15127	D:\Xumeng Li\论文\pic\11March\Test Paper\Fri Mar 13 13-26-36.bmp	-2.9951e-007 -6.9615e-007 -7.7631e-008 0.058177 0.00022111 0	-3.3648e-007 6.3266e-008 -6.6235e-007 0.0002317 0.062233 0	-8.808e-008 -7.0486e-005 0.22629 -0.6191	-4.3607e-006 -0.00094736 0.27974 -0.68	-0.392876	-0.166797	0.0591401	0.284935	0.510586	0.736094	0.961457	1.18668	1.41175	1.63668	1.86146	2.0861	2.31058	2.53492	2.75911	2.98316	3.20705	3.43079	3.65439	3.87783	4.10112	4.32426	4.54724	4.77007	4.99275	5.21528	5.43765	5.65986	5.88192	6.10382	6.32557	6.54716	6.76859	6.98986	7.21097	7.43193	7.65272	7.87335	8.09383	8.31414
D:\Xumeng Li\论文\pic\11March\A102	Wed Mar 11 13-27-25.bmp	2	0.609174	13.4649	D:\Xumeng Li\论文\pic\11March\Test Paper\Fri Mar 13 13-26-36.bmp	-2.9951e-007 -6.9615e-007 -7.7631e-008 0.058177 0.00022111 0	-3.3648e-007 6.3266e-008 -6.6235e-007 0.0002317 0.062233 0	2.9684e-005 -0.0026356 0.15833 -0.50033	-1.6867e-006 0.0001483 0.2763 -0.43795	-0.344611	-0.193983	-0.0482694	0.0927068	0.229124	0.361161	0.488995	0.612805	0.732769	0.849064	0.961869	1.07136	1.17772	1.28112	1.38175	1.47978	1.57538	1.66874	1.76004	1.84944	1.93714	2.02331	2.10813	2.19177	2.27441	2.35624	2.43742	2.51814	2.59858	2.67891	2.75932	2.83997	2.92105	3.00274	3.08521	3.16864	3.25322	3.33911	3.4265	3.51557
D:\Xumeng Li\论文\pic\11March\A102	Wed Mar 11 13-27-25.bmp	3	-0.78079	19.5545	D:\Xumeng Li\论文\pic\11March\Test Paper\Fri Mar 13 13-26-36.bmp	-2.9951e-007 -6.9615e-007 -7.7631e-008 0.058177 0.00022111 0	-3.3648e-007 6.3266e-008 -6.6235e-007 0.0002317 0.062233 0	7.9634e-006 -0.00051264 -0.057109 -0.15391	-3.801e-007 5.5815e-006 0.48913 -0.64491	-0.211527	-0.270119	-0.329639	-0.390042	-0.451279	-0.513303	-0.576065	-0.639518	-0.703614	-0.768305	-0.833543	-0.899282	-0.965472	-1.03207	-1.09902	-1.16628	-1.2338	-1.30153	-1.36943	-1.43744	-1.50553	-1.57364	-1.64172	-1.70973	-1.77761	-1.84533	-1.91283	-1.98007	-2.04699	-2.11355	-2.17971	-2.2454	-2.3106	-2.37524	-2.43929	-2.50268	-2.56539	-2.62735	-2.68852	-2.74885
D:\Xumeng Li\论文\pic\11March\A102	Wed Mar 11 13-27-25.bmp	4	-0.168354	29.2105	D:\Xumeng Li\论文\pic\11March\Test Paper\Fri Mar 13 13-26-36.bmp	-2.9951e-007 -6.9615e-007 -7.7631e-008 0.058177 0.00022111 0	-3.3648e-007 6.3266e-008 -6.6235e-007 0.0002317 0.062233 0	4.3627e-006 -0.00065667 0.03411 -0.06759	-2.9276e-007 2.6376e-005 0.44592 -0.38182	-0.034132	-0.00196115	0.0289487	0.0586237	0.0870902	0.114374	0.140502	0.165499	0.189393	0.212209	0.233973	0.254712	0.274452	0.293219	0.311038	0.327938	0.343942	0.359078	0.373373	0.386851	0.399539	0.411464	0.422651	0.433127	0.442918	0.452049	0.460549	0.468441	0.475753	0.482511	0.488741	0.494469	0.499721	0.504524	0.508903	0.512886	0.516497	0.519763	0.522711	0.525366
D:\Xumeng Li\论文\pic\11March\A102	Wed Mar 11 13-27-25.bmp	5	0.752753	29.1661	D:\Xumeng Li\论文\pic\11March\Test Paper\Fri Mar 13 13-26-36.bmp	-2.9951e-007 -6.9615e-007 -7.7631e-008 0.058177 0.00022111 0	-3.3648e-007 6.3266e-008 -6.6235e-007 0.0002317 0.062233 0	-4.6305e-006 0.00078044 0.047012 -0.055096	3.0485e-007 -7.4434e-005 0.4468 -0.44674	-0.00730874	0.042012	0.092838	0.145142	0.198895	0.25407	0.31064	0.368576	0.42785	0.488435	0.550304	0.613427	0.677778	0.743329	0.810052	0.877919	0.946902	1.01697	1.08811	1.16027	1.23344	1.30759	1.38269	1.45871	1.53562	1.6134	1.69202	1.77145	1.85166	1.93263	2.01433	2.09672	2.17979	2.2635	2.34782	2.43274	2.51821	2.60422	2.69074	2.77773
D:\Xumeng Li\论文\pic\11March\A102	Wed Mar 11 13-29-02.bmp	0	1.10555	17.4609	D:\Xumeng Li\论文\pic\11March\Test Paper\Fri Mar 13 13-26-36.bmp	-2.9951e-007 -6.9615e-007 -7.7631e-008 0.058177 0.00022111 0	-3.3648e-007 6.3266e-008 -6.6235e-007 0.0002317 0.062233 0			1.16586	1.34993	1.28858	1.28857	1.22722	1.22722	1.16587	1.04316	1.04316	1.04316	0.981801	0.981798	0.981795	0.92044	0.920437	0.981786	0.981783	1.04315	0.920426	0.859071	0.859068	0.859084	0.859081	0.859078	0.859076	0.859072	0.920442	0.920439	0.859083	0.920453	1.59564	1.53424	1.4115	1.4115	1.35011	1.28872	1.28869	1.28869	1.28868	1.16595
D:\Xumeng Li\论文\pic\11March\A102	Wed Mar 11 13-29-02.bmp	1	-0.763678	12.2892	D:\Xumeng Li\论文\pic\11March\Test Paper\Fri Mar 13 13-26-36.bmp	-2.9951e-007 -6.9615e-007 -7.7631e-008 0.058177 0.00022111 0	-3.3648e-007 6.3266e-008 -6.6235e-007 0.0002317 0.062233 0	-2.2147e-006 -0.0002764 -0.091433 -0.00045038	2.4186e-008 -3.2002e-005 0.29179 -0.3605	-0.0921624	-0.184441	-0.277298	-0.370748	-0.464804	-0.55948	-0.654788	-0.750741	-0.847354	-0.944639	-1.04261	-1.14128	-1.24066	-1.34077	-1.44162	-1.54322	-1.64558	-1.74872	-1.85266	-1.9574	-2.06296	-2.16935	-2.27658	-2.38468	-2.49364	-2.60349	-2.71424	-2.8259	-2.93849	-3.05201	-3.16649	-3.28193	-3.39834	-3.51575	-3.63417	-3.7536	-3.87406	-3.99557	-4.11813	-4.24177
D:\Xumeng Li\论文\pic\11March\A102	Wed Mar 11 13-29-02.bmp	2	-0.199389	17.3901	D:\Xumeng Li\论文\pic\11March\Test Paper\Fri Mar 13 13-26-36.bmp	-2.9951e-007 -6.9615e-007 -7.7631e-008 0.058177 0.00022111 0	-3.3648e-007 6.3266e-008 -6.6235e-007 0.0002317 0.062233 0	3.815e-006 -0.00051727 -0.011484 -0.075587	-3.5259e-007 3.6864e-005 0.45821 -0.3944	-0.0875848	-0.100594	-0.114592	-0.129556	-0.145463	-0.16229	-0.180015	-0.198613	-0.218063	-0.238342	-0.259426	-0.281293	-0.30392	-0.327284	-0.351362	-0.376131	-0.401568	-0.427651	-0.454357	-0.481662	-0.509543	-0.537979	-0.566946	-0.59642	-0.62638	-0.656803	-0.687664	-0.718942	-0.750614	-0.782657	-0.815047	-0.847763	-0.88078	-0.914077	-0.94763	-0.981416	-1.01541	-1.0496	-1.08395	-1.11844
D:\Xumeng Li\论文\pic\11March\A102	Wed Mar 11 13-29-02.bmp	3	0.629019	17.4286	D:\Xumeng Li\论文\pic\11March\Test Paper\Fri Mar 13 13-26-36.bmp	-2.9951e-007 -6.9615e-007 -7.7631e-008 0.058177 0.00022111 0	-3.3648e-007 6.3266e-008 -6.6235e-007 0.0002317 0.062233 0	-3.3734e-006 0.00051518 0.0011462 -0.027819	-1.6289e-007 8.5338e-006 0.38299 -0.32405	-0.0261606	-0.0234925	-0.0198345	-0.0152069	-0.00962989	-0.00312373	0.00429134	0.0125951	0.0217673	0.0317877	0.042636	0.054292	0.0667355	0.0799463	0.093904	0.108588	0.123979	0.140057	0.1568	0.174189	0.192204	0.210824	0.230029	0.249798	0.270113	0.290952	0.312294	0.334121	0.356411	0.379145	0.402302	0.425862	0.449804	0.474109	0.498756	0.523725	0.548996	0.574548	0.600361	0.626415
D:\Xumeng Li\论文\pic\11March\A102	Wed Mar 11 13-30-01.bmp	0	1.67255	25.7038	D:\Xumeng Li\论文\pic\11March\Test Paper\Fri Mar 13 13-26-36.bmp	-2.9951e-007 -6.9615e-007 -7.7631e-008 0.058177 0.00022111 0	-3.3648e-007 6.3266e-008 -6.6235e-007 0.0002317 0.062233 0			1.0448	1.47505	1.4136	1.35215	1.35214	1.29069	1.22924	1.22923	1.22925	1.22925	1.16779	1.16778	1.16778	1.10632	1.10632	1.10631	1.10631	1.53665	2.02854	1.96704	1.90558	1.84409	1.84408	1.84407	1.78257	1.78256	1.72107	1.72106	1.72105	1.65956	1.53666	1.47517	1.47516	1.47515	1.47515	1.41366	1.41366	1.41365	1.35219	1.35219
D:\Xumeng Li\论文\pic\11March\A102	Wed Mar 11 13-30-01.bmp	1	-1.25164	6.46451	D:\Xumeng Li\论文\pic\11March\Test Paper\Fri Mar 13 13-26-36.bmp	-2.9951e-007 -6.9615e-007 -7.7631e-008 0.058177 0.00022111 0	-3.3648e-007 6.3266e-008 -6.6235e-007 0.0002317 0.062233 0	8.4728e-006 -0.0011277 -0.071277 -0.068635	7.8342e-007 -0.00011414 0.23067 -0.24489	-0.141031	-0.215632	-0.292387	-0.371245	-0.452155	-0.535067	-0.619928	-0.70669	-0.7953	-0.885708	-0.977863	-1.07171	-1.16721	-1.2643	-1.36294	-1.46307	-1.56464	-1.6676	-1.7719	-1.87749	-1.98432	-2.09234	-2.20149	-2.31173	-2.42301	-2.53527	-2.64847	-2.76254	-2.87745	-2.99314	-3.10956	-3.22666	-3.34439	-3.4627	-3.58154	-3.70085	-3.82058	-3.94069	-4.06113	-4.18183
D:\Xumeng Li\论文\pic\11March\A102	Wed Mar 11 13-30-01.bmp	2	0.948867	11.922	D:\Xumeng Li\论文\pic\11March\Test Paper\Fri Mar 13 13-26-36.bmp	-2.9951e-007 -6.9615e-007 -7.7631e-008 0.058177 0.00022111 0	-3.3648e-007 6.3266e-008 -6.6235e-007 0.0002317 0.062233 0	-4.5577e-007 0.00014548 0.25027 -0.39641	1.59e-005 -0.005061 0.60215 -0.94488	-0.146001	0.1047	0.355686	0.606955	0.858504	1.11033	1.36243	1.6148	1.86745	2.12035	2.37353	2.62696	2.88065	3.1346	3.38879	3.64324	3.89794	4.15288	4.40806	4.66348	4.91914	5.17503	5.43115	5.6875	5.94408	6.20088	6.45789	6.71513	6.97258	7.23024	7.48811	7.74618	8.00446	8.26294	8.52162	8.78049	9.03956	9.29881	9.55826	9.81788
D:\Xumeng Li\论文\pic\11March\A102	Wed Mar 11 13-30-01.bmp	3	-0.730606	21.4655	D:\Xumeng Li\论文\pic\11March\Test Paper\Fri Mar 13 13-26-36.bmp	-2.9951e-007 -6.9615e-007 -7.7631e-008 0.058177 0.00022111 0	-3.3648e-007 6.3266e-008 -6.6235e-007 0.0002317 0.062233 0	1.6871e-005 -0.0017019 -0.034499 -0.27455	4.1015e-007 -5.6894e-005 0.47856 -0.70376	-0.310731	-0.350218	-0.392906	-0.438695	-0.487482	-0.539167	-0.593649	-0.650826	-0.710596	-0.77286	-0.837515	-0.904461	-0.973596	-1.04482	-1.11803	-1.19312	-1.27	-1.34856	-1.42871	-1.51033	-1.59334	-1.67762	-1.76308	-1.84961	-1.93712	-2.0255	-2.11466	-2.20448	-2.29488	-2.38574	-2.47697	-2.56846	-2.66013	-2.75185	-2.84354	-2.93508	-3.02639	-3.11735	-3.20788	-3.29786
D:\Xumeng Li\论文\pic\11March\A102	Wed Mar 11 13-30-01.bmp	4	-0.260785	25.6401	D:\Xumeng Li\论文\pic\11March\Test Paper\Fri Mar 13 13-26-36.bmp	-2.9951e-007 -6.9615e-007 -7.7631e-008 0.058177 0.00022111 0	-3.3648e-007 6.3266e-008 -6.6235e-007 0.0002317 0.062233 0	3.2714e-006 -0.00058581 0.011588 -0.052175	1.8483e-007 -5.2324e-005 0.48624 -0.49216	-0.0411689	-0.031315	-0.0225935	-0.0149848	-0.00846916	-0.003027	0.00136131	0.0047154	0.0070549	0.00839943	0.00876863	0.00818212	0.00665953	0.00422049	0.000884627	-0.00332843	-0.00839905	-0.0143076	-0.0210345	-0.02856	-0.0368646	-0.0459286	-0.0557324	-0.0662564	-0.0774809	-0.0893863	-0.101953	-0.115161	-0.128992	-0.143425	-0.15844	-0.174019	-0.190141	-0.206787	-0.223937	-0.241572	-0.259672	-0.278218	-0.297189	-0.316566
D:\Xumeng Li\论文\pic\11March\A102	Wed Mar 11 13-30-01.bmp	5	0.630491	25.6685	D:\Xumeng Li\论文\pic\11March\Test Paper\Fri Mar 13 13-26-36.bmp	-2.9951e-007 -6.9615e-007 -7.7631e-008 0.058177 0.00022111 0	-3.3648e-007 6.3266e-008 -6.6235e-007 0.0002317 0.062233 0	-3.4196e-006 0.001699 0.013339 0.072412	-1.6488e-007 1.8728e-005 0.48207 -0.42548	0.0874466	0.105859	0.127628	0.152734	0.181155	0.212872	0.247864	0.28611	0.32759	0.372284	0.42017	0.471229	0.525439	0.582781	0.643233	0.706775	0.773388	0.843049	0.915739	0.991438	1.07012	1.15178	1.23638	1.3239	1.41433	1.50765	1.60383	1.70286	1.8047	1.90936	2.01679	2.12698	2.23992	2.35558	2.47394	2.59498	2.71867	2.84501	2.97397	3.10552
D:\Xumeng Li\论文\pic\11March\A102	Wed Mar 11 13-30-01.bmp	6	0.630491	25.6685	D:\Xumeng Li\论文\pic\11March\Test Paper\Fri Mar 13 13-26-36.bmp	-2.9951e-007 -6.9615e-007 -7.7631e-008 0.058177 0.00022111 0	-3.3648e-007 6.3266e-008 -6.6235e-007 0.0002317 0.062233 0	-3.4196e-006 0.001699 0.013339 0.072412	-1.6488e-007 1.8728e-005 0.48207 -0.42548	0.0874466	0.105859	0.127628	0.152734	0.181155	0.212872	0.247864	0.28611	0.32759	0.372284	0.42017	0.471229	0.525439	0.582781	0.643233	0.706775	0.773388	0.843049	0.915739	0.991438	1.07012	1.15178	1.23638	1.3239	1.41433	1.50765	1.60383	1.70286	1.8047	1.90936	2.01679	2.12698	2.23992	2.35558	2.47394	2.59498	2.71867	2.84501	2.97397	3.10552
D:\Xumeng Li\论文\pic\11March\A102	Wed Mar 11 13-31-31.bmp	0	1.41089	29.6653	D:\Xumeng Li\论文\pic\11March\Test Paper\Fri Mar 13 13-26-36.bmp	-2.9951e-007 -6.9615e-007 -7.7631e-008 0.058177 0.00022111 0	-3.3648e-007 6.3266e-008 -6.6235e-007 0.0002317 0.062233 0			0.492135	1.35339	1.35339	1.29188	1.23034	1.23033	1.23033	1.23032	1.23031	1.10728	1.10727	1.10726	1.10726	1.10725	1.04572	1.04572	0.984209	1.04571	0.984197	0.984192	0.984187	0.984182	0.984177	0.984172	0.984167	0.984161	0.984156	0.984151	0.984146	0.984141	0.984136	1.47607	1.84496	1.78347	1.72198	1.66049	1.599	1.53751	1.5375	1.47601
D:\Xumeng Li\论文\pic\11March\A102	Wed Mar 11 13-31-31.bmp	1	1.1694	7.58119	D:\Xumeng Li\论文\pic\11March\Test Paper\Fri Mar 13 13-26-36.bmp	-2.9951e-007 -6.9615e-007 -7.7631e-008 0.058177 0.00022111 0	-3.3648e-007 6.3266e-008 -6.6235e-007 0.0002317 0.062233 0	-1.0317e-005 0.0013142 0.15575 -0.13593	-7.6021e-008 5.1156e-008 0.20288 -0.20938	0.0211276	0.180747	0.34287	0.507437	0.674384	0.84365	1.01517	1.18889	1.36474	1.54266	1.7226	1.90447	2.08824	2.27383	2.46118	2.65023	2.84092	3.03318	3.22696	3.42219	3.61881	3.81676	4.01597	4.21639	4.41796	4.6206	4.82426	5.02888	5.2344	5.44074	5.64786	5.85569	6.06417	6.27323	6.48282	6.69286	6.90331	7.1141	7.32516	7.53643
D:\Xumeng Li\论文\pic\11March\A102	Wed Mar 11 13-31-31.bmp	2	-0.872608	14.4801	D:\Xumeng Li\论文\pic\11March\Test Paper\Fri Mar 13 13-26-36.bmp	-2.9951e-007 -6.9615e-007 -7.7631e-008 0.058177 0.00022111 0	-3.3648e-007 6.3266e-008 -6.6235e-007 0.0002317 0.062233 0	1.5503e-005 -0.0013973 -0.071557 -0.14341	-1.3214e-007 8.2872e-006 0.36364 -0.46806	-0.216353	-0.291994	-0.370243	-0.451008	-0.534196	-0.619713	-0.707467	-0.797364	-0.889312	-0.983218	-1.07899	-1.17653	-1.27575	-1.37656	-1.47885	-1.58255	-1.68755	-1.79377	-1.90111	-2.00948	-2.11877	-2.22892	-2.3398	-2.45135	-2.56346	-2.67603	-2.78899	-2.90222	-3.01565	-3.12917	-3.2427	-3.35614	-3.46939	-3.58238	-3.69499	-3.80714	-3.91874	-4.0297	-4.13991	-4.24929
D:\Xumeng Li\论文\pic\11March\A102	Wed Mar 11 13-31-31.bmp	3	0.893163	20.437	D:\Xumeng Li\论文\pic\11March\Test Paper\Fri Mar 13 13-26-36.bmp	-2.9951e-007 -6.9615e-007 -7.7631e-008 0.058177 0.00022111 0	-3.3648e-007 6.3266e-008 -6.6235e-007 0.0002317 0.062233 0	-8.5777e-006 0.00086587 0.10202 -0.12728	1.3874e-007 -4.8672e-005 0.47365 -0.49667	-0.0243953	0.0801668	0.186358	0.294126	0.40342	0.514189	0.62638	0.739943	0.854826	0.970977	1.08835	1.20688	1.32653	1.44724	1.56896	1.69164	1.81523	1.93968	2.06493	2.19094	2.31765	2.44501	2.57297	2.70147	2.83048	2.95992	3.08977	3.21995	3.35043	3.48114	3.61204	3.74308	3.8742	4.00536	4.1365	4.26757	4.39851	4.52929	4.65984	4.79011
D:\Xumeng Li\论文\pic\11March\A102	Wed Mar 11 13-31-31.bmp	4	0.255717	29.565	D:\Xumeng Li\论文\pic\11March\Test Paper\Fri Mar 13 13-26-36.bmp	-2.9951e-007 -6.9615e-007 -7.7631e-008 0.058177 0.00022111 0	-3.3648e-007 6.3266e-008 -6.6235e-007 0.0002317 0.062233 0	-2.8113e-006 0.00050389 -0.012079 0.045467	-1.9571e-008 -1.7035e-005 0.44535 -0.5082	0.0338885	0.0233013	0.0136881	0.00503214	-0.00268355	-0.00947579	-0.0153615	-0.0203574	-0.0244805	-0.0277477	-0.0301757	-0.0317815	-0.0325819	-0.0325938	-0.0318341	-0.0303196	-0.0280672	-0.0250938	-0.0214162	-0.0170514	-0.012016	-0.00632718	-1.60839e-06	0.00694379	0.0144921	0.0226266	0.0313303	0.0405863	0.0503778	0.0606879	0.0714998	0.0827966	0.0945614	0.106777	0.119428	0.132495	0.145963	0.159815	0.174034	0.188603
D:\Xumeng Li\论文\pic\11March\A102	Wed Mar 11 13-31-31.bmp	5	-0.544046	29.568	D:\Xumeng Li\论文\pic\11March\Test Paper\Fri Mar 13 13-26-36.bmp	-2.9951e-007 -6.9615e-007 -7.7631e-008 0.058177 0.00022111 0	-3.3648e-007 6.3266e-008 -6.6235e-007 0.0002317 0.062233 0	1.9517e-006 -0.00048137 -0.02108 0.029057	-3.1888e-008 -7.6651e-006 0.44536 -0.50776	0.00749755	-0.0150131	-0.038463	-0.0628406	-0.088134	-0.114332	-0.141422	-0.169393	-0.198233	-0.22793	-0.258473	-0.28985	-0.322049	-0.355059	-0.388867	-0.423463	-0.458834	-0.494969	-0.531855	-0.569482	-0.607837	-0.64691	-0.686687	-0.727158	-0.76831	-0.810133	-0.852614	-0.895741	-0.939503	-0.983888	-1.02889	-1.07448	-1.12067	-1.16743	-1.21475	-1.26263	-1.31105	-1.36	-1.40947	-1.45944
D:\Xumeng Li\论文\pic\11March\A102	Wed Mar 11 13-32-47.bmp	0	1.48055	34.1457	D:\Xumeng Li\论文\pic\11March\Test Paper\Fri Mar 13 13-26-36.bmp	-2.9951e-007 -6.9615e-007 -7.7631e-008 0.058177 0.00022111 0	-3.3648e-007 6.3266e-008 -6.6235e-007 0.0002317 0.062233 0			0.306763	1.41113	1.34978	1.34977	1.28843	1.28842	1.16573	1.16572	1.10438	1.10437	1.04302	0.98167	0.92032	0.920314	1.71819	1.65679	1.65678	1.59543	1.59542	1.59541	1.47268	1.41132	1.41131	1.28858	1.28858	1.22722	1.22721	1.16583	1.2272	1.16584	1.16584	1.10448	1.10448	1.04312	1.04311	1.04313	1.1045	0.981789	0.981783	0.981778
D:\Xumeng Li\论文\pic\11March\A102	Wed Mar 11 13-32-47.bmp	1	1.14983	7.24082	D:\Xumeng Li\论文\pic\11March\Test Paper\Fri Mar 13 13-26-36.bmp	-2.9951e-007 -6.9615e-007 -7.7631e-008 0.058177 0.00022111 0	-3.3648e-007 6.3266e-008 -6.6235e-007 0.0002317 0.062233 0	2.7658e-005 -0.0029711 0.17213 -0.61413	1.57e-006 -0.00017344 0.20107 -0.26714	-0.444939	-0.281527	-0.123725	0.0286322	0.175711	0.317677	0.454697	0.586936	0.714561	0.837737	0.95663	1.07141	1.18223	1.28927	1.39269	1.49266	1.58934	1.68291	1.77351	1.86133	1.94652	2.02926	2.1097	2.18802	2.26438	2.33894	2.41188	2.48336	2.55354	2.62259	2.69068	2.75797	2.82463	2.89082	2.95671	3.02247	3.08826	3.15425	3.2206	3.28748
D:\Xumeng Li\论文\pic\11March\A102	Wed Mar 11 13-32-47.bmp	2	-1.0654	12.5738	D:\Xumeng Li\论文\pic\11March\Test Paper\Fri Mar 13 13-26-36.bmp	-2.9951e-007 -6.9615e-007 -7.7631e-008 0.058177 0.00022111 0	-3.3648e-007 6.3266e-008 -6.6235e-007 0.0002317 0.062233 0	-1.0084e-005 -0.0002904 -0.13917 0.037225	-1.0902e-008 -0.00010121 0.28261 -0.38168	-0.102242	-0.242351	-0.383161	-0.524733	-0.667129	-0.810407	-0.95463	-1.09986	-1.24615	-1.39356	-1.54217	-1.69202	-1.84317	-1.9957	-2.14965	-2.30509	-2.46207	-2.62067	-2.78094	-2.94294	-3.10673	-3.27237	-3.43992	-3.60944	-3.781	-3.95465	-4.13046	-4.30848	-4.48877	-4.6714	-4.85642	-5.04391	-5.2339	-5.42648	-5.62169	-5.81961	-6.02028	-6.22377	-6.43014	-6.63945
D:\Xumeng Li\论文\pic\11March\A102	Wed Mar 11 13-32-47.bmp	3	0.689931	18.9983	D:\Xumeng Li\论文\pic\11March\Test Paper\Fri Mar 13 13-26-36.bmp	-2.9951e-007 -6.9615e-007 -7.7631e-008 0.058177 0.00022111 0	-3.3648e-007 6.3266e-008 -6.6235e-007 0.0002317 0.062233 0	1.6415e-006 2.3366e-005 0.089235 0.059012	1.3783e-007 -3.6609e-005 0.45551 -0.55443	0.148272	0.237589	0.326972	0.416431	0.505977	0.595618	0.685365	0.775228	0.865217	0.95534	1.04561	1.13603	1.22662	1.31739	1.40833	1.49948	1.59082	1.68239	1.77417	1.86619	1.95845	2.05097	2.14375	2.2368	2.33014	2.42377	2.5177	2.61195	2.70651	2.80141	2.89665	2.99225	3.0882	3.18453	3.28124	3.37834	3.47584	3.57376	3.67209	3.77085
D:\Xumeng Li\论文\pic\11March\A102	Wed Mar 11 13-32-47.bmp	4	-0.686443	29.4675	D:\Xumeng Li\论文\pic\11March\Test Paper\Fri Mar 13 13-26-36.bmp	-2.9951e-007 -6.9615e-007 -7.7631e-008 0.058177 0.00022111 0	-3.3648e-007 6.3266e-008 -6.6235e-007 0.0002317 0.062233 0	4.3266e-006 -0.00076621 -0.032865 -0.090848	2.0119e-007 -5.1491e-005 0.44545 -0.50682	-0.124474	-0.159608	-0.196221	-0.234289	-0.273786	-0.314686	-0.356962	-0.400588	-0.44554	-0.49179	-0.539313	-0.588083	-0.638074	-0.68926	-0.741615	-0.795112	-0.849727	-0.905433	-0.962204	-1.02001	-1.07884	-1.13865	-1.19942	-1.26113	-1.32375	-1.38725	-1.4516	-1.51679	-1.58279	-1.64956	-1.71709	-1.78534	-1.8543	-1.92394	-1.99422	-2.06512	-2.13663	-2.20871	-2.28133	-2.35447
D:\Xumeng Li\论文\pic\11March\A102	Wed Mar 11 13-32-47.bmp	5	0.46298	34.1363	D:\Xumeng Li\论文\pic\11March\Test Paper\Fri Mar 13 13-26-36.bmp	-2.9951e-007 -6.9615e-007 -7.7631e-008 0.058177 0.00022111 0	-3.3648e-007 6.3266e-008 -6.6235e-007 0.0002317 0.062233 0	1.0205e-006 -0.00010534 0.0027248 0.12856	-1.1089e-007 2.4093e-006 0.39979 -0.43744	0.131181	0.133597	0.135814	0.13784	0.139679	0.141338	0.142822	0.14414	0.145295	0.146295	0.147145	0.147852	0.148422	0.148861	0.149175	0.14937	0.149452	0.149428	0.149303	0.149084	0.148777	0.148387	0.147922	0.147387	0.146788	0.146131	0.145423	0.144669	0.143877	0.143051	0.142198	0.141325	0.140436	0.139539	0.13864	0.137744	0.136857	0.135987	0.135139	0.134319
D:\Xumeng Li\论文\pic\11March\A102	Wed Mar 11 13-32-47.bmp	6	-0.365556	34.0887	D:\Xumeng Li\论文\pic\11March\Test Paper\Fri Mar 13 13-26-36.bmp	-2.9951e-007 -6.9615e-007 -7.7631e-008 0.058177 0.00022111 0	-3.3648e-007 6.3266e-008 -6.6235e-007 0.0002317 0.062233 0	-1.1649e-006 9.9151e-005 -0.018142 0.16209	9.1837e-009 -1.0566e-005 0.23521 -0.34387	0.144049	0.126196	0.108528	0.0910377	0.0737175	0.0565605	0.03956	0.0227088	0.00600002	-0.0105734	-0.0270183	-0.0433419	-0.059551	-0.0756527	-0.091654	-0.107562	-0.123383	-0.139125	-0.154794	-0.170398	-0.185943	-0.201437	-0.216886	-0.232298	-0.247679	-0.263037	-0.278378	-0.293709	-0.309038	-0.324371	-0.339715	-0.355078	-0.370467	-0.385887	-0.401347	-0.416853	-0.432413	-0.448033	-0.46372	-0.479481
D:\Xumeng Li\论文\pic\11March\A102	Wed Mar 11 13-34-12.bmp	0	1.42853	23.7326	D:\Xumeng Li\论文\pic\11March\Test Paper\Fri Mar 13 13-26-36.bmp	-2.9951e-007 -6.9615e-007 -7.7631e-008 0.058177 0.00022111 0	-3.3648e-007 6.3266e-008 -6.6235e-007 0.0002317 0.062233 0			0.921734	1.22899	1.22898	1.22898	1.16751	1.10607	1.10606	1.10606	1.04462	1.04461	1.04461	1.04461	1.0446	1.0446	0.983156	2.02738	1.96596	1.96595	1.90453	1.8431	1.78168	1.65883	1.65882	1.53597	1.53597	1.47454	1.41311	1.4131	1.41313	1.3517	1.35169	1.35171	1.35174	1.29027	1.22884	1.22884	1.22883	1.1674	1.16739	1.16739
D:\Xumeng Li\论文\pic\11March\A102	Wed Mar 11 13-34-12.bmp	1	1.09209	7.14527	D:\Xumeng Li\论文\pic\11March\Test Paper\Fri Mar 13 13-26-36.bmp	-2.9951e-007 -6.9615e-007 -7.7631e-008 0.058177 0.00022111 0	-3.3648e-007 6.3266e-008 -6.6235e-007 0.0002317 0.062233 0	-9.0693e-008 3.5937e-005 0.1213 -0.39512	6.2629e-006 -0.0016546 0.2099 -0.51434	-0.273777	-0.152365	-0.0308827	0.0906703	0.212293	0.333985	0.455745	0.577574	0.69947	0.821433	0.943462	1.06556	1.18772	1.30994	1.43223	1.55459	1.677	1.79948	1.92202	2.04463	2.16729	2.29002	2.4128	2.53564	2.65855	2.78151	2.90452	3.0276	3.15073	3.27392	3.39716	3.52046	3.64382	3.76722	3.89068	4.0142	4.13776	4.26138	4.38505	4.50877
D:\Xumeng Li\论文\pic\11March\A102	Wed Mar 11 13-34-12.bmp	2	-0.762063	12.9919	D:\Xumeng Li\论文\pic\11March\Test Paper\Fri Mar 13 13-26-36.bmp	-2.9951e-007 -6.9615e-007 -7.7631e-008 0.058177 0.00022111 0	-3.3648e-007 6.3266e-008 -6.6235e-007 0.0002317 0.062233 0	5.1789e-006 -0.0004766 -0.057101 -0.051543	2.124e-007 -2.7511e-005 0.31044 -0.48003	-0.109115	-0.16761	-0.226996	-0.287242	-0.348316	-0.410189	-0.472828	-0.536203	-0.600283	-0.665036	-0.730432	-0.796439	-0.863026	-0.930163	-0.997818	-1.06596	-1.13456	-1.20358	-1.273	-1.34278	-1.41289	-1.4833	-1.55398	-1.6249	-1.69603	-1.76733	-1.83878	-1.91035	-1.98199	-2.05369	-2.12541	-2.19712	-2.26879	-2.34039	-2.41188	-2.48324	-2.55443	-2.62543	-2.6962	-2.76671
D:\Xumeng Li\论文\pic\11March\A102	Wed Mar 11 13-34-12.bmp	3	0.582575	20.4738	D:\Xumeng Li\论文\pic\11March\Test Paper\Fri Mar 13 13-26-36.bmp	-2.9951e-007 -6.9615e-007 -7.7631e-008 0.058177 0.00022111 0	-3.3648e-007 6.3266e-008 -6.6235e-007 0.0002317 0.062233 0	3.3305e-005 -0.0029917 0.15645 -0.33992	9.8842e-007 -0.00010708 0.35671 -0.63223	-0.186431	-0.0387255	0.103396	0.240134	0.371687	0.498257	0.620042	0.737242	0.850058	0.958689	1.06333	1.16419	1.26147	1.35536	1.44606	1.53378	1.61871	1.70106	1.78102	1.85879	1.93458	2.00857	2.08099	2.15201	2.22185	2.2907	2.35876	2.42623	2.49332	2.56021	2.62712	2.69424	2.76177	2.82992	2.89887	2.96883	3.04001	3.11259	3.18679	3.26279
D:\Xumeng Li\论文\pic\11March\A102	Wed Mar 11 13-34-12.bmp	4	-0.60017	23.6717	D:\Xumeng Li\论文\pic\11March\Test Paper\Fri Mar 13 13-26-36.bmp	-2.9951e-007 -6.9615e-007 -7.7631e-008 0.058177 0.00022111 0	-3.3648e-007 6.3266e-008 -6.6235e-007 0.0002317 0.062233 0	4.1822e-006 -0.0007174 -0.015911 -0.051173	3.0978e-007 -6.6624e-005 0.46282 -0.47744	-0.067797	-0.0858311	-0.10525	-0.126028	-0.148141	-0.171563	-0.196269	-0.222234	-0.249434	-0.277842	-0.307434	-0.338185	-0.37007	-0.403063	-0.43714	-0.472275	-0.508444	-0.545621	-0.58378	-0.622898	-0.662949	-0.703908	-0.745749	-0.788448	-0.83198	-0.876319	-0.92144	-0.967319	-1.01393	-1.06125	-1.10925	-1.15791	-1.20719	-1.25709	-1.30757	-1.3586	-1.41017	-1.46224	-1.51479	-1.5678
D:\Xumeng Li\论文\pic\11March\A102	Wed Mar 11 13-34-12.bmp	5	0.137296	23.6984	D:\Xumeng Li\论文\pic\11March\Test Paper\Fri Mar 13 13-26-36.bmp	-2.9951e-007 -6.9615e-007 -7.7631e-008 0.058177 0.00022111 0	-3.3648e-007 6.3266e-008 -6.6235e-007 0.0002317 0.062233 0	-2.8468e-006 0.00053008 -0.018056 0.034741	-1.526e-007 1.4445e-005 0.33806 -0.27646	0.0172121	0.000726378	-0.0147333	-0.0291841	-0.0426431	-0.0551272	-0.0666537	-0.0772396	-0.086902	-0.0956579	-0.103524	-0.110519	-0.116658	-0.121959	-0.126439	-0.130115	-0.133004	-0.135123	-0.13649	-0.137121	-0.137033	-0.136244	-0.13477	-0.13263	-0.129839	-0.126414	-0.122374	-0.117735	-0.112514	-0.106728	-0.100394	-0.0935297	-0.0861518	-0.0782773	-0.0699234	-0.0611072	-0.0518457	-0.042156	-0.0320552	-0.0215604
D:\Xumeng Li\论文\pic\11March\A102	Wed Mar 11 13-35-31.bmp	0	1.40208	32.1604	D:\Xumeng Li\论文\pic\11March\Test Paper\Fri Mar 13 13-26-36.bmp	-2.9951e-007 -6.9615e-007 -7.7631e-008 0.058177 0.00022111 0	-3.3648e-007 6.3266e-008 -6.6235e-007 0.0002317 0.062233 0			0.368331	1.10503	1.10503	1.10502	1.04364	1.04363	1.04362	0.92086	0.920854	0.920849	0.920843	0.920839	0.920833	0.859449	0.859444	1.71862	1.71861	1.59588	1.59587	1.53449	1.47312	1.41175	1.35038	1.35037	1.35039	1.28902	1.28901	1.16626	1.16626	1.22767	1.04353	1.04352	1.04351	0.982135	1.0435	0.920751	0.920746	0.920741	0.982128	0.92075
D:\Xumeng Li\论文\pic\11March\A102	Wed Mar 11 13-35-31.bmp	1	-1.19036	6.03517	D:\Xumeng Li\论文\pic\11March\Test Paper\Fri Mar 13 13-26-36.bmp	-2.9951e-007 -6.9615e-007 -7.7631e-008 0.058177 0.00022111 0	-3.3648e-007 6.3266e-008 -6.6235e-007 0.0002317 0.062233 0	3.8188e-007 -1.1639e-006 -0.19434 0.19691	-2.6161e-006 -0.00077651 0.22791 -0.58166	0.00256384	-0.191778	-0.386117	-0.580451	-0.774779	-0.969098	-1.1634	-1.3577	-1.55198	-1.74624	-1.94047	-2.13469	-2.32888	-2.52304	-2.71718	-2.91128	-3.10534	-3.29938	-3.49337	-3.68732	-3.88122	-4.07508	-4.2689	-4.46266	-4.65637	-4.85002	-5.04362	-5.23716	-5.43064	-5.62405	-5.81739	-6.01067	-6.20388	-6.39701	-6.59007	-6.78305	-6.97595	-7.16876	-7.3615	-7.55414
D:\Xumeng Li\论文\pic\11March\A102	Wed Mar 11 13-35-31.bmp	2	0.881257	11.3837	D:\Xumeng Li\论文\pic\11March\Test Paper\Fri Mar 13 13-26-36.bmp	-2.9951e-007 -6.9615e-007 -7.7631e-008 0.058177 0.00022111 0	-3.3648e-007 6.3266e-008 -6.6235e-007 0.0002317 0.062233 0	-4.1324e-007 0.00041554 0.084132 0.12497	-4.1397e-008 1.4661e-005 0.22817 -0.3307	0.209516	0.294891	0.381093	0.468118	0.555964	0.644629	0.73411	0.824405	0.915511	1.00743	1.10015	1.19367	1.288	1.38312	1.47905	1.57576	1.67327	1.77156	1.87065	1.97051	2.07116	2.17259	2.27479	2.37777	2.48151	2.58603	2.69132	2.79737	2.90418	3.01174	3.12007	3.22915	3.33898	3.44956	3.56089	3.67296	3.78578	3.89933	4.01362	4.12865
D:\Xumeng Li\论文\pic\11March\A102	Wed Mar 11 13-35-31.bmp	3	-0.805228	18.1339	D:\Xumeng Li\论文\pic\11March\Test Paper\Fri Mar 13 13-26-36.bmp	-2.9951e-007 -6.9615e-007 -7.7631e-008 0.058177 0.00022111 0	-3.3648e-007 6.3266e-008 -6.6235e-007 0.0002317 0.062233 0	1.2972e-005 -0.0013764 -0.10619 0.15213	5.8501e-007 -6.8769e-005 0.44224 -0.47046	0.0445819	-0.0656429	-0.178465	-0.293806	-0.411589	-0.531735	-0.654167	-0.778807	-0.905578	-1.0344	-1.1652	-1.29789	-1.4324	-1.56866	-1.70657	-1.84608	-1.98709	-2.12953	-2.27332	-2.41838	-2.56464	-2.71202	-2.86045	-3.00983	-3.1601	-3.31117	-3.46298	-3.61543	-3.76846	-3.92199	-4.07593	-4.23021	-4.38476	-4.53949	-4.69433	-4.84919	-5.00401	-5.1587	-5.31318	-5.46738
D:\Xumeng Li\论文\pic\11March\A102	Wed Mar 11 13-35-31.bmp	4	0.428659	27.901	D:\Xumeng Li\论文\pic\11March\Test Paper\Fri Mar 13 13-26-36.bmp	-2.9951e-007 -6.9615e-007 -7.7631e-008 0.058177 0.00022111 0	-3.3648e-007 6.3266e-008 -6.6235e-007 0.0002317 0.062233 0	-5.3698e-007 0.00039042 0.032469 0.24802	-5.6706e-008 -5.3459e-006 0.46986 -0.91304	0.280879	0.314516	0.348927	0.38411	0.42006	0.456775	0.494252	0.532487	0.571476	0.611218	0.651708	0.692944	0.734922	0.777639	0.821091	0.865276	0.910191	0.955831	1.00219	1.04928	1.09708	1.14559	1.19481	1.24474	1.29537	1.34671	1.39874	1.45146	1.50487	1.55898	1.61376	1.66923	1.72537	1.78219	1.83968	1.89784	1.95666	2.01615	2.07629	2.13709
D:\Xumeng Li\论文\pic\11March\A102	Wed Mar 11 13-35-31.bmp	5	-0.682309	32.1031	D:\Xumeng Li\论文\pic\11March\Test Paper\Fri Mar 13 13-26-36.bmp	-2.9951e-007 -6.9615e-007 -7.7631e-008 0.058177 0.00022111 0	-3.3648e-007 6.3266e-008 -6.6235e-007 0.0002317 0.062233 0	-5.1344e-008 -0.00019409 -0.018929 0.015983	8.9273e-009 -2.6309e-005 0.41962 -0.47506	-0.00314077	-0.0226529	-0.0425538	-0.0628438	-0.0835232	-0.104592	-0.126051	-0.147901	-0.170141	-0.192772	-0.215794	-0.239208	-0.263014	-0.287212	-0.311802	-0.336786	-0.362162	-0.387932	-0.414095	-0.440653	-0.467605	-0.494951	-0.522692	-0.550829	-0.579361	-0.60829	-0.637614	-0.667335	-0.697452	-0.727967	-0.758879	-0.790189	-0.821897	-0.854003	-0.886508	-0.919412	-0.952715	-0.986418	-1.02052	-1.05502
D:\Xumeng Li\论文\pic\11March\A102	Wed Mar 11 13-35-31.bmp	6	0.0238604	32.1403	D:\Xumeng Li\论文\pic\11March\Test Paper\Fri Mar 13 13-26-36.bmp	-2.9951e-007 -6.9615e-007 -7.7631e-008 0.058177 0.00022111 0	-3.3648e-007 6.3266e-008 -6.6235e-007 0.0002317 0.062233 0	-1.5116e-006 0.00017664 -0.014197 0.09162	-8.6267e-008 1.9209e-007 0.3251 -0.3776	0.0775989	0.0639216	0.0505794	0.0375632	0.0248641	0.0124729	0.000380501	-0.0114221	-0.022944	-0.0341942	-0.0451818	-0.055916	-0.0664057	-0.0766601	-0.0866881	-0.096499	-0.106102	-0.115505	-0.124719	-0.133751	-0.142612	-0.15131	-0.159854	-0.168254	-0.176518	-0.184655	-0.192675	-0.200587	-0.208399	-0.216121	-0.223762	-0.231331	-0.238837	-0.246288	-0.253695	-0.261066	-0.26841	-0.275737	-0.283055	-0.290373
D:\Xumeng Li\论文\pic\11March\A102	Wed Mar 11 13-36-54.bmp	0	1.45961	27.3499	D:\Xumeng Li\论文\pic\11March\Test Paper\Fri Mar 13 13-26-36.bmp	-2.9951e-007 -6.9615e-007 -7.7631e-008 0.058177 0.00022111 0	-3.3648e-007 6.3266e-008 -6.6235e-007 0.0002317 0.062233 0			1.10655	1.41384	1.41383	1.35234	1.35233	1.22938	1.22938	1.22937	1.16789	1.22933	1.22933	1.10641	1.04493	1.04493	1.04492	1.04492	1.10639	1.04493	1.04492	1.04492	1.04491	1.04491	0.983448	0.983443	0.983438	0.983433	0.983429	0.983424	1.04489	1.84366	1.78222	1.65933	1.59789	1.59788	1.53646	1.47501	1.41356	1.41359	1.35211	1.29065
D:\Xumeng Li\论文\pic\11March\A102	Wed Mar 11 13-36-54.bmp	1	0.942989	8.04453	D:\Xumeng Li\论文\pic\11March\Test Paper\Fri Mar 13 13-26-36.bmp	-2.9951e-007 -6.9615e-007 -7.7631e-008 0.058177 0.00022111 0	-3.3648e-007 6.3266e-008 -6.6235e-007 0.0002317 0.062233 0	4.3439e-006 -0.00057333 0.13936 0.045484	7.2494e-008 -2.217e-005 0.26857 -0.32779	0.184272	0.321939	0.458512	0.594016	0.728478	0.861924	0.994379	1.12587	1.25642	1.38606	1.51482	1.64271	1.76977	1.89603	2.0215	2.14621	2.2702	2.39348	2.51609	2.63804	2.75937	2.8801	3.00025	3.11986	3.23895	3.35754	3.47566	3.59334	3.71061	3.82748	3.94399	4.06015	4.17601	4.29158	4.40689	4.52196	4.63683	4.75151	4.86604	4.98044
D:\Xumeng Li\论文\pic\11March\A102	Wed Mar 11 13-36-54.bmp	2	-0.978734	11.9563	D:\Xumeng Li\论文\pic\11March\Test Paper\Fri Mar 13 13-26-36.bmp	-2.9951e-007 -6.9615e-007 -7.7631e-008 0.058177 0.00022111 0	-3.3648e-007 6.3266e-008 -6.6235e-007 0.0002317 0.062233 0	-2.1653e-005 0.0010785 -0.12064 0.24787	-5.1347e-007 2.0755e-005 0.26058 -0.31493	0.128283	0.0107245	-0.104937	-0.218831	-0.331088	-0.441838	-0.55121	-0.659335	-0.766342	-0.872361	-0.977523	-1.08196	-1.18579	-1.28916	-1.39219	-1.49501	-1.59776	-1.70055	-1.80353	-1.90682	-2.01055	-2.11485	-2.21985	-2.32568	-2.43248	-2.54036	-2.64947	-2.75993	-2.87187	-2.98542	-3.10071	-3.21787	-3.33703	-3.45832	-3.58187	-3.70781	-3.83628	-3.96739	-4.10128	-4.23808
D:\Xumeng Li\论文\pic\11March\A102	Wed Mar 11 13-36-54.bmp	3	0.747697	19.711	D:\Xumeng Li\论文\pic\11March\Test Paper\Fri Mar 13 13-26-36.bmp	-2.9951e-007 -6.9615e-007 -7.7631e-008 0.058177 0.00022111 0	-3.3648e-007 6.3266e-008 -6.6235e-007 0.0002317 0.062233 0	1.8571e-006 -0.00010528 0.086456 0.034296	-1.6093e-007 1.0604e-005 0.34547 -0.42221	0.120649	0.206803	0.292768	0.378556	0.464178	0.549645	0.634969	0.72016	0.80523	0.890189	0.975049	1.05982	1.14452	1.22915	1.31372	1.39825	1.48275	1.56723	1.6517	1.73617	1.82065	1.90516	1.9897	2.07428	2.15892	2.24363	2.32842	2.4133	2.49829	2.58338	2.6686	2.75395	2.83945	2.9251	3.01093	3.09693	3.18313	3.26952	3.35613	3.44296
D:\Xumeng Li\论文\pic\11March\A102	Wed Mar 11 13-36-54.bmp	4	0.139509	27.3097	D:\Xumeng Li\论文\pic\11March\Test Paper\Fri Mar 13 13-26-36.bmp	-2.9951e-007 -6.9615e-007 -7.7631e-008 0.058177 0.00022111 0	-3.3648e-007 6.3266e-008 -6.6235e-007 0.0002317 0.062233 0	-2.1745e-006 0.00027347 -0.020244 0.00692	6.6311e-008 -3.1573e-005 0.46842 -0.47322	-0.0130523	-0.0324906	-0.0514082	-0.0698179	-0.0877328	-0.105166	-0.122131	-0.13864	-0.154706	-0.170343	-0.185563	-0.20038	-0.214807	-0.228856	-0.242541	-0.255875	-0.26887	-0.28154	-0.293899	-0.305958	-0.317731	-0.329231	-0.340471	-0.351465	-0.362224	-0.372763	-0.383094	-0.393231	-0.403186	-0.412972	-0.422602	-0.432091	-0.441449	-0.450692	-0.459831	-0.468879	-0.477851	-0.486758	-0.495614	-0.504432
D:\Xumeng Li\论文\pic\11March\A102	Wed Mar 11 13-36-54.bmp	5	-0.690458	27.2874	D:\Xumeng Li\论文\pic\11March\Test Paper\Fri Mar 13 13-26-36.bmp	-2.9951e-007 -6.9615e-007 -7.7631e-008 0.058177 0.00022111 0	-3.3648e-007 6.3266e-008 -6.6235e-007 0.0002317 0.062233 0	-1.0405e-005 -0.00083835 -0.024596 -0.13993	-5.211e-008 -4.9526e-005 0.46724 -0.41532	-0.165373	-0.192557	-0.221543	-0.252392	-0.285168	-0.319932	-0.356748	-0.395678	-0.436784	-0.480128	-0.525773	-0.573782	-0.624216	-0.677139	-0.732613	-0.790699	-0.851461	-0.914962	-0.981262	-1.05043	-1.12251	-1.19759	-1.27572	-1.35696	-1.44137	-1.52902	-1.61997	-1.71429	-1.81203	-1.91325	-2.01803	-2.12641	-2.23847	-2.35427	-2.47387	-2.59733	-2.72471	-2.85608	-2.9915	-3.13103
D:\Xumeng Li\论文\pic\11March\A102	Wed Mar 11 13-37-53.bmp	0	1.33558	30.6743	D:\Xumeng Li\论文\pic\11March\Test Paper\Fri Mar 13 13-26-36.bmp	-2.9951e-007 -6.9615e-007 -7.7631e-008 0.058177 0.00022111 0	-3.3648e-007 6.3266e-008 -6.6235e-007 0.0002317 0.062233 0			1.34717	1.46963	1.46962	1.34715	1.34714	1.28591	1.2859	1.22468	1.22467	1.22469	1.22468	1.16346	1.16345	1.10222	1.10222	1.10223	1.10223	0.979773	1.04101	0.979783	0.918552	0.857319	0.857315	0.918557	0.857325	0.918566	0.857333	0.918577	0.918571	0.979836	0.979831	0.918595	1.77571	1.71449	1.65327	1.59208	1.46963	1.40841	1.40843	1.40845
D:\Xumeng Li\论文\pic\11March\A102	Wed Mar 11 13-37-53.bmp	1	1.13151	8.23426	D:\Xumeng Li\论文\pic\11March\Test Paper\Fri Mar 13 13-26-36.bmp	-2.9951e-007 -6.9615e-007 -7.7631e-008 0.058177 0.00022111 0	-3.3648e-007 6.3266e-008 -6.6235e-007 0.0002317 0.062233 0	4.569e-007 4.7085e-005 0.17741 -0.51999	-5.02e-006 -0.00071824 0.30789 -0.63247	-0.342531	-0.164976	0.0126794	0.190437	0.3683	0.54627	0.724351	0.902546	1.08086	1.25929	1.43784	1.61651	1.79531	1.97425	2.15331	2.33251	2.51185	2.69133	2.87095	3.05072	3.23064	3.41071	3.59093	3.77131	3.95185	4.13256	4.31343	4.49446	4.67567	4.85705	5.03861	5.22035	5.40227	5.58437	5.76667	5.94915	6.13182	6.31469	6.49776	6.68103
D:\Xumeng Li\论文\pic\11March\A102	Wed Mar 11 13-37-53.bmp	2	-0.94757	14.0879	D:\Xumeng Li\论文\pic\11March\Test Paper\Fri Mar 13 13-26-36.bmp	-2.9951e-007 -6.9615e-007 -7.7631e-008 0.058177 0.00022111 0	-3.3648e-007 6.3266e-008 -6.6235e-007 0.0002317 0.062233 0	-3.0652e-005 0.0024623 -0.18101 0.6483	-2.3474e-006 0.00017759 0.28411 -0.26738	0.46972	0.295882	0.126601	-0.0383078	-0.199027	-0.355742	-0.508636	-0.657892	-0.803695	-0.946229	-1.08568	-1.22222	-1.35605	-1.48735	-1.61629	-1.74307	-1.86787	-1.99087	-2.11226	-2.23221	-2.35092	-2.46857	-2.58534	-2.70141	-2.81697	-2.93221	-3.0473	-3.16244	-3.2778	-3.39357	-3.50993	-3.62706	-3.74516	-3.86441	-3.98498	-4.10706	-4.23084	-4.3565	-4.48422	-4.6142
D:\Xumeng Li\论文\pic\11March\A102	Wed Mar 11 13-37-53.bmp	3	0.637945	21.267	D:\Xumeng Li\论文\pic\11March\Test Paper\Fri Mar 13 13-26-36.bmp	-2.9951e-007 -6.9615e-007 -7.7631e-008 0.058177 0.00022111 0	-3.3648e-007 6.3266e-008 -6.6235e-007 0.0002317 0.062233 0	-7.7428e-006 0.0010127 0.076528 0.10904	-6.6392e-007 5.5631e-005 0.46181 -0.56665	0.186574	0.266086	0.347531	0.430863	0.516033	0.602997	0.691708	0.782119	0.874184	0.967856	1.06309	1.15984	1.25805	1.35769	1.4587	1.56104	1.66467	1.76952	1.87557	1.98276	2.09105	2.20039	2.31073	2.42202	2.53423	2.6473	2.76119	2.87585	2.99124	3.1073	3.224	3.34128	3.4591	3.57741	3.69617	3.81532	3.93483	4.05465	4.17473	4.29502
D:\Xumeng Li\论文\pic\11March\A102	Wed Mar 11 13-37-53.bmp	4	-0.632391	30.6714	D:\Xumeng Li\论文\pic\11March\Test Paper\Fri Mar 13 13-26-36.bmp	-2.9951e-007 -6.9615e-007 -7.7631e-008 0.058177 0.00022111 0	-3.3648e-007 6.3266e-008 -6.6235e-007 0.0002317 0.062233 0	7.41e-007 -0.00026498 -0.013019 -0.074313	1.142e-008 -3.1566e-005 0.43404 -0.3795	-0.0875962	-0.101405	-0.115734	-0.13058	-0.145938	-0.161804	-0.178174	-0.195042	-0.212404	-0.230257	-0.248595	-0.267414	-0.286709	-0.306477	-0.326713	-0.347411	-0.368569	-0.390181	-0.412243	-0.43475	-0.457699	-0.481084	-0.504901	-0.529146	-0.553814	-0.578901	-0.604402	-0.630314	-0.65663	-0.683348	-0.710462	-0.737969	-0.765863	-0.79414	-0.822797	-0.851827	-0.881228	-0.910994	-0.941121	-0.971604
D:\Xumeng Li\论文\pic\11March\A102	Wed Mar 11 13-37-53.bmp	5	0.255821	30.7445	D:\Xumeng Li\论文\pic\11March\Test Paper\Fri Mar 13 13-26-36.bmp	-2.9951e-007 -6.9615e-007 -7.7631e-008 0.058177 0.00022111 0	-3.3648e-007 6.3266e-008 -6.6235e-007 0.0002317 0.062233 0	-1.0037e-006 0.00019575 0.0072978 -0.1374	9.6e-008 -2.7707e-005 0.37555 -0.34178	-0.129905	-0.122027	-0.113769	-0.105138	-0.0961401	-0.0867804	-0.0770654	-0.067001	-0.0565933	-0.0458483	-0.034772	-0.0233705	-0.0116498	0.000384165	0.0127253	0.0253676	0.038305	0.0515316	0.0650412	0.078828	0.0928857	0.107209	0.12179	0.136625	0.151707	0.16703	0.182587	0.198374	0.214383	0.230609	0.247046	0.263688	0.280529	0.297562	0.314783	0.332183	0.349759	0.367503	0.38541	0.403474
D:\Xumeng Li\论文\pic\11March\A102	Wed Mar 11 13-39-10.bmp	0	1.46746	26.8611	D:\Xumeng Li\论文\pic\11March\Test Paper\Fri Mar 13 13-26-36.bmp	-2.9951e-007 -6.9615e-007 -7.7631e-008 0.058177 0.00022111 0	-3.3648e-007 6.3266e-008 -6.6235e-007 0.0002317 0.062233 0			1.16605	1.28879	1.22742	1.22742	1.16605	1.16607	1.22745	1.22745	1.1047	0.981969	0.981964	0.98196	0.981976	0.981972	0.981967	0.981962	0.920595	0.981974	0.981969	0.981965	0.920597	0.920592	0.981972	0.981967	0.920599	0.920595	0.981974	0.981969	0.920602	0.920597	1.28891	1.71867	1.5959	1.5345	1.53449	1.47309	1.41172	1.35032	1.35031	1.35031
D:\Xumeng Li\论文\pic\11March\A102	Wed Mar 11 13-39-10.bmp	1	-1.18363	5.92652	D:\Xumeng Li\论文\pic\11March\Test Paper\Fri Mar 13 13-26-36.bmp	-2.9951e-007 -6.9615e-007 -7.7631e-008 0.058177 0.00022111 0	-3.3648e-007 6.3266e-008 -6.6235e-007 0.0002317 0.062233 0	-3.6975e-007 0.00019182 -0.25697 0.50919	7.2371e-006 -0.003612 0.39123 -0.91667	0.252411	-0.00398386	-0.259999	-0.515638	-0.770901	-1.02579	-1.28031	-1.53447	-1.78825	-2.04168	-2.29474	-2.54744	-2.79978	-3.05178	-3.30341	-3.5547	-3.80564	-4.05623	-4.30648	-4.55639	-4.80596	-5.05519	-5.30409	-5.55266	-5.80089	-6.0488	-6.29638	-6.54363	-6.79057	-7.03718	-7.28348	-7.52946	-7.77514	-8.0205	-8.26555	-8.51029	-8.75474	-8.99888	-9.24272	-9.48626
D:\Xumeng Li\论文\pic\11March\A102	Wed Mar 11 13-39-10.bmp	2	0.817611	13.4172	D:\Xumeng Li\论文\pic\11March\Test Paper\Fri Mar 13 13-26-36.bmp	-2.9951e-007 -6.9615e-007 -7.7631e-008 0.058177 0.00022111 0	-3.3648e-007 6.3266e-008 -6.6235e-007 0.0002317 0.062233 0	4.6181e-005 -0.0047875 0.22477 -0.90834	2.5912e-006 -0.00028236 0.24709 -0.41367	-0.688315	-0.477586	-0.275878	-0.0829141	0.101584	0.277892	0.446287	0.607047	0.760449	0.90677	1.04629	1.17928	1.30602	1.42678	1.54185	1.65151	1.75602	1.85566	1.95072	2.04147	2.12818	2.21114	2.29062	2.3669	2.44026	2.51096	2.57929	2.64554	2.70996	2.77285	2.83447	2.89511	2.95503	3.01453	3.07388	3.13334	3.19321	3.25376	3.31526	3.37799
D:\Xumeng Li\论文\pic\11March\A102	Wed Mar 11 13-39-10.bmp	3	-0.901354	18.7323	D:\Xumeng Li\论文\pic\11March\Test Paper\Fri Mar 13 13-26-36.bmp	-2.9951e-007 -6.9615e-007 -7.7631e-008 0.058177 0.00022111 0	-3.3648e-007 6.3266e-008 -6.6235e-007 0.0002317 0.062233 0	-2.3396e-005 0.0013314 -0.11438 0.21358	-5.8632e-007 -3.4937e-005 0.45761 -0.46375	0.100515	-0.0100314	-0.118196	-0.224119	-0.327941	-0.429803	-0.529843	-0.628204	-0.725025	-0.820447	-0.914609	-1.00765	-1.09972	-1.19095	-1.28148	-1.37145	-1.46101	-1.55029	-1.63943	-1.72858	-1.81788	-1.90746	-1.99746	-2.08803	-2.17931	-2.27143	-2.36454	-2.45878	-2.55429	-2.6512	-2.74967	-2.84982	-2.9518	-3.05575	-3.16181	-3.27012	-3.38083	-3.49406	-3.60996	-3.72868
D:\Xumeng Li\论文\pic\11March\A102	Wed Mar 11 13-39-10.bmp	4	-0.339472	26.8338	D:\Xumeng Li\论文\pic\11March\Test Paper\Fri Mar 13 13-26-36.bmp	-2.9951e-007 -6.9615e-007 -7.7631e-008 0.058177 0.00022111 0	-3.3648e-007 6.3266e-008 -6.6235e-007 0.0002317 0.062233 0			-0.0789941	-0.0746276	-0.0702611	-0.0658946	-0.0615281	-0.0571616	-0.0527952	-0.0484287	-0.0440622	-0.0396957	-0.0353292	-0.0309627	-0.0265962	-0.0222297	-0.0178632	-0.0134967	-0.00913023	-0.00476374	-0.000397244	0.00396925	0.00833574	0.0127022	0.0170687	0.0214352	0.0258017	0.0301682	0.0345347	0.0389012	0.0432677	0.0476342	0.0520007	0.0563672	0.0607337	0.0651001	0.0694666	0.0738331	0.0781996	0.0825661	0.0869326	0.0912991
D:\Xumeng Li\论文\pic\11March\A102	Wed Mar 11 13-39-10.bmp	5	0.427815	26.8774	D:\Xumeng Li\论文\pic\11March\Test Paper\Fri Mar 13 13-26-36.bmp	-2.9951e-007 -6.9615e-007 -7.7631e-008 0.058177 0.00022111 0	-3.3648e-007 6.3266e-008 -6.6235e-007 0.0002317 0.062233 0	7.7304e-006 0.00050208 0.026656 -0.0012987	3.1213e-007 2.1988e-006 0.46768 -0.41289	0.0258668	0.0540828	0.0833957	0.113852	0.145498	0.17838	0.212544	0.248038	0.284906	0.323196	0.362955	0.404227	0.44706	0.491501	0.537595	0.585389	0.634929	0.686262	0.739434	0.794491	0.85148	0.910448	0.97144	1.0345	1.09968	1.16703	1.23658	1.30839	1.3825	1.45897	1.53783	1.61913	1.70292	1.78924	1.87814	1.96968	2.06388	2.16081	2.2605	2.36301
D:\Xumeng Li\论文\pic\11March\A102	Wed Mar 11 13-40-15.bmp	0	1.46069	28.8718	D:\Xumeng Li\论文\pic\11March\Test Paper\Fri Mar 13 13-26-36.bmp	-2.9951e-007 -6.9615e-007 -7.7631e-008 0.058177 0.00022111 0	-3.3648e-007 6.3266e-008 -6.6235e-007 0.0002317 0.062233 0			0.61442	0.860184	0.860179	0.798742	0.860189	0.860184	0.86018	0.798743	0.798739	0.798735	1.10599	1.47475	1.41331	1.4133	1.41329	1.35185	1.35185	1.35184	1.22894	1.22893	1.22893	1.22892	1.16748	1.22891	1.2289	1.22889	1.04457	1.10602	1.10601	1.10601	1.04457	1.04456	1.04456	1.04457	1.04457	1.04456	1.04456	1.90448	1.84306	1.6588
D:\Xumeng Li\论文\pic\11March\A102	Wed Mar 11 13-40-15.bmp	1	1.1272	5.79323	D:\Xumeng Li\论文\pic\11March\Test Paper\Fri Mar 13 13-26-36.bmp	-2.9951e-007 -6.9615e-007 -7.7631e-008 0.058177 0.00022111 0	-3.3648e-007 6.3266e-008 -6.6235e-007 0.0002317 0.062233 0	-5.9256e-007 0.0001728 0.20695 -0.41157	1.5768e-005 -0.004901 0.48705 -1.0117	-0.204445	0.00301979	0.210823	0.418961	0.62743	0.836227	1.04535	1.25479	1.46455	1.67462	1.88501	2.0957	2.30669	2.51798	2.72957	2.94145	3.15362	3.36607	3.5788	3.79182	4.00511	4.21867	4.43249	4.64658	4.86093	5.07554	5.2904	5.50551	5.72087	5.93646	6.1523	6.36837	6.58468	6.80121	7.01797	7.23495	7.45214	7.66955	7.88718	8.105
D:\Xumeng Li\论文\pic\11March\A102	Wed Mar 11 13-40-15.bmp	2	-1.06414	10.7216	D:\Xumeng Li\论文\pic\11March\Test Paper\Fri Mar 13 13-26-36.bmp	-2.9951e-007 -6.9615e-007 -7.7631e-008 0.058177 0.00022111 0	-3.3648e-007 6.3266e-008 -6.6235e-007 0.0002317 0.062233 0	-5.8533e-006 0.00018523 -0.13464 0.17019	-1.0695e-007 -8.3286e-006 0.28971 -0.32521	0.0357334	-0.0983891	-0.232211	-0.365769	-0.499096	-0.632228	-0.765201	-0.898049	-1.03081	-1.16351	-1.2962	-1.4289	-1.56165	-1.69449	-1.82745	-1.96056	-2.09387	-2.2274	-2.3612	-2.49529	-2.62971	-2.7645	-2.8997	-3.03533	-3.17143	-3.30804	-3.44519	-3.58292	-3.72127	-3.86026	-3.99993	-4.14032	-4.28147	-4.42341	-4.56616	-4.70978	-4.85429	-4.99973	-5.14614	-5.29354
D:\Xumeng Li\论文\pic\11March\A102	Wed Mar 11 13-40-15.bmp	3	0.691897	18.4048	D:\Xumeng Li\论文\pic\11March\Test Paper\Fri Mar 13 13-26-36.bmp	-2.9951e-007 -6.9615e-007 -7.7631e-008 0.058177 0.00022111 0	-3.3648e-007 6.3266e-008 -6.6235e-007 0.0002317 0.062233 0	1.3032e-005 0.00011343 0.092371 0.034655	1.1346e-007 1.6207e-005 0.40272 -0.48498	0.127153	0.219956	0.313142	0.406789	0.500977	0.595782	0.691283	0.787558	0.884686	0.982744	1.08181	1.18197	1.28328	1.38585	1.48973	1.59501	1.70178	1.81009	1.92005	2.03171	2.14517	2.26049	2.37776	2.49706	2.61846	2.74204	2.86788	2.99606	3.12666	3.25975	3.39541	3.53372	3.67476	3.81861	3.96535	4.11505	4.26779	4.42365	4.5827	4.74504
D:\Xumeng Li\论文\pic\11March\A102	Wed Mar 11 13-40-15.bmp	4	-0.462947	26.7357	D:\Xumeng Li\论文\pic\11March\Test Paper\Fri Mar 13 13-26-36.bmp	-2.9951e-007 -6.9615e-007 -7.7631e-008 0.058177 0.00022111 0	-3.3648e-007 6.3266e-008 -6.6235e-007 0.0002317 0.062233 0	2.1314e-006 -0.0002603 -0.022615 -0.17377	1.0814e-007 -3.5031e-005 0.48193 -1.301	-0.196644	-0.220025	-0.2439	-0.268258	-0.293085	-0.318369	-0.344096	-0.370255	-0.396832	-0.423815	-0.45119	-0.478945	-0.507068	-0.535544	-0.564362	-0.593509	-0.622972	-0.652739	-0.682795	-0.713129	-0.743728	-0.774579	-0.805669	-0.836986	-0.868516	-0.900248	-0.932167	-0.964262	-0.996519	-1.02893	-1.06147	-1.09414	-1.12692	-1.15979	-1.19276	-1.2258	-1.25889	-1.29204	-1.32522	-1.35842
D:\Xumeng Li\论文\pic\11March\A102	Wed Mar 11 13-40-15.bmp	5	0.46067	28.8339	D:\Xumeng Li\论文\pic\11March\Test Paper\Fri Mar 13 13-26-36.bmp	-2.9951e-007 -6.9615e-007 -7.7631e-008 0.058177 0.00022111 0	-3.3648e-007 6.3266e-008 -6.6235e-007 0.0002317 0.062233 0	-3.3664e-006 0.00078022 -0.001934 0.012353	-1.3248e-007 3.8556e-006 0.45248 -0.39384	0.0111957	0.0115788	0.013482	0.016885	0.0217677	0.0281098	0.0358912	0.0450916	0.0556909	0.0676688	0.0810052	0.0956798	0.111672	0.128963	0.147531	0.167357	0.18842	0.2107	0.234177	0.25883	0.28464	0.311587	0.339649	0.368807	0.399041	0.43033	0.462655	0.495995	0.530329	0.565639	0.601903	0.639101	0.677213	0.716219	0.756099	0.796832	0.838398	0.880778	0.92395	0.967896
D:\Xumeng Li\论文\pic\11March\A102	Wed Mar 11 13-40-15.bmp	6	-0.123106	28.8133	D:\Xumeng Li\论文\pic\11March\Test Paper\Fri Mar 13 13-26-36.bmp	-2.9951e-007 -6.9615e-007 -7.7631e-008 0.058177 0.00022111 0	-3.3648e-007 6.3266e-008 -6.6235e-007 0.0002317 0.062233 0			0.085586	0.0827111	0.0798362	0.0769613	0.0740863	0.0712114	0.0683365	0.0654616	0.0625866	0.0597117	0.0568368	0.0539619	0.051087	0.048212	0.0453371	0.0424622	0.0395873	0.0367123	0.0338374	0.0309625	0.0280876	0.0252127	0.0223377	0.0194628	0.0165879	0.013713	0.010838	0.00796312	0.0050882	0.00221328	-0.000661647	-0.00353657	-0.00641149	-0.00928641	-0.0121613	-0.0150363	-0.0179112	-0.0207861	-0.023661	-0.0265359
D:\Xumeng Li\论文\pic\11March\A102	Wed Mar 11 13-41-46.bmp	0	1.46786	27.8306	D:\Xumeng Li\论文\pic\11March\Test Paper\Fri Mar 13 13-26-36.bmp	-2.9951e-007 -6.9615e-007 -7.7631e-008 0.058177 0.00022111 0	-3.3648e-007 6.3266e-008 -6.6235e-007 0.0002317 0.062233 0			0.737784	1.10672	1.10671	1.10671	1.10673	1.10672	1.16821	1.10673	1.04523	1.04523	0.922274	0.92227	0.922265	0.92226	0.860782	0.860777	1.22976	1.66029	1.66028	1.59876	1.59875	1.53724	1.47576	1.47575	1.41424	1.35273	1.35272	1.35272	1.22973	1.2912	1.35269	1.29119	1.16821	1.2297	1.2297	1.16819	1.16819	1.22968	1.1682	1.1682
D:\Xumeng Li\论文\pic\11March\A102	Wed Mar 11 13-41-46.bmp	1	-1.05938	10.6556	D:\Xumeng Li\论文\pic\11March\Test Paper\Fri Mar 13 13-26-36.bmp	-2.9951e-007 -6.9615e-007 -7.7631e-008 0.058177 0.00022111 0	-3.3648e-007 6.3266e-008 -6.6235e-007 0.0002317 0.062233 0	-3.5181e-005 0.0033121 -0.20436 0.66663	-7.6349e-007 7.2539e-005 0.26366 -0.28398	0.465543	0.270874	0.082407	-0.100069	-0.276765	-0.447892	-0.613662	-0.774285	-0.929972	-1.08094	-1.22738	-1.36953	-1.50759	-1.64176	-1.77227	-1.89932	-2.02312	-2.14389	-2.26183	-2.37716	-2.49008	-2.60082	-2.70957	-2.81655	-2.92198	-3.02606	-3.129	-3.23102	-3.33233	-3.43313	-3.53364	-3.63407	-3.73463	-3.83553	-3.93698	-4.0392	-4.14239	-4.24677	-4.35255	-4.45993
D:\Xumeng Li\论文\pic\11March\A102	Wed Mar 11 13-41-46.bmp	2	0.796719	16.672	D:\Xumeng Li\论文\pic\11March\Test Paper\Fri Mar 13 13-26-36.bmp	-2.9951e-007 -6.9615e-007 -7.7631e-008 0.058177 0.00022111 0	-3.3648e-007 6.3266e-008 -6.6235e-007 0.0002317 0.062233 0	1.2525e-005 -8.157e-005 0.10433 -0.017192	5.9112e-008 3.0749e-006 0.32774 -0.44218	0.0870689	0.191241	0.295401	0.399623	0.503982	0.608554	0.713414	0.818636	0.924297	1.03047	1.13723	1.24466	1.35282	1.4618	1.57167	1.6825	1.79437	1.90736	2.02153	2.13697	2.25375	2.37194	2.49163	2.61288	2.73577	2.86037	2.98677	3.11503	3.24523	3.37745	3.51176	3.64824	3.78696	3.928	4.07143	4.21732	4.36576	4.51681	4.67056	4.82708
D:\Xumeng Li\论文\pic\11March\A102	Wed Mar 11 13-41-46.bmp	3	-0.604191	23.5547	D:\Xumeng Li\论文\pic\11March\Test Paper\Fri Mar 13 13-26-36.bmp	-2.9951e-007 -6.9615e-007 -7.7631e-008 0.058177 0.00022111 0	-3.3648e-007 6.3266e-008 -6.6235e-007 0.0002317 0.062233 0	-2.1211e-006 0.00048385 -0.06691 -0.087801	-1.231e-007 3.1306e-007 0.50687 -0.74838	-0.154229	-0.219702	-0.284232	-0.347834	-0.410518	-0.472298	-0.533187	-0.593197	-0.652342	-0.710633	-0.768084	-0.824707	-0.880515	-0.935521	-0.989737	-1.04318	-1.09585	-1.14778	-1.19896	-1.24942	-1.29917	-1.34821	-1.39657	-1.44425	-1.49128	-1.53765	-1.58338	-1.62849	-1.67299	-1.71689	-1.76021	-1.80295	-1.84513	-1.88676	-1.92786	-1.96843	-2.0085	-2.04807	-2.08716	-2.12577
D:\Xumeng Li\论文\pic\11March\A102	Wed Mar 11 13-41-46.bmp	4	-0.210721	27.7502	D:\Xumeng Li\论文\pic\11March\Test Paper\Fri Mar 13 13-26-36.bmp	-2.9951e-007 -6.9615e-007 -7.7631e-008 0.058177 0.00022111 0	-3.3648e-007 6.3266e-008 -6.6235e-007 0.0002317 0.062233 0	5.5238e-007 4.3666e-005 0.018118 -0.12094	6.6984e-008 -3.1523e-005 0.46509 -0.53202	-0.10278	-0.0845278	-0.0661811	-0.0477372	-0.0291927	-0.0105443	0.00821138	0.0270776	0.0460576	0.0651547	0.0843724	0.103714	0.123182	0.142781	0.162514	0.182384	0.202394	0.222548	0.242848	0.2633	0.283904	0.304666	0.325588	0.346673	0.367925	0.389348	0.410944	0.432717	0.45467	0.476806	0.499129	0.521642	0.544349	0.567252	0.590356	0.613662	0.637176	0.660899	0.684836	0.708989
D:\Xumeng Li\论文\pic\11March\A102	Wed Mar 11 13-41-46.bmp	5	0.465674	27.765	D:\Xumeng Li\论文\pic\11March\Test Paper\Fri Mar 13 13-26-36.bmp	-2.9951e-007 -6.9615e-007 -7.7631e-008 0.058177 0.00022111 0	-3.3648e-007 6.3266e-008 -6.6235e-007 0.0002317 0.062233 0	-1.0487e-006 0.00068527 0.020476 -0.050577	5.04e-008 -2.6883e-005 0.46419 -0.41455	-0.0294171	-0.00689307	0.0169889	0.0422226	0.0688016	0.0967197	0.125971	0.156548	0.188446	0.221657	0.256176	0.291997	0.329112	0.367516	0.407203	0.448166	0.490399	0.533895	0.578649	0.624653	0.671902	0.72039	0.77011	0.821055	0.873221	0.926599	0.981184	1.03697	1.09395	1.15212	1.21147	1.272	1.33369	1.39655	1.46056	1.52573	1.59204	1.65948	1.72806	1.79776
D:\Xumeng Li\论文\pic\11March\A102	Wed Mar 11 13-43-23.bmp	0	1.37303	24.9004	D:\Xumeng Li\论文\pic\11March\Test Paper\Fri Mar 13 13-26-36.bmp	-2.9951e-007 -6.9615e-007 -7.7631e-008 0.058177 0.00022111 0	-3.3648e-007 6.3266e-008 -6.6235e-007 0.0002317 0.062233 0			0.921279	1.10552	1.04411	1.0441	1.10555	1.10555	1.10554	1.10554	1.04412	1.04412	0.982707	0.982703	1.04413	1.04412	0.98269	0.982706	0.982702	0.921289	1.65853	1.65852	1.59707	1.53562	1.53561	1.41276	1.41275	1.35131	1.3513	1.22845	1.22844	1.22844	1.22843	1.10558	1.10558	1.10558	1.04416	1.10559	1.10558	1.10558	1.10557	1.10557
D:\Xumeng Li\论文\pic\11March\A102	Wed Mar 11 13-43-23.bmp	1	-0.92338	7.42653	D:\Xumeng Li\论文\pic\11March\Test Paper\Fri Mar 13 13-26-36.bmp	-2.9951e-007 -6.9615e-007 -7.7631e-008 0.058177 0.00022111 0	-3.3648e-007 6.3266e-008 -6.6235e-007 0.0002317 0.062233 0	-2.4261e-007 7.4504e-005 -0.13581 0.16064	2.9876e-006 -0.0013641 0.20852 -0.5284	0.0248978	-0.110695	-0.246141	-0.381443	-0.516601	-0.651618	-0.786494	-0.921232	-1.05583	-1.1903	-1.32463	-1.45882	-1.59289	-1.72682	-1.86063	-1.99431	-2.12786	-2.26129	-2.3946	-2.52779	-2.66085	-2.7938	-2.92663	-3.05934	-3.19194	-3.32443	-3.45681	-3.58908	-3.72123	-3.85329	-3.98523	-4.11708	-4.24882	-4.38045	-4.51199	-4.64344	-4.77478	-4.90603	-5.03719	-5.16825
D:\Xumeng Li\论文\pic\11March\A102	Wed Mar 11 13-43-23.bmp	2	0.731713	14.1548	D:\Xumeng Li\论文\pic\11March\Test Paper\Fri Mar 13 13-26-36.bmp	-2.9951e-007 -6.9615e-007 -7.7631e-008 0.058177 0.00022111 0	-3.3648e-007 6.3266e-008 -6.6235e-007 0.0002317 0.062233 0	3.9669e-006 -0.00052705 0.076762 0.039636	1.2502e-007 -3.0405e-005 0.32843 -0.4158	0.115875	0.191083	0.265285	0.338504	0.410764	0.48209	0.552503	0.62203	0.690692	0.758515	0.825522	0.891736	0.957182	1.02188	1.08586	1.14915	1.21176	1.27372	1.33505	1.39579	1.45594	1.51554	1.57461	1.63318	1.69126	1.74888	1.80606	1.86284	1.91923	1.97525	2.03093	2.0863	2.14137	2.19618	2.25074	2.30508	2.35922	2.41319	2.46701	2.52071
D:\Xumeng Li\论文\pic\11March\A102	Wed Mar 11 13-43-23.bmp	3	-0.690115	20.7818	D:\Xumeng Li\论文\pic\11March\Test Paper\Fri Mar 13 13-26-36.bmp	-2.9951e-007 -6.9615e-007 -7.7631e-008 0.058177 0.00022111 0	-3.3648e-007 6.3266e-008 -6.6235e-007 0.0002317 0.062233 0	-2.0976e-006 -0.00029592 -0.049738 -0.11331	-1.4887e-007 -6.3747e-006 0.27195 -0.49008	-0.163351	-0.213991	-0.265248	-0.317135	-0.369664	-0.422848	-0.476699	-0.53123	-0.586453	-0.642382	-0.699028	-0.756405	-0.814525	-0.8734	-0.933043	-0.993466	-1.05468	-1.11671	-1.17955	-1.24322	-1.30773	-1.37311	-1.43935	-1.50647	-1.57448	-1.64341	-1.71325	-1.78402	-1.85574	-1.92841	-2.00206	-2.07668	-2.1523	-2.22893	-2.30657	-2.38525	-2.46498	-2.54576	-2.62761	-2.71055
D:\Xumeng Li\论文\pic\11March\A102	Wed Mar 11 13-43-23.bmp	4	0.392096	24.8772	D:\Xumeng Li\论文\pic\11March\Test Paper\Fri Mar 13 13-26-36.bmp	-2.9951e-007 -6.9615e-007 -7.7631e-008 0.058177 0.00022111 0	-3.3648e-007 6.3266e-008 -6.6235e-007 0.0002317 0.062233 0	-4.5436e-006 0.00070093 -0.0061223 0.068088	-6.8882e-007 8.1409e-005 0.4582 -0.38871	0.0626625	0.0586111	0.0559071	0.0545232	0.0544321	0.0556065	0.0580193	0.061643	0.0664506	0.0724146	0.079508	0.0877033	0.0969733	0.107291	0.118628	0.130959	0.144255	0.15849	0.173636	0.189666	0.206552	0.224268	0.242786	0.262079	0.282119	0.30288	0.324334	0.346453	0.369211	0.392581	0.416534	0.441044	0.466084	0.491626	0.517643	0.544108	0.570993	0.598271	0.625915	0.653898
D:\Xumeng Li\论文\pic\11March\A102	Wed Mar 11 13-43-23.bmp	5	-0.283604	24.8468	D:\Xumeng Li\论文\pic\11March\Test Paper\Fri Mar 13 13-26-36.bmp	-2.9951e-007 -6.9615e-007 -7.7631e-008 0.058177 0.00022111 0	-3.3648e-007 6.3266e-008 -6.6235e-007 0.0002317 0.062233 0	-2.2208e-007 -2.5039e-005 -0.0065665 0.043792	-9.4941e-008 2.2646e-006 0.31961 -0.25537	0.0372006	0.0305575	0.0238616	0.0171116	0.0103062	0.00344413	-0.00347605	-0.0104556	-0.017496	-0.0245984	-0.0317642	-0.0389947	-0.0462913	-0.0536553	-0.0610881	-0.0685909	-0.0761651	-0.083812	-0.091533	-0.0993294	-0.107203	-0.115154	-0.123184	-0.131296	-0.139489	-0.147766	-0.156127	-0.164575	-0.17311	-0.181733	-0.190447	-0.199252	-0.20815	-0.217142	-0.226229	-0.235413	-0.244695	-0.254076	-0.263558	-0.273143
D:\Xumeng Li\论文\pic\11March\A102	Wed Mar 11 13-44-24.bmp	0	1.08851	21.1028	D:\Xumeng Li\论文\pic\11March\Test Paper\Fri Mar 13 13-26-36.bmp	-2.9951e-007 -6.9615e-007 -7.7631e-008 0.058177 0.00022111 0	-3.3648e-007 6.3266e-008 -6.6235e-007 0.0002317 0.062233 0			0.614532	1.16769	1.16769	1.16769	1.16768	1.16768	1.10623	1.04476	1.04475	0.983303	0.983299	0.983296	0.983292	0.983289	0.92184	0.921836	0.921833	0.921849	1.72102	1.72101	1.72101	1.65952	1.59803	1.59802	1.47506	1.41361	1.35213	1.35212	1.29065	1.29064	1.22916	1.16771	1.10624	1.10624	1.10623	1.10623	1.04476	1.04475	0.921855	0.921853
D:\Xumeng Li\论文\pic\11March\A102	Wed Mar 11 13-44-24.bmp	1	0.674393	11.2766	D:\Xumeng Li\论文\pic\11March\Test Paper\Fri Mar 13 13-26-36.bmp	-2.9951e-007 -6.9615e-007 -7.7631e-008 0.058177 0.00022111 0	-3.3648e-007 6.3266e-008 -6.6235e-007 0.0002317 0.062233 0	-1.1338e-005 0.0013388 0.073432 0.15019	-2.4583e-007 1.1591e-005 0.29574 -0.379	0.224951	0.30232	0.382231	0.464615	0.549405	0.636532	0.725928	0.817526	0.911257	1.00705	1.10485	1.20457	1.30615	1.40953	1.51463	1.62139	1.72974	1.83961	1.95094	2.06364	2.17767	2.29294	2.4094	2.52697	2.64558	2.76517	2.88567	3.00701	3.12912	3.25194	3.37539	3.49941	3.62394	3.74889	3.87421	3.99983	4.12567	4.25168	4.37778	4.5039
D:\Xumeng Li\论文\pic\11March\A102	Wed Mar 11 13-44-24.bmp	2	-0.757041	17.3418	D:\Xumeng Li\论文\pic\11March\Test Paper\Fri Mar 13 13-26-36.bmp	-2.9951e-007 -6.9615e-007 -7.7631e-008 0.058177 0.00022111 0	-3.3648e-007 6.3266e-008 -6.6235e-007 0.0002317 0.062233 0	2.4505e-006 -0.0003239 -0.084248 -0.023513	1.2116e-007 -2.735e-005 0.42671 -0.51621	-0.108082	-0.193284	-0.279105	-0.36553	-0.452543	-0.540131	-0.628278	-0.71697	-0.806193	-0.895931	-0.986169	-1.07689	-1.16809	-1.25974	-1.35184	-1.44436	-1.53729	-1.63063	-1.72434	-1.81843	-1.91286	-2.00764	-2.10274	-2.19815	-2.29386	-2.38984	-2.48609	-2.5826	-2.67933	-2.77629	-2.87346	-2.97082	-3.06835	-3.16605	-3.2639	-3.36188	-3.45998	-3.55818	-3.65647	-3.75483
D:\Xumeng Li\论文\pic\11March\A102	Wed Mar 11 13-44-24.bmp	3	0.35711	21.0396	D:\Xumeng Li\论文\pic\11March\Test Paper\Fri Mar 13 13-26-36.bmp	-2.9951e-007 -6.9615e-007 -7.7631e-008 0.058177 0.00022111 0	-3.3648e-007 6.3266e-008 -6.6235e-007 0.0002317 0.062233 0	1.4746e-007 8.1486e-005 0.024079 0.018919	3.5865e-008 -2.3422e-005 0.42801 -0.37307	0.0430801	0.0674047	0.091894	0.116549	0.141371	0.166359	0.191517	0.216843	0.242339	0.268007	0.293846	0.319858	0.346043	0.372403	0.398938	0.42565	0.452538	0.479605	0.506851	0.534276	0.561882	0.589669	0.617639	0.645793	0.67413	0.702653	0.731361	0.760257	0.78934	0.818612	0.848073	0.877725	0.907568	0.937603	0.967831	0.998253	1.02887	1.05968	1.09069	1.1219
D:\Xumeng Li\论文\pic\11March\A102	Wed Mar 11 13-44-24.bmp	4	-0.349713	21.0174	D:\Xumeng Li\论文\pic\11March\Test Paper\Fri Mar 13 13-26-36.bmp	-2.9951e-007 -6.9615e-007 -7.7631e-008 0.058177 0.00022111 0	-3.3648e-007 6.3266e-008 -6.6235e-007 0.0002317 0.062233 0	2.172e-006 -0.00035687 0.0075775 -0.045693	1.2773e-007 -2.5573e-005 0.24323 -0.30643	-0.0384705	-0.0319484	-0.0261141	-0.0209543	-0.0164563	-0.0126067	-0.0093928	-0.00680137	-0.00481944	-0.00343396	-0.00263191	-0.00240026	-0.00272597	-0.00359601	-0.00499735	-0.00691695	-0.0093418	-0.0122588	-0.0156551	-0.0195174	-0.0238329	-0.0285884	-0.033771	-0.0393676	-0.0453652	-0.0517507	-0.0585111	-0.0656334	-0.0731046	-0.0809116	-0.0890414	-0.0974809	-0.106217	-0.115237	-0.124528	-0.134076	-0.143869	-0.153893	-0.164136	-0.174584
D:\Xumeng Li\论文\pic\11March\A102	Wed Mar 11 13-46-05.bmp	0	1.0011	10.2091	D:\Xumeng Li\论文\pic\11March\Test Paper\Fri Mar 13 13-26-36.bmp	-2.9951e-007 -6.9615e-007 -7.7631e-008 0.058177 0.00022111 0	-3.3648e-007 6.3266e-008 -6.6235e-007 0.0002317 0.062233 0			0.978195	1.10044	1.10044	1.10044	1.03929	1.03929	1.10041	1.10041	1.10041	1.1004	1.03926	1.03926	0.978111	0.978109	0.978108	1.03923	1.03922	1.03922	1.03922	0.978078	1.03919	1.03919	1.03919	1.03919	0.978048	0.978046	0.978045	1.03916	1.03916	1.03916	1.03915	0.978014	1.03913	1.03913	1.03912	1.03912	1.0391	1.0391	1.03909	1.03909
D:\Xumeng Li\论文\pic\11March\A102	Wed Mar 11 13-46-05.bmp	1	0.197564	9.98033	D:\Xumeng Li\论文\pic\11March\Test Paper\Fri Mar 13 13-26-36.bmp	-2.9951e-007 -6.9615e-007 -7.7631e-008 0.058177 0.00022111 0	-3.3648e-007 6.3266e-008 -6.6235e-007 0.0002317 0.062233 0	1.1257e-005 -0.00082529 0.060924 -0.19534	-1.4454e-006 9.3594e-005 0.4426 -0.37284	-0.135232	-0.0767055	-0.0196942	0.0358692	0.0900521	0.142922	0.194547	0.244994	0.294331	0.342625	0.389944	0.436355	0.481926	0.526725	0.570819	0.614275	0.657161	0.699545	0.741494	0.783076	0.824359	0.865409	0.906294	0.947082	0.987841	1.02864	1.06954	1.11062	1.15193	1.19355	1.23555	1.278	1.32095	1.36448	1.40866	1.45355	1.49922	1.54575	1.59318	1.6416
D:\Xumeng Li\论文\pic\11March\A102	Wed Mar 11 13-46-05.bmp	2	-0.536145	10.0635	D:\Xumeng Li\论文\pic\11March\Test Paper\Fri Mar 13 13-26-36.bmp	-2.9951e-007 -6.9615e-007 -7.7631e-008 0.058177 0.00022111 0	-3.3648e-007 6.3266e-008 -6.6235e-007 0.0002317 0.062233 0	-1.7284e-005 0.0013988 -0.11095 0.61715	2.0875e-006 -0.00017327 0.25985 -0.25535	0.507582	0.400709	0.296425	0.194628	0.0952146	-0.00192016	-0.0968794	-0.189767	-0.280686	-0.369741	-0.457036	-0.542673	-0.626757	-0.709392	-0.79068	-0.870727	-0.949635	-1.02751	-1.10445	-1.18057	-1.25596	-1.33073	-1.40498	-1.47883	-1.55236	-1.62569	-1.69892	-1.77214	-1.84548	-1.91903	-1.99288	-2.06716	-2.14196	-2.21738	-2.29353	-2.37051	-2.44842	-2.52738	-2.60748	-2.68882
[truncated: 160 more columns]
