# Supplementary material for: A technique system for the measurement, reconstruction and character extraction of rice plant architecture
Source: PLoS One. 2017 May 30;12(5):e0177205. doi: 10.1371/journal.pone.0177205 (PMC5448746; doi:10.1371/journal.pone.0177205)
Supplement: S2 Data — There four type file in the zip file, SystemData is parameters of paratus, SSP_LCAA correspond to the special position of stem, leafvein correspond to data of leaf midrib curves, leafshape correspond to the data of leaf shape. 101: correspond to neighbor 8 hills of Sample S1 (NSICRc222), 1: correspond to neighbor 8 hills of Sample S2 (NSICRc124H). (ZIP) [file pone.0177205.s008.zip › leafveinB101.xls]

## Sheet: Sheet1
Directory	ImageFile	LeafNo(0:Stem)	NodeX	NodeY	CaliberatedImage	CaliberatedEquationX	CaliberatedEquationY	Xdata9	Xdata10	Xdata11	Xdata12	Xdata13	Xdata14	Xdata15	Xdata16	Xdata17	Xdata18	Xdata19	Xdata20	Xdata21	Xdata22	Xdata23	Xdata24	Xdata25	Xdata26	Xdata27	Xdata28	Xdata29	Xdata30	Xdata31	Xdata32	Xdata33	Xdata34	Xdata35	Xdata36	Xdata37	Xdata38	Xdata39	Xdata40	Xdata41	Xdata42	Xdata43	Xdata44	Xdata45	Xdata46	Xdata47	Xdata48	Xdata49	Xdata50
D:\Xumeng Li\论文\pic\11March\B101	Thu Mar 12 10-05-32.bmp	0	1.10274	14.1754	D:\Xumeng Li\论文\pic\11March\Test Paper\Fri Mar 13 13-26-36.bmp	-2.9951e-007 -6.9615e-007 -7.7631e-008 0.058177 0.00022111 0	-3.3648e-007 6.3266e-008 -6.6235e-007 0.0002317 0.062233 0			0.368716	0.92178	1.16758	1.10614	1.04467	1.04467	1.04467	1.04467	1.04466	0.983221	0.983218	0.983216	0.983214	0.983211	1.47469	1.90465	1.84323	1.84322	1.72034	1.59749	1.59748	1.53606	1.47462	1.47462	1.41319	1.35176	1.29032	1.29032	1.29035	1.29034	1.22891	1.22893	1.22893	1.16749	1.0446	1.04459	0.921697	0.921694	0.921693	0.92169
D:\Xumeng Li\论文\pic\11March\B101	Thu Mar 12 10-05-32.bmp	1	0.829468	6.55547	D:\Xumeng Li\论文\pic\11March\Test Paper\Fri Mar 13 13-26-36.bmp	-2.9951e-007 -6.9615e-007 -7.7631e-008 0.058177 0.00022111 0	-3.3648e-007 6.3266e-008 -6.6235e-007 0.0002317 0.062233 0	2.6487e-007 -3.6371e-005 0.062574 -0.40952	-2.0395e-006 0.0001569 0.051971 -0.10525	-0.346987	-0.28452	-0.222123	-0.159794	-0.0975314	-0.0353335	0.0268011	0.0888741	0.150887	0.212842	0.274739	0.336582	0.398371	0.460107	0.521794	0.583431	0.645021	0.706565	0.768065	0.829523	0.890939	0.952317	1.01366	1.07496	1.13623	1.19746	1.25867	1.31984	1.38099	1.44211	1.5032	1.56427	1.62532	1.68635	1.74736	1.80835	1.86933	1.9303	1.99125	2.05219
D:\Xumeng Li\论文\pic\11March\B101	Thu Mar 12 10-05-32.bmp	2	0.631793	12.2383	D:\Xumeng Li\论文\pic\11March\Test Paper\Fri Mar 13 13-26-36.bmp	-2.9951e-007 -6.9615e-007 -7.7631e-008 0.058177 0.00022111 0	-3.3648e-007 6.3266e-008 -6.6235e-007 0.0002317 0.062233 0	-1.435e-005 0.0017937 0.048943 0.36463	-2.9082e-007 1.7308e-005 0.31839 -0.38383	0.415354	0.469577	0.527216	0.588184	0.652395	0.719763	0.790202	0.863625	0.939948	1.01908	1.10094	1.18545	1.2725	1.36203	1.45393	1.54813	1.64455	1.74308	1.84365	1.94618	2.05057	2.15674	2.2646	2.37407	2.48506	2.59749	2.71126	2.8263	2.94252	3.05982	3.17813	3.29736	3.41742	3.53822	3.65969	3.78173	3.90426	4.02719	4.15043	4.27391
D:\Xumeng Li\论文\pic\11March\B101	Thu Mar 12 10-05-32.bmp	3	-0.594736	14.0897	D:\Xumeng Li\论文\pic\11March\Test Paper\Fri Mar 13 13-26-36.bmp	-2.9951e-007 -6.9615e-007 -7.7631e-008 0.058177 0.00022111 0	-3.3648e-007 6.3266e-008 -6.6235e-007 0.0002317 0.062233 0	2.7185e-006 -0.0016584 0.010169 -0.15936	2.0748e-007 -7.4204e-005 0.42517 -0.54752	-0.150851	-0.145639	-0.143711	-0.14505	-0.149641	-0.157467	-0.168513	-0.18276	-0.200194	-0.220798	-0.244556	-0.271451	-0.301467	-0.334588	-0.370797	-0.410079	-0.452416	-0.497793	-0.546193	-0.597599	-0.651997	-0.709368	-0.769698	-0.832969	-0.899165	-0.968271	-1.04027	-1.11514	-1.19288	-1.27346	-1.35686	-1.44308	-1.53209	-1.62388	-1.71843	-1.81573	-1.91576	-2.0185	-2.12394	-2.23206
D:\Xumeng Li\论文\pic\11March\B101	Thu Mar 12 10-05-32.bmp	4	0.142712	14.1137	D:\Xumeng Li\论文\pic\11March\Test Paper\Fri Mar 13 13-26-36.bmp	-2.9951e-007 -6.9615e-007 -7.7631e-008 0.058177 0.00022111 0	-3.3648e-007 6.3266e-008 -6.6235e-007 0.0002317 0.062233 0	3.3087e-006 -0.00050199 0.034657 -0.22009	9.1531e-008 -2.0703e-005 0.2497 -0.31077	-0.185931	-0.152757	-0.120547	-0.0892818	-0.0589411	-0.0295051	-0.000953939	0.0267322	0.0535731	0.0795887	0.104799	0.129223	0.152882	0.175795	0.197982	0.219462	0.240257	0.260384	0.279865	0.29872	0.316967	0.334627	0.35172	0.368266	0.384284	0.399794	0.414817	0.429372	0.443478	0.457156	0.470426	0.483307	0.49582	0.507983	0.519818	0.531343	0.54258	0.553546	0.564263	0.574751
D:\Xumeng Li\论文\pic\11March\B101	Thu Mar 12 10-14-25.bmp	0	1.23654	29.3135	D:\Xumeng Li\论文\pic\11March\Test Paper\Fri Mar 13 13-26-36.bmp	-2.9951e-007 -6.9615e-007 -7.7631e-008 0.058177 0.00022111 0	-3.3648e-007 6.3266e-008 -6.6235e-007 0.0002317 0.062233 0			1.04562	1.35316	1.29163	1.29163	1.16858	1.16858	1.16857	1.16856	1.10704	1.16853	1.16852	1.107	1.107	1.10699	1.10698	1.10698	1.10697	1.16845	1.16845	1.16844	1.16843	1.16843	1.16842	1.16842	1.16841	1.1684	1.1684	1.16839	1.16839	1.16838	1.16837	1.16837	1.16836	1.16835	1.16835	2.09038	1.90599	1.84451	1.72157	1.59863
D:\Xumeng Li\论文\pic\11March\B101	Thu Mar 12 10-14-25.bmp	1	-0.897593	9.50392	D:\Xumeng Li\论文\pic\11March\Test Paper\Fri Mar 13 13-26-36.bmp	-2.9951e-007 -6.9615e-007 -7.7631e-008 0.058177 0.00022111 0	-3.3648e-007 6.3266e-008 -6.6235e-007 0.0002317 0.062233 0	-1.9394e-007 2.5787e-005 -0.3143 0.51706	8.3302e-006 -0.0029854 0.43212 -0.8623	0.202787	-0.111439	-0.425617	-0.739746	-1.05383	-1.36787	-1.68186	-1.99581	-2.30971	-2.62358	-2.9374	-3.25119	-3.56494	-3.87865	-4.19233	-4.50597	-4.81958	-5.13316	-5.44671	-5.76023	-6.07372	-6.38718	-6.70062	-7.01403	-7.32742	-7.64078	-7.95413	-8.26745	-8.58076	-8.89405	-9.20732	-9.52057	-9.83381	-10.147	-10.4603	-10.7735	-11.0867	-11.3998	-11.713	-12.0262
D:\Xumeng Li\论文\pic\11March\B101	Thu Mar 12 10-14-25.bmp	2	1.19629	19.2305	D:\Xumeng Li\论文\pic\11March\Test Paper\Fri Mar 13 13-26-36.bmp	-2.9951e-007 -6.9615e-007 -7.7631e-008 0.058177 0.00022111 0	-3.3648e-007 6.3266e-008 -6.6235e-007 0.0002317 0.062233 0	1.0369e-005 -8.1621e-005 0.16703 -0.31728	-3.6334e-005 0.0044159 0.27237 0.51971	-0.150315	0.0165434	0.183363	0.350207	0.517136	0.684212	0.851499	1.01906	1.18695	1.35524	1.52399	1.69326	1.86312	2.03361	2.20482	2.3768	2.54961	2.72331	2.89797	3.07365	3.25041	3.42831	3.60742	3.7878	3.96951	4.1526	4.33716	4.52323	4.71088	4.90017	5.09116	5.28392	5.4785	5.67498	5.8734	6.07385	6.27637	6.48102	6.68788	6.897
D:\Xumeng Li\论文\pic\11March\B101	Thu Mar 12 10-14-25.bmp	3	0.00875696	29.2294	D:\Xumeng Li\论文\pic\11March\Test Paper\Fri Mar 13 13-26-36.bmp	-2.9951e-007 -6.9615e-007 -7.7631e-008 0.058177 0.00022111 0	-3.3648e-007 6.3266e-008 -6.6235e-007 0.0002317 0.062233 0	-1.3254e-006 0.00032444 -0.012315 -0.034868	-7.9973e-008 -7.1644e-006 0.44716 -0.38562	-0.0468595	-0.0582102	-0.068928	-0.0790206	-0.0884963	-0.0973628	-0.105628	-0.1133	-0.120387	-0.126897	-0.132837	-0.138215	-0.143041	-0.147321	-0.151063	-0.154276	-0.156967	-0.159144	-0.160815	-0.161989	-0.162673	-0.162875	-0.162603	-0.161866	-0.16067	-0.159024	-0.156936	-0.154414	-0.151465	-0.148098	-0.144321	-0.140142	-0.135568	-0.130608	-0.125269	-0.11956	-0.113488	-0.107062	-0.100288	-0.0931764
D:\Xumeng Li\论文\pic\11March\B101	Thu Mar 12 10-14-25.bmp	4	-0.85242	29.2231	D:\Xumeng Li\论文\pic\11March\Test Paper\Fri Mar 13 13-26-36.bmp	-2.9951e-007 -6.9615e-007 -7.7631e-008 0.058177 0.00022111 0	-3.3648e-007 6.3266e-008 -6.6235e-007 0.0002317 0.062233 0	-6.9689e-006 -0.0014687 -0.048049 -0.040346	1.5693e-007 -2.9474e-005 0.43701 -0.43818	-0.0898698	-0.142373	-0.197898	-0.256485	-0.318177	-0.383015	-0.451041	-0.522298	-0.596826	-0.674668	-0.755865	-0.84046	-0.928494	-1.02001	-1.11505	-1.21365	-1.31586	-1.42171	-1.53126	-1.64454	-1.76159	-1.88246	-2.00718	-2.13581	-2.26837	-2.40492	-2.54549	-2.69013	-2.83887	-2.99177	-3.14886	-3.31018	-3.47578	-3.64569	-3.81996	-3.99864	-4.18175	-4.36935	-4.56148	-4.75818
D:\Xumeng Li\论文\pic\11March\B101	Thu Mar 12 10-17-50.bmp	0	1.34403	34.602	D:\Xumeng Li\论文\pic\11March\Test Paper\Fri Mar 13 13-26-36.bmp	-2.9951e-007 -6.9615e-007 -7.7631e-008 0.058177 0.00022111 0	-3.3648e-007 6.3266e-008 -6.6235e-007 0.0002317 0.062233 0			1.10713	1.35312	1.29162	1.23012	1.16862	1.10712	1.10711	1.10713	1.10712	1.10711	1.04561	1.0456	1.0456	1.04559	1.04558	1.04558	1.04557	1.04557	1.04556	1.04555	1.10706	1.10705	1.10705	1.10704	1.10703	1.16852	1.23002	1.23001	1.23001	1.29151	1.2915	2.02976	1.90669	1.84515	1.72209	1.66056	1.59903	1.47602	1.47601	1.476
D:\Xumeng Li\论文\pic\11March\B101	Thu Mar 12 10-17-50.bmp	1	-0.912959	6.97971	D:\Xumeng Li\论文\pic\11March\Test Paper\Fri Mar 13 13-26-36.bmp	-2.9951e-007 -6.9615e-007 -7.7631e-008 0.058177 0.00022111 0	-3.3648e-007 6.3266e-008 -6.6235e-007 0.0002317 0.062233 0	2.0621e-006 -0.00040828 -0.17848 0.17587	-4.1399e-008 8.2649e-006 0.28035 -0.31333	-0.00301399	-0.182706	-0.36319	-0.544454	-0.726484	-0.909269	-1.0928	-1.27705	-1.46203	-1.64771	-1.83408	-2.02114	-2.20886	-2.39724	-2.58626	-2.77591	-2.96618	-3.15705	-3.34852	-3.54058	-3.7332	-3.92638	-4.1201	-4.31435	-4.50912	-4.70441	-4.90018	-5.09644	-5.29317	-5.49035	-5.68799	-5.88605	-6.08454	-6.28343	-6.48272	-6.68239	-6.88243	-7.08284	-7.28359	-7.48467
D:\Xumeng Li\论文\pic\11March\B101	Thu Mar 12 10-17-50.bmp	2	0.749803	15.8361	D:\Xumeng Li\论文\pic\11March\Test Paper\Fri Mar 13 13-26-36.bmp	-2.9951e-007 -6.9615e-007 -7.7631e-008 0.058177 0.00022111 0	-3.3648e-007 6.3266e-008 -6.6235e-007 0.0002317 0.062233 0	2.8734e-005 -0.0025368 0.16714 -0.32625	7.6183e-008 -2.6527e-005 0.35277 -0.46031	-0.161609	-0.00187463	0.153131	0.303581	0.449646	0.5915	0.729314	0.863262	0.993515	1.12025	1.24363	1.36383	1.48103	1.5954	1.70711	1.81633	1.92323	2.02799	2.13078	2.23178	2.33115	2.42906	2.52569	2.62122	2.71581	2.80964	2.90287	2.99569	3.08826	3.18075	3.27335	3.36621	3.45952	3.55345	3.64816	3.74384	3.84064	3.93875	4.03834	4.13958
D:\Xumeng Li\论文\pic\11March\B101	Thu Mar 12 10-17-50.bmp	3	-0.948811	24.0234	D:\Xumeng Li\论文\pic\11March\Test Paper\Fri Mar 13 13-26-36.bmp	-2.9951e-007 -6.9615e-007 -7.7631e-008 0.058177 0.00022111 0	-3.3648e-007 6.3266e-008 -6.6235e-007 0.0002317 0.062233 0	-5.7381e-005 0.0051908 -0.27509 1.0351	-1.2424e-007 8.8676e-006 0.35546 -0.4897	0.765123	0.505208	0.254985	0.0141118	-0.217757	-0.440966	-0.655859	-0.86278	-1.06207	-1.25408	-1.43916	-1.61763	-1.78986	-1.95618	-2.11694	-2.27248	-2.42315	-2.56929	-2.71125	-2.84936	-2.98398	-3.11545	-3.24411	-3.37031	-3.49439	-3.61669	-3.73757	-3.85736	-3.9764	-4.09505	-4.21365	-4.33253	-4.45206	-4.57256	-4.69439	-4.81788	-4.94339	-5.07125	-5.20182	-5.33543
D:\Xumeng Li\论文\pic\11March\B101	Thu Mar 12 10-17-50.bmp	4	0.536179	34.5331	D:\Xumeng Li\论文\pic\11March\Test Paper\Fri Mar 13 13-26-36.bmp	-2.9951e-007 -6.9615e-007 -7.7631e-008 0.058177 0.00022111 0	-3.3648e-007 6.3266e-008 -6.6235e-007 0.0002317 0.062233 0	-3.3629e-006 0.0011808 -0.011789 0.10886	-6.1646e-008 -1.0079e-005 0.39436 -0.39311	0.0982524	0.0899822	0.0840333	0.0803856	0.0790189	0.0799129	0.0830476	0.0884028	0.0959582	0.105694	0.117589	0.131624	0.147779	0.166033	0.186367	0.208759	0.23319	0.25964	0.288089	0.318515	0.3509	0.385223	0.421464	0.459602	0.499618	0.541491	0.585201	0.630728	0.678051	0.727151	0.778008	0.830601	0.88491	0.940914	0.998595	1.05793	1.1189	1.18149	1.24567	1.31142
D:\Xumeng Li\论文\pic\11March\B101	Thu Mar 12 10-17-50.bmp	5	-0.263434	34.5283	D:\Xumeng Li\论文\pic\11March\Test Paper\Fri Mar 13 13-26-36.bmp	-2.9951e-007 -6.9615e-007 -7.7631e-008 0.058177 0.00022111 0	-3.3648e-007 6.3266e-008 -6.6235e-007 0.0002317 0.062233 0	9.4386e-006 -0.0017429 0.029051 -0.15667	9.1628e-008 -2.4501e-005 0.3837 -0.32882	-0.129349	-0.105461	-0.0849455	-0.0677461	-0.0538061	-0.0430688	-0.0354775	-0.0309758	-0.0295068	-0.031014	-0.0354409	-0.0427306	-0.0528266	-0.0656723	-0.081211	-0.0993862	-0.120141	-0.143419	-0.169164	-0.197318	-0.227826	-0.26063	-0.295674	-0.332902	-0.372256	-0.413681	-0.457119	-0.502513	-0.549808	-0.598947	-0.649872	-0.702528	-0.756857	-0.812804	-0.870311	-0.929321	-0.989779	-1.05163	-1.11481	-1.17927
D:\Xumeng Li\论文\pic\11March\B101	Thu Mar 12 10-20-08.bmp	0	1.32822	26.7292	D:\Xumeng Li\论文\pic\11March\Test Paper\Fri Mar 13 13-26-36.bmp	-2.9951e-007 -6.9615e-007 -7.7631e-008 0.058177 0.00022111 0	-3.3648e-007 6.3266e-008 -6.6235e-007 0.0002317 0.062233 0			1.28551	1.34673	1.40796	1.34675	1.34677	1.34677	1.34679	1.28558	1.22437	1.22439	1.22438	1.28561	1.2244	1.28562	1.22441	1.22441	1.28563	1.16321	1.22444	1.16323	1.28569	1.28569	1.22447	1.16325	1.22449	1.22448	1.2245	1.22449	1.22449	1.77571	1.7757	1.77569	1.59198	1.59197	1.28577	1.40825	1.40825	1.34703	1.34702	1.2858
D:\Xumeng Li\论文\pic\11March\B101	Thu Mar 12 10-20-08.bmp	1	-1.60913	3.75569	D:\Xumeng Li\论文\pic\11March\Test Paper\Fri Mar 13 13-26-36.bmp	-2.9951e-007 -6.9615e-007 -7.7631e-008 0.058177 0.00022111 0	-3.3648e-007 6.3266e-008 -6.6235e-007 0.0002317 0.062233 0	-2.2932e-007 7.744e-005 -0.29147 1.126	3.2529e-006 -0.0011617 0.066674 -0.11659	0.834628	0.543385	0.252295	-0.0386449	-0.329435	-0.620077	-0.910573	-1.20092	-1.49113	-1.78119	-2.07112	-2.3609	-2.65054	-2.94005	-3.22942	-3.51866	-3.80777	-4.09674	-4.38558	-4.6743	-4.96289	-5.25135	-5.53968	-5.8279	-6.11599	-6.40396	-6.69181	-6.97955	-7.26717	-7.55467	-7.84206	-8.12933	-8.4165	-8.70356	-8.99051	-9.27735	-9.56409	-9.85072	-10.1372	-10.4237
D:\Xumeng Li\论文\pic\11March\B101	Thu Mar 12 10-20-08.bmp	2	0.905539	9.50532	D:\Xumeng Li\论文\pic\11March\Test Paper\Fri Mar 13 13-26-36.bmp	-2.9951e-007 -6.9615e-007 -7.7631e-008 0.058177 0.00022111 0	-3.3648e-007 6.3266e-008 -6.6235e-007 0.0002317 0.062233 0	-4.4842e-006 0.0014171 0.099328 0.056819	-3.981e-007 0.00010394 0.28107 -0.30476	0.157559	0.261107	0.367436	0.476517	0.588326	0.702833	0.820014	0.93984	1.06229	1.18732	1.31492	1.44506	1.57772	1.71285	1.85045	1.99047	2.1329	2.2777	2.42486	2.57433	2.72611	2.88015	3.03643	3.19493	3.35562	3.51847	3.68345	3.85055	4.01972	4.19095	4.3642	4.53945	4.71668	4.89585	5.07694	5.25993	5.44478	5.63147	5.81997	6.01025
D:\Xumeng Li\论文\pic\11March\B101	Thu Mar 12 10-20-08.bmp	3	-0.885616	19.1924	D:\Xumeng Li\论文\pic\11March\Test Paper\Fri Mar 13 13-26-36.bmp	-2.9951e-007 -6.9615e-007 -7.7631e-008 0.058177 0.00022111 0	-3.3648e-007 6.3266e-008 -6.6235e-007 0.0002317 0.062233 0	8.7148e-007 -0.0016407 -0.047731 -0.39431	2.567e-007 -0.00016757 0.42597 -0.63016	-0.443685	-0.496332	-0.552251	-0.611435	-0.673879	-0.739579	-0.808529	-0.880724	-0.956159	-1.03483	-1.11673	-1.20185	-1.29019	-1.38174	-1.47651	-1.57447	-1.67563	-1.77999	-1.88753	-1.99826	-2.11216	-2.22924	-2.34948	-2.47288	-2.59944	-2.72914	-2.862	-2.99799	-3.13712	-3.27938	-3.42476	-3.57327	-3.72488	-3.87961	-4.03744	-4.19837	-4.36239	-4.5295	-4.69969	-4.87296
D:\Xumeng Li\论文\pic\11March\B101	Thu Mar 12 10-20-08.bmp	4	0.583667	26.7785	D:\Xumeng Li\论文\pic\11March\Test Paper\Fri Mar 13 13-26-36.bmp	-2.9951e-007 -6.9615e-007 -7.7631e-008 0.058177 0.00022111 0	-3.3648e-007 6.3266e-008 -6.6235e-007 0.0002317 0.062233 0	-2.2675e-005 0.0025863 0.0072404 0.052584	-1.7108e-006 0.00016149 0.47741 -0.41243	0.0623878	0.0772284	0.0969695	0.121475	0.150609	0.184236	0.222218	0.264421	0.310708	0.360944	0.414991	0.472715	0.533979	0.598646	0.666582	0.737649	0.811712	0.888635	0.968282	1.05052	1.1352	1.2222	1.31139	1.40261	1.49574	1.59065	1.68718	1.78522	1.88462	1.98525	2.08697	2.18965	2.29314	2.39732	2.50204	2.60718	2.71259	2.81813	2.92369	3.0291
D:\Xumeng Li\论文\pic\11March\B101	Thu Mar 12 10-20-08.bmp	5	-0.242959	26.7079	D:\Xumeng Li\论文\pic\11March\Test Paper\Fri Mar 13 13-26-36.bmp	-2.9951e-007 -6.9615e-007 -7.7631e-008 0.058177 0.00022111 0	-3.3648e-007 6.3266e-008 -6.6235e-007 0.0002317 0.062233 0	9.9083e-007 -0.00074789 0.024972 -0.097072	1.6661e-007 -9.4461e-005 0.47831 -0.42158	-0.0728471	-0.0501117	-0.0288602	-0.00908664	0.00921493	0.0260504	0.0414258	0.0553471	0.0678201	0.0788508	0.0884452	0.0966092	0.103349	0.10867	0.112578	0.11508	0.116181	0.115888	0.114206	0.111141	0.106699	0.100886	0.0937077	0.0851707	0.0752806	0.0640434	0.051465	0.0375512	0.0223082	0.00574178	-0.0121421	-0.0313374	-0.0518383	-0.0736388	-0.0967329	-0.121115	-0.146778	-0.173718	-0.201927	-0.2314
D:\Xumeng Li\论文\pic\11March\B101	Thu Mar 12 10-22-01.bmp	0	1.41513	31.7897	D:\Xumeng Li\论文\pic\11March\Test Paper\Fri Mar 13 13-26-36.bmp	-2.9951e-007 -6.9615e-007 -7.7631e-008 0.058177 0.00022111 0	-3.3648e-007 6.3266e-008 -6.6235e-007 0.0002317 0.062233 0			0.984135	1.10715	1.10714	1.04564	0.984134	0.984128	0.984123	0.984117	1.04563	1.04562	1.04562	1.04561	1.04561	1.0456	1.04559	1.10711	1.1071	1.10709	1.10709	1.10708	1.10707	1.10707	1.10706	1.16857	1.90685	1.84531	1.78377	1.72223	1.6607	1.59916	1.59915	1.53762	1.47609	1.47609	1.47608	1.47607	1.35303	1.35302	1.35301	1.29149
D:\Xumeng Li\论文\pic\11March\B101	Thu Mar 12 10-22-01.bmp	1	1.02273	4.26841	D:\Xumeng Li\论文\pic\11March\Test Paper\Fri Mar 13 13-26-36.bmp	-2.9951e-007 -6.9615e-007 -7.7631e-008 0.058177 0.00022111 0	-3.3648e-007 6.3266e-008 -6.6235e-007 0.0002317 0.062233 0	-9.7658e-006 0.001287 0.077308 0.20356	3.3621e-008 -1.8142e-005 0.27183 -0.31718	0.282144	0.363244	0.446801	0.532756	0.621051	0.711627	0.804425	0.899388	0.996455	1.09557	1.19667	1.2997	1.4046	1.51132	1.61979	1.72995	1.84175	1.95513	2.07003	2.18638	2.30414	2.42325	2.54364	2.66525	2.78803	2.91192	3.03687	3.1628	3.28967	3.41741	3.54597	3.67528	3.8053	3.93595	4.06719	4.19895	4.33117	4.4638	4.59678	4.73005
D:\Xumeng Li\论文\pic\11March\B101	Thu Mar 12 10-22-01.bmp	2	-1.0648	7.86831	D:\Xumeng Li\论文\pic\11March\Test Paper\Fri Mar 13 13-26-36.bmp	-2.9951e-007 -6.9615e-007 -7.7631e-008 0.058177 0.00022111 0	-3.3648e-007 6.3266e-008 -6.6235e-007 0.0002317 0.062233 0	-1.0676e-008 -1.5798e-005 -0.33858 0.64927	8.7996e-006 -0.0047068 0.38752 -0.69291	0.310676	-0.0279468	-0.366601	-0.705287	-1.04401	-1.38276	-1.72154	-2.06035	-2.3992	-2.73808	-3.07699	-3.41593	-3.7549	-4.09391	-4.43295	-4.77202	-5.11113	-5.45027	-5.78944	-6.12864	-6.46788	-6.80715	-7.14645	-7.48578	-7.82515	-8.16455	-8.50399	-8.84346	-9.18296	-9.52249	-9.86206	-10.2017	-10.5413	-10.881	-11.2207	-11.5604	-11.9002	-12.24	-12.5798	-12.9197
D:\Xumeng Li\论文\pic\11March\B101	Thu Mar 12 10-22-01.bmp	3	0.760652	16.7754	D:\Xumeng Li\论文\pic\11March\Test Paper\Fri Mar 13 13-26-36.bmp	-2.9951e-007 -6.9615e-007 -7.7631e-008 0.058177 0.00022111 0	-3.3648e-007 6.3266e-008 -6.6235e-007 0.0002317 0.062233 0	3.2644e-005 -0.0028298 0.20146 -0.57859	-2.2824e-007 9.6302e-006 0.27991 -0.37101	-0.379925	-0.186723	0.00121191	0.184075	0.362061	0.535368	0.70419	0.868724	1.02917	1.18571	1.33855	1.48789	1.63392	1.77684	1.91684	2.05411	2.18886	2.32129	2.45157	2.57992	2.70653	2.83159	2.9553	3.07786	3.19945	3.32029	3.44055	3.56045	3.68017	3.79991	3.91986	4.04023	4.16121	4.28299	4.40577	4.52975	4.65512	4.78207	4.91081	5.04153
D:\Xumeng Li\论文\pic\11March\B101	Thu Mar 12 10-22-01.bmp	4	-0.877248	24.2699	D:\Xumeng Li\论文\pic\11March\Test Paper\Fri Mar 13 13-26-36.bmp	-2.9951e-007 -6.9615e-007 -7.7631e-008 0.058177 0.00022111 0	-3.3648e-007 6.3266e-008 -6.6235e-007 0.0002317 0.062233 0	-6.7689e-005 0.006327 -0.28308 1.2552	5.0246e-007 -5.5971e-005 0.385 -0.49962	0.978369	0.713794	0.461061	0.219764	-0.0105033	-0.230148	-0.439575	-0.63919	-0.829401	-1.01061	-1.18323	-1.34767	-1.50432	-1.6536	-1.79591	-1.93165	-2.06125	-2.18509	-2.30359	-2.41715	-2.52618	-2.63108	-2.73227	-2.83014	-2.92511	-3.01757	-3.10794	-3.19663	-3.28403	-3.37055	-3.45661	-3.5426	-3.62893	-3.71601	-3.80425	-3.89404	-3.9858	-4.07994	-4.17686	-4.27696
D:\Xumeng Li\论文\pic\11March\B101	Thu Mar 12 10-22-01.bmp	5	0.595163	31.6923	D:\Xumeng Li\论文\pic\11March\Test Paper\Fri Mar 13 13-26-36.bmp	-2.9951e-007 -6.9615e-007 -7.7631e-008 0.058177 0.00022111 0	-3.3648e-007 6.3266e-008 -6.6235e-007 0.0002317 0.062233 0	-5.7458e-006 0.0019246 -0.039214 0.19892	-3.4406e-008 -2.6007e-005 0.42282 -0.36949	0.161627	0.128147	0.0984467	0.0724924	0.0502494	0.0316831	0.0167592	0.00544313	-0.00229957	-0.00650337	-0.00720274	-0.00443216	0.0017739	0.011381	0.0243545	0.0406602	0.0602634	0.0831297	0.109225	0.138514	0.170963	0.206537	0.245201	0.286922	0.331665	0.379395	0.430078	0.483679	0.540164	0.599499	0.661648	0.726578	0.794254	0.864642	0.937706	1.01341	1.09173	1.17262	1.25604	1.34198
D:\Xumeng Li\论文\pic\11March\B101	Thu Mar 12 10-22-01.bmp	6	-0.142922	31.6933	D:\Xumeng Li\论文\pic\11March\Test Paper\Fri Mar 13 13-26-36.bmp	-2.9951e-007 -6.9615e-007 -7.7631e-008 0.058177 0.00022111 0	-3.3648e-007 6.3266e-008 -6.6235e-007 0.0002317 0.062233 0	7.0389e-006 -0.00089467 0.025586 -0.15443	1.3085e-007 -3.6267e-005 0.40442 -0.36123	-0.129732	-0.10678	-0.0855334	-0.0659493	-0.0479857	-0.0316002	-0.0167506	-0.00339475	0.00850966	0.0190048	0.028133	0.0359364	0.0424573	0.0477379	0.0518205	0.0547472	0.0565603	0.057302	0.0570147	0.0557404	0.0535215	0.0504002	0.0464186	0.0416191	0.0360439	0.0297352	0.0227353	0.0150863	0.00683051	-0.00198981	-0.0113325	-0.0211552	-0.0314158	-0.042072	-0.0530816	-0.0644023	-0.075992	-0.0878083	-0.0998092	-0.111952
D:\Xumeng Li\论文\pic\11March\B101	Thu Mar 12 10-23-47.bmp	0	1.06023	25.5296	D:\Xumeng Li\论文\pic\11March\Test Paper\Fri Mar 13 13-26-36.bmp	-2.9951e-007 -6.9615e-007 -7.7631e-008 0.058177 0.00022111 0	-3.3648e-007 6.3266e-008 -6.6235e-007 0.0002317 0.062233 0			0.492067	1.35318	1.23016	1.23015	1.10713	1.10712	1.10712	0.922585	0.922582	0.799567	0.799563	0.799559	0.738044	0.799535	1.53776	1.47623	1.41469	1.41469	1.35316	1.29163	1.23011	1.16858	1.16858	1.10706	1.04554	1.04553	0.922506	0.922502	0.922497	0.860985	0.860962	0.860958	0.860955	0.86095	0.860947	0.799438	0.799434	0.79943	0.799427	0.799424
D:\Xumeng Li\论文\pic\11March\B101	Thu Mar 12 10-23-47.bmp	1	-0.827822	7.12004	D:\Xumeng Li\论文\pic\11March\Test Paper\Fri Mar 13 13-26-36.bmp	-2.9951e-007 -6.9615e-007 -7.7631e-008 0.058177 0.00022111 0	-3.3648e-007 6.3266e-008 -6.6235e-007 0.0002317 0.062233 0	1.4653e-006 -0.00029041 -0.033634 -0.027483	1.0433e-007 -1.4839e-005 0.063517 -0.084951	-0.0614054	-0.0959001	-0.130958	-0.16657	-0.202729	-0.239423	-0.276646	-0.314389	-0.352641	-0.391396	-0.430643	-0.470375	-0.510581	-0.551255	-0.592386	-0.633966	-0.675986	-0.718437	-0.761311	-0.804599	-0.848292	-0.892381	-0.936857	-0.981712	-1.02694	-1.07252	-1.11846	-1.16474	-1.21136	-1.2583	-1.30556	-1.35313	-1.40099	-1.44915	-1.49759	-1.5463	-1.59528	-1.64451	-1.69399	-1.74371
D:\Xumeng Li\论文\pic\11March\B101	Thu Mar 12 10-23-47.bmp	2	0.856971	13.2439	D:\Xumeng Li\论文\pic\11March\Test Paper\Fri Mar 13 13-26-36.bmp	-2.9951e-007 -6.9615e-007 -7.7631e-008 0.058177 0.00022111 0	-3.3648e-007 6.3266e-008 -6.6235e-007 0.0002317 0.062233 0	4.3788e-005 -0.0049646 0.31622 -1.0091	-7.9032e-007 7.4621e-005 0.26081 -0.29104	-0.697775	-0.396138	-0.103905	0.179187	0.4534	0.718998	0.976243	1.2254	1.46673	1.70049	1.92695	2.14637	2.35902	2.56515	2.76503	2.95892	3.14709	3.32979	3.5073	3.67986	3.84775	4.01123	4.17057	4.32601	4.47783	4.62629	4.77165	4.91418	5.05413	5.19177	5.32737	5.46118	5.59346	5.72449	5.85453	5.98383	6.11265	6.24127	6.36995	6.49894
D:\Xumeng Li\论文\pic\11March\B101	Thu Mar 12 10-23-47.bmp	3	-0.639266	22.0834	D:\Xumeng Li\论文\pic\11March\Test Paper\Fri Mar 13 13-26-36.bmp	-2.9951e-007 -6.9615e-007 -7.7631e-008 0.058177 0.00022111 0	-3.3648e-007 6.3266e-008 -6.6235e-007 0.0002317 0.062233 0	2.4642e-005 -0.0031973 -0.022732 -0.32621	-3.8119e-007 4.1576e-005 0.41033 -0.51741	-0.352116	-0.384268	-0.422519	-0.46672	-0.516725	-0.572386	-0.633554	-0.700081	-0.77182	-0.848623	-0.930343	-1.01683	-1.10794	-1.20352	-1.30342	-1.40751	-1.51562	-1.62761	-1.74333	-1.86265	-1.98539	-2.11143	-2.24061	-2.37279	-2.50781	-2.64552	-2.78579	-2.92847	-3.07339	-3.22043	-3.36942	-3.52022	-3.67269	-3.82667	-3.98202	-4.13859	-4.29623	-4.4548	-4.61414	-4.77411
D:\Xumeng Li\论文\pic\11March\B101	Thu Mar 12 10-23-47.bmp	4	0.374845	25.414	D:\Xumeng Li\论文\pic\11March\Test Paper\Fri Mar 13 13-26-36.bmp	-2.9951e-007 -6.9615e-007 -7.7631e-008 0.058177 0.00022111 0	-3.3648e-007 6.3266e-008 -6.6235e-007 0.0002317 0.062233 0	2.6918e-007 -5.3394e-005 -0.0015326 0.10407	-2.0568e-008 -5.9134e-006 0.32588 -0.3837	0.102484	0.100793	0.0989985	0.0971022	0.0951054	0.09301	0.0908175	0.0885295	0.0861477	0.0836736	0.0811088	0.078455	0.0757139	0.0728869	0.0699757	0.066982	0.0639074	0.0607534	0.0575217	0.0542139	0.0508316	0.0473765	0.0438501	0.040254	0.03659	0.0328595	0.0290642	0.0252057	0.0212857	0.0173057	0.0132674	0.00917241	0.00502229	0.000818667	-0.00343682	-0.00774258	-0.012097	-0.0164984	-0.0209452	-0.0254359
D:\Xumeng Li\论文\pic\11March\B101	Thu Mar 12 10-23-47.bmp	5	-0.486262	25.4263	D:\Xumeng Li\论文\pic\11March\Test Paper\Fri Mar 13 13-26-36.bmp	-2.9951e-007 -6.9615e-007 -7.7631e-008 0.058177 0.00022111 0	-3.3648e-007 6.3266e-008 -6.6235e-007 0.0002317 0.062233 0	8.9345e-007 -0.00012386 -0.011563 0.045839	5.5159e-008 -1.2155e-005 0.21902 -0.27682	0.0341531	0.0222244	0.0100589	-0.00233838	-0.0149619	-0.0278063	-0.0408663	-0.0541364	-0.0676114	-0.0812859	-0.0951544	-0.109212	-0.123452	-0.137871	-0.152463	-0.167221	-0.182142	-0.197219	-0.212448	-0.227822	-0.243337	-0.258987	-0.274766	-0.29067	-0.306694	-0.322831	-0.339076	-0.355424	-0.37187	-0.388408	-0.405033	-0.421739	-0.438522	-0.455376	-0.472295	-0.489274	-0.506307	-0.52339	-0.540518	-0.557683
D:\Xumeng Li\论文\pic\11March\B101	Thu Mar 12 10-25-08.bmp	0	1.08641	27.0396	D:\Xumeng Li\论文\pic\11March\Test Paper\Fri Mar 13 13-26-36.bmp	-2.9951e-007 -6.9615e-007 -7.7631e-008 0.058177 0.00022111 0	-3.3648e-007 6.3266e-008 -6.6235e-007 0.0002317 0.062233 0			1.10453	1.1659	1.04315	1.04319	0.981831	0.920472	0.920488	0.859127	0.859123	0.797762	0.797757	0.736396	0.797767	0.797763	0.797759	0.797773	0.797769	1.41161	1.41161	1.4116	1.3502	1.28881	1.28881	1.16606	1.16605	1.10466	0.981938	0.981934	0.981929	0.981924	0.98192	0.981915	0.98191	0.920547	0.920542	0.920537	0.920533	0.859169	0.859165	0.920539
D:\Xumeng Li\论文\pic\11March\B101	Thu Mar 12 10-25-08.bmp	1	-0.83274	5.85999	D:\Xumeng Li\论文\pic\11March\Test Paper\Fri Mar 13 13-26-36.bmp	-2.9951e-007 -6.9615e-007 -7.7631e-008 0.058177 0.00022111 0	-3.3648e-007 6.3266e-008 -6.6235e-007 0.0002317 0.062233 0	-1.1767e-005 0.00024171 -0.11188 0.05004	-7.2118e-007 2.224e-005 0.20078 -0.282	-0.0616145	-0.172856	-0.283756	-0.394384	-0.504811	-0.615108	-0.725345	-0.835592	-0.945921	-1.0564	-1.16711	-1.2781	-1.38946	-1.50126	-1.61356	-1.72643	-1.83996	-1.95419	-2.06922	-2.1851	-2.30192	-2.41973	-2.53861	-2.65863	-2.77986	-2.90238	-3.02624	-3.15153	-3.27832	-3.40666	-3.53665	-3.66833	-3.80179	-3.9371	-4.07433	-4.21354	-4.35481	-4.49822	-4.64382	-4.79169
D:\Xumeng Li\论文\pic\11March\B101	Thu Mar 12 10-25-08.bmp	2	0.702957	14.328	D:\Xumeng Li\论文\pic\11March\Test Paper\Fri Mar 13 13-26-36.bmp	-2.9951e-007 -6.9615e-007 -7.7631e-008 0.058177 0.00022111 0	-3.3648e-007 6.3266e-008 -6.6235e-007 0.0002317 0.062233 0	2.411e-005 -0.00082253 0.10479 -0.024885	-2.1534e-005 0.0027056 0.22701 0.17569	0.0791054	0.181596	0.28273	0.382654	0.481511	0.579446	0.676604	0.77313	0.869168	0.964863	1.06036	1.1558	1.25133	1.3471	1.44325	1.53993	1.63727	1.73543	1.83454	1.93476	2.03623	2.13909	2.24349	2.34957	2.45748	2.56735	2.67935	2.7936	2.91026	3.02947	3.15138	3.27612	3.40385	3.53471	3.66884	3.80639	3.9475	4.09232	4.24099	4.39366
D:\Xumeng Li\论文\pic\11March\B101	Thu Mar 12 10-25-08.bmp	3	-0.643989	22.5809	D:\Xumeng Li\论文\pic\11March\Test Paper\Fri Mar 13 13-26-36.bmp	-2.9951e-007 -6.9615e-007 -7.7631e-008 0.058177 0.00022111 0	-3.3648e-007 6.3266e-008 -6.6235e-007 0.0002317 0.062233 0	-9.7439e-006 7.6709e-005 -0.084638 -0.0073864	-3.8902e-007 -1.7959e-005 0.36242 -0.47938	-0.0919576	-0.176434	-0.260874	-0.345335	-0.429878	-0.514559	-0.599437	-0.684571	-0.77002	-0.855841	-0.942094	-1.02884	-1.11613	-1.20402	-1.29259	-1.38187	-1.47194	-1.56285	-1.65465	-1.74742	-1.8412	-1.93605	-2.03204	-2.12922	-2.22765	-2.32738	-2.42849	-2.53101	-2.63503	-2.74058	-2.84773	-2.95655	-3.06708	-3.17938	-3.29352	-3.40956	-3.52754	-3.64754	-3.7696	-3.89379
D:\Xumeng Li\论文\pic\11March\B101	Thu Mar 12 10-25-08.bmp	4	0.691779	27.0409	D:\Xumeng Li\论文\pic\11March\Test Paper\Fri Mar 13 13-26-36.bmp	-2.9951e-007 -6.9615e-007 -7.7631e-008 0.058177 0.00022111 0	-3.3648e-007 6.3266e-008 -6.6235e-007 0.0002317 0.062233 0	-3.6873e-006 0.0010642 0.017651 -0.21313	-3.9345e-007 7.2641e-005 0.28603 -0.22718	-0.194415	-0.173597	-0.150694	-0.12573	-0.0987258	-0.0697038	-0.038686	-0.00569472	0.029248	0.0661201	0.104899	0.145564	0.188091	0.232459	0.278646	0.326629	0.376387	0.427897	0.481137	0.536085	0.59272	0.651018	0.710958	0.772517	0.835674	0.900406	0.966691	1.03451	1.10383	1.17465	1.24692	1.32064	1.39578	1.47232	1.55023	1.6295	1.7101	1.79201	1.87521	1.95968
D:\Xumeng Li\论文\pic\11March\B101	Thu Mar 12 10-25-08.bmp	5	-0.0753662	26.998	D:\Xumeng Li\论文\pic\11March\Test Paper\Fri Mar 13 13-26-36.bmp	-2.9951e-007 -6.9615e-007 -7.7631e-008 0.058177 0.00022111 0	-3.3648e-007 6.3266e-008 -6.6235e-007 0.0002317 0.062233 0	3.8576e-006 -0.00046702 0.020617 -0.24075	2.6292e-007 -4.0176e-005 0.24404 -0.20304	-0.220593	-0.20135	-0.182996	-0.165505	-0.148857	-0.133026	-0.117991	-0.103728	-0.0902134	-0.0774248	-0.0653387	-0.0539321	-0.0431818	-0.0330646	-0.0235574	-0.0146371	-0.0062805	0.00153555	0.00883417	0.0156385	0.0219718	0.027857	0.0333174	0.0383761	0.0430563	0.047381	0.0513735	0.0550569	0.0584544	0.061589	0.0644839	0.0671623	0.0696473	0.0719621	0.0741297	0.0761735	0.0781164	0.0799817	0.0817924	0.0835718
D:\Xumeng Li\论文\pic\11March\B101	Thu Mar 12 10-26-32.bmp	0	1.2417	29.667	D:\Xumeng Li\论文\pic\11March\Test Paper\Fri Mar 13 13-26-36.bmp	-2.9951e-007 -6.9615e-007 -7.7631e-008 0.058177 0.00022111 0	-3.3648e-007 6.3266e-008 -6.6235e-007 0.0002317 0.062233 0			0.984222	1.16875	1.16874	1.10723	1.10723	1.04572	1.04571	1.04571	1.0457	0.984197	0.984192	1.10723	1.04573	1.04572	0.92267	0.922665	0.92266	0.922656	0.92265	1.04569	1.04568	1.04568	1.04567	1.04567	1.04566	1.04565	1.04565	1.04564	1.04564	1.04563	1.04563	1.78394	1.7224	1.66085	1.53779	1.47625	1.41472	1.35319	1.35318	1.29165
D:\Xumeng Li\论文\pic\11March\B101	Thu Mar 12 10-26-32.bmp	1	-1.04842	5.67574	D:\Xumeng Li\论文\pic\11March\Test Paper\Fri Mar 13 13-26-36.bmp	-2.9951e-007 -6.9615e-007 -7.7631e-008 0.058177 0.00022111 0	-3.3648e-007 6.3266e-008 -6.6235e-007 0.0002317 0.062233 0	1.1187e-007 -3.8058e-005 -0.27482 0.70273	1.1805e-005 -0.0029757 0.27699 -0.54147	0.427872	0.152935	-0.122076	-0.397162	-0.672321	-0.947553	-1.22286	-1.49823	-1.77368	-2.04919	-2.32478	-2.60043	-2.87616	-3.15195	-3.4278	-3.70372	-3.97971	-4.25577	-4.53188	-4.80806	-5.0843	-5.36061	-5.63698	-5.9134	-6.18989	-6.46643	-6.74304	-7.0197	-7.29642	-7.5732	-7.85003	-8.12692	-8.40386	-8.68086	-8.95791	-9.23501	-9.51217	-9.78937	-10.0666	-10.3439
D:\Xumeng Li\论文\pic\11March\B101	Thu Mar 12 10-26-32.bmp	2	0.67075	13.3348	D:\Xumeng Li\论文\pic\11March\Test Paper\Fri Mar 13 13-26-36.bmp	-2.9951e-007 -6.9615e-007 -7.7631e-008 0.058177 0.00022111 0	-3.3648e-007 6.3266e-008 -6.6235e-007 0.0002317 0.062233 0	2.3615e-005 -0.0010361 0.12377 -0.17489	-3.7745e-007 1.4128e-005 0.30397 -0.47997	-0.0521314	0.0686922	0.187727	0.305115	0.420997	0.535516	0.648812	0.761028	0.872306	0.982787	1.09261	1.20192	1.31086	1.41957	1.5282	1.63687	1.74574	1.85495	1.96463	2.07493	2.186	2.29797	2.41098	2.52518	2.64071	2.75771	2.87632	2.99669	3.11895	3.24324	3.36972	3.49852	3.62977	3.76363	3.90024	4.03973	4.18226	4.32795	4.47695	4.62941
D:\Xumeng Li\论文\pic\11March\B101	Thu Mar 12 10-26-32.bmp	3	-0.947073	20.5715	D:\Xumeng Li\论文\pic\11March\Test Paper\Fri Mar 13 13-26-36.bmp	-2.9951e-007 -6.9615e-007 -7.7631e-008 0.058177 0.00022111 0	-3.3648e-007 6.3266e-008 -6.6235e-007 0.0002317 0.062233 0	-5.5568e-005 0.0050153 -0.25033 0.99472	6.7098e-007 -6.5958e-005 0.40106 -0.4386	0.749348	0.513671	0.287357	0.0700733	-0.138513	-0.338736	-0.53093	-0.715426	-0.892559	-1.06266	-1.22607	-1.38311	-1.53413	-1.67945	-1.8194	-1.95433	-2.08456	-2.21042	-2.33226	-2.45041	-2.56519	-2.67694	-2.78599	-2.89269	-2.99735	-3.10032	-3.20193	-3.30251	-3.40239	-3.50191	-3.60141	-3.70121	-3.80165	-3.90306	-4.00577	-4.11013	-4.21645	-4.32508	-4.43636	-4.5506
D:\Xumeng Li\论文\pic\11March\B101	Thu Mar 12 10-26-32.bmp	4	0.580444	29.5592	D:\Xumeng Li\论文\pic\11March\Test Paper\Fri Mar 13 13-26-36.bmp	-2.9951e-007 -6.9615e-007 -7.7631e-008 0.058177 0.00022111 0	-3.3648e-007 6.3266e-008 -6.6235e-007 0.0002317 0.062233 0	-3.7423e-006 0.00097429 0.017448 -0.1003	3.4225e-009 -2.3174e-005 0.36742 -0.3092	-0.0818829	-0.0615384	-0.0392902	-0.0151609	0.0108273	0.0386517	0.06829	0.0997197	0.132918	0.167863	0.204533	0.242903	0.282953	0.32466	0.368	0.412953	0.459495	0.507603	0.557257	0.608432	0.661106	0.715258	0.770864	0.827902	0.88635	0.946185	1.00739	1.06993	1.13379	1.19895	1.26538	1.33307	1.40199	1.47211	1.54342	1.6159	1.68951	1.76424	1.84006	1.91696
D:\Xumeng Li\论文\pic\11March\B101	Thu Mar 12 10-26-32.bmp	5	-0.126938	29.5642	D:\Xumeng Li\论文\pic\11March\Test Paper\Fri Mar 13 13-26-36.bmp	-2.9951e-007 -6.9615e-007 -7.7631e-008 0.058177 0.00022111 0	-3.3648e-007 6.3266e-008 -6.6235e-007 0.0002317 0.062233 0	2.6059e-006 -0.00036775 0.010423 -0.10713	1.5833e-007 -3.5178e-005 0.34722 -0.30421	-0.097076	-0.087738	-0.0791041	-0.0711589	-0.0638866	-0.0572717	-0.0512985	-0.0459513	-0.0412145	-0.0370726	-0.0335098	-0.0305105	-0.0280591	-0.0261399	-0.0247374	-0.0238358	-0.0234195	-0.023473	-0.0239805	-0.0249265	-0.0262953	-0.0280712	-0.0302386	-0.032782	-0.0356855	-0.0389338	-0.0425109	-0.0464015	-0.0505897	-0.05506	-0.0597968	-0.0647844	-0.0700071	-0.0754494	-0.0810955	-0.08693	-0.092937	-0.0991011	-0.105406	-0.111838
D:\Xumeng Li\论文\pic\11March\B101	Thu Mar 12 10-27-47.bmp	0	1.43426	28.3474	D:\Xumeng Li\论文\pic\11March\Test Paper\Fri Mar 13 13-26-36.bmp	-2.9951e-007 -6.9615e-007 -7.7631e-008 0.058177 0.00022111 0	-3.3648e-007 6.3266e-008 -6.6235e-007 0.0002317 0.062233 0			1.04578	1.41481	1.35331	1.3533	1.35329	1.29179	1.29178	1.29178	1.29177	1.29176	1.29176	1.29175	1.29174	1.29174	1.29173	1.29172	1.29172	1.29171	1.2917	1.2302	1.2302	1.23019	1.35323	1.35322	1.35322	1.84544	1.84543	1.72236	1.59929	1.59929	1.59928	1.59927	1.47621	1.4762	1.41464	1.41463	1.41463	1.41462	1.41461	1.4146
D:\Xumeng Li\论文\pic\11March\B101	Thu Mar 12 10-27-47.bmp	1	-0.943388	6.41165	D:\Xumeng Li\论文\pic\11March\Test Paper\Fri Mar 13 13-26-36.bmp	-2.9951e-007 -6.9615e-007 -7.7631e-008 0.058177 0.00022111 0	-3.3648e-007 6.3266e-008 -6.6235e-007 0.0002317 0.062233 0	-1.7381e-005 0.00076095 -0.14669 0.15181	1.7246e-007 -9.2809e-006 0.2689 -0.32471	0.00587064	-0.138653	-0.281864	-0.423865	-0.564762	-0.704658	-0.843658	-0.981866	-1.11939	-1.25632	-1.39278	-1.52887	-1.66468	-1.80032	-1.93591	-2.07154	-2.20731	-2.34333	-2.47971	-2.61655	-2.75396	-2.89203	-3.03087	-3.17059	-3.31129	-3.45308	-3.59605	-3.74032	-3.88599	-4.03316	-4.18194	-4.33242	-4.48473	-4.63895	-4.79519	-4.95357	-5.11417	-5.27712	-5.4425	-5.61043
D:\Xumeng Li\论文\pic\11March\B101	Thu Mar 12 10-27-47.bmp	2	0.915675	12.1255	D:\Xumeng Li\论文\pic\11March\Test Paper\Fri Mar 13 13-26-36.bmp	-2.9951e-007 -6.9615e-007 -7.7631e-008 0.058177 0.00022111 0	-3.3648e-007 6.3266e-008 -6.6235e-007 0.0002317 0.062233 0	-4.3775e-008 -1.9846e-005 0.27962 -0.45025	1.6292e-005 -0.0044269 0.4926 -0.72632	-0.17065	0.108913	0.388437	0.66792	0.947362	1.22676	1.50612	1.78544	2.06472	2.34395	2.62314	2.90229	3.1814	3.46047	3.73949	4.01846	4.29739	4.57628	4.85513	5.13393	5.41268	5.69139	5.97006	6.24867	6.52725	6.80577	7.08425	7.36268	7.64107	7.91941	8.1977	8.47594	8.75414	9.03228	9.31038	9.58843	9.86643	10.1444	10.4223	10.7001
D:\Xumeng Li\论文\pic\11March\B101	Thu Mar 12 10-27-47.bmp	3	-0.931471	21.516	D:\Xumeng Li\论文\pic\11March\Test Paper\Fri Mar 13 13-26-36.bmp	-2.9951e-007 -6.9615e-007 -7.7631e-008 0.058177 0.00022111 0	-3.3648e-007 6.3266e-008 -6.6235e-007 0.0002317 0.062233 0	1.7474e-005 -0.0013561 -0.082747 -0.23429	-2.7012e-007 9.5157e-006 0.48091 -0.59689	-0.318379	-0.405072	-0.494267	-0.58586	-0.679746	-0.77582	-0.873977	-0.974112	-1.07612	-1.1799	-1.28534	-1.39234	-1.50079	-1.6106	-1.72164	-1.83383	-1.94705	-2.06121	-2.17618	-2.29188	-2.40819	-2.52502	-2.64224	-2.75977	-2.8775	-2.99532	-3.11312	-3.2308	-3.34826	-3.46539	-3.58209	-3.69826	-3.81377	-3.92854	-4.04246	-4.15542	-4.26732	-4.37805	-4.48751	-4.5956
D:\Xumeng Li\论文\pic\11March\B101	Thu Mar 12 10-27-47.bmp	4	-0.315414	28.2427	D:\Xumeng Li\论文\pic\11March\Test Paper\Fri Mar 13 13-26-36.bmp	-2.9951e-007 -6.9615e-007 -7.7631e-008 0.058177 0.00022111 0	-3.3648e-007 6.3266e-008 -6.6235e-007 0.0002317 0.062233 0	3.1845e-007 -0.00047133 0.013614 -0.0076116	-8.4203e-008 1.8071e-006 0.45676 -0.38971	0.00553156	0.017734	0.0289976	0.0393243	0.0487159	0.0571745	0.0647019	0.0713	0.0769707	0.0817159	0.0855376	0.0884377	0.0904181	0.0914806	0.0916272	0.0908598	0.0891803	0.0865907	0.0830928	0.0786886	0.0733799	0.0671686	0.0600568	0.0520462	0.0431389	0.0333366	0.0226414	0.0110551	-0.00142036	-0.0147831	-0.0290311	-0.0441625	-0.0601755	-0.0770681	-0.0948383	-0.113484	-0.133004	-0.153396	-0.174658	-0.196788
D:\Xumeng Li\论文\pic\11March\B101	Thu Mar 12 10-27-47.bmp	5	0.576519	28.2351	D:\Xumeng Li\论文\pic\11March\Test Paper\Fri Mar 13 13-26-36.bmp	-2.9951e-007 -6.9615e-007 -7.7631e-008 0.058177 0.00022111 0	-3.3648e-007 6.3266e-008 -6.6235e-007 0.0002317 0.062233 0	2.6556e-005 -0.0015149 0.11782 -0.51189	-7.963e-007 4.6614e-005 0.45517 -0.43476	-0.395563	-0.282105	-0.171358	-0.0631629	0.0426398	0.146209	0.247705	0.347286	0.445112	0.541343	0.636137	0.729653	0.822052	0.913493	1.00413	1.09414	1.18366	1.27286	1.3619	1.45093	1.54013	1.62963	1.71962	1.81024	1.90165	1.99402	2.0875	2.18225	2.27844	2.37621	2.47574	2.57718	2.68068	2.78641	2.89453	3.0052	3.11858	3.23481	3.35408	3.47653
D:\Xumeng Li\论文\pic\11March\B101	Thu Mar 12 10-29-05.bmp	0	1.17567	24.2617	D:\Xumeng Li\论文\pic\11March\Test Paper\Fri Mar 13 13-26-36.bmp	-2.9951e-007 -6.9615e-007 -7.7631e-008 0.058177 0.00022111 0	-3.3648e-007 6.3266e-008 -6.6235e-007 0.0002317 0.062233 0			0.86026	1.10604	1.0446	0.983162	0.983158	1.04461	1.04461	1.0446	1.0446	0.983158	0.983154	1.04461	0.983167	0.983162	0.983158	1.90517	1.90516	1.90515	1.84367	1.78219	1.78218	1.7207	1.65922	1.59778	1.59777	1.47483	1.47482	1.29045	1.22898	1.22897	1.16751	1.1675	1.1675	1.16749	1.16749	1.16748	1.10604	1.10604	1.10603	1.10603
D:\Xumeng Li\论文\pic\11March\B101	Thu Mar 12 10-29-05.bmp	1	0.744306	9.47289	D:\Xumeng Li\论文\pic\11March\Test Paper\Fri Mar 13 13-26-36.bmp	-2.9951e-007 -6.9615e-007 -7.7631e-008 0.058177 0.00022111 0	-3.3648e-007 6.3266e-008 -6.6235e-007 0.0002317 0.062233 0	-5.1616e-007 0.00016758 0.23604 -0.38569	2.0019e-005 -0.006032 0.62088 -1.063	-0.149485	0.0870539	0.323922	0.561116	0.798633	1.03647	1.27462	1.51309	1.75187	1.99095	2.23034	2.47003	2.71002	2.9503	3.19087	3.43174	3.67288	3.91432	4.15603	4.39801	4.64027	4.8828	5.1256	5.36866	5.61198	5.85556	6.0994	6.34348	6.58782	6.8324	7.07722	7.32228	7.56758	7.81311	8.05887	8.30485	8.55106	8.79749	9.04414	9.291
D:\Xumeng Li\论文\pic\11March\B101	Thu Mar 12 10-29-05.bmp	2	-0.716605	20.8459	D:\Xumeng Li\论文\pic\11March\Test Paper\Fri Mar 13 13-26-36.bmp	-2.9951e-007 -6.9615e-007 -7.7631e-008 0.058177 0.00022111 0	-3.3648e-007 6.3266e-008 -6.6235e-007 0.0002317 0.062233 0	-1.474e-005 0.0014476 -0.10232 0.031916	1.2016e-007 -4.6641e-005 0.34478 -0.49264	-0.0689756	-0.16706	-0.262426	-0.355163	-0.445358	-0.5331	-0.618477	-0.701578	-0.782492	-0.861307	-0.93811	-1.01299	-1.08604	-1.15734	-1.22699	-1.29506	-1.36166	-1.42686	-1.49077	-1.55345	-1.61501	-1.67554	-1.73511	-1.79382	-1.85176	-1.90901	-1.96567	-2.02183	-2.07756	-2.13296	-2.18812	-2.24313	-2.29807	-2.35304	-2.40811	-2.46339	-2.51896	-2.5749	-2.63131	-2.68827
D:\Xumeng Li\论文\pic\11March\B101	Thu Mar 12 10-29-05.bmp	3	0.579646	24.2655	D:\Xumeng Li\论文\pic\11March\Test Paper\Fri Mar 13 13-26-36.bmp	-2.9951e-007 -6.9615e-007 -7.7631e-008 0.058177 0.00022111 0	-3.3648e-007 6.3266e-008 -6.6235e-007 0.0002317 0.062233 0	2.9412e-006 0.0016293 0.014397 0.17065	-1.0244e-007 4.5326e-005 0.36296 -0.29737	0.186676	0.205982	0.228581	0.254493	0.283733	0.31632	0.352272	0.391606	0.43434	0.480491	0.530078	0.583117	0.639627	0.699624	0.763127	0.830154	0.900722	0.974848	1.05255	1.13385	1.21875	1.30729	1.39948	1.49532	1.59486	1.69809	1.80503	1.91572	2.03015	2.14836	2.27035	2.39615	2.52578	2.65924	2.79657	2.93776	3.08286	3.23186	3.3848	3.54168
D:\Xumeng Li\论文\pic\11March\B101	Thu Mar 12 10-29-05.bmp	4	-0.157771	24.2418	D:\Xumeng Li\论文\pic\11March\Test Paper\Fri Mar 13 13-26-36.bmp	-2.9951e-007 -6.9615e-007 -7.7631e-008 0.058177 0.00022111 0	-3.3648e-007 6.3266e-008 -6.6235e-007 0.0002317 0.062233 0	1.9956e-006 -0.00096091 0.041652 -0.2167	9.1118e-008 -4.6884e-005 0.42208 -0.36706	-0.176012	-0.137229	-0.100344	-0.065345	-0.0322199	-0.00095676	0.0284564	0.0560315	0.0817807	0.105716	0.127849	0.148192	0.166756	0.183555	0.198599	0.211902	0.223473	0.233327	0.241475	0.247928	0.252698	0.255799	0.257241	0.257036	0.255197	0.251736	0.246664	0.239994	0.231737	0.221905	0.210511	0.197566	0.183083	0.167073	0.149548	0.13052	0.110002	0.088005	0.064541	0.0396223
D:\Xumeng Li\论文\pic\11March\B101	Thu Mar 12 10-32-22.bmp	0	1.19133	37.5562	D:\Xumeng Li\论文\pic\11March\Test Paper\Fri Mar 13 13-26-36.bmp	-2.9951e-007 -6.9615e-007 -7.7631e-008 0.058177 0.00022111 0	-3.3648e-007 6.3266e-008 -6.6235e-007 0.0002317 0.062233 0			0.615299	0.79984	0.799835	0.553728	0.553724	0.615238	0.615234	0.61523	0.615226	0.615222	0.615218	0.676728	0.676724	0.676719	0.676714	0.984231	1.29173	1.29172	1.29171	1.2917	1.23019	1.16869	1.10718	1.10718	1.10717	1.10716	1.10715	1.10715	1.10714	1.10713	1.10713	1.0456	1.04559	1.04559	1.04558	1.04557	1.10706	1.10705	1.10704	1.10703
D:\Xumeng Li\论文\pic\11March\B101	Thu Mar 12 10-32-22.bmp	1	-0.854972	6.50504	D:\Xumeng Li\论文\pic\11March\Test Paper\Fri Mar 13 13-26-36.bmp	-2.9951e-007 -6.9615e-007 -7.7631e-008 0.058177 0.00022111 0	-3.3648e-007 6.3266e-008 -6.6235e-007 0.0002317 0.062233 0	5.719e-006 -0.0023512 -0.053661 -0.32927	-1.1909e-007 5.3357e-005 0.25016 -0.27417	-0.385279	-0.445954	-0.511263	-0.581171	-0.655644	-0.734647	-0.818148	-0.90611	-0.9985	-1.09528	-1.19643	-1.30189	-1.41165	-1.52567	-1.6439	-1.76633	-1.89291	-2.0236	-2.15838	-2.29722	-2.44006	-2.58689	-2.73767	-2.89236	-3.05093	-3.21334	-3.37956	-3.54956	-3.72331	-3.90075	-4.08187	-4.26663	-4.455	-4.64693	-4.8424	-5.04137	-5.24381	-5.44968	-5.65895	-5.87158
D:\Xumeng Li\论文\pic\11March\B101	Thu Mar 12 10-32-22.bmp	2	0.845351	13.9042	D:\Xumeng Li\论文\pic\11March\Test Paper\Fri Mar 13 13-26-36.bmp	-2.9951e-007 -6.9615e-007 -7.7631e-008 0.058177 0.00022111 0	-3.3648e-007 6.3266e-008 -6.6235e-007 0.0002317 0.062233 0	-1.8565e-005 0.0034159 0.044587 0.46849	4.7242e-007 -0.00011268 0.35813 -0.45784	0.516472	0.571176	0.63249	0.7003	0.774497	0.854969	0.941604	1.03429	1.13292	1.23738	1.34755	1.46333	1.58461	1.71127	1.8432	1.9803	2.12244	2.26952	2.42143	2.57805	2.73928	2.905	3.0751	3.24947	3.428	3.61058	3.79709	3.98742	4.18147	4.37912	4.58027	4.78478	4.99257	5.20351	5.4175	5.63442	5.85416	6.07662	6.30167	6.52921
D:\Xumeng Li\论文\pic\11March\B101	Thu Mar 12 10-32-22.bmp	3	-0.929828	22.1892	D:\Xumeng Li\论文\pic\11March\Test Paper\Fri Mar 13 13-26-36.bmp	-2.9951e-007 -6.9615e-007 -7.7631e-008 0.058177 0.00022111 0	-3.3648e-007 6.3266e-008 -6.6235e-007 0.0002317 0.062233 0	-1.2645e-005 -0.0014766 -0.072475 -0.25827	-1.2446e-005 0.0016195 0.31465 -0.050486	-0.332239	-0.409233	-0.489331	-0.57261	-0.659146	-0.749015	-0.842292	-0.939053	-1.03937	-1.14333	-1.251	-1.36246	-1.47778	-1.59704	-1.72031	-1.84768	-1.97921	-2.11499	-2.25508	-2.39957	-2.54853	-2.70204	-2.86017	-3.023	-3.1906	-3.36305	-3.54042	-3.7228	-3.91026	-4.10287	-4.30071	-4.50385	-4.71237	-4.92636	-5.14587	-5.37099	-5.6018	-5.83837	-6.08077	-6.32909
D:\Xumeng Li\论文\pic\11March\B101	Thu Mar 12 10-32-22.bmp	4	0.373864	32.2807	D:\Xumeng Li\论文\pic\11March\Test Paper\Fri Mar 13 13-26-36.bmp	-2.9951e-007 -6.9615e-007 -7.7631e-008 0.058177 0.00022111 0	-3.3648e-007 6.3266e-008 -6.6235e-007 0.0002317 0.062233 0	-1.8839e-006 0.00040078 0.019275 0.1789	-4.1805e-008 -1.2678e-005 0.37812 -0.86871	0.198577	0.219041	0.240284	0.262295	0.285062	0.308575	0.332821	0.357789	0.383469	0.409848	0.436916	0.464661	0.493072	0.522138	0.551846	0.582187	0.613149	0.64472	0.676889	0.709645	0.742976	0.776872	0.81132	0.84631	0.881831	0.91787	0.954417	0.99146	1.02899	1.06699	1.10545	1.14437	1.18373	1.22351	1.26371	1.30432	1.34532	1.38671	1.42846	1.47058
D:\Xumeng Li\论文\pic\11March\B101	Thu Mar 12 10-32-22.bmp	5	-0.0957282	37.43	D:\Xumeng Li\论文\pic\11March\Test Paper\Fri Mar 13 13-26-36.bmp	-2.9951e-007 -6.9615e-007 -7.7631e-008 0.058177 0.00022111 0	-3.3648e-007 6.3266e-008 -6.6235e-007 0.0002317 0.062233 0	2.0499e-006 -0.00068071 -0.0044714 0.006822	-1.5301e-007 2.6802e-005 0.33576 -0.3885	0.00167193	-0.00482728	-0.0126633	-0.0218239	-0.0322967	-0.0440694	-0.0571297	-0.0714654	-0.0870641	-0.103913	-0.122001	-0.141315	-0.161843	-0.183572	-0.206491	-0.230586	-0.255847	-0.282259	-0.309812	-0.338492	-0.368287	-0.399186	-0.431176	-0.464244	-0.498378	-0.533567	-0.569797	-0.607056	-0.645332	-0.684613	-0.724887	-0.76614	-0.808362	-0.851539	-0.895659	-0.94071	-0.98668	-1.03356	-1.08133	-1.12998
D:\Xumeng Li\论文\pic\11March\B101	Thu Mar 12 10-33-33.bmp	0	1.19533	35.2384	D:\Xumeng Li\论文\pic\11March\Test Paper\Fri Mar 13 13-26-36.bmp	-2.9951e-007 -6.9615e-007 -7.7631e-008 0.058177 0.00022111 0	-3.3648e-007 6.3266e-008 -6.6235e-007 0.0002317 0.062233 0			0.368772	0.737508	0.737519	0.737515	0.73751	0.676054	0.676049	0.676045	0.737507	0.737503	0.737498	0.79896	0.737505	1.35194	1.78195	1.72055	1.65911	1.59767	1.53626	1.47482	1.35194	1.41339	1.29051	1.22906	1.16764	1.16763	1.16763	1.10618	1.16764	1.16763	1.10618	1.10617	1.2291	1.22909	1.22908	1.2291	1.22909	1.22909	1.22911	1.2291
D:\Xumeng Li\论文\pic\11March\B101	Thu Mar 12 10-33-33.bmp	1	0.912166	9.67431	D:\Xumeng Li\论文\pic\11March\Test Paper\Fri Mar 13 13-26-36.bmp	-2.9951e-007 -6.9615e-007 -7.7631e-008 0.058177 0.00022111 0	-3.3648e-007 6.3266e-008 -6.6235e-007 0.0002317 0.062233 0	6.114e-006 0.00024652 0.15353 -0.24182	1.9112e-008 1.2008e-005 0.26785 -0.29976	-0.0880312	0.0662845	0.221166	0.376652	0.532777	0.689578	0.847092	1.00536	1.16441	1.32428	1.48502	1.64665	1.80921	1.97274	2.13728	2.30287	2.46953	2.63731	2.80624	2.97637	3.14772	3.32033	3.49425	3.6695	3.84612	4.02415	4.20364	4.3846	4.56708	4.75113	4.93676	5.12403	5.31296	5.50359	5.69597	5.89012	6.08609	6.28391	6.48361	6.68524
D:\Xumeng Li\论文\pic\11March\B101	Thu Mar 12 10-33-33.bmp	2	-0.951495	19.2514	D:\Xumeng Li\论文\pic\11March\Test Paper\Fri Mar 13 13-26-36.bmp	-2.9951e-007 -6.9615e-007 -7.7631e-008 0.058177 0.00022111 0	-3.3648e-007 6.3266e-008 -6.6235e-007 0.0002317 0.062233 0	7.2837e-006 -0.0017272 -0.07223 -0.26714	1.9053e-007 -5.0357e-005 0.43834 -0.65893	-0.341092	-0.418453	-0.499181	-0.583232	-0.670562	-0.761129	-0.854887	-0.951794	-1.05181	-1.15488	-1.26097	-1.37003	-1.48203	-1.59691	-1.71463	-1.83515	-1.95843	-2.08441	-2.21307	-2.34435	-2.47821	-2.61461	-2.75349	-2.89483	-3.03858	-3.18468	-3.33311	-3.48381	-3.63673	-3.79185	-3.94911	-4.10847	-4.26988	-4.43331	-4.59871	-4.76603	-4.93523	-5.10627	-5.2791	-5.45368
D:\Xumeng Li\论文\pic\11March\B101	Thu Mar 12 10-33-33.bmp	3	0.523627	31.0614	D:\Xumeng Li\论文\pic\11March\Test Paper\Fri Mar 13 13-26-36.bmp	-2.9951e-007 -6.9615e-007 -7.7631e-008 0.058177 0.00022111 0	-3.3648e-007 6.3266e-008 -6.6235e-007 0.0002317 0.062233 0	-2.9733e-006 0.0003604 0.065464 0.23533	-1.2531e-007 -8.3174e-006 0.43581 -0.83919	0.301146	0.36767	0.43488	0.502756	0.571282	0.640439	0.710211	0.780578	0.851523	0.923029	0.995076	1.06765	1.14073	1.2143	1.28834	1.36283	1.43776	1.5131	1.58885	1.66497	1.74146	1.8183	1.89546	1.97294	2.05071	2.12875	2.20705	2.28559	2.36435	2.44332	2.52246	2.60178	2.68125	2.76085	2.84056	2.92037	3.00026	3.08021	3.1602	3.24022
D:\Xumeng Li\论文\pic\11March\B101	Thu Mar 12 10-33-33.bmp	4	-0.0576026	35.1672	D:\Xumeng Li\论文\pic\11March\Test Paper\Fri Mar 13 13-26-36.bmp	-2.9951e-007 -6.9615e-007 -7.7631e-008 0.058177 0.00022111 0	-3.3648e-007 6.3266e-008 -6.6235e-007 0.0002317 0.062233 0	-9.187e-007 0.00018898 0.020723 0.0489	-1.3409e-007 4.1511e-006 0.38796 -0.37834	0.0698117	0.0910954	0.112746	0.134758	0.157126	0.179845	0.202908	0.226311	0.250047	0.274112	0.2985	0.323205	0.348222	0.373545	0.399169	0.425089	0.451298	0.477791	0.504563	0.531609	0.558922	0.586497	0.614329	0.642412	0.670741	0.69931	0.728114	0.757146	0.786403	0.815877	0.845564	0.875459	0.905554	0.935846	0.966329	0.996996	1.02784	1.05886	1.09005	1.12141
D:\Xumeng Li\论文\pic\11March\B101	Thu Mar 12 10-34-54.bmp	0	1.1983	36.1079	D:\Xumeng Li\论文\pic\11March\Test Paper\Fri Mar 13 13-26-36.bmp	-2.9951e-007 -6.9615e-007 -7.7631e-008 0.058177 0.00022111 0	-3.3648e-007 6.3266e-008 -6.6235e-007 0.0002317 0.062233 0			0.490308	0.674162	0.735452	0.674168	0.735459	0.674174	0.674169	0.735461	0.858051	0.796765	0.796759	0.796771	0.796766	0.85806	0.796773	0.858067	0.79678	0.858075	0.919369	0.919364	1.59378	1.59377	1.53244	1.53243	1.47114	1.47113	1.47112	1.34849	1.34848	1.22591	1.34852	1.28723	1.28722	1.28722	1.28721	1.28723	1.28722	1.22593	1.28723	1.28722
D:\Xumeng Li\论文\pic\11March\B101	Thu Mar 12 10-34-54.bmp	1	-0.747765	9.63044	D:\Xumeng Li\论文\pic\11March\Test Paper\Fri Mar 13 13-26-36.bmp	-2.9951e-007 -6.9615e-007 -7.7631e-008 0.058177 0.00022111 0	-3.3648e-007 6.3266e-008 -6.6235e-007 0.0002317 0.062233 0	7.2181e-006 -0.0010741 -0.064509 -0.11468	5.3091e-007 -8.3998e-005 0.32644 -0.54271	-0.180254	-0.247934	-0.317676	-0.389437	-0.463173	-0.53884	-0.616395	-0.695796	-0.776998	-0.859959	-0.944635	-1.03098	-1.11896	-1.20852	-1.29962	-1.39223	-1.48628	-1.58175	-1.67859	-1.77675	-1.8762	-1.97688	-2.07876	-2.1818	-2.28594	-2.39114	-2.49737	-2.60458	-2.71272	-2.82176	-2.93164	-3.04233	-3.15378	-3.26595	-3.3788	-3.49228	-3.60635	-3.72096	-3.83608	-3.95165
D:\Xumeng Li\论文\pic\11March\B101	Thu Mar 12 10-34-54.bmp	2	0.930088	18.7506	D:\Xumeng Li\论文\pic\11March\Test Paper\Fri Mar 13 13-26-36.bmp	-2.9951e-007 -6.9615e-007 -7.7631e-008 0.058177 0.00022111 0	-3.3648e-007 6.3266e-008 -6.6235e-007 0.0002317 0.062233 0	-1.2958e-006 -5.0476e-005 0.13422 -0.068054	-3.0971e-008 -4.1635e-005 0.43514 -0.50236	0.0661174	0.20018	0.334126	0.467948	0.601637	0.735187	0.868589	1.00184	1.13492	1.26783	1.40057	1.53311	1.66547	1.79762	1.92956	2.06128	2.19278	2.32405	2.45507	2.58585	2.71637	2.84662	2.97661	3.10631	3.23573	3.36485	3.49366	3.62217	3.75036	3.87822	4.00575	4.13293	4.25977	4.38625	4.51236	4.6381	4.76346	4.88843	5.013	5.13717
D:\Xumeng Li\论文\pic\11March\B101	Thu Mar 12 10-34-54.bmp	3	-0.697637	29.2504	D:\Xumeng Li\论文\pic\11March\Test Paper\Fri Mar 13 13-26-36.bmp	-2.9951e-007 -6.9615e-007 -7.7631e-008 0.058177 0.00022111 0	-3.3648e-007 6.3266e-008 -6.6235e-007 0.0002317 0.062233 0	-1.0021e-005 -0.00030077 -0.079001 -0.020881	-4.6922e-007 -5.4565e-005 0.44596 -0.59143	-0.100193	-0.180166	-0.260861	-0.342338	-0.424657	-0.507879	-0.592062	-0.677268	-0.763557	-0.850988	-0.939622	-1.02952	-1.12074	-1.21334	-1.30739	-1.40294	-1.50005	-1.59879	-1.69921	-1.80137	-1.90534	-2.01117	-2.11893	-2.22867	-2.34046	-2.45435	-2.5704	-2.68869	-2.80925	-2.93216	-3.05748	-3.18526	-3.31556	-3.44846	-3.58399	-3.72224	-3.86325	-4.00708	-4.15381	-4.30348
D:\Xumeng Li\论文\pic\11March\B101	Thu Mar 12 10-34-54.bmp	4	0.0230769	36.0737	D:\Xumeng Li\论文\pic\11March\Test Paper\Fri Mar 13 13-26-36.bmp	-2.9951e-007 -6.9615e-007 -7.7631e-008 0.058177 0.00022111 0	-3.3648e-007 6.3266e-008 -6.6235e-007 0.0002317 0.062233 0	6.7906e-007 -0.00018802 -0.017412 -0.049401	5.4397e-008 -2.7137e-005 0.37877 -0.3263	-0.0670003	-0.0849715	-0.103311	-0.122014	-0.141076	-0.160495	-0.180264	-0.200382	-0.220843	-0.241643	-0.262779	-0.284245	-0.306039	-0.328156	-0.350592	-0.373343	-0.396405	-0.419773	-0.443445	-0.467414	-0.491679	-0.516234	-0.541075	-0.566199	-0.5916	-0.617276	-0.643223	-0.669435	-0.695909	-0.722641	-0.749627	-0.776862	-0.804343	-0.832066	-0.860027	-0.88822	-0.916643	-0.945292	-0.974161	-1.00325
D:\Xumeng Li\论文\pic\11March\B101	Thu Mar 12 10-36-36.bmp	0	0.84566	6.61658	D:\Xumeng Li\论文\pic\11March\Test Paper\Fri Mar 13 13-26-36.bmp	-2.9951e-007 -6.9615e-007 -7.7631e-008 0.058177 0.00022111 0	-3.3648e-007 6.3266e-008 -6.6235e-007 0.0002317 0.062233 0			0.736378	0.920481	0.92048	0.920479	0.920477	0.920476	0.920475	0.920474	0.920474	0.920473	0.920472	0.859114	0.859113	0.859113	0.859112	0.859111	0.85911	0.859109	0.859107	0.859106	0.859105	0.859105	0.797748	0.797747	0.85912	0.85912	0.859118	0.859117	0.859116	0.859115	0.859114	0.859113	0.859112	0.859111	0.85911	0.859109	0.859108	0.859107	0.859106	0.859105
D:\Xumeng Li\论文\pic\11March\B101	Thu Mar 12 10-36-36.bmp	1	0.258954	6.5799	D:\Xumeng Li\论文\pic\11March\Test Paper\Fri Mar 13 13-26-36.bmp	-2.9951e-007 -6.9615e-007 -7.7631e-008 0.058177 0.00022111 0	-3.3648e-007 6.3266e-008 -6.6235e-007 0.0002317 0.062233 0	-7.7013e-006 0.00099281 0.022041 -0.24538	-4.2128e-007 3.2274e-005 0.41689 -0.37437	-0.22235	-0.197384	-0.170526	-0.14182	-0.111313	-0.0790519	-0.0450824	-0.00945062	0.0277971	0.0666145	0.106956	0.148774	0.192023	0.236658	0.282631	0.329896	0.378408	0.42812	0.478986	0.530959	0.583994	0.638045	0.693064	0.749006	0.805825	0.863474	0.921907	0.981079	1.04094	1.10145	1.16256	1.22422	1.28639	1.34902	1.41206	1.47547	1.53921	1.60322	1.66746	1.73188
D:\Xumeng Li\论文\pic\11March\B101	Thu Mar 12 10-36-36.bmp	2	-0.38536	6.54012	D:\Xumeng Li\论文\pic\11March\Test Paper\Fri Mar 13 13-26-36.bmp	-2.9951e-007 -6.9615e-007 -7.7631e-008 0.058177 0.00022111 0	-3.3648e-007 6.3266e-008 -6.6235e-007 0.0002317 0.062233 0	-2.9715e-005 0.0023127 -0.18242 0.82528	-1.8567e-006 0.00015463 0.21751 -0.16713	0.645141	0.469451	0.298029	0.130697	-0.0327216	-0.192407	-0.348536	-0.501288	-0.65084	-0.797372	-0.941062	-1.08209	-1.22063	-1.35686	-1.49096	-1.62311	-1.75349	-1.88227	-2.00964	-2.13577	-2.26084	-2.38503	-2.50851	-2.63147	-2.75409	-2.87654	-2.99899	-3.12164	-3.24465	-3.3682	-3.49248	-3.61767	-3.74393	-3.87145	-4.0004	-4.13097	-4.26334	-4.39767	-4.53416	-4.67297
D:\Xumeng Li\论文\pic\11March\B101	Thu Mar 12 10-37-19.bmp	0	1.18952	37.0559	D:\Xumeng Li\论文\pic\11March\Test Paper\Fri Mar 13 13-26-36.bmp	-2.9951e-007 -6.9615e-007 -7.7631e-008 0.058177 0.00022111 0	-3.3648e-007 6.3266e-008 -6.6235e-007 0.0002317 0.062233 0			0.366552	0.610916	0.610925	0.549835	0.549843	0.610939	0.549848	0.610958	0.672056	0.672066	0.672062	0.733162	0.672067	0.733168	0.733163	0.733174	0.794275	0.79427	0.855371	0.794276	0.855378	0.794301	0.794295	0.855398	0.855411	1.52733	1.52735	1.40518	1.40521	1.40523	1.34414	1.40527	1.28312	1.28314	1.28316	1.22206	1.22205	1.22207	1.22209	1.16099
D:\Xumeng Li\论文\pic\11March\B101	Thu Mar 12 10-37-19.bmp	1	-1.42211	3.72249	D:\Xumeng Li\论文\pic\11March\Test Paper\Fri Mar 13 13-26-36.bmp	-2.9951e-007 -6.9615e-007 -7.7631e-008 0.058177 0.00022111 0	-3.3648e-007 6.3266e-008 -6.6235e-007 0.0002317 0.062233 0	-2.4215e-007 5.4482e-005 -0.2477 0.69198	2.6302e-006 -0.00069859 0.21889 -0.36004	0.444331	0.196794	-0.0506367	-0.297963	-0.545186	-0.792308	-1.03933	-1.28625	-1.53308	-1.77981	-2.02644	-2.27298	-2.51943	-2.76579	-3.01206	-3.25825	-3.50435	-3.75036	-3.99629	-4.24214	-4.48791	-4.73361	-4.97922	-5.22476	-5.47023	-5.71562	-5.96094	-6.20619	-6.45137	-6.69649	-6.94154	-7.18653	-7.43145	-7.67632	-7.92112	-8.16587	-8.41056	-8.65519	-8.89977	-9.1443
D:\Xumeng Li\论文\pic\11March\B101	Thu Mar 12 10-37-19.bmp	2	0.846576	8.2474	D:\Xumeng Li\论文\pic\11March\Test Paper\Fri Mar 13 13-26-36.bmp	-2.9951e-007 -6.9615e-007 -7.7631e-008 0.058177 0.00022111 0	-3.3648e-007 6.3266e-008 -6.6235e-007 0.0002317 0.062233 0	-6.1374e-007 0.00027946 0.22018 -0.37325	7.0152e-006 -0.0029777 0.46852 -0.97416	-0.152795	0.068216	0.289778	0.511888	0.734543	0.957738	1.18147	1.40573	1.63053	1.85585	2.08169	2.30805	2.53493	2.76231	2.99021	3.2186	3.4475	3.67689	3.90678	4.13716	4.36802	4.59936	4.83118	5.06347	5.29624	5.52947	5.76316	5.99732	6.23193	6.46699	6.7025	6.93846	7.17485	7.41169	7.64896	7.88665	8.12478	8.36332	8.60229	8.84167
D:\Xumeng Li\论文\pic\11March\B101	Thu Mar 12 10-37-19.bmp	3	-0.77295	17.4983	D:\Xumeng Li\论文\pic\11March\Test Paper\Fri Mar 13 13-26-36.bmp	-2.9951e-007 -6.9615e-007 -7.7631e-008 0.058177 0.00022111 0	-3.3648e-007 6.3266e-008 -6.6235e-007 0.0002317 0.062233 0	-1.5067e-005 0.0015821 -0.17328 0.39216	-1.4912e-006 0.00015014 0.36566 -0.47462	0.220447	0.0518079	-0.113848	-0.27661	-0.43657	-0.593818	-0.748444	-0.900538	-1.05019	-1.19749	-1.34254	-1.48541	-1.6262	-1.76501	-1.90191	-2.03701	-2.17039	-2.30214	-2.43236	-2.56113	-2.68854	-2.81469	-2.93966	-3.06354	-3.18644	-3.30842	-3.4296	-3.55005	-3.66987	-3.78914	-3.90796	-4.02643	-4.14462	-4.26262	-4.38054	-4.49846	-4.61647	-4.73466	-4.85312	-4.97194
D:\Xumeng Li\论文\pic\11March\B101	Thu Mar 12 10-37-19.bmp	4	0.618248	28.2139	D:\Xumeng Li\论文\pic\11March\Test Paper\Fri Mar 13 13-26-36.bmp	-2.9951e-007 -6.9615e-007 -7.7631e-008 0.058177 0.00022111 0	-3.3648e-007 6.3266e-008 -6.6235e-007 0.0002317 0.062233 0	-1.6555e-005 0.0018569 0.015259 0.35806	-1.4422e-006 0.00012612 0.46842 -0.62097	0.375163	0.395878	0.420107	0.447752	0.478713	0.512892	0.550188	0.590502	0.633736	0.67979	0.728564	0.779959	0.833876	0.890215	0.948877	1.00976	1.07277	1.13781	1.20477	1.27356	1.34408	1.41622	1.48989	1.56499	1.64142	1.71908	1.79788	1.8777	1.95846	2.04005	2.12237	2.20533	2.28882	2.37275	2.45702	2.54152	2.62616	2.71084	2.79546	2.87992
D:\Xumeng Li\论文\pic\11March\B101	Thu Mar 12 10-37-19.bmp	5	-0.072164	37.0797	D:\Xumeng Li\论文\pic\11March\Test Paper\Fri Mar 13 13-26-36.bmp	-2.9951e-007 -6.9615e-007 -7.7631e-008 0.058177 0.00022111 0	-3.3648e-007 6.3266e-008 -6.6235e-007 0.0002317 0.062233 0	-2.1996e-006 0.00025255 -0.01038 0.061574	-1.4028e-007 -1.8916e-006 0.37155 -0.3137	0.051444	0.0418058	0.0326463	0.0239524	0.0157108	0.00790822	0.000531589	-0.00643233	-0.0129967	-0.0191748	-0.0249798	-0.0304248	-0.0355231	-0.0402879	-0.0447323	-0.0488697	-0.052713	-0.0562757	-0.0595708	-0.0626115	-0.0654111	-0.0679828	-0.0703397	-0.072495	-0.074462	-0.0762539	-0.0778837	-0.0793648	-0.0807104	-0.0819335	-0.0830475	-0.0840655	-0.0850007	-0.0858664	-0.0866756	-0.0874417	-0.0881778	-0.0888971	-0.0896128	-0.0903381
D:\Xumeng Li\论文\pic\11March\B101	Thu Mar 12 10-39-10.bmp	0	1.21689	37.8976	D:\Xumeng Li\论文\pic\11March\Test Paper\Fri Mar 13 13-26-36.bmp	-2.9951e-007 -6.9615e-007 -7.7631e-008 0.058177 0.00022111 0	-3.3648e-007 6.3266e-008 -6.6235e-007 0.0002317 0.062233 0			0.369174	0.553751	0.553747	0.615264	0.61526	0.615255	0.615252	0.615247	0.615243	0.615239	1.29184	1.29183	1.29182	1.23031	1.1688	1.16879	1.16879	1.16878	1.10727	1.10726	1.10725	1.04574	1.04573	0.984204	0.984197	0.984191	1.04568	1.04568	1.04567	1.04566	1.04566	1.04565	1.04564	1.10713	1.10712	1.10712	1.16863	1.72234	1.6608	1.53774
D:\Xumeng Li\论文\pic\11March\B101	Thu Mar 12 10-39-10.bmp	1	-0.834381	7.53538	D:\Xumeng Li\论文\pic\11March\Test Paper\Fri Mar 13 13-26-36.bmp	-2.9951e-007 -6.9615e-007 -7.7631e-008 0.058177 0.00022111 0	-3.3648e-007 6.3266e-008 -6.6235e-007 0.0002317 0.062233 0	-7.1357e-006 0.00054177 -0.12753 0.043199	2.377e-007 -2.3412e-005 0.31268 -0.39677	-0.0837956	-0.20975	-0.334706	-0.458708	-0.581797	-0.704017	-0.82541	-0.946019	-1.06589	-1.18506	-1.30357	-1.42147	-1.53881	-1.65561	-1.77193	-1.88781	-2.00329	-2.11842	-2.23323	-2.34777	-2.46209	-2.57622	-2.69021	-2.8041	-2.91793	-3.03176	-3.14561	-3.25953	-3.37357	-3.48777	-3.60216	-3.7168	-3.83173	-3.94699	-4.06262	-4.17866	-4.29517	-4.41217	-4.52971	-4.64785
D:\Xumeng Li\论文\pic\11March\B101	Thu Mar 12 10-39-10.bmp	2	0.889473	16.2975	D:\Xumeng Li\论文\pic\11March\Test Paper\Fri Mar 13 13-26-36.bmp	-2.9951e-007 -6.9615e-007 -7.7631e-008 0.058177 0.00022111 0	-3.3648e-007 6.3266e-008 -6.6235e-007 0.0002317 0.062233 0	1.9474e-006 0.00024391 0.058736 0.10437	-1.2541e-007 -2.5046e-006 0.20672 -0.26626	0.163357	0.222838	0.282831	0.343346	0.404396	0.465992	0.528146	0.59087	0.654175	0.718073	0.782576	0.847695	0.913442	0.979829	1.04687	1.11457	1.18294	1.25201	1.32177	1.39224	1.46343	1.53536	1.60803	1.68145	1.75565	1.83062	1.90639	1.98296	2.06034	2.13855	2.2176	2.2975	2.37827	2.4599	2.54242	2.62584	2.71016	2.79541	2.88159	2.96871
D:\Xumeng Li\论文\pic\11March\B101	Thu Mar 12 10-39-10.bmp	3	-1.06094	24.1181	D:\Xumeng Li\论文\pic\11March\Test Paper\Fri Mar 13 13-26-36.bmp	-2.9951e-007 -6.9615e-007 -7.7631e-008 0.058177 0.00022111 0	-3.3648e-007 6.3266e-008 -6.6235e-007 0.0002317 0.062233 0	2.4747e-007 0.00065589 -0.073876 0.16253	-4.708e-008 -3.4394e-005 0.50264 -0.50703	0.0893081	0.0174015	-0.0531902	-0.122466	-0.190424	-0.257062	-0.32238	-0.386376	-0.449048	-0.510395	-0.570416	-0.629108	-0.68647	-0.742502	-0.797201	-0.850566	-0.902596	-0.953288	-1.00264	-1.05066	-1.09733	-1.14266	-1.18664	-1.22928	-1.27057	-1.31052	-1.34911	-1.38635	-1.42224	-1.45677	-1.48995	-1.52176	-1.55222	-1.58132	-1.60906	-1.63543	-1.66044	-1.68408	-1.70635	-1.72725
D:\Xumeng Li\论文\pic\11March\B101	Thu Mar 12 10-39-10.bmp	4	0.389098	34.5037	D:\Xumeng Li\论文\pic\11March\Test Paper\Fri Mar 13 13-26-36.bmp	-2.9951e-007 -6.9615e-007 -7.7631e-008 0.058177 0.00022111 0	-3.3648e-007 6.3266e-008 -6.6235e-007 0.0002317 0.062233 0	-3.6603e-006 0.0012996 0.010812 0.22481	8.4933e-008 -5.4194e-005 0.35907 -0.6036	0.236917	0.251603	0.268844	0.288619	0.310905	0.33568	0.362923	0.392611	0.424723	0.459237	0.49613	0.535381	0.576968	0.620869	0.667061	0.715523	0.766233	0.819169	0.874309	0.931631	0.991113	1.05273	1.11647	1.1823	1.2502	1.32016	1.39214	1.46612	1.5421	1.62003	1.6999	1.7817	1.86539	1.95095	2.03837	2.12761	2.21867	2.31151	2.40612	2.50247
D:\Xumeng Li\论文\pic\11March\B101	Thu Mar 12 10-39-10.bmp	5	-0.0512326	37.7757	D:\Xumeng Li\论文\pic\11March\Test Paper\Fri Mar 13 13-26-36.bmp	-2.9951e-007 -6.9615e-007 -7.7631e-008 0.058177 0.00022111 0	-3.3648e-007 6.3266e-008 -6.6235e-007 0.0002317 0.062233 0	1.4792e-006 -0.00022043 -0.0018494 0.079442	-1.6815e-008 -5.0556e-006 0.30166 -0.29839	0.0773741	0.0748738	0.0719504	0.0686128	0.0648698	0.0607303	0.0562032	0.0512975	0.0460218	0.0403852	0.0343965	0.0280645	0.0213982	0.0144065	0.00709809	-0.000518014	-0.00843297	-0.0166379	-0.0251239	-0.0338822	-0.0429038	-0.0521799	-0.0617016	-0.07146	-0.0814463	-0.0916515	-0.102067	-0.112683	-0.123492	-0.134485	-0.145652	-0.156984	-0.168474	-0.180112	-0.191888	-0.203795	-0.215823	-0.227964	-0.240208	-0.252548
D:\Xumeng Li\论文\pic\11March\B101	Thu Mar 12 10-40-09.bmp	0	1.03832	28.9814	D:\Xumeng Li\论文\pic\11March\Test Paper\Fri Mar 13 13-26-36.bmp	-2.9951e-007 -6.9615e-007 -7.7631e-008 0.058177 0.00022111 0	-3.3648e-007 6.3266e-008 -6.6235e-007 0.0002317 0.062233 0			0.307154	0.614285	0.552859	0.614292	0.614288	0.614285	0.55286	0.614292	1.35126	1.28985	1.22843	1.16702	1.16701	1.16703	1.16703	1.10561	1.04419	0.982775	0.921376	0.982807	0.982802	0.982797	0.921377	0.859957	0.859952	0.798532	0.859961	0.79854	0.737118	0.675695	0.675692	0.737122	1.41264	1.35123	1.28982	1.28984	1.16702	1.16704	1.10562	1.0442
D:\Xumeng Li\论文\pic\11March\B101	Thu Mar 12 10-40-09.bmp	1	0.694796	8.96217	D:\Xumeng Li\论文\pic\11March\Test Paper\Fri Mar 13 13-26-36.bmp	-2.9951e-007 -6.9615e-007 -7.7631e-008 0.058177 0.00022111 0	-3.3648e-007 6.3266e-008 -6.6235e-007 0.0002317 0.062233 0	9.3557e-006 -0.00039331 0.12367 -0.035876	3.7904e-007 -3.0152e-005 0.24293 -0.3115	0.0874065	0.209959	0.331837	0.453097	0.573794	0.693986	0.813728	0.933076	1.05209	1.17082	1.28932	1.40766	1.52588	1.64404	1.76221	1.88043	1.99876	2.11726	2.23598	2.35498	2.47432	2.59405	2.71423	2.83491	2.95616	3.07802	3.20055	3.32381	3.44786	3.57275	3.69854	3.82528	3.95303	4.08184	4.21178	4.3429	4.47525	4.60889	4.74387	4.88026
D:\Xumeng Li\论文\pic\11March\B101	Thu Mar 12 10-40-09.bmp	2	0.591522	21.6906	D:\Xumeng Li\论文\pic\11March\Test Paper\Fri Mar 13 13-26-36.bmp	-2.9951e-007 -6.9615e-007 -7.7631e-008 0.058177 0.00022111 0	-3.3648e-007 6.3266e-008 -6.6235e-007 0.0002317 0.062233 0	1.566e-005 -0.00019999 0.056131 -0.091934	4.0042e-007 -1.0418e-005 0.39014 -2.2942	-0.0359871	0.0196536	0.0750823	0.130393	0.185679	0.241036	0.296556	0.352333	0.408463	0.465038	0.522153	0.579901	0.638377	0.697674	0.757887	0.819109	0.881434	0.944957	1.00977	1.07597	1.14365	1.2129	1.28382	1.3565	1.43103	1.50752	1.58604	1.66671	1.7496	1.83482	1.92246	2.01261	2.10537	2.20082	2.29908	2.40022	2.50434	2.61154	2.72191	2.83555
D:\Xumeng Li\论文\pic\11March\B101	Thu Mar 12 10-40-09.bmp	3	0.33809	27.2368	D:\Xumeng Li\论文\pic\11March\Test Paper\Fri Mar 13 13-26-36.bmp	-2.9951e-007 -6.9615e-007 -7.7631e-008 0.058177 0.00022111 0	-3.3648e-007 6.3266e-008 -6.6235e-007 0.0002317 0.062233 0	3.617e-005 -0.0026805 0.13731 -0.40306	1.2254e-006 -0.00011676 0.37881 -0.83333	-0.268396	-0.138878	-0.0142867	0.105595	0.220983	0.332096	0.43915	0.542362	0.641949	0.738129	0.831118	0.921133	1.00839	1.09311	1.17551	1.2558	1.3342	1.41093	1.4862	1.56024	1.63326	1.70547	1.7771	1.84836	1.91946	1.99063	2.06209	2.13404	2.2067	2.2803	2.35505	2.43116	2.50886	2.58836	2.66988	2.75363	2.83983	2.92871	3.02047	3.11533
D:\Xumeng Li\论文\pic\11March\B101	Thu Mar 12 10-40-09.bmp	4	-0.0303519	28.9149	D:\Xumeng Li\论文\pic\11March\Test Paper\Fri Mar 13 13-26-36.bmp	-2.9951e-007 -6.9615e-007 -7.7631e-008 0.058177 0.00022111 0	-3.3648e-007 6.3266e-008 -6.6235e-007 0.0002317 0.062233 0	2.7379e-007 -1.1612e-005 0.011892 -0.039876	1.3777e-008 -1.2773e-005 0.32936 -0.33216	-0.0279955	-0.0161366	-0.00429756	0.00752315	0.0193272	0.0311163	0.0428919	0.0546559	0.0664097	0.0781552	0.0898938	0.101627	0.113357	0.125085	0.136813	0.148543	0.160275	0.172012	0.183755	0.195507	0.207268	0.21904	0.230825	0.242625	0.254441	0.266275	0.278128	0.290002	0.3019	0.313821	0.325769	0.337744	0.349749	0.361785	0.373853	0.385955	0.398094	0.41027	0.422485	0.434741
D:\Xumeng Li\论文\pic\11March\B101	Thu Mar 12 10-41-02.bmp	0	1.10517	25.063	D:\Xumeng Li\论文\pic\11March\Test Paper\Fri Mar 13 13-26-36.bmp	-2.9951e-007 -6.9615e-007 -7.7631e-008 0.058177 0.00022111 0	-3.3648e-007 6.3266e-008 -6.6235e-007 0.0002317 0.062233 0			0.368923	0.676363	0.67636	0.676357	0.676354	0.676351	0.676348	1.04533	1.41435	1.35284	1.35283	1.22982	1.22981	1.1683	1.10679	1.10677	1.04526	0.983762	0.983758	0.983754	0.922255	0.922251	0.860773	0.860769	0.860765	0.860761	0.860757	0.860754	0.860749	0.860746	0.860742	0.860738	1.35247	1.78265	1.72119	1.65973	1.53682	1.47535	1.41389	1.41391
D:\Xumeng Li\论文\pic\11March\B101	Thu Mar 12 10-41-02.bmp	1	0.625006	4.04881	D:\Xumeng Li\论文\pic\11March\Test Paper\Fri Mar 13 13-26-36.bmp	-2.9951e-007 -6.9615e-007 -7.7631e-008 0.058177 0.00022111 0	-3.3648e-007 6.3266e-008 -6.6235e-007 0.0002317 0.062233 0	-1.1157e-006 0.00022906 0.089833 0.022284	-2.7268e-008 -2.0411e-006 0.18581 -0.22793	0.112345	0.202858	0.293815	0.385211	0.477038	0.569289	0.661959	0.755039	0.848525	0.942408	1.03668	1.13134	1.22638	1.32178	1.41756	1.51369	1.61017	1.70699	1.80416	1.90165	1.99947	2.0976	2.19605	2.2948	2.39385	2.49318	2.59281	2.69271	2.79288	2.89331	2.994	3.09495	3.19613	3.29756	3.39921	3.50109	3.60318	3.70549	3.808	3.9107
D:\Xumeng Li\论文\pic\11March\B101	Thu Mar 12 10-41-02.bmp	2	-0.8086	9.38429	D:\Xumeng Li\论文\pic\11March\Test Paper\Fri Mar 13 13-26-36.bmp	-2.9951e-007 -6.9615e-007 -7.7631e-008 0.058177 0.00022111 0	-3.3648e-007 6.3266e-008 -6.6235e-007 0.0002317 0.062233 0	5.877e-006 -0.0010371 -0.081352 0.00033055	1.5328e-007 -2.6172e-005 0.29332 -0.3306	-0.0820528	-0.166475	-0.252901	-0.341295	-0.431622	-0.523847	-0.617935	-0.71385	-0.811557	-0.911021	-1.01221	-1.11508	-1.2196	-1.32574	-1.43346	-1.54272	-1.6535	-1.76575	-1.87943	-1.99453	-2.11099	-2.22878	-2.34788	-2.46823	-2.58982	-2.71259	-2.83653	-2.96158	-3.08773	-3.21492	-3.34313	-3.47232	-3.60246	-3.73351	-3.86543	-3.9982	-4.13177	-4.2661	-4.40118	-4.53695
D:\Xumeng Li\论文\pic\11March\B101	Thu Mar 12 10-41-02.bmp	3	0.747468	17.0518	D:\Xumeng Li\论文\pic\11March\Test Paper\Fri Mar 13 13-26-36.bmp	-2.9951e-007 -6.9615e-007 -7.7631e-008 0.058177 0.00022111 0	-3.3648e-007 6.3266e-008 -6.6235e-007 0.0002317 0.062233 0	-1.4031e-005 0.0023293 0.047371 0.33387	-4.8829e-008 -1.2304e-005 0.34971 -0.4243	0.383557	0.437818	0.496569	0.559726	0.627205	0.698922	0.774792	0.854732	0.938656	1.02648	1.11812	1.2135	1.31252	1.41511	1.52118	1.63064	1.74342	1.85942	1.97857	2.10077	2.22595	2.35402	2.4849	2.6185	2.75474	2.89353	3.03479	3.17844	3.32439	3.47256	3.62286	3.77521	3.92952	4.08571	4.2437	4.40341	4.56474	4.72761	4.89194	5.05765
D:\Xumeng Li\论文\pic\11March\B101	Thu Mar 12 10-41-02.bmp	4	-0.618321	23.3734	D:\Xumeng Li\论文\pic\11March\Test Paper\Fri Mar 13 13-26-36.bmp	-2.9951e-007 -6.9615e-007 -7.7631e-008 0.058177 0.00022111 0	-3.3648e-007 6.3266e-008 -6.6235e-007 0.0002317 0.062233 0	4.4322e-006 -0.0017239 -0.019527 -0.28334	1.781e-008 -1.3619e-005 0.28278 -0.41301	-0.304591	-0.329258	-0.357321	-0.388751	-0.423522	-0.461609	-0.502984	-0.54762	-0.595492	-0.646572	-0.700834	-0.758252	-0.818798	-0.882446	-0.94917	-1.01894	-1.09174	-1.16753	-1.24629	-1.32799	-1.41261	-1.50012	-1.59049	-1.68369	-1.77971	-1.87851	-1.98007	-2.08435	-2.19134	-2.30101	-2.41332	-2.52826	-2.6458	-2.7659	-2.88855	-3.01372	-3.14138	-3.2715	-3.40406	-3.53903
D:\Xumeng Li\论文\pic\11March\B101	Thu Mar 12 10-41-02.bmp	5	-0.0797718	24.9721	D:\Xumeng Li\论文\pic\11March\Test Paper\Fri Mar 13 13-26-36.bmp	-2.9951e-007 -6.9615e-007 -7.7631e-008 0.058177 0.00022111 0	-3.3648e-007 6.3266e-008 -6.6235e-007 0.0002317 0.062233 0	-3.2936e-006 0.00053903 -0.012969 0.04336	-1.1844e-007 1.1344e-005 0.26199 -0.31465	0.0309261	0.0195509	0.00921415	-0.000103771	-0.00842268	-0.0157623	-0.0221425	-0.0275829	-0.0321033	-0.0357236	-0.0384634	-0.0403425	-0.0413806	-0.0415976	-0.0410133	-0.0396472	-0.0375193	-0.0346493	-0.0310569	-0.026762	-0.0217842	-0.0161433	-0.00985912	-0.0029514	0.0045601	0.0126556	0.0213154	0.0305197	0.0402487	0.0504827	0.0612019	0.0723865	0.0840169	0.0960731	0.108536	0.121384	0.1346	0.148162	0.162052	0.176249
D:\Xumeng Li\论文\pic\11March\B101	Thu Mar 12 10-42-12.bmp	0	1.0944	25.7417	D:\Xumeng Li\论文\pic\11March\Test Paper\Fri Mar 13 13-26-36.bmp	-2.9951e-007 -6.9615e-007 -7.7631e-008 0.058177 0.00022111 0	-3.3648e-007 6.3266e-008 -6.6235e-007 0.0002317 0.062233 0			0.367583	0.796385	0.735128	1.53133	1.47008	1.40884	1.34759	1.28635	1.28634	1.2251	1.22512	1.22511	1.04137	1.10264	1.04139	1.0414	0.980151	0.918897	1.04143	0.980179	0.918924	0.980192	0.918935	0.857679	0.857674	0.918943	0.857685	0.918954	0.918949	0.857692	0.918961	0.918957	0.918973	0.857713	0.857709	0.918979	0.918976	1.65436	1.53181	1.5318
D:\Xumeng Li\论文\pic\11March\B101	Thu Mar 12 10-42-12.bmp	1	0.670726	7.80288	D:\Xumeng Li\论文\pic\11March\Test Paper\Fri Mar 13 13-26-36.bmp	-2.9951e-007 -6.9615e-007 -7.7631e-008 0.058177 0.00022111 0	-3.3648e-007 6.3266e-008 -6.6235e-007 0.0002317 0.062233 0	4.0671e-006 0.0004699 0.098964 0.14567	3.8721e-007 1.2507e-005 0.24511 -0.30191	0.245106	0.345508	0.446898	0.549302	0.652743	0.757245	0.862834	0.969533	1.07737	1.18636	1.29654	1.40793	1.52054	1.63442	1.74958	1.86604	1.98383	2.10298	2.22351	2.34544	2.4688	2.59361	2.71989	2.84768	2.97699	3.10786	3.2403	3.37433	3.50999	3.6473	3.78628	3.92695	4.06935	4.21349	4.3594	4.5071	4.65663	4.80799	4.96122	5.11635
D:\Xumeng Li\论文\pic\11March\B101	Thu Mar 12 10-42-12.bmp	2	-0.745055	16.4803	D:\Xumeng Li\论文\pic\11March\Test Paper\Fri Mar 13 13-26-36.bmp	-2.9951e-007 -6.9615e-007 -7.7631e-008 0.058177 0.00022111 0	-3.3648e-007 6.3266e-008 -6.6235e-007 0.0002317 0.062233 0	-9.6826e-006 0.00070592 -0.069888 0.033393	-8.4517e-007 6.6674e-005 0.22253 -0.46098	-0.035799	-0.103637	-0.17018	-0.235486	-0.299611	-0.362616	-0.424557	-0.485493	-0.545482	-0.604582	-0.662851	-0.720347	-0.777128	-0.833253	-0.88878	-0.943766	-0.998269	-1.05235	-1.10606	-1.15947	-1.21262	-1.26559	-1.31842	-1.37117	-1.42391	-1.47668	-1.52956	-1.58259	-1.63584	-1.68936	-1.74321	-1.79745	-1.85214	-1.90733	-1.96309	-2.01947	-2.07652	-2.13432	-2.19291	-2.25236
D:\Xumeng Li\论文\pic\11March\B101	Thu Mar 12 10-42-12.bmp	3	0.745103	25.1878	D:\Xumeng Li\论文\pic\11March\Test Paper\Fri Mar 13 13-26-36.bmp	-2.9951e-007 -6.9615e-007 -7.7631e-008 0.058177 0.00022111 0	-3.3648e-007 6.3266e-008 -6.6235e-007 0.0002317 0.062233 0	-4.6857e-006 0.0011492 0.038825 -0.11559	-3.7011e-007 5.9791e-005 0.42748 -0.43706	-0.0756183	-0.0333788	0.0111029	0.0577985	0.10668	0.157719	0.210888	0.266159	0.323503	0.382893	0.444299	0.507695	0.573052	0.640341	0.709536	0.780607	0.853526	0.928266	1.0048	1.08309	1.16313	1.24487	1.32829	1.41336	1.50006	1.58835	1.67821	1.7696	1.86251	1.95691	2.05275	2.15003	2.2487	2.34874	2.45013	2.55283	2.65681	2.76206	2.86853	2.97621
D:\Xumeng Li\论文\pic\11March\B101	Thu Mar 12 10-42-12.bmp	4	-0.0985156	25.6979	D:\Xumeng Li\论文\pic\11March\Test Paper\Fri Mar 13 13-26-36.bmp	-2.9951e-007 -6.9615e-007 -7.7631e-008 0.058177 0.00022111 0	-3.3648e-007 6.3266e-008 -6.6235e-007 0.0002317 0.062233 0	-8.0112e-007 0.00018367 -0.017001 0.10337	-5.1216e-008 3.2434e-006 0.29762 -0.34949	0.0865503	0.0700943	0.053996	0.0382506	0.0228534	0.0077994	-0.00691609	-0.0212979	-0.0353508	-0.0490796	-0.0624892	-0.0755843	-0.0883698	-0.10085	-0.113031	-0.124916	-0.136511	-0.147821	-0.158849	-0.169602	-0.180083	-0.190298	-0.200251	-0.209948	-0.219392	-0.22859	-0.237545	-0.246262	-0.254747	-0.263004	-0.271037	-0.278853	-0.286455	-0.293848	-0.301037	-0.308027	-0.314823	-0.321429	-0.327851	-0.334093
D:\Xumeng Li\论文\pic\11March\B101	Thu Mar 12 10-44-01.bmp	0	1.19508	38.3533	D:\Xumeng Li\论文\pic\11March\Test Paper\Fri Mar 13 13-26-36.bmp	-2.9951e-007 -6.9615e-007 -7.7631e-008 0.058177 0.00022111 0	-3.3648e-007 6.3266e-008 -6.6235e-007 0.0002317 0.062233 0			0.553771	0.922886	0.738312	0.615255	0.676769	0.676765	0.67676	0.676755	0.676751	0.676746	0.738255	0.73825	0.799757	0.799752	0.799746	0.79974	1.59925	1.59924	1.47624	1.41474	1.41473	1.41471	1.35321	1.29171	1.2917	1.29169	1.29168	1.23018	1.23017	1.23016	1.23015	1.16865	1.16864	1.16863	1.16862	1.16862	1.16861	1.1686	1.23008	2.27606
D:\Xumeng Li\论文\pic\11March\B101	Thu Mar 12 10-44-01.bmp	1	0.829173	11.5085	D:\Xumeng Li\论文\pic\11March\Test Paper\Fri Mar 13 13-26-36.bmp	-2.9951e-007 -6.9615e-007 -7.7631e-008 0.058177 0.00022111 0	-3.3648e-007 6.3266e-008 -6.6235e-007 0.0002317 0.062233 0	3.7308e-007 -0.00011976 0.28808 -0.47893	3.0043e-005 -0.0075619 0.69135 -1.1742	-0.190979	0.0967399	0.384223	0.671474	0.958495	1.24529	1.53185	1.81819	2.10431	2.39022	2.6759	2.96137	3.24662	3.53167	3.81651	4.10114	4.38557	4.6698	4.95382	5.23765	5.52129	5.80473	6.08798	6.37105	6.65393	6.93662	7.21914	7.50147	7.78363	8.06562	8.34743	8.62907	8.91054	9.19185	9.47299	9.75398	10.0348	10.3155	10.596	10.8763
D:\Xumeng Li\论文\pic\11March\B101	Thu Mar 12 10-44-01.bmp	2	-0.855987	23.8057	D:\Xumeng Li\论文\pic\11March\Test Paper\Fri Mar 13 13-26-36.bmp	-2.9951e-007 -6.9615e-007 -7.7631e-008 0.058177 0.00022111 0	-3.3648e-007 6.3266e-008 -6.6235e-007 0.0002317 0.062233 0	-3.8806e-006 -8.8926e-005 -0.07571 -0.30378	1.6732e-007 -1.7487e-005 0.44474 -0.7118	-0.379579	-0.455584	-0.531812	-0.608289	-0.685036	-0.762078	-0.839437	-0.917137	-0.995201	-1.07365	-1.15252	-1.23181	-1.31156	-1.3918	-1.47254	-1.5538	-1.63562	-1.71801	-1.80099	-1.8846	-1.96885	-2.05376	-2.13937	-2.22569	-2.31275	-2.40057	-2.48917	-2.57857	-2.66881	-2.7599	-2.85186	-2.94473	-3.03852	-3.13325	-3.22895	-3.32565	-3.42336	-3.52212	-3.62193	-3.72283
D:\Xumeng Li\论文\pic\11March\B101	Thu Mar 12 10-44-01.bmp	3	0.513755	32.9159	D:\Xumeng Li\论文\pic\11March\Test Paper\Fri Mar 13 13-26-36.bmp	-2.9951e-007 -6.9615e-007 -7.7631e-008 0.058177 0.00022111 0	-3.3648e-007 6.3266e-008 -6.6235e-007 0.0002317 0.062233 0	-2.3045e-006 0.00029102 0.036584 0.11637	4.1216e-008 -2.4117e-005 0.4171 -1.1431	0.153241	0.190682	0.228677	0.267213	0.306275	0.34585	0.385925	0.426484	0.467515	0.509004	0.550937	0.593299	0.636077	0.679258	0.722827	0.766771	0.811076	0.855727	0.900712	0.946016	0.991626	1.03753	1.08371	1.13015	1.17684	1.22377	1.27092	1.31829	1.36584	1.41358	1.46148	1.50954	1.55774	1.60606	1.65449	1.70303	1.75164	1.80033	1.84908	1.89786
D:\Xumeng Li\论文\pic\11March\B101	Thu Mar 12 10-44-01.bmp	4	-0.068621	38.2339	D:\Xumeng Li\论文\pic\11March\Test Paper\Fri Mar 13 13-26-36.bmp	-2.9951e-007 -6.9615e-007 -7.7631e-008 0.058177 0.00022111 0	-3.3648e-007 6.3266e-008 -6.6235e-007 0.0002317 0.062233 0	1.0714e-006 -0.00030457 0.019642 -0.040761	2.2946e-008 -1.1437e-005 0.35702 -0.41676	-0.0214224	-0.00268671	0.0154527	0.0330022	0.0499683	0.0663574	0.0821759	0.0974302	0.112127	0.126272	0.139873	0.152935	0.165465	0.177469	0.188954	0.199927	0.210393	0.22036	0.229833	0.238819	0.247324	0.255355	0.262919	0.270021	0.276668	0.282867	0.288624	0.293946	0.298838	0.303307	0.30736	0.311004	0.314243	0.317086	0.319538	0.321606	0.323297	0.324616	0.32557	0.326166
[truncated: 160 more columns]
