# Supplementary material for: A technique system for the measurement, reconstruction and character extraction of rice plant architecture
Source: PLoS One. 2017 May 30;12(5):e0177205. doi: 10.1371/journal.pone.0177205 (PMC5448746; doi:10.1371/journal.pone.0177205)
Supplement: S2 Data — There four type file in the zip file, SystemData is parameters of paratus, SSP_LCAA correspond to the special position of stem, leafvein correspond to data of leaf midrib curves, leafshape correspond to the data of leaf shape. 101: correspond to neighbor 8 hills of Sample S1 (NSICRc222), 1: correspond to neighbor 8 hills of Sample S2 (NSICRc124H). (ZIP) [file pone.0177205.s008.zip › leafveinB102.xls]

## Sheet: Sheet1
Directory	ImageFile	LeafNo(0:Stem)	NodeX	NodeY	CaliberatedImage	CaliberatedEquationX	CaliberatedEquationY	Xdata9	Xdata10	Xdata11	Xdata12	Xdata13	Xdata14	Xdata15	Xdata16	Xdata17	Xdata18	Xdata19	Xdata20	Xdata21	Xdata22	Xdata23	Xdata24	Xdata25	Xdata26	Xdata27	Xdata28	Xdata29	Xdata30	Xdata31	Xdata32	Xdata33	Xdata34	Xdata35	Xdata36	Xdata37	Xdata38	Xdata39	Xdata40	Xdata41	Xdata42	Xdata43	Xdata44	Xdata45	Xdata46	Xdata47	Xdata48	Xdata49	Xdata50
D:\Xumeng Li\论文\pic\11March\B102	Wed Mar 11 11-12-30.bmp	0	1.36692	16.337	D:\Xumeng Li\论文\pic\11March\Test Paper\Fri Mar 13 13-26-36.bmp	-2.9951e-007 -6.9615e-007 -7.7631e-008 0.058177 0.00022111 0	-3.3648e-007 6.3266e-008 -6.6235e-007 0.0002317 0.062233 0			1.16705	1.35133	1.28989	1.28988	1.28988	1.22847	1.22846	1.22846	1.22846	1.10558	0.982738	0.982735	1.04414	1.04414	1.04414	1.04413	1.04413	1.04413	1.04412	1.04412	1.04412	0.982686	0.982683	0.98268	1.04408	1.78131	1.7813	1.71986	1.65841	1.59696	1.53552	1.53552	1.41264	1.41264	1.3512	1.3512	1.35119	1.28976	1.28975	1.28975
D:\Xumeng Li\论文\pic\11March\B102	Wed Mar 11 11-12-30.bmp	1	0.808281	6.86353	D:\Xumeng Li\论文\pic\11March\Test Paper\Fri Mar 13 13-26-36.bmp	-2.9951e-007 -6.9615e-007 -7.7631e-008 0.058177 0.00022111 0	-3.3648e-007 6.3266e-008 -6.6235e-007 0.0002317 0.062233 0	-1.7054e-006 0.00066118 0.035852 0.17136	9.6472e-008 -3.1116e-005 0.10465 -0.15745	0.207873	0.245696	0.284821	0.325239	0.366937	0.409907	0.454137	0.499619	0.546341	0.594293	0.643465	0.693847	0.745429	0.7982	0.85215	0.907269	0.963546	1.02097	1.07954	1.13923	1.20004	1.26196	1.32497	1.38907	1.45425	1.52049	1.5878	1.65614	1.72553	1.79594	1.86736	1.93979	2.01321	2.08762	2.16301	2.23935	2.31666	2.3949	2.47408	2.55418
D:\Xumeng Li\论文\pic\11March\B102	Wed Mar 11 11-12-30.bmp	2	-0.742379	12.2617	D:\Xumeng Li\论文\pic\11March\Test Paper\Fri Mar 13 13-26-36.bmp	-2.9951e-007 -6.9615e-007 -7.7631e-008 0.058177 0.00022111 0	-3.3648e-007 6.3266e-008 -6.6235e-007 0.0002317 0.062233 0	-3.2573e-006 -0.00025536 -0.073724 -0.089113	8.5984e-008 1.4314e-005 0.27823 -0.35059	-0.163096	-0.23761	-0.312673	-0.388305	-0.464527	-0.541356	-0.618814	-0.696919	-0.775692	-0.855151	-0.935316	-1.01621	-1.09784	-1.18024	-1.26343	-1.34742	-1.43223	-1.51789	-1.6044	-1.69181	-1.78011	-1.86933	-1.95949	-2.05062	-2.14272	-2.23582	-2.32995	-2.42511	-2.52132	-2.61862	-2.71701	-2.81652	-2.91717	-3.01897	-3.12195	-3.22612	-3.3315	-3.43812	-3.54599	-3.65514
D:\Xumeng Li\论文\pic\11March\B102	Wed Mar 11 11-12-30.bmp	3	0.725937	16.1646	D:\Xumeng Li\论文\pic\11March\Test Paper\Fri Mar 13 13-26-36.bmp	-2.9951e-007 -6.9615e-007 -7.7631e-008 0.058177 0.00022111 0	-3.3648e-007 6.3266e-008 -6.6235e-007 0.0002317 0.062233 0	-1.5057e-006 0.00028427 0.075952 -0.3794	1.6478e-007 -4.8616e-005 0.4062 -0.34559	-0.303167	-0.226374	-0.149029	-0.0711437	0.0072744	0.0862159	0.165672	0.245633	0.32609	0.407035	0.488457	0.570349	0.652701	0.735504	0.818749	0.902428	0.98653	1.07105	1.15597	1.24129	1.327	1.41308	1.49954	1.58636	1.67353	1.76104	1.84888	1.93705	2.02554	2.11433	2.20342	2.2928	2.38245	2.47238	2.56257	2.65301	2.7437	2.83461	2.92576	3.01712
D:\Xumeng Li\论文\pic\11March\B102	Wed Mar 11 11-12-30.bmp	4	-0.563925	16.2091	D:\Xumeng Li\论文\pic\11March\Test Paper\Fri Mar 13 13-26-36.bmp	-2.9951e-007 -6.9615e-007 -7.7631e-008 0.058177 0.00022111 0	-3.3648e-007 6.3266e-008 -6.6235e-007 0.0002317 0.062233 0	5.6196e-006 -0.0011442 -0.012223 0.041388	-1.2815e-007 2.2126e-005 0.40995 -0.41207	0.0280267	0.0124107	-0.00542622	-0.0254504	-0.0476281	-0.0719256	-0.0983093	-0.126745	-0.1572	-0.189639	-0.22403	-0.260339	-0.298531	-0.338573	-0.380431	-0.424072	-0.469462	-0.516568	-0.565354	-0.615789	-0.667837	-0.721466	-0.776642	-0.83333	-0.891497	-0.95111	-1.01214	-1.07454	-1.13828	-1.20334	-1.26968	-1.33725	-1.40604	-1.476	-1.54711	-1.61932	-1.69261	-1.76694	-1.84227	-1.91858
D:\Xumeng Li\论文\pic\11March\B102	Wed Mar 11 11-12-30.bmp	5	0.050368	16.1879	D:\Xumeng Li\论文\pic\11March\Test Paper\Fri Mar 13 13-26-36.bmp	-2.9951e-007 -6.9615e-007 -7.7631e-008 0.058177 0.00022111 0	-3.3648e-007 6.3266e-008 -6.6235e-007 0.0002317 0.062233 0	1.8271e-007 4.7309e-005 0.00098953 0.014227	5.7296e-008 -1.4351e-005 0.17905 -0.066014	0.0152638	0.0163965	0.017626	0.0189535	0.0203799	0.0219065	0.0235342	0.0252643	0.0270977	0.0290356	0.0310791	0.0332293	0.0354872	0.037854	0.0403308	0.0429186	0.0456186	0.0484318	0.0513594	0.0544024	0.057562	0.0608392	0.0642352	0.067751	0.0713877	0.0751464	0.0790282	0.0830343	0.0871657	0.0914235	0.0958087	0.100323	0.104966	0.109741	0.114647	0.119686	0.124859	0.130168	0.135613	0.141195
D:\Xumeng Li\论文\pic\11March\B102	Wed Mar 11 11-14-15.bmp	0	1.55801	30.6506	D:\Xumeng Li\论文\pic\11March\Test Paper\Fri Mar 13 13-26-36.bmp	-2.9951e-007 -6.9615e-007 -7.7631e-008 0.058177 0.00022111 0	-3.3648e-007 6.3266e-008 -6.6235e-007 0.0002317 0.062233 0			0.367767	1.28708	1.2258	1.16451	1.16451	1.1645	1.1645	1.16449	1.16448	1.04192	1.04192	1.04191	1.10321	1.1032	1.10319	1.04191	1.04193	1.04192	1.04192	1.04191	1.10321	1.04192	1.04192	1.10321	1.04193	1.04192	1.04192	1.10321	1.04193	1.47084	1.77715	1.77718	1.71591	1.59337	1.53209	1.47085	1.40957	1.3483	1.28701	1.34831
D:\Xumeng Li\论文\pic\11March\B102	Wed Mar 11 11-14-15.bmp	1	-1.52393	4.7487	D:\Xumeng Li\论文\pic\11March\Test Paper\Fri Mar 13 13-26-36.bmp	-2.9951e-007 -6.9615e-007 -7.7631e-008 0.058177 0.00022111 0	-3.3648e-007 6.3266e-008 -6.6235e-007 0.0002317 0.062233 0	2.3995e-007 5.4144e-005 -0.22731 0.62978	-6.5921e-006 -0.0006068 0.18943 -0.496	0.402526	0.175383	-0.0516492	-0.278569	-0.505374	-0.732064	-0.958637	-1.18509	-1.41143	-1.63764	-1.86373	-2.0897	-2.31554	-2.54125	-2.76684	-2.99229	-3.21762	-3.44281	-3.66787	-3.89279	-4.11758	-4.34222	-4.56673	-4.79109	-5.01532	-5.23939	-5.46333	-5.68711	-5.91075	-6.13423	-6.35757	-6.58075	-6.80378	-7.02665	-7.24936	-7.47192	-7.69432	-7.91655	-8.13862	-8.36053
D:\Xumeng Li\论文\pic\11March\B102	Wed Mar 11 11-14-15.bmp	2	1.06696	7.67787	D:\Xumeng Li\论文\pic\11March\Test Paper\Fri Mar 13 13-26-36.bmp	-2.9951e-007 -6.9615e-007 -7.7631e-008 0.058177 0.00022111 0	-3.3648e-007 6.3266e-008 -6.6235e-007 0.0002317 0.062233 0	7.6311e-006 -9.4475e-005 0.078978 0.12738	3.8167e-007 -3.4824e-006 0.2271 -0.26816	0.206269	0.285017	0.363667	0.442266	0.52086	0.599493	0.678212	0.757062	0.83609	0.915341	0.994861	1.0747	1.15489	1.23549	1.31655	1.3981	1.48019	1.56288	1.6462	1.7302	1.81492	1.90042	1.98674	2.07392	2.16202	2.25106	2.34111	2.43221	2.5244	2.61773	2.71224	2.80799	2.90501	3.00335	3.10306	3.20418	3.30676	3.41085	3.51649	3.62373
D:\Xumeng Li\论文\pic\11March\B102	Wed Mar 11 11-14-15.bmp	3	-1.01834	14.5314	D:\Xumeng Li\论文\pic\11March\Test Paper\Fri Mar 13 13-26-36.bmp	-2.9951e-007 -6.9615e-007 -7.7631e-008 0.058177 0.00022111 0	-3.3648e-007 6.3266e-008 -6.6235e-007 0.0002317 0.062233 0	-1.0839e-005 7.7503e-005 -0.16652 0.20648	-6.5617e-007 8.775e-006 0.27248 -0.32376	0.0400279	-0.126337	-0.292678	-0.459058	-0.625544	-0.7922	-0.959091	-1.12628	-1.29384	-1.46182	-1.63031	-1.79935	-1.96902	-2.13937	-2.31049	-2.48242	-2.65524	-2.82901	-3.0038	-3.17966	-3.35668	-3.5349	-3.7144	-3.89523	-4.07748	-4.26119	-4.44645	-4.6333	-4.82182	-5.01206	-5.20411	-5.39802	-5.59385	-5.79167	-5.99155	-6.19355	-6.39773	-6.60417	-6.81292	-7.02406
D:\Xumeng Li\论文\pic\11March\B102	Wed Mar 11 11-14-15.bmp	4	0.74881	21.98	D:\Xumeng Li\论文\pic\11March\Test Paper\Fri Mar 13 13-26-36.bmp	-2.9951e-007 -6.9615e-007 -7.7631e-008 0.058177 0.00022111 0	-3.3648e-007 6.3266e-008 -6.6235e-007 0.0002317 0.062233 0	6.0979e-006 -5.9642e-005 0.12446 -0.045307	2.4527e-007 -2.981e-005 0.48643 -0.6078	0.079097	0.203418	0.327693	0.451959	0.576251	0.700608	0.825064	0.949657	1.07442	1.1994	1.32462	1.45013	1.57596	1.70214	1.82872	1.95572	2.08319	2.21117	2.33968	2.46877	2.59847	2.72882	2.85986	2.99161	3.12413	3.25744	3.39159	3.5266	3.66252	3.79938	3.93722	4.07607	4.21598	4.35697	4.49909	4.64237	4.78684	4.93255	5.07954	5.22783
D:\Xumeng Li\论文\pic\11March\B102	Wed Mar 11 11-14-15.bmp	5	0.130411	30.6772	D:\Xumeng Li\论文\pic\11March\Test Paper\Fri Mar 13 13-26-36.bmp	-2.9951e-007 -6.9615e-007 -7.7631e-008 0.058177 0.00022111 0	-3.3648e-007 6.3266e-008 -6.6235e-007 0.0002317 0.062233 0			-0.0532803	-0.0489805	-0.0446807	-0.0403809	-0.0360811	-0.0317813	-0.0274815	-0.0231817	-0.0188819	-0.014582	-0.0102822	-0.00598243	-0.00168263	0.00261718	0.00691699	0.0112168	0.0155166	0.0198164	0.0241162	0.028416	0.0327158	0.0370156	0.0413154	0.0456152	0.049915	0.0542149	0.0585147	0.0628145	0.0671143	0.0714141	0.0757139	0.0800137	0.0843135	0.0886133	0.0929131	0.0972129	0.101513	0.105813	0.110112	0.114412
D:\Xumeng Li\论文\pic\11March\B102	Wed Mar 11 11-14-15.bmp	6	-0.635932	30.631	D:\Xumeng Li\论文\pic\11March\Test Paper\Fri Mar 13 13-26-36.bmp	-2.9951e-007 -6.9615e-007 -7.7631e-008 0.058177 0.00022111 0	-3.3648e-007 6.3266e-008 -6.6235e-007 0.0002317 0.062233 0	5.4271e-006 -0.0009506 -0.0046066 -0.0412	2.9497e-007 -6.7799e-005 0.43528 -0.4938	-0.0467521	-0.0541725	-0.0634289	-0.0744889	-0.0873198	-0.101889	-0.118164	-0.136113	-0.155702	-0.176899	-0.199672	-0.223988	-0.249814	-0.277118	-0.305868	-0.33603	-0.367572	-0.400463	-0.434668	-0.470155	-0.506893	-0.544848	-0.583988	-0.62428	-0.665692	-0.708191	-0.751744	-0.79632	-0.841885	-0.888407	-0.935853	-0.984191	-1.03339	-1.08341	-1.13423	-1.18581	-1.23812	-1.29112	-1.34479	-1.39909
D:\Xumeng Li\论文\pic\11March\B102	Wed Mar 11 11-15-30.bmp	0	1.34461	32.925	D:\Xumeng Li\论文\pic\11March\Test Paper\Fri Mar 13 13-26-36.bmp	-2.9951e-007 -6.9615e-007 -7.7631e-008 0.058177 0.00022111 0	-3.3648e-007 6.3266e-008 -6.6235e-007 0.0002317 0.062233 0			1.41363	1.59799	1.04476	0.983284	0.983278	0.921827	0.921823	0.921817	0.860348	0.798899	0.798894	0.798889	0.798884	1.16767	1.2291	1.10619	1.16765	1.16764	1.16763	1.16763	1.16762	1.16761	1.10617	1.10616	1.10615	1.10615	1.10614	1.10613	1.10613	1.10612	1.10611	1.10611	1.1061	1.1061	1.10609	1.10608	1.10607	1.10607	2.02745	1.96602
D:\Xumeng Li\论文\pic\11March\B102	Wed Mar 11 11-15-30.bmp	1	-0.952051	13.2098	D:\Xumeng Li\论文\pic\11March\Test Paper\Fri Mar 13 13-26-36.bmp	-2.9951e-007 -6.9615e-007 -7.7631e-008 0.058177 0.00022111 0	-3.3648e-007 6.3266e-008 -6.6235e-007 0.0002317 0.062233 0	-9.7242e-007 -0.00041749 -0.14481 0.0030089	5.2472e-008 -8.2849e-006 0.30169 -0.35523	-0.142221	-0.288291	-0.435208	-0.582978	-0.731605	-0.881097	-1.03146	-1.1827	-1.33482	-1.48782	-1.64172	-1.79652	-1.95223	-2.10884	-2.26637	-2.42483	-2.58421	-2.74453	-2.90579	-3.06799	-3.23114	-3.39525	-3.56033	-3.72637	-3.89339	-4.06139	-4.23038	-4.40036	-4.57134	-4.74332	-4.91631	-5.09032	-5.26535	-5.44141	-5.6185	-5.79663	-5.9758	-6.15603	-6.33731	-6.51965
D:\Xumeng Li\论文\pic\11March\B102	Wed Mar 11 11-15-30.bmp	2	0.711147	20.6846	D:\Xumeng Li\论文\pic\11March\Test Paper\Fri Mar 13 13-26-36.bmp	-2.9951e-007 -6.9615e-007 -7.7631e-008 0.058177 0.00022111 0	-3.3648e-007 6.3266e-008 -6.6235e-007 0.0002317 0.062233 0	-6.4203e-006 0.00068166 0.16436 -0.18684	5.0241e-007 -0.00011939 0.52113 -0.68162	-0.021807	0.14455	0.312193	0.481085	0.651185	0.822456	0.994859	1.16836	1.34291	1.51848	1.69502	1.87251	2.0509	2.23015	2.41022	2.59108	2.77269	2.955	3.13799	3.3216	3.50581	3.69058	3.87585	4.06161	4.24781	4.4344	4.62136	4.80864	4.99621	5.18402	5.37204	5.56022	5.74854	5.93695	6.12542	6.3139	6.50235	6.69075	6.87904	7.0672
D:\Xumeng Li\论文\pic\11March\B102	Wed Mar 11 11-15-30.bmp	3	0.4297	32.8305	D:\Xumeng Li\论文\pic\11March\Test Paper\Fri Mar 13 13-26-36.bmp	-2.9951e-007 -6.9615e-007 -7.7631e-008 0.058177 0.00022111 0	-3.3648e-007 6.3266e-008 -6.6235e-007 0.0002317 0.062233 0	-8.9528e-007 0.00014438 0.029892 -0.11258	3.9884e-008 -2.491e-005 0.41097 -0.35676	-0.0825415	-0.0522226	-0.0216257	0.00924384	0.0403807	0.0717794	0.103435	0.135341	0.167493	0.199886	0.232514	0.265371	0.298453	0.331753	0.365267	0.39899	0.432915	0.467038	0.501352	0.535854	0.570536	0.605395	0.640424	0.675619	0.710973	0.746482	0.78214	0.817941	0.853881	0.889954	0.926155	0.962478	0.998917	1.03547	1.07213	1.10888	1.14574	1.18268	1.21971	1.25682
D:\Xumeng Li\论文\pic\11March\B102	Wed Mar 11 11-15-30.bmp	4	-0.799576	32.8262	D:\Xumeng Li\论文\pic\11March\Test Paper\Fri Mar 13 13-26-36.bmp	-2.9951e-007 -6.9615e-007 -7.7631e-008 0.058177 0.00022111 0	-3.3648e-007 6.3266e-008 -6.6235e-007 0.0002317 0.062233 0	5.8948e-007 -0.00014434 -0.010268 0.022157	4.5678e-008 -2.1288e-005 0.41089 -0.35625	0.0117458	0.00104906	-0.00992925	-0.0211856	-0.0327165	-0.0445184	-0.0565877	-0.068921	-0.0815146	-0.0943651	-0.107469	-0.120822	-0.134422	-0.148265	-0.162346	-0.176664	-0.191213	-0.205991	-0.220994	-0.236218	-0.25166	-0.267317	-0.283184	-0.299259	-0.315538	-0.332017	-0.348693	-0.365561	-0.38262	-0.399864	-0.417291	-0.434898	-0.452679	-0.470633	-0.488755	-0.507042	-0.52549	-0.544096	-0.562856	-0.581767
D:\Xumeng Li\论文\pic\11March\B102	Wed Mar 11 11-15-30.bmp	5	-0.215604	32.8283	D:\Xumeng Li\论文\pic\11March\Test Paper\Fri Mar 13 13-26-36.bmp	-2.9951e-007 -6.9615e-007 -7.7631e-008 0.058177 0.00022111 0	-3.3648e-007 6.3266e-008 -6.6235e-007 0.0002317 0.062233 0	1.4497e-006 -0.0002996 0.014437 -0.12088	1.7076e-007 -3.0933e-005 0.23254 -0.18783	-0.106738	-0.0931899	-0.0802233	-0.0678299	-0.0560008	-0.0447275	-0.0340011	-0.0238131	-0.0141547	-0.00501716	0.00360815	0.01173	0.0193569	0.0264978	0.0331613	0.039356	0.0450907	0.0503741	0.0552149	0.0596217	0.0636033	0.0671684	0.0703256	0.0730837	0.0754514	0.0774373	0.0790502	0.0802987	0.0811916	0.0817376	0.0819452	0.0818234	0.0813807	0.0806258	0.0795675	0.0782144	0.0765753	0.0746588	0.0724736	0.0700285
D:\Xumeng Li\论文\pic\11March\B102	Wed Mar 11 11-17-06.bmp	0	1.60262	35.0665	D:\Xumeng Li\论文\pic\11March\Test Paper\Fri Mar 13 13-26-36.bmp	-2.9951e-007 -6.9615e-007 -7.7631e-008 0.058177 0.00022111 0	-3.3648e-007 6.3266e-008 -6.6235e-007 0.0002317 0.062233 0			0.614827	1.16808	1.1066	1.1066	1.10659	1.04509	2.08979	1.96689	1.96692	1.90542	1.84397	1.78251	1.59808	1.53663	1.53662	1.47516	1.4137	1.41369	1.35223	1.22932	1.22931	1.22931	1.16785	1.10636	1.10635	1.10635	1.10634	1.10633	1.10633	1.10632	1.10631	1.10631	1.04483	1.04482	1.04481	1.04481	1.10625	1.10624	1.10623	1.10623
D:\Xumeng Li\论文\pic\11March\B102	Wed Mar 11 11-17-06.bmp	1	-1.3094	6.82872	D:\Xumeng Li\论文\pic\11March\Test Paper\Fri Mar 13 13-26-36.bmp	-2.9951e-007 -6.9615e-007 -7.7631e-008 0.058177 0.00022111 0	-3.3648e-007 6.3266e-008 -6.6235e-007 0.0002317 0.062233 0	-3.2081e-008 -2.523e-005 -0.25121 0.57285	-4.0891e-006 -0.00062154 0.31439 -0.62682	0.321613	0.0703261	-0.181012	-0.4324	-0.68384	-0.935331	-1.18687	-1.43847	-1.69012	-1.94181	-2.19357	-2.44537	-2.69723	-2.94914	-3.2011	-3.45311	-3.70518	-3.95731	-4.20949	-4.46172	-4.714	-4.96634	-5.21874	-5.47119	-5.72369	-5.97625	-6.22887	-6.48154	-6.73427	-6.98705	-7.23989	-7.49279	-7.74574	-7.99875	-8.25181	-8.50494	-8.75812	-9.01136	-9.26465	-9.51801
D:\Xumeng Li\论文\pic\11March\B102	Wed Mar 11 11-17-06.bmp	2	1.16229	12.4752	D:\Xumeng Li\论文\pic\11March\Test Paper\Fri Mar 13 13-26-36.bmp	-2.9951e-007 -6.9615e-007 -7.7631e-008 0.058177 0.00022111 0	-3.3648e-007 6.3266e-008 -6.6235e-007 0.0002317 0.062233 0	1.8475e-007 -6.1002e-005 0.25798 -0.55957	5.8243e-006 -0.0027505 0.42149 -0.70029	-0.301651	-0.0438538	0.213823	0.471381	0.728822	0.986146	1.24336	1.50045	1.75743	2.0143	2.27106	2.52771	2.78425	3.04068	3.29701	3.55323	3.80934	4.06536	4.32127	4.57708	4.83279	5.0884	5.34391	5.59933	5.85465	6.10988	6.36501	6.62006	6.87501	7.12987	7.38464	7.63933	7.89393	8.14844	8.40287	8.65722	8.91148	9.16566	9.41976	9.67379
D:\Xumeng Li\论文\pic\11March\B102	Wed Mar 11 11-17-06.bmp	3	-0.882011	20.0583	D:\Xumeng Li\论文\pic\11March\Test Paper\Fri Mar 13 13-26-36.bmp	-2.9951e-007 -6.9615e-007 -7.7631e-008 0.058177 0.00022111 0	-3.3648e-007 6.3266e-008 -6.6235e-007 0.0002317 0.062233 0	-9.3084e-007 -0.00033042 -0.12772 -0.053821	3.3188e-008 -1.3657e-006 0.4515 -0.55624	-0.181872	-0.31059	-0.43998	-0.570047	-0.700798	-0.832237	-0.964371	-1.0972	-1.23074	-1.36499	-1.49996	-1.63565	-1.77207	-1.90922	-2.04711	-2.18574	-2.32513	-2.46527	-2.60617	-2.74784	-2.89028	-3.0335	-3.1775	-3.32229	-3.46788	-3.61427	-3.76146	-3.90946	-4.05829	-4.20793	-4.35841	-4.50971	-4.66186	-4.81485	-4.9687	-5.1234	-5.27896	-5.43539	-5.59269	-5.75087
D:\Xumeng Li\论文\pic\11March\B102	Wed Mar 11 11-17-06.bmp	4	0.608708	33.0843	D:\Xumeng Li\论文\pic\11March\Test Paper\Fri Mar 13 13-26-36.bmp	-2.9951e-007 -6.9615e-007 -7.7631e-008 0.058177 0.00022111 0	-3.3648e-007 6.3266e-008 -6.6235e-007 0.0002317 0.062233 0	1.3707e-006 0.00096586 0.041937 0.34106	-8.1118e-009 -4.895e-005 0.41011 -0.5809	0.38396	0.428804	0.475596	0.524345	0.575058	0.627744	0.682411	0.739067	0.797721	0.858381	0.921054	0.98575	1.05248	1.12124	1.19205	1.26492	1.33985	1.41685	1.49593	1.5771	1.66037	1.74574	1.83322	1.92282	2.01455	2.10842	2.20444	2.30261	2.40294	2.50544	2.61012	2.71699	2.82605	2.93731	3.05079	3.16648	3.28441	3.40457	3.52697	3.65163
D:\Xumeng Li\论文\pic\11March\B102	Wed Mar 11 11-17-06.bmp	5	-0.477161	34.9488	D:\Xumeng Li\论文\pic\11March\Test Paper\Fri Mar 13 13-26-36.bmp	-2.9951e-007 -6.9615e-007 -7.7631e-008 0.058177 0.00022111 0	-3.3648e-007 6.3266e-008 -6.6235e-007 0.0002317 0.062233 0	-4.694e-006 0.00091221 -0.019163 0.065178	2.9987e-008 -2.416e-005 0.38923 -0.33004	0.046922	0.0304628	0.0157717	0.0028205	-0.00841894	-0.0179748	-0.0258752	-0.0321484	-0.0368224	-0.0399255	-0.0414859	-0.0415316	-0.0400909	-0.0371919	-0.0328628	-0.0271317	-0.0200269	-0.0115764	-0.00180843	0.0092488	0.0215672	0.0351185	0.0498746	0.0658074	0.0828887	0.10109	0.120384	0.140742	0.162135	0.184536	0.207917	0.232249	0.257504	0.283654	0.310671	0.338527	0.367193	0.396641	0.426844	0.457773
D:\Xumeng Li\论文\pic\11March\B102	Wed Mar 11 11-17-06.bmp	6	0.229791	34.9383	D:\Xumeng Li\论文\pic\11March\Test Paper\Fri Mar 13 13-26-36.bmp	-2.9951e-007 -6.9615e-007 -7.7631e-008 0.058177 0.00022111 0	-3.3648e-007 6.3266e-008 -6.6235e-007 0.0002317 0.062233 0	8.1313e-007 3.9783e-007 -0.00091726 -0.058572	2.0898e-008 -8.8766e-006 0.19334 -0.25259	-0.0594878	-0.0603982	-0.061298	-0.0621824	-0.0630465	-0.0638854	-0.0646942	-0.0654681	-0.0662021	-0.0668914	-0.0675312	-0.0681165	-0.0686424	-0.0691042	-0.0694968	-0.0698155	-0.0700553	-0.0702113	-0.0702788	-0.0702527	-0.0701283	-0.0699007	-0.0695649	-0.0691161	-0.0685494	-0.06786	-0.0670429	-0.0660932	-0.0650062	-0.0637769	-0.0624005	-0.060872	-0.0591866	-0.0573394	-0.0553255	-0.05314	-0.0507782	-0.048235	-0.0455056	-0.0425852
D:\Xumeng Li\论文\pic\11March\B102	Wed Mar 11 11-18-46.bmp	0	1.32553	26.0445	D:\Xumeng Li\论文\pic\11March\Test Paper\Fri Mar 13 13-26-36.bmp	-2.9951e-007 -6.9615e-007 -7.7631e-008 0.058177 0.00022111 0	-3.3648e-007 6.3266e-008 -6.6235e-007 0.0002317 0.062233 0			1.10618	1.59791	1.5979	1.47495	1.47494	1.47494	1.41349	1.41348	1.41348	1.352	1.35199	1.29055	1.29054	1.22907	1.22906	1.22906	1.22905	1.10616	1.10616	1.10615	1.04469	1.04468	0.983213	0.983208	0.983204	0.983199	0.983195	0.98319	0.983186	0.983181	0.921718	0.921714	1.04458	1.72068	1.72068	1.59773	1.59772	1.47478	1.47477	1.35184
D:\Xumeng Li\论文\pic\11March\B102	Wed Mar 11 11-18-46.bmp	1	0.878771	13.132	D:\Xumeng Li\论文\pic\11March\Test Paper\Fri Mar 13 13-26-36.bmp	-2.9951e-007 -6.9615e-007 -7.7631e-008 0.058177 0.00022111 0	-3.3648e-007 6.3266e-008 -6.6235e-007 0.0002317 0.062233 0	-2.611e-006 0.00045401 0.07194 0.070966	-1.3097e-008 -3.7493e-006 0.1458 -0.20186	0.143358	0.216642	0.290803	0.365825	0.441692	0.518389	0.5959	0.67421	0.753302	0.833161	0.913771	0.995117	1.07718	1.15995	1.24341	1.32755	1.41234	1.49777	1.58382	1.67049	1.75775	1.8456	1.934	2.02295	2.11244	2.20244	2.29294	2.38393	2.47538	2.56729	2.65964	2.75241	2.84559	2.93916	3.0331	3.1274	3.22205	3.31702	3.41231	3.5079
D:\Xumeng Li\论文\pic\11March\B102	Wed Mar 11 11-18-46.bmp	2	-0.829522	17.6292	D:\Xumeng Li\论文\pic\11March\Test Paper\Fri Mar 13 13-26-36.bmp	-2.9951e-007 -6.9615e-007 -7.7631e-008 0.058177 0.00022111 0	-3.3648e-007 6.3266e-008 -6.6235e-007 0.0002317 0.062233 0	6.5172e-006 -0.0011018 -0.056507 -0.017238	-1.7223e-007 2.303e-005 0.38155 -0.41277	-0.0748401	-0.134607	-0.196499	-0.260477	-0.326502	-0.394535	-0.464538	-0.53647	-0.610293	-0.685967	-0.763455	-0.842715	-0.92371	-1.0064	-1.09075	-1.17671	-1.26425	-1.35333	-1.44391	-1.53595	-1.62941	-1.72426	-1.82045	-1.91794	-2.01669	-2.11668	-2.21785	-2.32017	-2.42359	-2.52809	-2.63361	-2.74013	-2.8476	-2.95599	-3.06524	-3.17534	-3.28622	-3.39787	-3.51023	-3.62327
D:\Xumeng Li\论文\pic\11March\B102	Wed Mar 11 11-18-46.bmp	3	0.494736	25.9157	D:\Xumeng Li\论文\pic\11March\Test Paper\Fri Mar 13 13-26-36.bmp	-2.9951e-007 -6.9615e-007 -7.7631e-008 0.058177 0.00022111 0	-3.3648e-007 6.3266e-008 -6.6235e-007 0.0002317 0.062233 0	-2.0201e-006 0.00060981 0.01706 -0.075481	5.4542e-008 -4.1523e-005 0.48091 -0.42542	-0.0578128	-0.0389372	-0.0188662	0.002388	0.0248134	0.0483978	0.0731291	0.0989952	0.125984	0.154083	0.183281	0.213565	0.244923	0.277343	0.310813	0.345321	0.380855	0.417402	0.454951	0.493489	0.533004	0.573485	0.614918	0.657292	0.700595	0.744815	0.789939	0.835955	0.882852	0.930617	0.979237	1.0287	1.079	1.13011	1.18204	1.23476	1.28826	1.34253	1.39757	1.45334
D:\Xumeng Li\论文\pic\11March\B102	Wed Mar 11 11-18-46.bmp	4	-0.457831	25.9327	D:\Xumeng Li\论文\pic\11March\Test Paper\Fri Mar 13 13-26-36.bmp	-2.9951e-007 -6.9615e-007 -7.7631e-008 0.058177 0.00022111 0	-3.3648e-007 6.3266e-008 -6.6235e-007 0.0002317 0.062233 0	3.1669e-006 -0.00065542 0.005471 -0.044525	6.3566e-008 -2.2172e-005 0.46304 -0.47173	-0.0397067	-0.0361797	-0.0339257	-0.0329254	-0.03316	-0.0346104	-0.0372577	-0.0410828	-0.0460668	-0.0521905	-0.0594351	-0.0677815	-0.0772108	-0.0877039	-0.0992418	-0.111805	-0.125376	-0.139934	-0.155462	-0.171939	-0.189346	-0.207666	-0.226878	-0.246965	-0.267906	-0.289683	-0.312276	-0.335668	-0.359838	-0.384768	-0.410439	-0.436831	-0.463927	-0.491706	-0.52015	-0.54924	-0.578957	-0.609281	-0.640194	-0.671677
D:\Xumeng Li\论文\pic\11March\B102	Wed Mar 11 11-19-47.bmp	0	1.47599	29.0017	D:\Xumeng Li\论文\pic\11March\Test Paper\Fri Mar 13 13-26-36.bmp	-2.9951e-007 -6.9615e-007 -7.7631e-008 0.058177 0.00022111 0	-3.3648e-007 6.3266e-008 -6.6235e-007 0.0002317 0.062233 0			1.16743	1.29031	1.2903	1.2903	1.29029	1.22883	1.22882	1.22881	1.16736	1.16735	1.16734	1.16734	1.16733	1.10587	1.10587	1.10586	1.10586	1.10585	1.10585	1.16726	1.16726	1.16725	1.1058	1.10579	1.10579	1.10578	1.10578	1.16719	1.16718	1.90459	1.84312	1.78165	1.72019	1.65873	1.59727	1.53581	1.53577	1.47432	1.47431	1.41286
D:\Xumeng Li\论文\pic\11March\B102	Wed Mar 11 11-19-47.bmp	1	0.860507	13.9512	D:\Xumeng Li\论文\pic\11March\Test Paper\Fri Mar 13 13-26-36.bmp	-2.9951e-007 -6.9615e-007 -7.7631e-008 0.058177 0.00022111 0	-3.3648e-007 6.3266e-008 -6.6235e-007 0.0002317 0.062233 0	9.434e-007 -0.0002509 0.27738 -0.46197	2.3719e-005 -0.0064858 0.61918 -0.80635	-0.184837	0.0918007	0.367948	0.64361	0.918793	1.1935	1.46774	1.74152	2.01485	2.28772	2.56015	2.83213	3.10369	3.37481	3.64551	3.9158	4.18568	4.45514	4.72421	4.99289	5.26117	5.52908	5.7966	6.06376	6.33055	6.59698	6.86305	7.12877	7.39415	7.6592	7.92391	8.1883	8.45236	8.71611	8.97955	9.24269	9.50553	9.76807	10.0303	10.2923
D:\Xumeng Li\论文\pic\11March\B102	Wed Mar 11 11-19-47.bmp	2	-0.844839	20.7314	D:\Xumeng Li\论文\pic\11March\Test Paper\Fri Mar 13 13-26-36.bmp	-2.9951e-007 -6.9615e-007 -7.7631e-008 0.058177 0.00022111 0	-3.3648e-007 6.3266e-008 -6.6235e-007 0.0002317 0.062233 0	7.4132e-006 -0.0014808 -0.069453 -0.22874	-2.3981e-007 4.4175e-005 0.47757 -0.5952	-0.299667	-0.373511	-0.450226	-0.52977	-0.612098	-0.697164	-0.784926	-0.875338	-0.968355	-1.06393	-1.16203	-1.2626	-1.36559	-1.47097	-1.57869	-1.6887	-1.80096	-1.91543	-2.03206	-2.1508	-2.27162	-2.39447	-2.51929	-2.64606	-2.77472	-2.90523	-3.03754	-3.17162	-3.30741	-3.44487	-3.58397	-3.72464	-3.86685	-4.01056	-4.15571	-4.30227	-4.45019	-4.59942	-4.74993	-4.90166
D:\Xumeng Li\论文\pic\11March\B102	Wed Mar 11 11-19-47.bmp	3	0.506455	28.835	D:\Xumeng Li\论文\pic\11March\Test Paper\Fri Mar 13 13-26-36.bmp	-2.9951e-007 -6.9615e-007 -7.7631e-008 0.058177 0.00022111 0	-3.3648e-007 6.3266e-008 -6.6235e-007 0.0002317 0.062233 0	-2.6089e-006 0.00094939 0.034673 -0.1133	1.0783e-008 -5.1538e-005 0.44982 -0.38681	-0.0776757	-0.0401728	-0.000802423	0.0404198	0.0834781	0.128357	0.175041	0.223514	0.27376	0.325764	0.379511	0.434984	0.492168	0.551048	0.611607	0.67383	0.737701	0.803205	0.870326	0.939048	1.00936	1.08123	1.15467	1.22964	1.30613	1.38413	1.46363	1.5446	1.62703	1.7109	1.79621	1.88292	1.97104	2.06054	2.1514	2.24362	2.33717	2.43204	2.52821	2.62567
D:\Xumeng Li\论文\pic\11March\B102	Wed Mar 11 11-19-47.bmp	4	-0.292217	28.8642	D:\Xumeng Li\论文\pic\11March\Test Paper\Fri Mar 13 13-26-36.bmp	-2.9951e-007 -6.9615e-007 -7.7631e-008 0.058177 0.00022111 0	-3.3648e-007 6.3266e-008 -6.6235e-007 0.0002317 0.062233 0	2.2847e-007 -0.00021077 0.017519 -0.09906	-4.0101e-008 -4.1154e-006 0.45043 -0.38692	-0.0817514	-0.0648633	-0.048394	-0.0323422	-0.0167063	-0.00148518	0.0133227	0.0277186	0.0417039	0.0552801	0.0684484	0.0812103	0.0935671	0.10552	0.117071	0.128221	0.138971	0.149323	0.159278	0.168838	0.178003	0.186776	0.195157	0.203148	0.210751	0.217967	0.224796	0.231241	0.237303	0.242983	0.248283	0.253204	0.257747	0.261914	0.265706	0.269124	0.27217	0.274845	0.277151	0.279089
D:\Xumeng Li\论文\pic\11March\B102	Wed Mar 11 11-20-54.bmp	0	1.32184	28.6736	D:\Xumeng Li\论文\pic\11March\Test Paper\Fri Mar 13 13-26-36.bmp	-2.9951e-007 -6.9615e-007 -7.7631e-008 0.058177 0.00022111 0	-3.3648e-007 6.3266e-008 -6.6235e-007 0.0002317 0.062233 0			1.16689	1.28971	1.28971	1.2283	1.22829	1.16689	1.16688	1.16687	1.16689	1.16689	1.10545	1.04405	1.04404	1.04403	1.04403	1.04402	1.04402	1.04401	1.10543	1.04403	1.04402	1.04402	1.04401	1.044	1.044	0.921191	0.982609	0.982604	0.982599	0.982594	0.982589	0.982584	1.044	0.982595	1.71975	1.65831	1.6583	1.53542	1.47398	1.41254
D:\Xumeng Li\论文\pic\11March\B102	Wed Mar 11 11-20-54.bmp	1	0.869557	13.5332	D:\Xumeng Li\论文\pic\11March\Test Paper\Fri Mar 13 13-26-36.bmp	-2.9951e-007 -6.9615e-007 -7.7631e-008 0.058177 0.00022111 0	-3.3648e-007 6.3266e-008 -6.6235e-007 0.0002317 0.062233 0	1.3513e-007 0.00062578 0.082518 0.13588	-3.5329e-008 7.3577e-006 0.25545 -0.29226	0.219028	0.303424	0.389073	0.475977	0.564135	0.653549	0.744219	0.836146	0.929332	1.02378	1.11948	1.21644	1.31467	1.41416	1.51491	1.61692	1.7202	1.82475	1.93056	2.03764	2.14598	2.25559	2.36648	2.47863	2.59206	2.70675	2.82272	2.93996	3.05848	3.17827	3.29934	3.42168	3.54531	3.67021	3.79639	3.92385	4.05259	4.18261	4.31391	4.4465
D:\Xumeng Li\论文\pic\11March\B102	Wed Mar 11 11-20-54.bmp	2	-0.770841	19.1365	D:\Xumeng Li\论文\pic\11March\Test Paper\Fri Mar 13 13-26-36.bmp	-2.9951e-007 -6.9615e-007 -7.7631e-008 0.058177 0.00022111 0	-3.3648e-007 6.3266e-008 -6.6235e-007 0.0002317 0.062233 0	-7.4642e-006 -0.000311 -0.094988 -0.0063893	-5.882e-008 -2.411e-005 0.36486 -0.53456	-0.101696	-0.197669	-0.294354	-0.391796	-0.490038	-0.589127	-0.689106	-0.79002	-0.891915	-0.994835	-1.09883	-1.20393	-1.31019	-1.41766	-1.52638	-1.63639	-1.74774	-1.86047	-1.97463	-2.09027	-2.20742	-2.32613	-2.44646	-2.56843	-2.6921	-2.81751	-2.94471	-3.07374	-3.20465	-3.33747	-3.47226	-3.60907	-3.74792	-3.88888	-4.03198	-4.17727	-4.3248	-4.47461	-4.62673	-4.78123
D:\Xumeng Li\论文\pic\11March\B102	Wed Mar 11 11-20-54.bmp	3	-0.362462	28.5922	D:\Xumeng Li\论文\pic\11March\Test Paper\Fri Mar 13 13-26-36.bmp	-2.9951e-007 -6.9615e-007 -7.7631e-008 0.058177 0.00022111 0	-3.3648e-007 6.3266e-008 -6.6235e-007 0.0002317 0.062233 0	1.5296e-006 -0.00041922 0.0097709 -0.15153	-2.3529e-008 -1.887e-005 0.45379 -0.39778	-0.142173	-0.133649	-0.125945	-0.119052	-0.112961	-0.107662	-0.103147	-0.0994056	-0.0964294	-0.0942091	-0.0927355	-0.0919994	-0.0919915	-0.0927028	-0.094124	-0.096246	-0.0990596	-0.102556	-0.106725	-0.111558	-0.117046	-0.12318	-0.129951	-0.137348	-0.145364	-0.153989	-0.163214	-0.173029	-0.183426	-0.194395	-0.205927	-0.218013	-0.230644	-0.243811	-0.257504	-0.271714	-0.286432	-0.301649	-0.317355	-0.333543
D:\Xumeng Li\论文\pic\11March\B102	Wed Mar 11 11-20-54.bmp	4	0.436026	28.6118	D:\Xumeng Li\论文\pic\11March\Test Paper\Fri Mar 13 13-26-36.bmp	-2.9951e-007 -6.9615e-007 -7.7631e-008 0.058177 0.00022111 0	-3.3648e-007 6.3266e-008 -6.6235e-007 0.0002317 0.062233 0	-1.4738e-006 0.00014933 0.032849 -0.17858	-9.5123e-008 -1.0349e-005 0.45436 -0.39874	-0.145581	-0.112295	-0.0787275	-0.044888	-0.0107853	0.0235719	0.0581747	0.0930143	0.128082	0.163368	0.198865	0.234563	0.270454	0.306529	0.342778	0.379193	0.415766	0.452487	0.489347	0.526338	0.563451	0.600677	0.638007	0.675432	0.712944	0.750533	0.788191	0.825909	0.863678	0.901489	0.939334	0.977203	1.01509	1.05298	1.09087	1.12875	1.16661	1.20444	1.24223	1.27998
D:\Xumeng Li\论文\pic\11March\B102	Wed Mar 11 11-21-52.bmp	0	1.22759	26.8305	D:\Xumeng Li\论文\pic\11March\Test Paper\Fri Mar 13 13-26-36.bmp	-2.9951e-007 -6.9615e-007 -7.7631e-008 0.058177 0.00022111 0	-3.3648e-007 6.3266e-008 -6.6235e-007 0.0002317 0.062233 0			0.675619	1.04409	0.92127	0.921265	0.859834	0.859831	0.859826	0.859822	0.859818	0.921239	0.859809	0.7984	1.351	1.90349	1.65794	1.65797	1.59657	1.59656	1.53517	1.47377	1.47376	1.41236	1.35096	1.35096	1.28956	1.22816	1.28957	1.22817	1.22817	1.22819	1.16676	1.16675	1.10535	1.10535	1.10534	1.10534	1.10533	0.982534	0.982529	0.982525
D:\Xumeng Li\论文\pic\11March\B102	Wed Mar 11 11-21-52.bmp	1	0.928845	10.108	D:\Xumeng Li\论文\pic\11March\Test Paper\Fri Mar 13 13-26-36.bmp	-2.9951e-007 -6.9615e-007 -7.7631e-008 0.058177 0.00022111 0	-3.3648e-007 6.3266e-008 -6.6235e-007 0.0002317 0.062233 0	-1.165e-005 0.0014152 0.077612 -0.0079105	-2.2906e-007 1.4089e-005 0.25544 -0.27497	0.0711051	0.152881	0.237348	0.324436	0.414074	0.506194	0.600724	0.697596	0.796738	0.898083	1.00156	1.1071	1.21462	1.32407	1.43538	1.54846	1.66326	1.7797	1.89771	2.01722	2.13816	2.26047	2.38407	2.5089	2.63487	2.76193	2.89	3.01902	3.14891	3.2796	3.41102	3.54311	3.67579	3.809	3.94266	4.0767	4.21106	4.34566	4.48044	4.61532
D:\Xumeng Li\论文\pic\11March\B102	Wed Mar 11 11-21-52.bmp	2	-0.791295	15.5935	D:\Xumeng Li\论文\pic\11March\Test Paper\Fri Mar 13 13-26-36.bmp	-2.9951e-007 -6.9615e-007 -7.7631e-008 0.058177 0.00022111 0	-3.3648e-007 6.3266e-008 -6.6235e-007 0.0002317 0.062233 0	5.4172e-006 -0.0010615 -0.087917 -0.037898	2.1556e-007 -4.1765e-005 0.36988 -0.51216	-0.12687	-0.217933	-0.311054	-0.406201	-0.503341	-0.602441	-0.703469	-0.806393	-0.911179	-1.0178	-1.12621	-1.23639	-1.34831	-1.46192	-1.5772	-1.69412	-1.81264	-1.93273	-2.05436	-2.17749	-2.3021	-2.42815	-2.5556	-2.68443	-2.81461	-2.94609	-3.07886	-3.21286	-3.34808	-3.48448	-3.62203	-3.7607	-3.90045	-4.04124	-4.18306	-4.32586	-4.46961	-4.61429	-4.75985	-4.90627
D:\Xumeng Li\论文\pic\11March\B102	Wed Mar 11 11-21-52.bmp	3	0.475949	24.0967	D:\Xumeng Li\论文\pic\11March\Test Paper\Fri Mar 13 13-26-36.bmp	-2.9951e-007 -6.9615e-007 -7.7631e-008 0.058177 0.00022111 0	-3.3648e-007 6.3266e-008 -6.6235e-007 0.0002317 0.062233 0	-1.1108e-006 0.00014869 0.054163 0.30981	-8.9723e-008 -6.5404e-006 0.39426 -0.92437	0.364119	0.41872	0.473605	0.528767	0.5842	0.639897	0.695852	0.752057	0.808506	0.865193	0.92211	0.979252	1.03661	1.09418	1.15195	1.20993	1.26809	1.32643	1.38496	1.44365	1.50251	1.56152	1.62069	1.68	1.73945	1.79903	1.85873	1.91855	1.97848	2.03852	2.09865	2.15887	2.21918	2.27956	2.34002	2.40054	2.46112	2.52175	2.58242	2.64313
D:\Xumeng Li\论文\pic\11March\B102	Wed Mar 11 11-21-52.bmp	4	-0.619275	26.744	D:\Xumeng Li\论文\pic\11March\Test Paper\Fri Mar 13 13-26-36.bmp	-2.9951e-007 -6.9615e-007 -7.7631e-008 0.058177 0.00022111 0	-3.3648e-007 6.3266e-008 -6.6235e-007 0.0002317 0.062233 0	-9.0499e-006 0.001365 -0.059012 0.14432	-3.7705e-007 4.4017e-005 0.37207 -0.35751	0.086661	0.0316806	-0.0206784	-0.0704703	-0.117749	-0.16257	-0.204986	-0.245053	-0.282824	-0.318353	-0.351696	-0.382906	-0.412037	-0.439144	-0.464282	-0.487504	-0.508864	-0.528418	-0.546219	-0.562322	-0.576781	-0.58965	-0.600984	-0.610837	-0.619262	-0.626316	-0.632051	-0.636522	-0.639783	-0.64189	-0.642895	-0.642853	-0.641819	-0.639847	-0.636991	-0.633306	-0.628845	-0.623663	-0.617815	-0.611354
D:\Xumeng Li\论文\pic\11March\B102	Wed Mar 11 11-21-52.bmp	5	0.0563983	26.7609	D:\Xumeng Li\论文\pic\11March\Test Paper\Fri Mar 13 13-26-36.bmp	-2.9951e-007 -6.9615e-007 -7.7631e-008 0.058177 0.00022111 0	-3.3648e-007 6.3266e-008 -6.6235e-007 0.0002317 0.062233 0	-4.1456e-006 0.00078204 -0.038529 0.18061	-1.213e-007 1.9869e-005 0.14701 -0.19992	0.142854	0.106642	0.0719435	0.0387349	0.00699095	-0.0233133	-0.0522028	-0.0797023	-0.105837	-0.130631	-0.15411	-0.176298	-0.197221	-0.216903	-0.235369	-0.252645	-0.268754	-0.283722	-0.297573	-0.310333	-0.322027	-0.332679	-0.342314	-0.350957	-0.358632	-0.365366	-0.371182	-0.376106	-0.380162	-0.383376	-0.385771	-0.387374	-0.388208	-0.388299	-0.387672	-0.386351	-0.384362	-0.381729	-0.378477	-0.374631
D:\Xumeng Li\论文\pic\11March\B102	Wed Mar 11 11-23-43.bmp	0	1.39325	30.4507	D:\Xumeng Li\论文\pic\11March\Test Paper\Fri Mar 13 13-26-36.bmp	-2.9951e-007 -6.9615e-007 -7.7631e-008 0.058177 0.00022111 0	-3.3648e-007 6.3266e-008 -6.6235e-007 0.0002317 0.062233 0			0.798377	1.04403	1.04402	0.982591	0.921184	1.044	0.982596	0.982591	0.921164	1.84202	1.84201	1.78062	1.78061	1.7806	1.78059	1.53505	1.53504	1.47365	1.41225	1.47366	1.41227	1.35087	1.35087	1.28947	1.22807	1.16667	1.16667	1.10527	1.10526	1.10526	1.10525	1.10525	1.04385	1.04384	1.04384	1.10525	1.10524	1.10523	1.10523	1.04383
D:\Xumeng Li\论文\pic\11March\B102	Wed Mar 11 11-23-43.bmp	1	0.760938	9.23046	D:\Xumeng Li\论文\pic\11March\Test Paper\Fri Mar 13 13-26-36.bmp	-2.9951e-007 -6.9615e-007 -7.7631e-008 0.058177 0.00022111 0	-3.3648e-007 6.3266e-008 -6.6235e-007 0.0002317 0.062233 0	-7.5237e-008 7.3863e-005 0.23205 -0.21215	5.121e-006 -0.003278 0.48114 -1.1387	0.0199752	0.252246	0.484663	0.717227	0.949937	1.18279	1.41579	1.64894	1.88223	2.11566	2.34924	2.58295	2.81681	3.05082	3.28496	3.51925	3.75367	3.98824	4.22294	4.45779	4.69277	4.92789	5.16315	5.39855	5.63408	5.86975	6.10556	6.3415	6.57758	6.81379	7.05013	7.28661	7.52322	7.75997	7.99685	8.23386	8.471	8.70827	8.94567	9.1832
D:\Xumeng Li\论文\pic\11March\B102	Wed Mar 11 11-23-43.bmp	2	-0.758855	16.9811	D:\Xumeng Li\论文\pic\11March\Test Paper\Fri Mar 13 13-26-36.bmp	-2.9951e-007 -6.9615e-007 -7.7631e-008 0.058177 0.00022111 0	-3.3648e-007 6.3266e-008 -6.6235e-007 0.0002317 0.062233 0	-1.0164e-005 -0.00225 0.053242 -0.99525	-4.6053e-005 0.0047782 0.24389 0.17975	-0.944266	-0.897846	-0.856047	-0.818932	-0.78656	-0.758994	-0.736294	-0.71852	-0.705735	-0.697998	-0.695372	-0.697916	-0.705692	-0.718762	-0.737184	-0.761022	-0.790336	-0.825186	-0.865635	-0.911742	-0.963569	-1.02118	-1.08463	-1.15398	-1.22929	-1.31063	-1.39806	-1.49163	-1.59141	-1.69746	-1.80984	-1.92861	-2.05383	-2.18556	-2.32387	-2.46881	-2.62045	-2.77884	-2.94405	-3.11614
D:\Xumeng Li\论文\pic\11March\B102	Wed Mar 11 11-23-43.bmp	3	0.482762	28.1748	D:\Xumeng Li\论文\pic\11March\Test Paper\Fri Mar 13 13-26-36.bmp	-2.9951e-007 -6.9615e-007 -7.7631e-008 0.058177 0.00022111 0	-3.3648e-007 6.3266e-008 -6.6235e-007 0.0002317 0.062233 0	-4.9698e-006 0.00086464 0.022728 0.27107	-9.1211e-010 -2.4195e-005 0.46423 -0.82116	0.294662	0.319949	0.346905	0.375501	0.405707	0.437494	0.47083	0.505688	0.542036	0.579845	0.619085	0.659726	0.701739	0.745093	0.78976	0.835708	0.882908	0.931331	0.980946	1.03172	1.08364	1.13665	1.19074	1.24587	1.30201	1.35914	1.41722	1.47623	1.53613	1.59689	1.65849	1.7209	1.78408	1.848	1.91265	1.97797	2.04395	2.11056	2.17777	2.24554
D:\Xumeng Li\论文\pic\11March\B102	Wed Mar 11 11-23-43.bmp	4	-0.676745	30.3719	D:\Xumeng Li\论文\pic\11March\Test Paper\Fri Mar 13 13-26-36.bmp	-2.9951e-007 -6.9615e-007 -7.7631e-008 0.058177 0.00022111 0	-3.3648e-007 6.3266e-008 -6.6235e-007 0.0002317 0.062233 0	-2.237e-007 -0.00023487 -0.0056035 0.0059132	-6.8299e-008 -1.1872e-005 0.43575 -0.43012	7.4589e-05	-0.00623506	-0.0130171	-0.0202729	-0.0280039	-0.0362112	-0.0448964	-0.0540607	-0.0637054	-0.073832	-0.0844417	-0.0955359	-0.107116	-0.119183	-0.131739	-0.144785	-0.158321	-0.172351	-0.186874	-0.201892	-0.217408	-0.233421	-0.249933	-0.266946	-0.28446	-0.302479	-0.321001	-0.34003	-0.359566	-0.379611	-0.400165	-0.421231	-0.44281	-0.464903	-0.487511	-0.510635	-0.534278	-0.558441	-0.583123	-0.608329
D:\Xumeng Li\论文\pic\11March\B102	Wed Mar 11 11-23-43.bmp	5	-0.0625139	30.3885	D:\Xumeng Li\论文\pic\11March\Test Paper\Fri Mar 13 13-26-36.bmp	-2.9951e-007 -6.9615e-007 -7.7631e-008 0.058177 0.00022111 0	-3.3648e-007 6.3266e-008 -6.6235e-007 0.0002317 0.062233 0	1.2246e-006 -9.7629e-006 -0.0018309 0.093616	9.1627e-009 -6.4769e-006 0.29816 -0.23874	0.0917762	0.0899246	0.0880682	0.0862143	0.0843703	0.0825434	0.0807412	0.0789708	0.0772397	0.0755552	0.0739247	0.0723554	0.0708548	0.0694302	0.068089	0.0668384	0.0656859	0.0646388	0.0637044	0.0628901	0.0622032	0.0616511	0.0612411	0.0609806	0.0608769	0.0609374	0.0611694	0.0615803	0.0621774	0.0629681	0.0639596	0.0651595	0.0665749	0.0682133	0.0700819	0.0721883	0.0745396	0.0771433	0.0800066	0.0831371
D:\Xumeng Li\论文\pic\11March\B102	Wed Mar 11 11-24-53.bmp	0	1.39313	31.1481	D:\Xumeng Li\论文\pic\11March\Test Paper\Fri Mar 13 13-26-36.bmp	-2.9951e-007 -6.9615e-007 -7.7631e-008 0.058177 0.00022111 0	-3.3648e-007 6.3266e-008 -6.6235e-007 0.0002317 0.062233 0			0.860455	0.983372	0.921895	0.860441	0.860435	0.860431	0.798959	0.798954	0.737484	0.73748	0.737476	0.737472	0.737467	0.737464	0.737459	0.737455	0.737451	0.737431	0.737427	0.737423	0.737419	0.737415	0.737426	0.737423	0.737418	0.737414	0.737426	0.737422	0.737418	0.737413	0.737426	0.737422	0.737417	0.737413	1.47501	1.29061	1.22913	1.10619	1.16765	1.41337
D:\Xumeng Li\论文\pic\11March\B102	Wed Mar 11 11-24-53.bmp	1	-1.25309	6.47955	D:\Xumeng Li\论文\pic\11March\Test Paper\Fri Mar 13 13-26-36.bmp	-2.9951e-007 -6.9615e-007 -7.7631e-008 0.058177 0.00022111 0	-3.3648e-007 6.3266e-008 -6.6235e-007 0.0002317 0.062233 0	1.7044e-007 -3.5124e-005 -0.2922 0.60854	8.4685e-006 -0.0039569 0.44438 -1.0438	0.316305	0.0240037	-0.268366	-0.560803	-0.853307	-1.14588	-1.43851	-1.7312	-2.02396	-2.31678	-2.60966	-2.9026	-3.19559	-3.48864	-3.78175	-4.07492	-4.36813	-4.6614	-4.95473	-5.2481	-5.54152	-5.83499	-6.12851	-6.42208	-6.71569	-7.00935	-7.30305	-7.59679	-7.89057	-8.1844	-8.47826	-8.77217	-9.06611	-9.36008	-9.6541	-9.94814	-10.2422	-10.5363	-10.8305	-11.1247
D:\Xumeng Li\论文\pic\11March\B102	Wed Mar 11 11-24-53.bmp	2	0.932065	13.9497	D:\Xumeng Li\论文\pic\11March\Test Paper\Fri Mar 13 13-26-36.bmp	-2.9951e-007 -6.9615e-007 -7.7631e-008 0.058177 0.00022111 0	-3.3648e-007 6.3266e-008 -6.6235e-007 0.0002317 0.062233 0	1.3213e-005 -0.00092149 0.10774 -0.023107	6.667e-008 -2.1117e-005 0.23368 -0.33781	0.0837293	0.188802	0.29219	0.393973	0.49423	0.59304	0.690483	0.786638	0.881585	0.975402	1.06817	1.15996	1.25087	1.34096	1.43032	1.51902	1.60715	1.69479	1.78201	1.86889	1.95552	2.04196	2.12831	2.21464	2.30103	2.38756	2.4743	2.56135	2.64877	2.73664	2.82505	2.91408	3.0038	3.0943	3.18564	3.27792	3.37121	3.46559	3.56114	3.65793
D:\Xumeng Li\论文\pic\11March\B102	Wed Mar 11 11-24-53.bmp	3	-0.747397	20.8154	D:\Xumeng Li\论文\pic\11March\Test Paper\Fri Mar 13 13-26-36.bmp	-2.9951e-007 -6.9615e-007 -7.7631e-008 0.058177 0.00022111 0	-3.3648e-007 6.3266e-008 -6.6235e-007 0.0002317 0.062233 0	-1.3568e-005 0.00093521 -0.17739 0.28565	1.2135e-008 -5.7322e-007 0.45158 -0.50661	0.109189	-0.0654855	-0.238452	-0.409793	-0.579589	-0.747921	-0.914872	-1.08052	-1.24495	-1.40825	-1.57048	-1.73174	-1.89211	-2.05167	-2.21049	-2.36867	-2.52628	-2.6834	-2.84012	-2.99651	-3.15266	-3.30865	-3.46456	-3.62048	-3.77647	-3.93263	-4.08904	-4.24578	-4.40292	-4.56055	-4.71876	-4.87762	-5.03721	-5.19763	-5.35893	-5.52122	-5.68457	-5.84906	-6.01477	-6.18179
D:\Xumeng Li\论文\pic\11March\B102	Wed Mar 11 11-24-53.bmp	4	0.279877	31.0491	D:\Xumeng Li\论文\pic\11March\Test Paper\Fri Mar 13 13-26-36.bmp	-2.9951e-007 -6.9615e-007 -7.7631e-008 0.058177 0.00022111 0	-3.3648e-007 6.3266e-008 -6.6235e-007 0.0002317 0.062233 0	-7.8662e-007 0.0004534 0.02511 -0.03524	7.1101e-008 -3.4846e-005 0.42935 -0.37767	-0.00967724	0.0167872	0.0441489	0.0724033	0.101546	0.131571	0.162475	0.194253	0.2269	0.260411	0.294782	0.330007	0.366083	0.403005	0.440767	0.479365	0.518794	0.55905	0.600128	0.642022	0.68473	0.728245	0.772563	0.817679	0.863588	0.910287	0.95777	1.00603	1.05507	1.10487	1.15545	1.20678	1.25887	1.31171	1.36529	1.41962	1.47468	1.53048	1.587	1.64425
D:\Xumeng Li\论文\pic\11March\B102	Wed Mar 11 11-24-53.bmp	5	-0.365478	31.049	D:\Xumeng Li\论文\pic\11March\Test Paper\Fri Mar 13 13-26-36.bmp	-2.9951e-007 -6.9615e-007 -7.7631e-008 0.058177 0.00022111 0	-3.3648e-007 6.3266e-008 -6.6235e-007 0.0002317 0.062233 0	-1.5437e-006 -1.3154e-005 -0.018457 0.069949	1.2132e-007 -3.1675e-005 0.42939 -0.37766	0.0514778	0.0329706	0.0144186	-0.00418745	-0.0228569	-0.0415989	-0.0604229	-0.0793379	-0.0983534	-0.117479	-0.136723	-0.156095	-0.175605	-0.195261	-0.215073	-0.235051	-0.255203	-0.275539	-0.296068	-0.316799	-0.337742	-0.358906	-0.380299	-0.401932	-0.423814	-0.445953	-0.46836	-0.491043	-0.514012	-0.537275	-0.560843	-0.584724	-0.608928	-0.633464	-0.658341	-0.683568	-0.709155	-0.735112	-0.761446	-0.788168
D:\Xumeng Li\论文\pic\11March\B102	Wed Mar 11 11-24-53.bmp	6	-0.365478	31.049	D:\Xumeng Li\论文\pic\11March\Test Paper\Fri Mar 13 13-26-36.bmp	-2.9951e-007 -6.9615e-007 -7.7631e-008 0.058177 0.00022111 0	-3.3648e-007 6.3266e-008 -6.6235e-007 0.0002317 0.062233 0	-1.5437e-006 -1.3154e-005 -0.018457 0.069949	1.2132e-007 -3.1675e-005 0.42939 -0.37766	0.0514778	0.0329706	0.0144186	-0.00418745	-0.0228569	-0.0415989	-0.0604229	-0.0793379	-0.0983534	-0.117479	-0.136723	-0.156095	-0.175605	-0.195261	-0.215073	-0.235051	-0.255203	-0.275539	-0.296068	-0.316799	-0.337742	-0.358906	-0.380299	-0.401932	-0.423814	-0.445953	-0.46836	-0.491043	-0.514012	-0.537275	-0.560843	-0.584724	-0.608928	-0.633464	-0.658341	-0.683568	-0.709155	-0.735112	-0.761446	-0.788168
D:\Xumeng Li\论文\pic\11March\B102	Wed Mar 11 11-26-22.bmp	0	1.36739	16.3109	D:\Xumeng Li\论文\pic\11March\Test Paper\Fri Mar 13 13-26-36.bmp	-2.9951e-007 -6.9615e-007 -7.7631e-008 0.058177 0.00022111 0	-3.3648e-007 6.3266e-008 -6.6235e-007 0.0002317 0.062233 0			0.737327	1.59733	1.47449	1.47448	1.47448	1.41305	1.41305	1.29017	1.29017	1.29016	1.22874	1.22873	1.16731	1.1673	1.1673	1.10587	1.90482	1.78188	1.65899	1.53606	1.4746	1.35168	1.22877	1.22877	1.16732	1.16731	1.16731	1.16731	1.1673	1.1673	1.16729	1.16729	1.16729	1.16728	1.16728	1.16728	1.16727	1.16727	1.16727	1.16726
D:\Xumeng Li\论文\pic\11March\B102	Wed Mar 11 11-26-22.bmp	1	0.800873	5.03747	D:\Xumeng Li\论文\pic\11March\Test Paper\Fri Mar 13 13-26-36.bmp	-2.9951e-007 -6.9615e-007 -7.7631e-008 0.058177 0.00022111 0	-3.3648e-007 6.3266e-008 -6.6235e-007 0.0002317 0.062233 0	2.3528e-008 -1.6877e-005 0.21922 -0.42517	1.4001e-006 -0.0027024 0.46424 -1.383	-0.205965	0.013204	0.232339	0.451441	0.67051	0.889546	1.10855	1.32752	1.54646	1.76536	1.98423	2.20307	2.42188	2.64066	2.8594	3.07812	3.2968	3.51545	3.73407	3.95265	4.17121	4.38974	4.60823	4.8267	5.04513	5.26354	5.48191	5.70026	5.91857	6.13686	6.35511	6.57334	6.79153	7.0097	7.22784	7.44595	7.66403	7.88208	8.10011	8.3181
D:\Xumeng Li\论文\pic\11March\B102	Wed Mar 11 11-26-22.bmp	2	-0.900879	13.7648	D:\Xumeng Li\论文\pic\11March\Test Paper\Fri Mar 13 13-26-36.bmp	-2.9951e-007 -6.9615e-007 -7.7631e-008 0.058177 0.00022111 0	-3.3648e-007 6.3266e-008 -6.6235e-007 0.0002317 0.062233 0	1.4388e-006 -0.00019545 -0.074609 -0.042945	8.9305e-008 -1.3111e-005 0.12282 -0.16383	-0.117748	-0.192933	-0.268492	-0.344415	-0.420695	-0.497323	-0.57429	-0.651587	-0.729207	-0.807139	-0.885376	-0.963909	-1.04273	-1.12183	-1.2012	-1.28083	-1.36071	-1.44084	-1.5212	-1.60179	-1.6826	-1.76362	-1.84484	-1.92625	-2.00784	-2.08961	-2.17155	-2.25364	-2.33588	-2.41827	-2.50078	-2.58342	-2.66618	-2.74904	-2.83199	-2.91504	-2.99817	-3.08136	-3.16462	-3.24794
D:\Xumeng Li\论文\pic\11March\B102	Wed Mar 11 11-26-22.bmp	3	-0.308562	16.2071	D:\Xumeng Li\论文\pic\11March\Test Paper\Fri Mar 13 13-26-36.bmp	-2.9951e-007 -6.9615e-007 -7.7631e-008 0.058177 0.00022111 0	-3.3648e-007 6.3266e-008 -6.6235e-007 0.0002317 0.062233 0	5.8367e-006 -0.0011139 0.016158 -0.048041	-1.2526e-007 8.6927e-006 0.39416 -0.38911	-0.0329916	-0.0201343	-0.00943481	-0.000857955	0.00563124	0.0100678	0.0124868	0.0129231	0.0114119	0.00798812	0.00268682	-0.00445699	-0.0134083	-0.0241321	-0.0365933	-0.050757	-0.066588	-0.0840515	-0.103112	-0.123736	-0.145886	-0.169529	-0.194629	-0.221151	-0.249061	-0.278323	-0.308902	-0.340763	-0.373872	-0.408192	-0.44369	-0.48033	-0.518076	-0.556895	-0.596751	-0.637609	-0.679434	-0.722191	-0.765845	-0.810361
D:\Xumeng Li\论文\pic\11March\B102	Wed Mar 11 11-26-22.bmp	4	0.674436	16.2066	D:\Xumeng Li\论文\pic\11March\Test Paper\Fri Mar 13 13-26-36.bmp	-2.9951e-007 -6.9615e-007 -7.7631e-008 0.058177 0.00022111 0	-3.3648e-007 6.3266e-008 -6.6235e-007 0.0002317 0.062233 0	4.1096e-006 3.2088e-005 0.057871 -0.091981	-8.8759e-008 -9.8635e-006 0.37403 -0.44424	-0.0340729	0.0239236	0.0820336	0.140282	0.198693	0.257291	0.316102	0.375149	0.434458	0.494053	0.553958	0.614199	0.6748	0.735786	0.797181	0.859011	0.921299	0.98407	1.04735	1.11116	1.17553	1.24048	1.30604	1.37223	1.43907	1.5066	1.57483	1.64379	1.71351	1.784	1.8553	1.92743	2.00041	2.07427	2.14903	2.22472	2.30136	2.37897	2.45759	2.53724
D:\Xumeng Li\论文\pic\11March\B102	Wed Mar 11 11-27-17.bmp	0	1.54293	35.6033	D:\Xumeng Li\论文\pic\11March\Test Paper\Fri Mar 13 13-26-36.bmp	-2.9951e-007 -6.9615e-007 -7.7631e-008 0.058177 0.00022111 0	-3.3648e-007 6.3266e-008 -6.6235e-007 0.0002317 0.062233 0			0.49174	0.983515	0.983509	0.922023	1.7823	1.65937	1.65936	1.65935	1.5979	1.53642	1.47493	1.47492	1.41348	1.352	1.35199	1.29054	1.22906	1.22906	1.22905	1.16758	1.10613	1.04466	1.10609	1.10609	1.04462	1.04461	1.04461	1.10603	1.10603	1.04456	1.04456	1.04455	1.10598	1.10597	1.04451	1.0445	1.04449	1.04449	1.04448	2.15076
D:\Xumeng Li\论文\pic\11March\B102	Wed Mar 11 11-27-17.bmp	1	-1.19429	7.93168	D:\Xumeng Li\论文\pic\11March\Test Paper\Fri Mar 13 13-26-36.bmp	-2.9951e-007 -6.9615e-007 -7.7631e-008 0.058177 0.00022111 0	-3.3648e-007 6.3266e-008 -6.6235e-007 0.0002317 0.062233 0	-9.8927e-006 0.00010873 -0.1282 0.028262	4.6867e-007 -2.3911e-005 0.23892 -0.2589	-0.0998381	-0.22778	-0.355624	-0.483428	-0.611252	-0.739156	-0.867198	-0.995438	-1.12394	-1.25275	-1.38194	-1.51157	-1.64169	-1.77236	-1.90365	-2.03561	-2.16831	-2.30179	-2.43613	-2.57137	-2.70759	-2.84483	-2.98317	-3.12265	-3.26334	-3.40529	-3.54857	-3.69324	-3.83935	-3.98696	-4.13614	-4.28694	-4.43942	-4.59364	-4.74967	-4.90755	-5.06736	-5.22914	-5.39296	-5.55887
D:\Xumeng Li\论文\pic\11March\B102	Wed Mar 11 11-27-17.bmp	2	0.99385	14.3545	D:\Xumeng Li\论文\pic\11March\Test Paper\Fri Mar 13 13-26-36.bmp	-2.9951e-007 -6.9615e-007 -7.7631e-008 0.058177 0.00022111 0	-3.3648e-007 6.3266e-008 -6.6235e-007 0.0002317 0.062233 0	2.6642e-005 -0.0020611 0.16809 -0.45408	-1.0328e-006 7.096e-005 0.27138 -0.30188	-0.288028	-0.125934	0.0323568	0.187005	0.338171	0.486013	0.630693	0.77237	0.911203	1.04735	1.18098	1.31224	1.4413	1.56831	1.69344	1.81685	1.93869	2.05912	2.17831	2.29642	2.4136	2.53002	2.64583	2.76119	2.87627	2.99122	3.10621	3.22139	3.33693	3.45298	3.5697	3.68725	3.8058	3.9255	4.04651	4.169	4.29312	4.41903	4.54689	4.67687
D:\Xumeng Li\论文\pic\11March\B102	Wed Mar 11 11-27-17.bmp	3	-1.05486	21.7622	D:\Xumeng Li\论文\pic\11March\Test Paper\Fri Mar 13 13-26-36.bmp	-2.9951e-007 -6.9615e-007 -7.7631e-008 0.058177 0.00022111 0	-3.3648e-007 6.3266e-008 -6.6235e-007 0.0002317 0.062233 0	-9.6638e-006 0.00026412 -0.12097 0.14458	3.332e-007 -7.7957e-006 0.39313 -0.40361	0.0238638	-0.0963864	-0.216224	-0.335708	-0.454895	-0.573844	-0.692613	-0.811259	-0.929841	-1.04842	-1.16704	-1.28578	-1.40468	-1.52381	-1.64323	-1.76298	-1.88314	-2.00375	-2.12488	-2.24658	-2.36891	-2.49193	-2.6157	-2.74027	-2.86571	-2.99207	-3.11941	-3.24778	-3.37725	-3.50788	-3.63971	-3.77282	-3.90725	-4.04307	-4.18033	-4.31909	-4.45941	-4.60135	-4.74496	-4.89031
D:\Xumeng Li\论文\pic\11March\B102	Wed Mar 11 11-27-17.bmp	4	0.345792	34.6715	D:\Xumeng Li\论文\pic\11March\Test Paper\Fri Mar 13 13-26-36.bmp	-2.9951e-007 -6.9615e-007 -7.7631e-008 0.058177 0.00022111 0	-3.3648e-007 6.3266e-008 -6.6235e-007 0.0002317 0.062233 0	-1.5324e-006 0.00036002 0.022457 0.24619	-6.6051e-008 -1.2177e-005 0.39713 -1.0039	0.269003	0.292529	0.316757	0.341678	0.367282	0.39356	0.420502	0.448101	0.476346	0.505228	0.534739	0.564868	0.595607	0.626947	0.658877	0.69139	0.724476	0.758126	0.79233	0.82708	0.862365	0.898178	0.934509	0.971348	1.00869	1.04651	1.08482	1.12361	1.16285	1.20255	1.24269	1.28326	1.32427	1.36569	1.40751	1.44974	1.49235	1.53534	1.57871	1.62243
D:\Xumeng Li\论文\pic\11March\B102	Wed Mar 11 11-27-17.bmp	5	-0.711375	35.4808	D:\Xumeng Li\论文\pic\11March\Test Paper\Fri Mar 13 13-26-36.bmp	-2.9951e-007 -6.9615e-007 -7.7631e-008 0.058177 0.00022111 0	-3.3648e-007 6.3266e-008 -6.6235e-007 0.0002317 0.062233 0	1.4986e-006 -0.00043497 -0.010309 0.019182	-3.2745e-008 2.8828e-006 0.38564 -0.44331	0.00843921	-0.00316405	-0.0156193	-0.0289174	-0.0430496	-0.0580067	-0.0737798	-0.0903599	-0.107738	-0.125905	-0.144852	-0.164571	-0.185051	-0.206284	-0.228261	-0.250974	-0.274412	-0.298568	-0.323431	-0.348994	-0.375247	-0.402181	-0.429787	-0.458056	-0.48698	-0.516548	-0.546753	-0.577585	-0.609035	-0.641094	-0.673753	-0.707004	-0.740837	-0.775243	-0.810213	-0.845738	-0.88181	-0.918419	-0.955556	-0.993213
D:\Xumeng Li\论文\pic\11March\B102	Wed Mar 11 11-27-17.bmp	6	-0.127465	35.4607	D:\Xumeng Li\论文\pic\11March\Test Paper\Fri Mar 13 13-26-36.bmp	-2.9951e-007 -6.9615e-007 -7.7631e-008 0.058177 0.00022111 0	-3.3648e-007 6.3266e-008 -6.6235e-007 0.0002317 0.062233 0	1.0366e-006 -9.8426e-005 -0.0018543 0.03471	-1.0884e-007 1.0047e-005 0.22411 -0.16302	0.0327587	0.0306164	0.0282896	0.0257847	0.0231077	0.020265	0.0172628	0.0141073	0.0108047	0.00736116	0.003783	7.64008e-05	-0.00375242	-0.00769723	-0.0117518	-0.01591	-0.0201655	-0.0245121	-0.0289436	-0.0334538	-0.0380364	-0.0426853	-0.0473942	-0.0521569	-0.0569672	-0.0618189	-0.0667057	-0.0716214	-0.0765598	-0.0815147	-0.0864799	-0.0914491	-0.0964161	-0.101375	-0.106319	-0.111242	-0.116138	-0.121001	-0.125824	-0.130602
D:\Xumeng Li\论文\pic\11March\B102	Wed Mar 11 11-28-34.bmp	0	1.50139	30.278	D:\Xumeng Li\论文\pic\11March\Test Paper\Fri Mar 13 13-26-36.bmp	-2.9951e-007 -6.9615e-007 -7.7631e-008 0.058177 0.00022111 0	-3.3648e-007 6.3266e-008 -6.6235e-007 0.0002317 0.062233 0			0.85947	1.3505	1.28912	1.16634	1.16634	1.16633	1.16632	1.16632	1.16631	1.1663	1.10493	1.10492	1.04354	1.04354	1.04353	1.04352	1.04352	0.982141	1.04353	1.04352	0.982146	0.982141	0.982135	0.982129	0.982146	0.982141	0.982134	0.982129	0.982124	1.90255	1.84118	1.77982	1.77985	1.71849	1.71848	1.47304	1.41167	1.41169	1.35032	1.35031
D:\Xumeng Li\论文\pic\11March\B102	Wed Mar 11 11-28-34.bmp	1	1.1969	8.42079	D:\Xumeng Li\论文\pic\11March\Test Paper\Fri Mar 13 13-26-36.bmp	-2.9951e-007 -6.9615e-007 -7.7631e-008 0.058177 0.00022111 0	-3.3648e-007 6.3266e-008 -6.6235e-007 0.0002317 0.062233 0	1.1627e-005 -0.00065866 0.1215 -0.07438	4.9662e-007 -4.417e-005 0.19247 -0.21222	0.0464734	0.16608	0.284508	0.401828	0.51811	0.633424	0.747839	0.861425	0.974251	1.08639	1.19791	1.30887	1.41936	1.52944	1.63917	1.74864	1.8579	1.96704	2.07611	2.18519	2.29435	2.40365	2.51317	2.62298	2.73315	2.84374	2.95483	3.06649	3.17878	3.29178	3.40555	3.52017	3.63571	3.75222	3.8698	3.9885	4.10839	4.22954	4.35203	4.47593
D:\Xumeng Li\论文\pic\11March\B102	Wed Mar 11 11-28-34.bmp	2	-0.851442	14.5163	D:\Xumeng Li\论文\pic\11March\Test Paper\Fri Mar 13 13-26-36.bmp	-2.9951e-007 -6.9615e-007 -7.7631e-008 0.058177 0.00022111 0	-3.3648e-007 6.3266e-008 -6.6235e-007 0.0002317 0.062233 0	-1.6623e-005 0.0012637 -0.13143 0.22895	-4.8376e-007 2.8968e-005 0.27387 -0.40869	0.098765	-0.0289876	-0.154412	-0.277609	-0.398676	-0.517715	-0.634825	-0.750106	-0.863657	-0.975578	-1.08597	-1.19493	-1.30256	-1.40896	-1.51423	-1.61846	-1.72177	-1.82424	-1.92598	-2.02709	-2.12767	-2.22781	-2.32762	-2.4272	-2.52664	-2.62605	-2.72552	-2.82516	-2.92507	-3.02534	-3.12607	-3.22737	-3.32933	-3.43206	-3.53565	-3.6402	-3.74582	-3.8526	-3.96064	-4.07005
D:\Xumeng Li\论文\pic\11March\B102	Wed Mar 11 11-28-34.bmp	3	0.686347	21.7908	D:\Xumeng Li\论文\pic\11March\Test Paper\Fri Mar 13 13-26-36.bmp	-2.9951e-007 -6.9615e-007 -7.7631e-008 0.058177 0.00022111 0	-3.3648e-007 6.3266e-008 -6.6235e-007 0.0002317 0.062233 0	-7.0643e-006 0.0015089 0.091152 0.16805	-1.7302e-007 -1.2082e-006 0.49205 -0.64265	0.260701	0.356331	0.454893	0.556347	0.660648	0.767756	0.877627	0.99022	1.10549	1.2234	1.3439	1.46695	1.59252	1.72055	1.851	1.98384	2.11901	2.25648	2.39621	2.53815	2.68226	2.8285	2.97683	3.12719	3.27956	3.43389	3.59013	3.74824	3.90819	4.06992	4.2334	4.39859	4.56544	4.7339	4.90394	5.07552	5.24859	5.42311	5.59903	5.77633
D:\Xumeng Li\论文\pic\11March\B102	Wed Mar 11 11-28-34.bmp	4	-0.625413	30.2185	D:\Xumeng Li\论文\pic\11March\Test Paper\Fri Mar 13 13-26-36.bmp	-2.9951e-007 -6.9615e-007 -7.7631e-008 0.058177 0.00022111 0	-3.3648e-007 6.3266e-008 -6.6235e-007 0.0002317 0.062233 0	1.3999e-006 -0.00044393 -0.030124 0.053288	9.0205e-009 -2.2587e-005 0.43629 -0.3762	0.0227213	-0.00872468	-0.0410418	-0.0742215	-0.108256	-0.143135	-0.178853	-0.215399	-0.252766	-0.290946	-0.329929	-0.369707	-0.410273	-0.451618	-0.493732	-0.536609	-0.580239	-0.624614	-0.669726	-0.715566	-0.762126	-0.809397	-0.857371	-0.906041	-0.955396	-1.00543	-1.05613	-1.1075	-1.15951	-1.21217	-1.26547	-1.31939	-1.37394	-1.42909	-1.48485	-1.5412	-1.59813	-1.65565	-1.71373	-1.77237
D:\Xumeng Li\论文\pic\11March\B102	Wed Mar 11 11-28-34.bmp	5	0.172764	30.2467	D:\Xumeng Li\论文\pic\11March\Test Paper\Fri Mar 13 13-26-36.bmp	-2.9951e-007 -6.9615e-007 -7.7631e-008 0.058177 0.00022111 0	-3.3648e-007 6.3266e-008 -6.6235e-007 0.0002317 0.062233 0	-4.5297e-006 0.00078826 -0.018326 0.082686	-1.9318e-007 1.1597e-005 0.43799 -0.49077	0.0651436	0.0491505	0.0346795	0.0217035	0.0101953	0.000127797	-0.00852628	-0.0157941	-0.0217028	-0.0262795	-0.0295516	-0.031546	-0.0322901	-0.0318109	-0.0301358	-0.0272917	-0.023306	-0.0182058	-0.0120183	-0.00477056	0.00351009	0.0127965	0.0230616	0.0342781	0.0464188	0.0594566	0.0733643	0.0881148	0.103681	0.120035	0.137151	0.155	0.173557	0.192793	0.212681	0.233195	0.254307	0.27599	0.298216	0.320959
D:\Xumeng Li\论文\pic\11March\B102	Wed Mar 11 11-29-37.bmp	0	1.44599	30.1554	D:\Xumeng Li\论文\pic\11March\Test Paper\Fri Mar 13 13-26-36.bmp	-2.9951e-007 -6.9615e-007 -7.7631e-008 0.058177 0.00022111 0	-3.3648e-007 6.3266e-008 -6.6235e-007 0.0002317 0.062233 0			0.796928	1.2261	1.2261	1.1648	1.1035	1.16481	1.10351	1.1035	1.0422	1.0422	1.04222	1.04221	0.980909	1.53281	1.90084	1.90083	1.83952	1.77818	1.77817	1.71682	1.65552	1.65551	1.6555	1.59416	1.59415	1.59414	1.5328	1.53279	1.53279	1.28759	1.22625	1.22625	1.22624	1.22624	1.22623	1.16492	1.10362	1.10361	1.16493	1.16492
D:\Xumeng Li\论文\pic\11March\B102	Wed Mar 11 11-29-37.bmp	1	-0.78631	8.56208	D:\Xumeng Li\论文\pic\11March\Test Paper\Fri Mar 13 13-26-36.bmp	-2.9951e-007 -6.9615e-007 -7.7631e-008 0.058177 0.00022111 0	-3.3648e-007 6.3266e-008 -6.6235e-007 0.0002317 0.062233 0	5.1132e-006 -0.00088811 -0.049293 -0.12142	4.0929e-007 -6.9361e-005 0.19845 -0.27475	-0.1716	-0.223522	-0.277158	-0.332479	-0.389453	-0.44805	-0.508239	-0.56999	-0.633271	-0.698053	-0.764303	-0.831993	-0.901091	-0.971566	-1.04339	-1.11653	-1.19095	-1.26663	-1.34353	-1.42162	-1.50088	-1.58127	-1.66276	-1.74533	-1.82893	-1.91354	-1.99913	-2.08567	-2.17312	-2.26146	-2.35066	-2.44068	-2.5315	-2.62308	-2.71539	-2.80841	-2.9021	-2.99643	-3.09137	-3.18688
D:\Xumeng Li\论文\pic\11March\B102	Wed Mar 11 11-29-37.bmp	2	0.810714	15.0186	D:\Xumeng Li\论文\pic\11March\Test Paper\Fri Mar 13 13-26-36.bmp	-2.9951e-007 -6.9615e-007 -7.7631e-008 0.058177 0.00022111 0	-3.3648e-007 6.3266e-008 -6.6235e-007 0.0002317 0.062233 0	9.7189e-006 -0.0002009 0.10246 -0.011953	3.8062e-007 -7.4137e-006 0.30553 -0.36853	0.090318	0.192246	0.293888	0.395304	0.496551	0.597688	0.698773	0.799864	0.90102	1.0023	1.10376	1.20546	1.30746	1.40981	1.51258	1.61582	1.7196	1.82396	1.92897	2.03469	2.14117	2.24847	2.35665	2.46578	2.5759	2.68708	2.79937	2.91284	3.02753	3.14352	3.26085	3.37959	3.49979	3.62152	3.74482	3.86977	3.99641	4.12481	4.25502	4.38711
D:\Xumeng Li\论文\pic\11March\B102	Wed Mar 11 11-29-37.bmp	3	-0.703752	26.4318	D:\Xumeng Li\论文\pic\11March\Test Paper\Fri Mar 13 13-26-36.bmp	-2.9951e-007 -6.9615e-007 -7.7631e-008 0.058177 0.00022111 0	-3.3648e-007 6.3266e-008 -6.6235e-007 0.0002317 0.062233 0	4.5672e-006 -0.00056559 -0.041565 -0.19921	1.7327e-007 -3.5126e-005 0.43792 -0.72215	-0.241332	-0.284561	-0.328868	-0.374223	-0.4206	-0.467971	-0.516308	-0.565585	-0.615774	-0.666848	-0.718778	-0.771539	-0.825101	-0.879439	-0.934524	-0.99033	-1.04683	-1.10399	-1.16179	-1.2202	-1.2792	-1.33875	-1.39883	-1.45941	-1.52046	-1.58196	-1.64388	-1.70619	-1.76886	-1.83187	-1.89519	-1.95879	-2.02265	-2.08673	-2.15101	-2.21546	-2.28006	-2.34477	-2.40958	-2.47445
D:\Xumeng Li\论文\pic\11March\B102	Wed Mar 11 11-29-37.bmp	4	0.614732	30.142	D:\Xumeng Li\论文\pic\11March\Test Paper\Fri Mar 13 13-26-36.bmp	-2.9951e-007 -6.9615e-007 -7.7631e-008 0.058177 0.00022111 0	-3.3648e-007 6.3266e-008 -6.6235e-007 0.0002317 0.062233 0	-5.4504e-006 0.0010957 -0.0093568 0.0053249	-3.2369e-007 3.8462e-005 0.4392 -0.37969	-0.00294159	-0.00904927	-0.0130308	-0.014919	-0.0147466	-0.0125461	-0.00835035	-0.00219203	0.00589617	0.0158815	0.0277314	0.041413	0.0568936	0.0741407	0.0931214	0.113803	0.136153	0.160138	0.185727	0.212885	0.241581	0.271782	0.303454	0.336566	0.371085	0.406978	0.444211	0.482754	0.522572	0.563633	0.605905	0.649354	0.693949	0.739655	0.786442	0.834275	0.883123	0.932952	0.983729	1.03542
D:\Xumeng Li\论文\pic\11March\B102	Wed Mar 11 11-29-37.bmp	5	-0.121083	30.1008	D:\Xumeng Li\论文\pic\11March\Test Paper\Fri Mar 13 13-26-36.bmp	-2.9951e-007 -6.9615e-007 -7.7631e-008 0.058177 0.00022111 0	-3.3648e-007 6.3266e-008 -6.6235e-007 0.0002317 0.062233 0	-1.0605e-007 -8.1992e-005 0.0018086 -0.1252	4.655e-008 -2.3424e-005 0.33562 -0.40263	-0.123472	-0.12191	-0.120513	-0.119283	-0.118218	-0.117321	-0.116592	-0.116031	-0.11564	-0.115417	-0.115366	-0.115485	-0.115776	-0.116239	-0.116875	-0.117685	-0.118669	-0.119827	-0.121161	-0.122671	-0.124358	-0.126222	-0.128265	-0.130485	-0.132885	-0.135465	-0.138226	-0.141167	-0.144291	-0.147597	-0.151085	-0.154758	-0.158615	-0.162657	-0.166885	-0.171298	-0.175899	-0.180687	-0.185664	-0.190829
D:\Xumeng Li\论文\pic\11March\B102	Wed Mar 11 11-30-38.bmp	0	1.3031	22.5788	D:\Xumeng Li\论文\pic\11March\Test Paper\Fri Mar 13 13-26-36.bmp	-2.9951e-007 -6.9615e-007 -7.7631e-008 0.058177 0.00022111 0	-3.3648e-007 6.3266e-008 -6.6235e-007 0.0002317 0.062233 0			0.368439	0.859631	0.859628	0.798231	0.798228	1.53485	1.53484	1.47346	1.41208	1.41207	1.2893	1.2893	1.3507	1.3507	1.28931	1.2279	1.16651	1.16651	1.22793	1.22793	1.22792	1.04372	0.982353	0.982349	0.982345	0.982341	0.982337	0.982333	0.98233	0.982326	0.920936	0.920933	1.65789	1.59646	1.53503	1.47361	1.4736	1.41218	1.28938	1.28938
D:\Xumeng Li\论文\pic\11March\B102	Wed Mar 11 11-30-38.bmp	1	1.01784	8.26191	D:\Xumeng Li\论文\pic\11March\Test Paper\Fri Mar 13 13-26-36.bmp	-2.9951e-007 -6.9615e-007 -7.7631e-008 0.058177 0.00022111 0	-3.3648e-007 6.3266e-008 -6.6235e-007 0.0002317 0.062233 0	-3.6078e-006 0.00073003 0.043467 -0.045253	-1.4602e-007 2.3399e-005 0.15286 -0.14801	-0.00105984	0.0445716	0.0916198	0.140063	0.18988	0.241049	0.293547	0.347355	0.402449	0.458809	0.516412	0.575237	0.635262	0.696466	0.758827	0.822324	0.886934	0.952636	1.01941	1.08723	1.15608	1.22593	1.29677	1.36857	1.44131	1.51497	1.58953	1.66496	1.74125	1.81837	1.8963	1.97501	2.0545	2.13473	2.21569	2.29734	2.37968	2.46268	2.54632	2.63057
D:\Xumeng Li\论文\pic\11March\B102	Wed Mar 11 11-30-38.bmp	2	-0.750198	15.4665	D:\Xumeng Li\论文\pic\11March\Test Paper\Fri Mar 13 13-26-36.bmp	-2.9951e-007 -6.9615e-007 -7.7631e-008 0.058177 0.00022111 0	-3.3648e-007 6.3266e-008 -6.6235e-007 0.0002317 0.062233 0	-1.9163e-007 -0.00058282 -0.079543 -0.11315	7.7111e-008 -3.1688e-005 0.30791 -0.37349	-0.193278	-0.274571	-0.357032	-0.440661	-0.525461	-0.611433	-0.698577	-0.786894	-0.876387	-0.967055	-1.0589	-1.15192	-1.24613	-1.34151	-1.43808	-1.53583	-1.63476	-1.73488	-1.83618	-1.93867	-2.04235	-2.14722	-2.25328	-2.36053	-2.46898	-2.57862	-2.68946	-2.80149	-2.91472	-3.02915	-3.14478	-3.26161	-3.37964	-3.49888	-3.61932	-3.74097	-3.86382	-3.98789	-4.11316	-4.23964
D:\Xumeng Li\论文\pic\11March\B102	Wed Mar 11 11-30-38.bmp	3	0.463336	21.6753	D:\Xumeng Li\论文\pic\11March\Test Paper\Fri Mar 13 13-26-36.bmp	-2.9951e-007 -6.9615e-007 -7.7631e-008 0.058177 0.00022111 0	-3.3648e-007 6.3266e-008 -6.6235e-007 0.0002317 0.062233 0	2.3066e-007 0.00045676 0.061341 0.10895	-3.5702e-008 -1.0429e-005 0.44617 -0.62214	0.170748	0.23346	0.297089	0.361636	0.427101	0.493487	0.560795	0.629026	0.698182	0.768263	0.839272	0.91121	0.984078	1.05788	1.13261	1.20828	1.28488	1.36242	1.4409	1.52031	1.60067	1.68197	1.76422	1.84741	1.93155	2.01663	2.10267	2.18965	2.27759	2.36648	2.45633	2.54713	2.6389	2.73162	2.8253	2.91994	3.01555	3.11212	3.20965	3.30816
D:\Xumeng Li\论文\pic\11March\B102	Wed Mar 11 11-30-38.bmp	4	-0.402533	22.5034	D:\Xumeng Li\论文\pic\11March\Test Paper\Fri Mar 13 13-26-36.bmp	-2.9951e-007 -6.9615e-007 -7.7631e-008 0.058177 0.00022111 0	-3.3648e-007 6.3266e-008 -6.6235e-007 0.0002317 0.062233 0	2.6012e-006 -0.00040209 -0.0016532 -0.00028952	1.6522e-007 -4.1913e-005 0.42832 -0.37576	-0.00234222	-0.00518348	-0.00879772	-0.0131693	-0.0182827	-0.0241222	-0.0306722	-0.0379172	-0.0458415	-0.0544295	-0.0636656	-0.0735342	-0.0840197	-0.0951066	-0.106779	-0.119022	-0.131819	-0.145155	-0.159014	-0.173381	-0.188239	-0.203575	-0.219371	-0.235612	-0.252283	-0.269368	-0.286851	-0.304718	-0.322951	-0.341536	-0.360457	-0.379698	-0.399244	-0.419079	-0.439188	-0.459554	-0.480163	-0.500999	-0.522046	-0.543288
D:\Xumeng Li\论文\pic\11March\B102	Wed Mar 11 11-30-38.bmp	5	0.211529	22.5231	D:\Xumeng Li\论文\pic\11March\Test Paper\Fri Mar 13 13-26-36.bmp	-2.9951e-007 -6.9615e-007 -7.7631e-008 0.058177 0.00022111 0	-3.3648e-007 6.3266e-008 -6.6235e-007 0.0002317 0.062233 0	-1.2325e-006 0.0002424 -0.006339 0.04285	1.7966e-008 -4.3962e-006 0.1792 -0.23957	0.0367517	0.0311313	0.0259809	0.0212931	0.0170605	0.0132758	0.0099315	0.00702024	0.00453461	0.00246723	0.000810705	-0.000442363	-0.00129937	-0.0017677	-0.00185477	-0.00156795	-0.00091465	9.77406e-05	0.00146183	0.00317021	0.0052155	0.0075903	0.0102872	0.0132989	0.0166178	0.0202367	0.0241482	0.0283447	0.0328191	0.0375637	0.0425714	0.0478346	0.0533459	0.0590981	0.0650836	0.0712951	0.0777252	0.0843665	0.0912116	0.0982531
D:\Xumeng Li\论文\pic\11March\B102	Wed Mar 11 11-32-06.bmp	0	1.31874	25.3946	D:\Xumeng Li\论文\pic\11March\Test Paper\Fri Mar 13 13-26-36.bmp	-2.9951e-007 -6.9615e-007 -7.7631e-008 0.058177 0.00022111 0	-3.3648e-007 6.3266e-008 -6.6235e-007 0.0002317 0.062233 0			0.553019	1.16738	1.16737	1.10594	1.10593	1.04448	1.04447	1.04447	1.04446	1.04446	1.04445	0.983	0.982995	1.04444	0.92156	0.921556	0.921552	0.921547	0.921543	0.921539	0.921535	0.921531	1.84275	1.78134	1.78137	1.71996	1.71995	1.65853	1.59711	1.59711	1.53569	1.41286	1.35144	1.35143	1.29001	1.22859	1.22858	1.22858	1.16716	1.16715
D:\Xumeng Li\论文\pic\11March\B102	Wed Mar 11 11-32-06.bmp	1	-0.789142	12.3165	D:\Xumeng Li\论文\pic\11March\Test Paper\Fri Mar 13 13-26-36.bmp	-2.9951e-007 -6.9615e-007 -7.7631e-008 0.058177 0.00022111 0	-3.3648e-007 6.3266e-008 -6.6235e-007 0.0002317 0.062233 0	-3.7417e-006 -4.5225e-005 -0.080319 -0.076926	-8.1345e-008 2.9836e-006 0.24755 -0.32994	-0.157294	-0.237774	-0.31839	-0.399164	-0.480118	-0.561274	-0.642656	-0.724285	-0.806184	-0.888376	-0.970883	-1.05373	-1.13693	-1.22052	-1.30451	-1.38893	-1.47379	-1.55913	-1.64497	-1.73132	-1.81821	-1.90567	-1.9937	-2.08235	-2.17162	-2.26155	-2.35214	-2.44344	-2.53546	-2.62821	-2.72173	-2.81604	-2.91116	-3.0071	-3.1039	-3.20158	-3.30016	-3.39965	-3.50009	-3.6015
D:\Xumeng Li\论文\pic\11March\B102	Wed Mar 11 11-32-06.bmp	2	0.561256	20.3513	D:\Xumeng Li\论文\pic\11March\Test Paper\Fri Mar 13 13-26-36.bmp	-2.9951e-007 -6.9615e-007 -7.7631e-008 0.058177 0.00022111 0	-3.3648e-007 6.3266e-008 -6.6235e-007 0.0002317 0.062233 0	1.2857e-005 -0.00093017 0.10945 -0.027616	-6.4664e-008 -5.358e-006 0.39992 -0.76629	0.0809196	0.187672	0.292719	0.396136	0.498002	0.598393	0.697387	0.79506	0.89149	0.986754	1.08093	1.17409	1.26632	1.35769	1.44828	1.53817	1.62743	1.71615	1.80439	1.89223	1.97976	2.06705	2.15417	2.24121	2.32824	2.41534	2.50259	2.59005	2.67782	2.76596	2.85456	2.94368	3.03342	3.12384	3.21502	3.30705	3.39999	3.49392	3.58893	3.68508
D:\Xumeng Li\论文\pic\11March\B102	Wed Mar 11 11-32-06.bmp	3	-0.565917	25.3062	D:\Xumeng Li\论文\pic\11March\Test Paper\Fri Mar 13 13-26-36.bmp	-2.9951e-007 -6.9615e-007 -7.7631e-008 0.058177 0.00022111 0	-3.3648e-007 6.3266e-008 -6.6235e-007 0.0002317 0.062233 0	3.4328e-006 -0.00062382 -0.0056941 -0.032509	1.0685e-007 -3.4774e-005 0.46551 -0.41273	-0.038823	-0.0463645	-0.0551125	-0.0650463	-0.0761454	-0.0883891	-0.101757	-0.116228	-0.131782	-0.148399	-0.166057	-0.184736	-0.204415	-0.225075	-0.246694	-0.269251	-0.292727	-0.3171	-0.342349	-0.368456	-0.395398	-0.423155	-0.451706	-0.481032	-0.51111	-0.541922	-0.573445	-0.60566	-0.638546	-0.672083	-0.706249	-0.741024	-0.776388	-0.812319	-0.848798	-0.885804	-0.923316	-0.961313	-0.999776	-1.03868
D:\Xumeng Li\论文\pic\11March\B102	Wed Mar 11 11-32-06.bmp	4	0.171424	25.3169	D:\Xumeng Li\论文\pic\11March\Test Paper\Fri Mar 13 13-26-36.bmp	-2.9951e-007 -6.9615e-007 -7.7631e-008 0.058177 0.00022111 0	-3.3648e-007 6.3266e-008 -6.6235e-007 0.0002317 0.062233 0	-3.4018e-006 0.00068311 -0.025898 0.11738	-8.9037e-008 8.7722e-007 0.37806 -0.43069	0.092166	0.0682931	0.0457456	0.024503	0.00454509	-0.0141487	-0.0315987	-0.0478254	-0.0628492	-0.0766904	-0.0893695	-0.100907	-0.111323	-0.120638	-0.128873	-0.136048	-0.142183	-0.147299	-0.151416	-0.154554	-0.156735	-0.157978	-0.158303	-0.157732	-0.156285	-0.153982	-0.150843	-0.146889	-0.14214	-0.136617	-0.13034	-0.12333	-0.115606	-0.10719	-0.0981016	-0.0883613	-0.0779896	-0.0670068	-0.0554335	-0.0432899
D:\Xumeng Li\论文\pic\11March\B102	Wed Mar 11 11-33-07.bmp	0	1.55216	33.5704	D:\Xumeng Li\论文\pic\11March\Test Paper\Fri Mar 13 13-26-36.bmp	-2.9951e-007 -6.9615e-007 -7.7631e-008 0.058177 0.00022111 0	-3.3648e-007 6.3266e-008 -6.6235e-007 0.0002317 0.062233 0			0.184441	1.22956	1.16806	1.16806	1.16805	1.59822	1.9669	1.90544	1.84394	1.84393	1.78248	1.78247	1.72101	1.59804	1.53658	1.53657	1.47512	1.47511	1.41362	1.35217	1.35216	1.2907	1.29069	1.29069	1.29068	1.29067	1.29066	1.10629	1.10628	1.10628	1.10627	1.04479	1.04479	1.04478	1.04477	1.04477	1.04476	1.04475	1.04475	1.04474
D:\Xumeng Li\论文\pic\11March\B102	Wed Mar 11 11-33-07.bmp	1	-1.13695	8.21407	D:\Xumeng Li\论文\pic\11March\Test Paper\Fri Mar 13 13-26-36.bmp	-2.9951e-007 -6.9615e-007 -7.7631e-008 0.058177 0.00022111 0	-3.3648e-007 6.3266e-008 -6.6235e-007 0.0002317 0.062233 0	-1.6938e-005 0.00099583 -0.13372 0.25764	2.0067e-007 -9.3572e-006 0.208 -0.22037	0.124893	-0.00596233	-0.135029	-0.262409	-0.388204	-0.512515	-0.635444	-0.757093	-0.877564	-0.996957	-1.11538	-1.23292	-1.34969	-1.46579	-1.58133	-1.69639	-1.81109	-1.92553	-2.0398	-2.15402	-2.26827	-2.38267	-2.49731	-2.61229	-2.72773	-2.84371	-2.96035	-3.07773	-3.19597	-3.31517	-3.43542	-3.55683	-3.67951	-3.80354	-3.92904	-4.0561	-4.18484	-4.31533	-4.4477	-4.58205
D:\Xumeng Li\论文\pic\11March\B102	Wed Mar 11 11-33-07.bmp	2	1.03874	12.6286	D:\Xumeng Li\论文\pic\11March\Test Paper\Fri Mar 13 13-26-36.bmp	-2.9951e-007 -6.9615e-007 -7.7631e-008 0.058177 0.00022111 0	-3.3648e-007 6.3266e-008 -6.6235e-007 0.0002317 0.062233 0	-4.1705e-006 0.0011741 0.10703 0.18782	-6.1509e-008 -1.9944e-005 0.32088 -0.38805	0.296025	0.40655	0.519373	0.63447	0.751814	0.871382	0.993148	1.11709	1.24317	1.37139	1.50169	1.63407	1.7685	1.90496	2.04341	2.18383	2.3262	2.4705	2.61669	2.76475	2.91467	3.0664	3.21993	3.37524	3.53229	3.69107	3.85155	4.01369	4.17749	4.3429	4.50992	4.67851	4.84864	5.0203	5.19345	5.36808	5.54416	5.72165	5.90055	6.08082
D:\Xumeng Li\论文\pic\11March\B102	Wed Mar 11 11-33-07.bmp	3	-1.08641	20.3004	D:\Xumeng Li\论文\pic\11March\Test Paper\Fri Mar 13 13-26-36.bmp	-2.9951e-007 -6.9615e-007 -7.7631e-008 0.058177 0.00022111 0	-3.3648e-007 6.3266e-008 -6.6235e-007 0.0002317 0.062233 0	-1.2309e-005 -0.0003383 -0.10061 0.02753	4.0591e-006 -4.1382e-005 0.37965 -0.27427	-0.0734355	-0.175151	-0.277691	-0.381129	-0.485539	-0.590995	-0.69757	-0.80534	-0.914376	-1.02475	-1.13655	-1.24983	-1.36467	-1.48116	-1.59935	-1.71932	-1.84116	-1.96493	-2.0907	-2.21855	-2.34856	-2.48079	-2.61533	-2.75224	-2.8916	-3.03348	-3.17796	-3.32511	-3.475	-3.62772	-3.78332	-3.94189	-4.10351	-4.26823	-4.43614	-4.60732	-4.78183	-4.95975	-5.14115	-5.32611
D:\Xumeng Li\论文\pic\11March\B102	Wed Mar 11 11-33-07.bmp	4	0.537031	32.0213	D:\Xumeng Li\论文\pic\11March\Test Paper\Fri Mar 13 13-26-36.bmp	-2.9951e-007 -6.9615e-007 -7.7631e-008 0.058177 0.00022111 0	-3.3648e-007 6.3266e-008 -6.6235e-007 0.0002317 0.062233 0	-2.0844e-007 0.00015724 0.036129 0.2521	5.0491e-008 -3.0349e-005 0.42164 -0.67414	0.288384	0.324983	0.361894	0.399117	0.436648	0.474488	0.512635	0.551088	0.589845	0.628905	0.668267	0.70793	0.747893	0.788154	0.828711	0.869565	0.910713	0.952154	0.993887	1.03591	1.07822	1.12083	1.16371	1.20689	1.25035	1.29409	1.33811	1.38242	1.427	1.47186	1.517	1.56242	1.60811	1.65407	1.70031	1.74681	1.79359	1.84063	1.88794	1.93552
D:\Xumeng Li\论文\pic\11March\B102	Wed Mar 11 11-33-07.bmp	5	-0.687997	33.4613	D:\Xumeng Li\论文\pic\11March\Test Paper\Fri Mar 13 13-26-36.bmp	-2.9951e-007 -6.9615e-007 -7.7631e-008 0.058177 0.00022111 0	-3.3648e-007 6.3266e-008 -6.6235e-007 0.0002317 0.062233 0	1.6162e-006 -0.00031642 -0.010808 -0.032851	5.0222e-008 -1.916e-005 0.40673 -0.52823	-0.0439738	-0.0557198	-0.0680792	-0.0810423	-0.0945995	-0.108741	-0.123457	-0.138739	-0.154575	-0.170957	-0.187875	-0.205319	-0.223279	-0.241747	-0.260711	-0.280163	-0.300092	-0.32049	-0.341345	-0.36265	-0.384393	-0.406565	-0.429157	-0.452159	-0.475561	-0.499353	-0.523526	-0.54807	-0.572975	-0.598232	-0.623831	-0.649762	-0.676016	-0.702582	-0.729452	-0.756615	-0.784061	-0.811782	-0.839767	-0.868007
D:\Xumeng Li\论文\pic\11March\B102	Wed Mar 11 11-33-07.bmp	6	0.0497183	33.4506	D:\Xumeng Li\论文\pic\11March\Test Paper\Fri Mar 13 13-26-36.bmp	-2.9951e-007 -6.9615e-007 -7.7631e-008 0.058177 0.00022111 0	-3.3648e-007 6.3266e-008 -6.6235e-007 0.0002317 0.062233 0	-2.2832e-006 0.00028695 -0.02061 0.12012	5.9165e-008 -2.0706e-005 0.39133 -0.50745	0.0997945	0.0800292	0.0608104	0.0421244	0.0239576	0.00629615	-0.0108736	-0.0275653	-0.0437927	-0.0595695	-0.0749093	-0.089826	-0.104333	-0.118444	-0.132174	-0.145534	-0.15854	-0.171205	-0.183543	-0.195567	-0.207291	-0.218729	-0.229895	-0.240801	-0.251463	-0.261893	-0.272105	-0.282113	-0.291931	-0.301572	-0.311051	-0.32038	-0.329573	-0.338645	-0.347609	-0.356478	-0.365266	-0.373988	-0.382656	-0.391284
D:\Xumeng Li\论文\pic\11March\B102	Wed Mar 11 11-34-26.bmp	0	1.37759	26.0445	D:\Xumeng Li\论文\pic\11March\Test Paper\Fri Mar 13 13-26-36.bmp	-2.9951e-007 -6.9615e-007 -7.7631e-008 0.058177 0.00022111 0	-3.3648e-007 6.3266e-008 -6.6235e-007 0.0002317 0.062233 0			0.491111	1.65747	1.59609	1.59609	1.53471	1.5347	1.53469	1.47332	1.41194	1.41193	1.41192	1.35054	1.35057	1.35056	1.28918	1.22777	1.22779	1.22779	1.28918	1.28918	1.22777	1.10499	1.10501	1.0436	1.105	1.10499	1.10499	1.10498	1.10497	1.04359	1.04359	1.71905	1.53487	1.53487	1.47345	1.41203	1.41203	1.35061	1.35061	1.3506
D:\Xumeng Li\论文\pic\11March\B102	Wed Mar 11 11-34-26.bmp	1	0.982056	12.4492	D:\Xumeng Li\论文\pic\11March\Test Paper\Fri Mar 13 13-26-36.bmp	-2.9951e-007 -6.9615e-007 -7.7631e-008 0.058177 0.00022111 0	-3.3648e-007 6.3266e-008 -6.6235e-007 0.0002317 0.062233 0	-7.0852e-008 2.1174e-005 0.1466 -0.48339	1.603e-006 -0.00067416 0.19232 -0.43916	-0.336775	-0.190116	-0.0434153	0.103326	0.250108	0.396931	0.543793	0.690695	0.837635	0.984614	1.13163	1.27869	1.42578	1.57291	1.72007	1.86727	2.01451	2.16178	2.30909	2.45643	2.6038	2.75121	2.89865	3.04613	3.19363	3.34117	3.48874	3.63634	3.78397	3.93163	4.07932	4.22704	4.37479	4.52256	4.67037	4.8182	4.96606	5.11394	5.26185	5.40979
D:\Xumeng Li\论文\pic\11March\B102	Wed Mar 11 11-34-26.bmp	2	-0.710491	18.5252	D:\Xumeng Li\论文\pic\11March\Test Paper\Fri Mar 13 13-26-36.bmp	-2.9951e-007 -6.9615e-007 -7.7631e-008 0.058177 0.00022111 0	-3.3648e-007 6.3266e-008 -6.6235e-007 0.0002317 0.062233 0	9.374e-006 -0.00089673 -0.061909 -0.080368	3.0996e-007 -4.1727e-005 0.40981 -0.94304	-0.143165	-0.207699	-0.273913	-0.341753	-0.411161	-0.482081	-0.554458	-0.628234	-0.703353	-0.77976	-0.857398	-0.936211	-1.01614	-1.09714	-1.17914	-1.26208	-1.34593	-1.43061	-1.51607	-1.60226	-1.68911	-1.77658	-1.8646	-1.95312	-2.04209	-2.13144	-2.22113	-2.31109	-2.40127	-2.49161	-2.58206	-2.67255	-2.76304	-2.85347	-2.94378	-3.03392	-3.12382	-3.21343	-3.30271	-3.39158
D:\Xumeng Li\论文\pic\11March\B102	Wed Mar 11 11-34-26.bmp	3	0.698332	25.9921	D:\Xumeng Li\论文\pic\11March\Test Paper\Fri Mar 13 13-26-36.bmp	-2.9951e-007 -6.9615e-007 -7.7631e-008 0.058177 0.00022111 0	-3.3648e-007 6.3266e-008 -6.6235e-007 0.0002317 0.062233 0	-3.8414e-006 0.000413 0.057039 -0.26904	-1.1023e-007 -1.7651e-005 0.48479 -0.60699	-0.211591	-0.15334	-0.0943088	-0.0345209	0.0260009	0.0872334	0.149154	0.211739	0.274965	0.33881	0.403251	0.468264	0.533826	0.599915	0.666508	0.73358	0.80111	0.869074	0.937449	1.00621	1.07534	1.14481	1.2146	1.28468	1.35504	1.42565	1.49648	1.56752	1.63874	1.71012	1.78163	1.85325	1.92496	1.99674	2.06856	2.14039	2.21223	2.28404	2.35579	2.42748
D:\Xumeng Li\论文\pic\11March\B102	Wed Mar 11 11-34-26.bmp	4	-0.345367	25.9555	D:\Xumeng Li\论文\pic\11March\Test Paper\Fri Mar 13 13-26-36.bmp	-2.9951e-007 -6.9615e-007 -7.7631e-008 0.058177 0.00022111 0	-3.3648e-007 6.3266e-008 -6.6235e-007 0.0002317 0.062233 0	1.7005e-006 -0.00027324 -0.0057886 0.0096771	8.077e-009 -1.8007e-005 0.42069 -0.53287	0.00361688	-0.00297958	-0.0101021	-0.0177405	-0.0258846	-0.0345241	-0.0436489	-0.0532487	-0.0633134	-0.0738328	-0.0847966	-0.0961946	-0.108017	-0.120253	-0.132892	-0.145925	-0.159341	-0.173131	-0.187283	-0.201788	-0.216635	-0.231814	-0.247315	-0.263129	-0.279243	-0.29565	-0.312337	-0.329295	-0.346515	-0.363985	-0.381695	-0.399635	-0.417796	-0.436166	-0.454735	-0.473495	-0.492433	-0.51154	-0.530806	-0.550221
D:\Xumeng Li\论文\pic\11March\B102	Wed Mar 11 11-35-32.bmp	0	1.06846	21.6241	D:\Xumeng Li\论文\pic\11March\Test Paper\Fri Mar 13 13-26-36.bmp	-2.9951e-007 -6.9615e-007 -7.7631e-008 0.058177 0.00022111 0	-3.3648e-007 6.3266e-008 -6.6235e-007 0.0002317 0.062233 0			0.735765	0.980995	0.981014	0.98101	0.919703	0.858395	0.858392	0.858389	0.858404	0.8584	0.919741	0.919737	0.797085	0.797082	0.735774	0.674464	0.797107	0.797104	0.797102	0.797098	1.28775	1.28775	1.1651	1.1651	1.16509	1.10376	1.10375	1.10375	1.10374	1.10374	1.10374	1.16504	1.1037	0.981087	0.981083	0.981079	0.919767	0.919765	0.981089	0.919777
D:\Xumeng Li\论文\pic\11March\B102	Wed Mar 11 11-35-32.bmp	1	0.587657	11.0409	D:\Xumeng Li\论文\pic\11March\Test Paper\Fri Mar 13 13-26-36.bmp	-2.9951e-007 -6.9615e-007 -7.7631e-008 0.058177 0.00022111 0	-3.3648e-007 6.3266e-008 -6.6235e-007 0.0002317 0.062233 0	-3.0224e-006 0.00051069 0.053184 0.10595	-1.4121e-007 1.9476e-005 0.15905 -0.31391	0.159639	0.214334	0.270014	0.326661	0.384257	0.442783	0.502222	0.562556	0.623766	0.685834	0.748742	0.812471	0.877005	0.942325	1.00841	1.07525	1.14281	1.2111	1.28007	1.34972	1.42003	1.49099	1.56256	1.63474	1.7075	1.78083	1.85472	1.92913	2.00406	2.07948	2.15538	2.23174	2.30854	2.38577	2.4634	2.54141	2.61979	2.69853	2.7776	2.85698
D:\Xumeng Li\论文\pic\11March\B102	Wed Mar 11 11-35-32.bmp	2	-0.585738	17.6868	D:\Xumeng Li\论文\pic\11March\Test Paper\Fri Mar 13 13-26-36.bmp	-2.9951e-007 -6.9615e-007 -7.7631e-008 0.058177 0.00022111 0	-3.3648e-007 6.3266e-008 -6.6235e-007 0.0002317 0.062233 0	-5.781e-006 0.00014794 -0.056601 -0.012815	-1.9071e-007 -1.6384e-005 0.34748 -0.71549	-0.069273	-0.12547	-0.181441	-0.23722	-0.292842	-0.348341	-0.403752	-0.459111	-0.514451	-0.569807	-0.625215	-0.680708	-0.736321	-0.79209	-0.848048	-0.90423	-0.960672	-1.01741	-1.07447	-1.1319	-1.18972	-1.24798	-1.30671	-1.36593	-1.4257	-1.48603	-1.54697	-1.60855	-1.67081	-1.73377	-1.79749	-1.86198	-1.92728	-1.99343	-2.06047	-2.12843	-2.19733	-2.26723	-2.33815	-2.41012
D:\Xumeng Li\论文\pic\11March\B102	Wed Mar 11 11-35-32.bmp	3	0.512124	21.6002	D:\Xumeng Li\论文\pic\11March\Test Paper\Fri Mar 13 13-26-36.bmp	-2.9951e-007 -6.9615e-007 -7.7631e-008 0.058177 0.00022111 0	-3.3648e-007 6.3266e-008 -6.6235e-007 0.0002317 0.062233 0	-4.3965e-006 0.00083298 0.023839 -0.091745	-3.1132e-007 2.9091e-005 0.44966 -0.44931	-0.0670777	-0.0407704	-0.0128498	0.0166576	0.0477255	0.0803274	0.114437	0.150028	0.187074	0.225548	0.265425	0.306677	0.349279	0.393204	0.438425	0.484917	0.532653	0.581606	0.63175	0.68306	0.735507	0.789067	0.843712	0.899416	0.956154	1.0139	1.07262	1.1323	1.1929	1.25441	1.31679	1.38002	1.44407	1.50892	1.57453	1.64089	1.70796	1.77573	1.84416	1.91322
D:\Xumeng Li\论文\pic\11March\B102	Wed Mar 11 11-35-32.bmp	4	-0.131731	21.5638	D:\Xumeng Li\论文\pic\11March\Test Paper\Fri Mar 13 13-26-36.bmp	-2.9951e-007 -6.9615e-007 -7.7631e-008 0.058177 0.00022111 0	-3.3648e-007 6.3266e-008 -6.6235e-007 0.0002317 0.062233 0	2.183e-006 -0.00025633 0.013434 -0.11201	4.1956e-008 -1.4457e-005 0.33371 -0.27669	-0.0988323	-0.0861515	-0.0739572	-0.0622363	-0.0509757	-0.0401622	-0.0297829	-0.0198245	-0.010274	-0.00111824	0.00765579	0.0160612	0.0241112	0.0318187	0.039197	0.046259	0.053018	0.0594869	0.065679	0.0716072	0.0772848	0.0827247	0.0879401	0.0929441	0.0977497	0.10237	0.106819	0.111108	0.115251	0.119262	0.123153	0.126937	0.130627	0.134238	0.137781	0.141269	0.144717	0.148136	0.151541	0.154943
D:\Xumeng Li\论文\pic\11March\B102	Wed Mar 11 11-36-47.bmp	0	1.43834	28.4321	D:\Xumeng Li\论文\pic\11March\Test Paper\Fri Mar 13 13-26-36.bmp	-2.9951e-007 -6.9615e-007 -7.7631e-008 0.058177 0.00022111 0	-3.3648e-007 6.3266e-008 -6.6235e-007 0.0002317 0.062233 0			0.610556	0.976843	0.915795	0.91581	0.915805	0.91582	0.854771	0.915832	0.976893	0.915842	0.854791	0.854786	0.8548	0.854796	0.793761	0.793757	0.79377	0.732715	0.732712	0.793775	1.09901	1.40424	1.28215	1.34321	1.22112	1.40433	1.34331	1.28225	1.2212	1.22122	1.16017	1.28231	1.28233	1.1602	1.09914	1.16021	1.09916	1.16023	1.09917	1.09916
D:\Xumeng Li\论文\pic\11March\B102	Wed Mar 11 11-36-47.bmp	1	-0.923484	5.03407	D:\Xumeng Li\论文\pic\11March\Test Paper\Fri Mar 13 13-26-36.bmp	-2.9951e-007 -6.9615e-007 -7.7631e-008 0.058177 0.00022111 0	-3.3648e-007 6.3266e-008 -6.6235e-007 0.0002317 0.062233 0	-2.1996e-007 5.5799e-005 -0.23151 0.25415	1.8091e-006 -0.00060318 0.19986 -0.3786	0.0226907	-0.208656	-0.439895	-0.671025	-0.902049	-1.13297	-1.36378	-1.5945	-1.82511	-2.05562	-2.28604	-2.51635	-2.74657	-2.9767	-3.20673	-3.43668	-3.66653	-3.89629	-4.12596	-4.35555	-4.58505	-4.81447	-5.04381	-5.27306	-5.50224	-5.73133	-5.96035	-6.1893	-6.41816	-6.64696	-6.87568	-7.10434	-7.33292	-7.56143	-7.78988	-8.01826	-8.24658	-8.47484	-8.70303	-8.93117
D:\Xumeng Li\论文\pic\11March\B102	Wed Mar 11 11-36-47.bmp	2	1.18288	10.3894	D:\Xumeng Li\论文\pic\11March\Test Paper\Fri Mar 13 13-26-36.bmp	-2.9951e-007 -6.9615e-007 -7.7631e-008 0.058177 0.00022111 0	-3.3648e-007 6.3266e-008 -6.6235e-007 0.0002317 0.062233 0	-3.2093e-006 0.0004351 0.098123 -0.13755	-2.5819e-007 1.6992e-005 0.31 -0.32028	-0.0389969	0.0604089	0.160646	0.261696	0.363539	0.466156	0.569528	0.673635	0.778458	0.883979	0.990176	1.09703	1.20453	1.31264	1.42136	1.53066	1.64052	1.75092	1.86184	1.97327	2.08519	2.19757	2.3104	2.42365	2.53732	2.65137	2.76579	2.88056	2.99566	3.11108	3.22678	3.34276	3.459	3.57547	3.69215	3.80903	3.92609	4.04331	4.16066	4.27813
D:\Xumeng Li\论文\pic\11March\B102	Wed Mar 11 11-36-47.bmp	3	-1.07075	16.0603	D:\Xumeng Li\论文\pic\11March\Test Paper\Fri Mar 13 13-26-36.bmp	-2.9951e-007 -6.9615e-007 -7.7631e-008 0.058177 0.00022111 0	-3.3648e-007 6.3266e-008 -6.6235e-007 0.0002317 0.062233 0	-3.632e-006 0.00030312 -0.09942 0.066562	-2.9404e-007 7.8484e-006 0.42105 -0.42854	-0.0325579	-0.131094	-0.229067	-0.326499	-0.423412	-0.519828	-0.615768	-0.711255	-0.80631	-0.900955	-0.995211	-1.0891	-1.18265	-1.27587	-1.36879	-1.46143	-1.55381	-1.64596	-1.7379	-1.82964	-1.92121	-2.01263	-2.10393	-2.19512	-2.28623	-2.37728	-2.46828	-2.55927	-2.65027	-2.74128	-2.83235	-2.92349	-3.01471	-3.10605	-3.19753	-3.28916	-3.38097	-3.47298	-3.56521	-3.65768
D:\Xumeng Li\论文\pic\11March\B102	Wed Mar 11 11-36-47.bmp	4	0.518102	23.0936	D:\Xumeng Li\论文\pic\11March\Test Paper\Fri Mar 13 13-26-36.bmp	-2.9951e-007 -6.9615e-007 -7.7631e-008 0.058177 0.00022111 0	-3.3648e-007 6.3266e-008 -6.6235e-007 0.0002317 0.062233 0	-4.3089e-006 0.0012105 0.075661 0.016403	-4.9331e-007 8.7925e-005 0.48598 -0.69291	0.0932706	0.172533	0.254165	0.33814	0.424434	0.513018	0.603869	0.69696	0.792265	0.889759	0.989415	1.09121	1.19511	1.3011	1.40915	1.51923	1.63132	1.74539	1.86141	1.97937	2.09923	2.22096	2.34455	2.46997	2.59719	2.72618	2.85692	2.98938	3.12354	3.25938	3.39685	3.53595	3.67664	3.8189	3.9627	4.10802	4.25482	4.4031	4.55281	4.70393
D:\Xumeng Li\论文\pic\11March\B102	Wed Mar 11 11-36-47.bmp	5	-0.337757	28.4494	D:\Xumeng Li\论文\pic\11March\Test Paper\Fri Mar 13 13-26-36.bmp	-2.9951e-007 -6.9615e-007 -7.7631e-008 0.058177 0.00022111 0	-3.3648e-007 6.3266e-008 -6.6235e-007 0.0002317 0.062233 0	-3.2925e-006 0.00056482 -0.02198 0.0040106	-4.415e-007 4.9186e-005 0.45658 -0.39161	-0.0174077	-0.0377161	-0.0569344	-0.0750824	-0.0921797	-0.108246	-0.123301	-0.137365	-0.150458	-0.162598	-0.173807	-0.184103	-0.193506	-0.202037	-0.209714	-0.216559	-0.222589	-0.227826	-0.232289	-0.235998	-0.238972	-0.241231	-0.242795	-0.243684	-0.243917	-0.243515	-0.242497	-0.240882	-0.238691	-0.235943	-0.232658	-0.228856	-0.224556	-0.219779	-0.214543	-0.20887	-0.202778	-0.196287	-0.189417	-0.182188
D:\Xumeng Li\论文\pic\11March\B102	Wed Mar 11 11-36-47.bmp	6	0.303541	28.5147	D:\Xumeng Li\论文\pic\11March\Test Paper\Fri Mar 13 13-26-36.bmp	-2.9951e-007 -6.9615e-007 -7.7631e-008 0.058177 0.00022111 0	-3.3648e-007 6.3266e-008 -6.6235e-007 0.0002317 0.062233 0	1.7175e-006 -0.00015022 0.026929 -0.204	6.2924e-008 -2.4176e-005 0.4505 -0.46254	-0.177217	-0.150726	-0.124515	-0.098574	-0.0728919	-0.0474587	-0.0222641	0.00270223	0.0274505	0.0519911	0.0763343	0.10049	0.12447	0.148283	0.171939	0.19545	0.218825	0.242075	0.26521	0.288241	0.311177	0.334029	0.356807	0.379522	0.402184	0.424802	0.447389	0.469953	0.492505	0.515056	0.537615	0.560194	0.582801	0.605449	0.628146	0.650903	0.673731	0.69664	0.71964	0.742741
[truncated: 160 more columns]
