# Supplementary material for: A technique system for the measurement, reconstruction and character extraction of rice plant architecture
Source: PLoS One. 2017 May 30;12(5):e0177205. doi: 10.1371/journal.pone.0177205 (PMC5448746; doi:10.1371/journal.pone.0177205)
Supplement: S2 Data — There four type file in the zip file, SystemData is parameters of paratus, SSP_LCAA correspond to the special position of stem, leafvein correspond to data of leaf midrib curves, leafshape correspond to the data of leaf shape. 101: correspond to neighbor 8 hills of Sample S1 (NSICRc222), 1: correspond to neighbor 8 hills of Sample S2 (NSICRc124H). (ZIP) [file pone.0177205.s008.zip › leafveinC101.xls]

## Sheet: Sheet1
Directory	ImageFile	LeafNo(0:Stem)	NodeX	NodeY	CaliberatedImage	CaliberatedEquationX	CaliberatedEquationY	Xdata9	Xdata10	Xdata11	Xdata12	Xdata13	Xdata14	Xdata15	Xdata16	Xdata17	Xdata18	Xdata19	Xdata20	Xdata21	Xdata22	Xdata23	Xdata24	Xdata25	Xdata26	Xdata27	Xdata28	Xdata29	Xdata30	Xdata31	Xdata32	Xdata33	Xdata34	Xdata35	Xdata36	Xdata37	Xdata38	Xdata39	Xdata40	Xdata41	Xdata42	Xdata43	Xdata44	Xdata45	Xdata46	Xdata47	Xdata48	Xdata49	Xdata50
D:\Xumeng Li\论文\pic\11March\C101	Thu Mar 12 11-35-14.bmp	0	1.11679	19.1335	D:\Xumeng Li\论文\pic\11March\Test Paper\Fri Mar 13 13-26-36.bmp	-2.9951e-007 -6.9615e-007 -7.7631e-008 0.058177 0.00022111 0	-3.3648e-007 6.3266e-008 -6.6235e-007 0.0002317 0.062233 0			1.04477	1.35204	1.35203	1.29059	1.29058	1.16769	1.16769	1.10624	1.10623	1.04478	1.04478	1.04478	1.0448	1.04479	1.04479	0.983337	0.921886	0.921883	0.921879	0.921876	0.860425	0.86044	0.860437	0.860434	0.860432	0.860428	0.860425	0.860423	0.860419	0.860417	0.860414	1.6596	1.59811	1.5981	1.47513	1.41365	1.41365	1.35216	1.29068	1.2292
D:\Xumeng Li\论文\pic\11March\C101	Thu Mar 12 11-35-14.bmp	1	0.873573	7.41454	D:\Xumeng Li\论文\pic\11March\Test Paper\Fri Mar 13 13-26-36.bmp	-2.9951e-007 -6.9615e-007 -7.7631e-008 0.058177 0.00022111 0	-3.3648e-007 6.3266e-008 -6.6235e-007 0.0002317 0.062233 0	1.6347e-005 -0.0012542 0.14647 -0.26274	3.9911e-007 -3.6458e-005 0.19368 -0.22892	-0.117511	0.0253109	0.165821	0.304117	0.440297	0.574459	0.706701	0.837122	0.965818	1.09289	1.21843	1.34255	1.46533	1.58688	1.70729	1.82667	1.94511	2.0627	2.17956	2.29577	2.41143	2.52664	2.64151	2.75612	2.87057	2.98497	3.09941	3.214	3.32881	3.44397	3.55956	3.67568	3.79243	3.90991	4.02822	4.14745	4.2677	4.38907	4.51167	4.63557
D:\Xumeng Li\论文\pic\11March\C101	Thu Mar 12 11-35-14.bmp	2	-0.757209	13.3816	D:\Xumeng Li\论文\pic\11March\Test Paper\Fri Mar 13 13-26-36.bmp	-2.9951e-007 -6.9615e-007 -7.7631e-008 0.058177 0.00022111 0	-3.3648e-007 6.3266e-008 -6.6235e-007 0.0002317 0.062233 0	-1.3719e-005 -3.6142e-005 -0.10357 -0.0012333	-3.6447e-007 2.6383e-006 0.33777 -0.44229	-0.104851	-0.208623	-0.312632	-0.41696	-0.52169	-0.626904	-0.732683	-0.839112	-0.946271	-1.05424	-1.16311	-1.27296	-1.38386	-1.49591	-1.60918	-1.72376	-1.83973	-1.95717	-2.07616	-2.19679	-2.31914	-2.44329	-2.56932	-2.69732	-2.82737	-2.95954	-3.09393	-3.23061	-3.36967	-3.51119	-3.65526	-3.80194	-3.95133	-4.10351	-4.25856	-4.41657	-4.57761	-4.74176	-4.90912	-5.07976
D:\Xumeng Li\论文\pic\11March\C101	Thu Mar 12 11-35-14.bmp	3	0.817233	19.0823	D:\Xumeng Li\论文\pic\11March\Test Paper\Fri Mar 13 13-26-36.bmp	-2.9951e-007 -6.9615e-007 -7.7631e-008 0.058177 0.00022111 0	-3.3648e-007 6.3266e-008 -6.6235e-007 0.0002317 0.062233 0	1.3568e-005 -0.00034412 0.046263 -0.21461	2.4133e-007 -1.8522e-005 0.36781 -0.37413	-0.168678	-0.123352	-0.0785518	-0.0341953	0.00979871	0.0535115	0.0970245	0.140419	0.183777	0.227179	0.270707	0.314442	0.358466	0.40286	0.447706	0.493084	0.539077	0.585765	0.633231	0.681555	0.730819	0.781104	0.832492	0.885065	0.938903	0.994088	1.0507	1.10882	1.16854	1.22993	1.29307	1.35804	1.42494	1.49383	1.5648	1.63793	1.71331	1.791	1.87111	1.9537
D:\Xumeng Li\论文\pic\11March\C101	Thu Mar 12 11-35-14.bmp	4	0.233434	19.0657	D:\Xumeng Li\论文\pic\11March\Test Paper\Fri Mar 13 13-26-36.bmp	-2.9951e-007 -6.9615e-007 -7.7631e-008 0.058177 0.00022111 0	-3.3648e-007 6.3266e-008 -6.6235e-007 0.0002317 0.062233 0	-2.1756e-006 0.00040376 -0.014176 0.016058	-8.9716e-008 1.0795e-005 0.21543 -0.16308	0.00228346	-0.0106968	-0.0228956	-0.0343261	-0.0450013	-0.0549343	-0.064138	-0.0726256	-0.0804102	-0.0875046	-0.0939222	-0.0996757	-0.104778	-0.109243	-0.113083	-0.116312	-0.118942	-0.120986	-0.122457	-0.123369	-0.123735	-0.123567	-0.122879	-0.121684	-0.119994	-0.117823	-0.115184	-0.11209	-0.108554	-0.104589	-0.100208	-0.0954247	-0.0902511	-0.0847008	-0.0787867	-0.0725221	-0.0659198	-0.058993	-0.0517547	-0.044218
D:\Xumeng Li\论文\pic\11March\C101	Thu Mar 12 11-35-14.bmp	5	-0.381219	19.0483	D:\Xumeng Li\论文\pic\11March\Test Paper\Fri Mar 13 13-26-36.bmp	-2.9951e-007 -6.9615e-007 -7.7631e-008 0.058177 0.00022111 0	-3.3648e-007 6.3266e-008 -6.6235e-007 0.0002317 0.062233 0	5.7055e-006 -0.00071559 -0.0013467 -0.03635	1.094e-007 -1.9043e-005 0.27332 -0.27917	-0.0384069	-0.0418604	-0.0466766	-0.0528213	-0.0602603	-0.0689592	-0.0788839	-0.0900002	-0.102274	-0.11567	-0.130156	-0.145696	-0.162257	-0.179803	-0.198302	-0.217718	-0.238018	-0.259167	-0.281131	-0.303875	-0.327366	-0.35157	-0.376451	-0.401977	-0.428112	-0.454822	-0.482073	-0.509831	-0.538062	-0.566732	-0.595805	-0.625248	-0.655028	-0.685108	-0.715456	-0.746037	-0.776817	-0.807761	-0.838835	-0.870006
D:\Xumeng Li\论文\pic\11March\C101	Thu Mar 12 11-36-06.bmp	0	1.42082	30.3545	D:\Xumeng Li\论文\pic\11March\Test Paper\Fri Mar 13 13-26-36.bmp	-2.9951e-007 -6.9615e-007 -7.7631e-008 0.058177 0.00022111 0	-3.3648e-007 6.3266e-008 -6.6235e-007 0.0002317 0.062233 0			0.856365	1.34565	1.28449	1.22333	1.22333	1.2845	1.22334	1.22333	1.16217	1.16217	1.16218	1.16218	1.10102	1.10101	1.101	1.101	1.10102	1.10101	1.03985	1.10102	1.10102	1.10103	1.03987	1.10105	1.10104	1.16222	1.10105	1.10105	1.10106	1.95714	1.95717	1.83488	1.83491	1.71261	1.65149	1.59033	1.59036	1.46805	1.40688	1.52925
D:\Xumeng Li\论文\pic\11March\C101	Thu Mar 12 11-36-06.bmp	1	-1.02637	4.31399	D:\Xumeng Li\论文\pic\11March\Test Paper\Fri Mar 13 13-26-36.bmp	-2.9951e-007 -6.9615e-007 -7.7631e-008 0.058177 0.00022111 0	-3.3648e-007 6.3266e-008 -6.6235e-007 0.0002317 0.062233 0	-3.5579e-006 -0.00017417 -0.10977 0.056194	-3.5615e-007 -1.3599e-005 0.21227 -0.29786	-0.0537504	-0.164064	-0.274769	-0.385886	-0.497437	-0.609443	-0.721925	-0.834905	-0.948405	-1.06244	-1.17705	-1.29223	-1.40802	-1.52443	-1.6415	-1.75923	-1.87765	-1.99678	-2.11664	-2.23726	-2.35866	-2.48085	-2.60386	-2.7277	-2.85241	-2.978	-3.1045	-3.23191	-3.36028	-3.48961	-3.61993	-3.75126	-3.88362	-4.01704	-4.15153	-4.28711	-4.42381	-4.56165	-4.70065	-4.84083
D:\Xumeng Li\论文\pic\11March\C101	Thu Mar 12 11-36-06.bmp	2	1.00922	7.34986	D:\Xumeng Li\论文\pic\11March\Test Paper\Fri Mar 13 13-26-36.bmp	-2.9951e-007 -6.9615e-007 -7.7631e-008 0.058177 0.00022111 0	-3.3648e-007 6.3266e-008 -6.6235e-007 0.0002317 0.062233 0	-1.7192e-007 0.00017959 0.23756 -0.52341	2.6302e-006 -0.0021523 0.34112 -0.61035	-0.285676	-0.0475826	0.190868	0.429675	0.668837	0.908354	1.14822	1.38844	1.62902	1.86994	2.11121	2.35283	2.59479	2.8371	3.07976	3.32276	3.5661	3.80978	4.05381	4.29817	4.54288	4.78792	5.03329	5.279	5.52505	5.77143	6.01814	6.26519	6.51256	6.76026	7.0083	7.25665	7.50534	7.75435	8.00368	8.25334	8.50332	8.75362	9.00424	9.25518
D:\Xumeng Li\论文\pic\11March\C101	Thu Mar 12 11-36-06.bmp	3	-0.845363	14.1213	D:\Xumeng Li\论文\pic\11March\Test Paper\Fri Mar 13 13-26-36.bmp	-2.9951e-007 -6.9615e-007 -7.7631e-008 0.058177 0.00022111 0	-3.3648e-007 6.3266e-008 -6.6235e-007 0.0002317 0.062233 0	2.782e-005 -0.0026483 -0.093495 -0.24482	2.5176e-006 -0.00024757 0.40134 -0.57077	-0.340932	-0.442177	-0.548385	-0.659389	-0.775022	-0.895117	-1.01951	-1.14803	-1.28051	-1.41678	-1.55668	-1.70004	-1.8467	-1.99648	-2.14922	-2.30476	-2.46292	-2.62354	-2.78645	-2.95149	-3.11849	-3.28728	-3.45769	-3.62956	-3.80272	-3.977	-4.15224	-4.32827	-4.50493	-4.68204	-4.85943	-5.03696	-5.21443	-5.3917	-5.56858	-5.74492	-5.92055	-6.0953	-6.269	-6.44149
D:\Xumeng Li\论文\pic\11March\C101	Thu Mar 12 11-36-06.bmp	4	0.871845	22.0877	D:\Xumeng Li\论文\pic\11March\Test Paper\Fri Mar 13 13-26-36.bmp	-2.9951e-007 -6.9615e-007 -7.7631e-008 0.058177 0.00022111 0	-3.3648e-007 6.3266e-008 -6.6235e-007 0.0002317 0.062233 0	3.0793e-006 0.00089311 0.089355 0.17386	2.7129e-007 4.4417e-005 0.42178 -0.64547	0.264112	0.356167	0.450046	0.545767	0.643347	0.742807	0.844163	0.947435	1.05264	1.1598	1.26893	1.38005	1.49317	1.60833	1.72553	1.84479	1.96613	2.08957	2.21514	2.34284	2.47269	2.60472	2.73894	2.87538	3.01404	3.15495	3.29813	3.44359	3.59136	3.74145	3.89388	4.04866	4.20583	4.36539	4.52737	4.69177	4.85863	5.02796	5.19978	5.37411
D:\Xumeng Li\论文\pic\11March\C101	Thu Mar 12 11-36-06.bmp	5	-0.648806	30.3606	D:\Xumeng Li\论文\pic\11March\Test Paper\Fri Mar 13 13-26-36.bmp	-2.9951e-007 -6.9615e-007 -7.7631e-008 0.058177 0.00022111 0	-3.3648e-007 6.3266e-008 -6.6235e-007 0.0002317 0.062233 0	2.3166e-006 -0.00041574 -0.0045674 -0.014154	3.9929e-007 -8.2622e-005 0.40584 -0.36507	-0.0191346	-0.0249329	-0.031535	-0.0389268	-0.0470945	-0.0560242	-0.065702	-0.076114	-0.0872463	-0.099085	-0.111616	-0.124826	-0.1387	-0.153225	-0.168388	-0.184173	-0.200567	-0.217556	-0.235127	-0.253265	-0.271956	-0.291188	-0.310944	-0.331213	-0.351979	-0.37323	-0.39495	-0.417127	-0.439746	-0.462794	-0.486256	-0.510118	-0.534367	-0.558989	-0.58397	-0.609296	-0.634953	-0.660927	-0.687205	-0.713772
D:\Xumeng Li\论文\pic\11March\C101	Thu Mar 12 11-36-06.bmp	6	0.116073	30.4319	D:\Xumeng Li\论文\pic\11March\Test Paper\Fri Mar 13 13-26-36.bmp	-2.9951e-007 -6.9615e-007 -7.7631e-008 0.058177 0.00022111 0	-3.3648e-007 6.3266e-008 -6.6235e-007 0.0002317 0.062233 0	-2.7029e-006 0.00039635 -0.004169 0.034149	-2.5188e-007 2.1622e-005 0.36262 -0.36	0.0303733	0.0273744	0.0251357	0.0236412	0.0228744	0.0228193	0.0234596	0.024779	0.0267614	0.0293906	0.0326503	0.0365243	0.0409964	0.0460504	0.0516701	0.0578391	0.0645415	0.0717608	0.0794809	0.0876856	0.0963586	0.105484	0.115045	0.125026	0.13541	0.146181	0.157324	0.168822	0.180658	0.192816	0.205281	0.218035	0.231064	0.244349	0.257877	0.271629	0.28559	0.299744	0.314074	0.328564
D:\Xumeng Li\论文\pic\11March\C101	Thu Mar 12 11-37-49.bmp	0	1.20784	26.68	D:\Xumeng Li\论文\pic\11March\Test Paper\Fri Mar 13 13-26-36.bmp	-2.9951e-007 -6.9615e-007 -7.7631e-008 0.058177 0.00022111 0	-3.3648e-007 6.3266e-008 -6.6235e-007 0.0002317 0.062233 0			0.860117	1.04441	0.982982	1.04442	0.921567	0.921562	0.921557	0.860126	0.921569	0.860135	0.860132	0.860128	0.860124	0.86012	0.860134	1.72052	1.65905	1.59761	1.53614	1.47467	1.4132	1.4132	1.35173	1.29027	1.29026	1.29026	1.16737	1.16737	1.16736	1.1059	1.1059	1.10589	0.983011	0.983007	0.983002	0.982996	1.04444	1.04444	1.04443	0.982999
D:\Xumeng Li\论文\pic\11March\C101	Thu Mar 12 11-37-49.bmp	1	-0.841512	9.06834	D:\Xumeng Li\论文\pic\11March\Test Paper\Fri Mar 13 13-26-36.bmp	-2.9951e-007 -6.9615e-007 -7.7631e-008 0.058177 0.00022111 0	-3.3648e-007 6.3266e-008 -6.6235e-007 0.0002317 0.062233 0	-1.1374e-005 -2.4362e-005 -0.082788 -0.024575	-4.3006e-007 3.2708e-006 0.27159 -0.32842	-0.107399	-0.190339	-0.273464	-0.356843	-0.440544	-0.524634	-0.609183	-0.694258	-0.779928	-0.866261	-0.953325	-1.04119	-1.12992	-1.21959	-1.31026	-1.402	-1.49488	-1.58898	-1.68435	-1.78106	-1.87919	-1.9788	-2.07996	-2.18274	-2.28721	-2.39343	-2.50147	-2.61141	-2.7233	-2.83722	-2.95324	-3.07143	-3.19184	-3.31456	-3.43964	-3.56716	-3.69719	-3.82979	-3.96504	-4.10299
D:\Xumeng Li\论文\pic\11March\C101	Thu Mar 12 11-37-49.bmp	2	0.699469	15.9134	D:\Xumeng Li\论文\pic\11March\Test Paper\Fri Mar 13 13-26-36.bmp	-2.9951e-007 -6.9615e-007 -7.7631e-008 0.058177 0.00022111 0	-3.3648e-007 6.3266e-008 -6.6235e-007 0.0002317 0.062233 0	2.836e-005 -0.0017904 0.13522 -0.14986	6.7957e-007 -4.8193e-005 0.36156 -0.51015	-0.0163955	0.113655	0.240464	0.364204	0.485043	0.603153	0.718702	0.831862	0.942803	1.05169	1.15871	1.26401	1.36777	1.47017	1.57137	1.67154	1.77085	1.86947	1.96757	2.06533	2.16291	2.26048	2.35822	2.45629	2.55486	2.6541	2.75419	2.85529	2.95758	3.06122	3.16638	3.27324	3.38196	3.49272	3.60568	3.72101	3.8389	3.95949	4.08297	4.20951
D:\Xumeng Li\论文\pic\11March\C101	Thu Mar 12 11-37-49.bmp	3	-0.72342	22.7883	D:\Xumeng Li\论文\pic\11March\Test Paper\Fri Mar 13 13-26-36.bmp	-2.9951e-007 -6.9615e-007 -7.7631e-008 0.058177 0.00022111 0	-3.3648e-007 6.3266e-008 -6.6235e-007 0.0002317 0.062233 0	1.8926e-006 -0.00027548 -0.060336 -0.071949	4.5992e-008 -1.6045e-005 0.38157 -0.49313	-0.132559	-0.193708	-0.255385	-0.317579	-0.380279	-0.443472	-0.507149	-0.571297	-0.635905	-0.700962	-0.766457	-0.832377	-0.898712	-0.965451	-1.03258	-1.10009	-1.16797	-1.23621	-1.3048	-1.37372	-1.44296	-1.51252	-1.58237	-1.65252	-1.72295	-1.79364	-1.86459	-1.93578	-2.00721	-2.07885	-2.15071	-2.22277	-2.29501	-2.36743	-2.44002	-2.51276	-2.58564	-2.65865	-2.73178	-2.80502
D:\Xumeng Li\论文\pic\11March\C101	Thu Mar 12 11-37-49.bmp	4	-0.180788	26.6138	D:\Xumeng Li\论文\pic\11March\Test Paper\Fri Mar 13 13-26-36.bmp	-2.9951e-007 -6.9615e-007 -7.7631e-008 0.058177 0.00022111 0	-3.3648e-007 6.3266e-008 -6.6235e-007 0.0002317 0.062233 0	3.3127e-006 -0.00052313 0.0094874 -0.085195	1.4979e-007 -2.9124e-005 0.25161 -0.19931	-0.076227	-0.0682858	-0.0613511	-0.0554031	-0.0504217	-0.0463873	-0.0432799	-0.0410795	-0.0397664	-0.0393207	-0.0397225	-0.0409519	-0.042989	-0.045814	-0.049407	-0.0537481	-0.0588174	-0.0645951	-0.0710612	-0.078196	-0.0859794	-0.0943918	-0.103413	-0.113023	-0.123203	-0.133932	-0.14519	-0.156958	-0.169216	-0.181944	-0.195121	-0.208729	-0.222747	-0.237155	-0.251934	-0.267063	-0.282523	-0.298293	-0.314355	-0.330688
D:\Xumeng Li\论文\pic\11March\C101	Thu Mar 12 11-37-49.bmp	5	0.495092	26.6379	D:\Xumeng Li\论文\pic\11March\Test Paper\Fri Mar 13 13-26-36.bmp	-2.9951e-007 -6.9615e-007 -7.7631e-008 0.058177 0.00022111 0	-3.3648e-007 6.3266e-008 -6.6235e-007 0.0002317 0.062233 0	-6.6269e-006 0.0008385 0.0047087 -0.052268	-4.2953e-008 -8.6817e-006 0.29077 -0.24782	-0.0467269	-0.0395491	-0.0307739	-0.0204409	-0.00858996	0.00473915	0.0195067	0.0356729	0.053198	0.0720422	0.0921658	0.113529	0.136092	0.159815	0.184659	0.210583	0.237548	0.265514	0.294441	0.32429	0.35502	0.386593	0.418967	0.452104	0.485964	0.520507	0.555693	0.591483	0.627836	0.664713	0.702074	0.73988	0.77809	0.816665	0.855565	0.894751	0.934182	0.973819	1.01362	1.05355
D:\Xumeng Li\论文\pic\11March\C101	Thu Mar 12 11-38-41.bmp	0	1.29306	36.2333	D:\Xumeng Li\论文\pic\11March\Test Paper\Fri Mar 13 13-26-36.bmp	-2.9951e-007 -6.9615e-007 -7.7631e-008 0.058177 0.00022111 0	-3.3648e-007 6.3266e-008 -6.6235e-007 0.0002317 0.062233 0			0.491232	0.798256	0.675457	0.675452	0.675448	0.675444	0.614042	0.614039	0.614048	0.675455	1.4735	1.4735	1.41211	1.47354	1.35077	1.35079	1.35078	1.228	1.2894	1.22801	1.16661	1.22802	1.16662	1.10523	1.16663	1.10524	1.04384	1.04383	1.10524	1.04384	1.04383	1.10524	1.10523	1.04384	1.47375	1.90373	1.7809	1.78089	1.65805	1.59662
D:\Xumeng Li\论文\pic\11March\C101	Thu Mar 12 11-38-41.bmp	1	1.6003	4.39649	D:\Xumeng Li\论文\pic\11March\Test Paper\Fri Mar 13 13-26-36.bmp	-2.9951e-007 -6.9615e-007 -7.7631e-008 0.058177 0.00022111 0	-3.3648e-007 6.3266e-008 -6.6235e-007 0.0002317 0.062233 0	-1.8424e-008 2.7088e-005 0.26538 -1.0898	1.4509e-006 -0.0010278 0.14293 -0.36653	-0.824437	-0.558975	-0.29346	-0.0278905	0.237733	0.503409	0.76914	1.03492	1.30076	1.56665	1.83259	2.09859	2.36464	2.63074	2.89689	3.1631	3.42936	3.69567	3.96204	4.22845	4.49492	4.76144	5.02801	5.29463	5.56131	5.82803	6.09481	6.36164	6.62852	6.89545	7.16243	7.42946	7.69655	7.96368	8.23086	8.4981	8.76538	9.03272	9.3001	9.56753
D:\Xumeng Li\论文\pic\11March\C101	Thu Mar 12 11-38-41.bmp	2	-1.00897	7.47771	D:\Xumeng Li\论文\pic\11March\Test Paper\Fri Mar 13 13-26-36.bmp	-2.9951e-007 -6.9615e-007 -7.7631e-008 0.058177 0.00022111 0	-3.3648e-007 6.3266e-008 -6.6235e-007 0.0002317 0.062233 0	-1.0314e-007 7.7458e-005 -0.34263 0.57233	3.8505e-006 -0.0023231 0.37597 -0.5757	0.229785	-0.11261	-0.454852	-0.79694	-1.13888	-1.48066	-1.82229	-2.16378	-2.50511	-2.84629	-3.18733	-3.52821	-3.86895	-4.20954	-4.54999	-4.89029	-5.23044	-5.57045	-5.91032	-6.25005	-6.58963	-6.92907	-7.26836	-7.60752	-7.94654	-8.28542	-8.62415	-8.96276	-9.30122	-9.63954	-9.97773	-10.3158	-10.6537	-10.9915	-11.3291	-11.6667	-12.004	-12.3413	-12.6784	-13.0154
D:\Xumeng Li\论文\pic\11March\C101	Thu Mar 12 11-38-41.bmp	3	0.739671	15.0458	D:\Xumeng Li\论文\pic\11March\Test Paper\Fri Mar 13 13-26-36.bmp	-2.9951e-007 -6.9615e-007 -7.7631e-008 0.058177 0.00022111 0	-3.3648e-007 6.3266e-008 -6.6235e-007 0.0002317 0.062233 0	2.5045e-005 -0.0017388 0.16598 -0.34333	1.0477e-006 -8.4043e-005 0.25952 -0.3375	-0.179058	-0.0181144	0.139652	0.294391	0.446253	0.59539	0.74195	0.886084	1.02794	1.16768	1.30544	1.44137	1.57563	1.70836	1.83973	1.96986	2.09893	2.22707	2.35444	2.48119	2.60746	2.73341	2.85919	2.98495	3.11084	3.237	3.3636	3.49078	3.61868	3.74747	3.87728	4.00828	4.14061	4.27442	4.40986	4.54708	4.68623	4.82747	4.97094	5.11679
D:\Xumeng Li\论文\pic\11March\C101	Thu Mar 12 11-38-41.bmp	4	-0.926313	23.8447	D:\Xumeng Li\论文\pic\11March\Test Paper\Fri Mar 13 13-26-36.bmp	-2.9951e-007 -6.9615e-007 -7.7631e-008 0.058177 0.00022111 0	-3.3648e-007 6.3266e-008 -6.6235e-007 0.0002317 0.062233 0	5.4283e-006 -0.0018613 -0.035926 -0.30238	2.8555e-007 -9.6601e-005 0.50192 -0.53629	-0.340159	-0.381631	-0.426761	-0.475515	-0.527862	-0.583769	-0.643203	-0.706132	-0.772522	-0.842342	-0.915559	-0.99214	-1.07205	-1.15527	-1.24174	-1.33146	-1.42437	-1.52045	-1.61967	-1.722	-1.82739	-1.93582	-2.04726	-2.16168	-2.27903	-2.39929	-2.52243	-2.64841	-2.7772	-2.90877	-3.04309	-3.18011	-3.31982	-3.46218	-3.60715	-3.7547	-3.90481	-4.05743	-4.21254	-4.37009
D:\Xumeng Li\论文\pic\11March\C101	Thu Mar 12 11-38-41.bmp	5	0.450739	32.997	D:\Xumeng Li\论文\pic\11March\Test Paper\Fri Mar 13 13-26-36.bmp	-2.9951e-007 -6.9615e-007 -7.7631e-008 0.058177 0.00022111 0	-3.3648e-007 6.3266e-008 -6.6235e-007 0.0002317 0.062233 0	-1.012e-005 0.0018392 0.007168 0.33621	-4.773e-007 6.2645e-005 0.38175 -0.60786	0.345209	0.357823	0.373995	0.393663	0.416766	0.443244	0.473036	0.506082	0.54232	0.58169	0.624131	0.669583	0.717984	0.769275	0.823393	0.88028	0.939873	1.00211	1.06694	1.13429	1.2041	1.27632	1.35088	1.42772	1.50678	1.588	1.67132	1.75669	1.84402	1.93328	2.0244	2.11731	2.21195	2.30827	2.4062	2.50569	2.60667	2.70908	2.81286	2.91796
D:\Xumeng Li\论文\pic\11March\C101	Thu Mar 12 11-38-41.bmp	6	-0.0148284	36.1804	D:\Xumeng Li\论文\pic\11March\Test Paper\Fri Mar 13 13-26-36.bmp	-2.9951e-007 -6.9615e-007 -7.7631e-008 0.058177 0.00022111 0	-3.3648e-007 6.3266e-008 -6.6235e-007 0.0002317 0.062233 0	-2.8996e-006 0.00024551 0.00012561 -0.034429	-3.8904e-008 -1.1978e-005 0.31385 -0.37783	-0.0340608	-0.0332189	-0.0319208	-0.0301839	-0.0280256	-0.0254632	-0.0225142	-0.019196	-0.0155259	-0.0115214	-0.00719983	-0.00257861	0.00232486	0.00749319	0.012909	0.0185548	0.0244133	0.0304671	0.0366987	0.0430908	0.049626	0.0562869	0.063056	0.069916	0.0768495	0.0838391	0.0908673	0.0979169	0.10497	0.11201	0.119019	0.12598	0.132875	0.139687	0.146399	0.152992	0.15945	0.165756	0.171891	0.17784
D:\Xumeng Li\论文\pic\11March\C101	Thu Mar 12 11-40-00.bmp	0	1.16146	22.9596	D:\Xumeng Li\论文\pic\11March\Test Paper\Fri Mar 13 13-26-36.bmp	-2.9951e-007 -6.9615e-007 -7.7631e-008 0.058177 0.00022111 0	-3.3648e-007 6.3266e-008 -6.6235e-007 0.0002317 0.062233 0			0.552744	1.10554	1.04413	0.921309	0.982736	0.921321	0.921317	0.921313	0.859898	0.859894	1.28993	1.59721	1.5972	1.53575	1.53574	1.47429	1.41287	1.41287	1.35142	1.29	1.28999	1.22855	1.22854	1.1671	1.10568	1.10567	1.10567	1.10566	1.10566	1.04424	1.04424	0.982797	0.921358	0.921355	0.921351	0.921347	0.982777	0.921359	0.921355	0.921352
D:\Xumeng Li\论文\pic\11March\C101	Thu Mar 12 11-40-00.bmp	1	-0.819872	7.58726	D:\Xumeng Li\论文\pic\11March\Test Paper\Fri Mar 13 13-26-36.bmp	-2.9951e-007 -6.9615e-007 -7.7631e-008 0.058177 0.00022111 0	-3.3648e-007 6.3266e-008 -6.6235e-007 0.0002317 0.062233 0	1.13e-005 -0.0020202 -0.11495 -0.073531	3.8122e-007 -6.7642e-005 0.22153 -0.30382	-0.190488	-0.311418	-0.436252	-0.564924	-0.697364	-0.833506	-0.973282	-1.11662	-1.26346	-1.41373	-1.56736	-1.72429	-1.88444	-2.04776	-2.21416	-2.38359	-2.55597	-2.73124	-2.90933	-3.09017	-3.2737	-3.45984	-3.64853	-3.83971	-4.03329	-4.22922	-4.42743	-4.62785	-4.83041	-5.03505	-5.24169	-5.45027	-5.66072	-5.87298	-6.08696	-6.30262	-6.51988	-6.73866	-6.95892	-7.18056
D:\Xumeng Li\论文\pic\11March\C101	Thu Mar 12 11-40-00.bmp	2	0.741493	14.0055	D:\Xumeng Li\论文\pic\11March\Test Paper\Fri Mar 13 13-26-36.bmp	-2.9951e-007 -6.9615e-007 -7.7631e-008 0.058177 0.00022111 0	-3.3648e-007 6.3266e-008 -6.6235e-007 0.0002317 0.062233 0	2.5505e-005 -0.0014327 0.13543 -0.27885	8.4603e-007 -5.359e-005 0.29369 -0.37927	-0.144823	-0.0135133	0.115237	0.241581	0.365672	0.487663	0.607707	0.725956	0.842564	0.957685	1.07147	1.18407	1.29565	1.40635	1.51632	1.62573	1.73471	1.84344	1.95205	2.06071	2.16956	2.27876	2.38846	2.49882	2.60998	2.7221	2.83534	2.94984	3.06576	3.18326	3.30248	3.42358	3.54671	3.67202	3.79967	3.92982	4.0626	4.19819	4.33672	4.47836
D:\Xumeng Li\论文\pic\11March\C101	Thu Mar 12 11-40-00.bmp	3	-0.571582	20.7424	D:\Xumeng Li\论文\pic\11March\Test Paper\Fri Mar 13 13-26-36.bmp	-2.9951e-007 -6.9615e-007 -7.7631e-008 0.058177 0.00022111 0	-3.3648e-007 6.3266e-008 -6.6235e-007 0.0002317 0.062233 0	-7.5602e-006 0.00078772 -0.067515 -0.061665	-3.3743e-007 2.6245e-005 0.39606 -0.58345	-0.1284	-0.193605	-0.257324	-0.319605	-0.380491	-0.440029	-0.498264	-0.55524	-0.611004	-0.665601	-0.719076	-0.771475	-0.822842	-0.873224	-0.922666	-0.971212	-1.01891	-1.0658	-1.11193	-1.15735	-1.20211	-1.24624	-1.28979	-1.33281	-1.37534	-1.41743	-1.45912	-1.50047	-1.54151	-1.58229	-1.62285	-1.66325	-1.70352	-1.74371	-1.78387	-1.82404	-1.86427	-1.9046	-1.94508	-1.98576
D:\Xumeng Li\论文\pic\11March\C101	Thu Mar 12 11-40-00.bmp	4	-0.102866	22.8775	D:\Xumeng Li\论文\pic\11March\Test Paper\Fri Mar 13 13-26-36.bmp	-2.9951e-007 -6.9615e-007 -7.7631e-008 0.058177 0.00022111 0	-3.3648e-007 6.3266e-008 -6.6235e-007 0.0002317 0.062233 0	8.1462e-007 -0.00021484 0.0097236 -0.11096	1.4187e-008 -9.6832e-006 0.20181 -0.27653	-0.101451	-0.092366	-0.0837012	-0.0754513	-0.0676116	-0.0601771	-0.053143	-0.0465043	-0.0402561	-0.0343937	-0.028912	-0.0238063	-0.0190716	-0.014703	-0.0106956	-0.0070446	-0.00374507	-0.00079211	0.00181915	0.00409361	0.00603616	0.00765168	0.00894505	0.00992117	0.0105849	0.0109412	0.0109949	0.0107509	0.0102141	0.0093893	0.00828151	0.00689556	0.00523636	0.00330877	0.0011177	-0.00133198	-0.00403536	-0.00698757	-0.0101837	-0.0136189
D:\Xumeng Li\论文\pic\11March\C101	Thu Mar 12 11-40-00.bmp	5	0.603527	22.907	D:\Xumeng Li\论文\pic\11March\Test Paper\Fri Mar 13 13-26-36.bmp	-2.9951e-007 -6.9615e-007 -7.7631e-008 0.058177 0.00022111 0	-3.3648e-007 6.3266e-008 -6.6235e-007 0.0002317 0.062233 0	-2.9952e-006 0.00048778 0.013779 -0.11223	-4.582e-008 1.1798e-006 0.23554 -0.18963	-0.0979686	-0.082747	-0.0665858	-0.0495028	-0.0315162	-0.0126439	0.00709612	0.0276859	0.0491076	0.071343	0.0943743	0.118184	0.142753	0.168064	0.194099	0.22084	0.248269	0.276368	0.305119	0.334504	0.364506	0.395106	0.426285	0.458027	0.490314	0.523126	0.556447	0.590259	0.624542	0.65928	0.694455	0.730048	0.766041	0.802417	0.839158	0.876245	0.913661	0.951387	0.989406	1.0277
D:\Xumeng Li\论文\pic\11March\C101	Thu Mar 12 11-40-57.bmp	0	1.27885	31.3135	D:\Xumeng Li\论文\pic\11March\Test Paper\Fri Mar 13 13-26-36.bmp	-2.9951e-007 -6.9615e-007 -7.7631e-008 0.058177 0.00022111 0	-3.3648e-007 6.3266e-008 -6.6235e-007 0.0002317 0.062233 0			0.306324	1.10263	1.10262	1.10262	1.10261	1.04136	1.04137	1.04137	1.04136	0.980112	1.04137	0.980122	0.980117	1.04138	1.04137	1.04137	1.04138	1.04138	1.10264	1.04139	1.10265	1.83751	1.77627	1.77629	1.65382	1.59257	1.5926	1.47012	1.47014	1.40889	1.34764	1.34766	1.22517	1.28646	1.28645	1.2252	1.22522	1.22521	1.22521	1.22523
D:\Xumeng Li\论文\pic\11March\C101	Thu Mar 12 11-40-57.bmp	1	1.02921	9.53521	D:\Xumeng Li\论文\pic\11March\Test Paper\Fri Mar 13 13-26-36.bmp	-2.9951e-007 -6.9615e-007 -7.7631e-008 0.058177 0.00022111 0	-3.3648e-007 6.3266e-008 -6.6235e-007 0.0002317 0.062233 0	-1.9944e-005 0.0020001 0.22105 -0.30029	-1.4561e-006 0.0001183 0.29811 -0.32307	-0.0772607	0.149654	0.38033	0.614647	0.852485	1.09373	1.33825	1.58593	1.83666	2.09031	2.34677	2.60591	2.86761	3.13176	3.39823	3.66691	3.93767	4.2104	4.48498	4.76128	5.03919	5.31859	5.59935	5.88137	6.16451	6.44866	6.7337	7.0195	7.30596	7.59295	7.88035	8.16803	8.45589	8.7438	9.03165	9.3193	9.60665	9.89357	10.1799	10.4656
D:\Xumeng Li\论文\pic\11March\C101	Thu Mar 12 11-40-57.bmp	2	-0.874071	17.0812	D:\Xumeng Li\论文\pic\11March\Test Paper\Fri Mar 13 13-26-36.bmp	-2.9951e-007 -6.9615e-007 -7.7631e-008 0.058177 0.00022111 0	-3.3648e-007 6.3266e-008 -6.6235e-007 0.0002317 0.062233 0	1.3205e-005 -0.0015421 -0.083213 -0.17245	1.0515e-006 -0.0001381 0.46291 -0.571	-0.257191	-0.344937	-0.43561	-0.529129	-0.625415	-0.72439	-0.825974	-0.930087	-1.03665	-1.14559	-1.25681	-1.37025	-1.48582	-1.60345	-1.72305	-1.84455	-1.96787	-2.09292	-2.21963	-2.34792	-2.47771	-2.60892	-2.74147	-2.87528	-3.01028	-3.14637	-3.2835	-3.42157	-3.5605	-3.70022	-3.84065	-3.98171	-4.12331	-4.26539	-4.40785	-4.55063	-4.69364	-4.8368	-4.98004	-5.12326
D:\Xumeng Li\论文\pic\11March\C101	Thu Mar 12 11-40-57.bmp	3	0.802795	25.1094	D:\Xumeng Li\论文\pic\11March\Test Paper\Fri Mar 13 13-26-36.bmp	-2.9951e-007 -6.9615e-007 -7.7631e-008 0.058177 0.00022111 0	-3.3648e-007 6.3266e-008 -6.6235e-007 0.0002317 0.062233 0	-2.7228e-006 0.0006808 0.079926 0.1384	-2.4154e-007 2.6708e-005 0.42687 -0.47895	0.219001	0.30095	0.384228	0.468819	0.554705	0.641872	0.730302	0.81998	0.910888	1.00301	1.09633	1.19084	1.2865	1.38332	1.48127	1.58034	1.68051	1.78176	1.88408	1.98745	2.09185	2.19727	2.3037	2.41111	2.51949	2.62883	2.7391	2.85029	2.96238	3.07537	3.18922	3.30393	3.41948	3.53585	3.65303	3.771	3.88974	4.00924	4.12947	4.25044
D:\Xumeng Li\论文\pic\11March\C101	Thu Mar 12 11-40-57.bmp	4	-0.452388	31.2822	D:\Xumeng Li\论文\pic\11March\Test Paper\Fri Mar 13 13-26-36.bmp	-2.9951e-007 -6.9615e-007 -7.7631e-008 0.058177 0.00022111 0	-3.3648e-007 6.3266e-008 -6.6235e-007 0.0002317 0.062233 0	-3.7753e-006 0.00032756 -0.026493 -0.085371	-1.871e-007 -8.7216e-007 0.34829 -0.30715	-0.11154	-0.137077	-0.162004	-0.186344	-0.210119	-0.233352	-0.256066	-0.278284	-0.300027	-0.321319	-0.342183	-0.362641	-0.382715	-0.402429	-0.421805	-0.440865	-0.459633	-0.478131	-0.496381	-0.514407	-0.53223	-0.549874	-0.567361	-0.584714	-0.601956	-0.619109	-0.636195	-0.653238	-0.670261	-0.687285	-0.704333	-0.721428	-0.738594	-0.755851	-0.773224	-0.790734	-0.808404	-0.826258	-0.844317	-0.862605
D:\Xumeng Li\论文\pic\11March\C101	Thu Mar 12 11-40-57.bmp	5	0.221653	31.3343	D:\Xumeng Li\论文\pic\11March\Test Paper\Fri Mar 13 13-26-36.bmp	-2.9951e-007 -6.9615e-007 -7.7631e-008 0.058177 0.00022111 0	-3.3648e-007 6.3266e-008 -6.6235e-007 0.0002317 0.062233 0	-6.5307e-006 0.0011245 -0.010157 -0.17533	-6.1098e-007 9.2307e-005 0.2726 -0.39444	-0.184372	-0.191201	-0.19586	-0.198387	-0.198822	-0.197204	-0.193572	-0.187966	-0.180424	-0.170986	-0.159691	-0.146578	-0.131686	-0.115054	-0.0967227	-0.0767298	-0.055115	-0.0319173	-0.00717599	0.0190697	0.0467807	0.0759178	0.106442	0.138313	0.171493	0.205943	0.241622	0.278493	0.316515	0.35565	0.395859	0.437101	0.479339	0.522532	0.566642	0.61163	0.657456	0.704081	0.751466	0.799572
D:\Xumeng Li\论文\pic\11March\C101	Thu Mar 12 11-42-17.bmp	0	1.16391	27.5551	D:\Xumeng Li\论文\pic\11March\Test Paper\Fri Mar 13 13-26-36.bmp	-2.9951e-007 -6.9615e-007 -7.7631e-008 0.058177 0.00022111 0	-3.3648e-007 6.3266e-008 -6.6235e-007 0.0002317 0.062233 0			0.122772	0.675192	0.736577	0.736574	0.675196	0.675193	0.982041	1.28885	1.22749	1.16612	1.10475	1.10475	1.10476	1.04339	1.04341	1.04341	0.982036	0.982031	0.920679	0.920674	0.92067	0.859297	0.859293	0.797936	0.797933	0.797929	1.22767	1.59606	1.53469	1.47328	1.47327	1.41189	1.35048	1.35048	1.28907	1.1663	1.16629	1.16629	0.98212	0.982115
D:\Xumeng Li\论文\pic\11March\C101	Thu Mar 12 11-42-17.bmp	1	-0.858855	7.19286	D:\Xumeng Li\论文\pic\11March\Test Paper\Fri Mar 13 13-26-36.bmp	-2.9951e-007 -6.9615e-007 -7.7631e-008 0.058177 0.00022111 0	-3.3648e-007 6.3266e-008 -6.6235e-007 0.0002317 0.062233 0	-1.4649e-005 0.00086707 -0.1432 0.1543	-7.1391e-007 3.5671e-005 0.17803 -0.21724	0.0119477	-0.128755	-0.267899	-0.405573	-0.541865	-0.676861	-0.810651	-0.943322	-1.07496	-1.20566	-1.3355	-1.46458	-1.59297	-1.72077	-1.84807	-1.97496	-2.10151	-2.22783	-2.35399	-2.48009	-2.60622	-2.73245	-2.85889	-2.98561	-3.11271	-3.24027	-3.36838	-3.49713	-3.62661	-3.75691	-3.8881	-4.02029	-4.15355	-4.28798	-4.42367	-4.5607	-4.69915	-4.83913	-4.98071	-5.12399
D:\Xumeng Li\论文\pic\11March\C101	Thu Mar 12 11-42-17.bmp	2	0.948558	14.1912	D:\Xumeng Li\论文\pic\11March\Test Paper\Fri Mar 13 13-26-36.bmp	-2.9951e-007 -6.9615e-007 -7.7631e-008 0.058177 0.00022111 0	-3.3648e-007 6.3266e-008 -6.6235e-007 0.0002317 0.062233 0	2.8797e-005 -0.0019223 0.1428 -0.53781	1.4014e-006 -0.00010735 0.30158 -0.32509	-0.3969	-0.259661	-0.125921	0.00449255	0.131753	0.256033	0.377504	0.496341	0.612715	0.7268	0.838768	0.948792	1.05705	1.1637	1.26893	1.3729	1.4758	1.57779	1.67904	1.77974	1.88004	1.98013	2.08017	2.18035	2.28082	2.38177	2.48337	2.58579	2.6892	2.79378	2.8997	3.00713	3.11624	3.22721	3.34021	3.45542	3.573	3.69313	3.81597	3.94172
D:\Xumeng Li\论文\pic\11March\C101	Thu Mar 12 11-42-17.bmp	3	-0.693287	20.4121	D:\Xumeng Li\论文\pic\11March\Test Paper\Fri Mar 13 13-26-36.bmp	-2.9951e-007 -6.9615e-007 -7.7631e-008 0.058177 0.00022111 0	-3.3648e-007 6.3266e-008 -6.6235e-007 0.0002317 0.062233 0	3.8534e-006 -0.00092455 -0.043332 -0.22246	1.2601e-007 -4.4996e-005 0.39353 -0.48341	-0.266714	-0.312793	-0.360674	-0.410336	-0.461754	-0.514905	-0.569767	-0.626316	-0.684529	-0.744383	-0.805855	-0.868922	-0.933561	-0.999748	-1.06746	-1.13667	-1.20737	-1.27952	-1.3531	-1.42809	-1.50447	-1.58222	-1.6613	-1.7417	-1.8234	-1.90636	-1.99058	-2.07602	-2.16266	-2.25048	-2.33945	-2.42956	-2.52078	-2.61308	-2.70644	-2.80085	-2.89627	-2.99269	-3.09007	-3.18841
D:\Xumeng Li\论文\pic\11March\C101	Thu Mar 12 11-42-17.bmp	4	0.45899	26.4219	D:\Xumeng Li\论文\pic\11March\Test Paper\Fri Mar 13 13-26-36.bmp	-2.9951e-007 -6.9615e-007 -7.7631e-008 0.058177 0.00022111 0	-3.3648e-007 6.3266e-008 -6.6235e-007 0.0002317 0.062233 0	-3.7355e-006 0.00051683 0.02628 0.067933	-2.6972e-007 2.8917e-005 0.26555 -0.81177	0.0947262	0.122531	0.151324	0.181084	0.211788	0.243414	0.275939	0.30934	0.343596	0.378684	0.414581	0.451265	0.488715	0.526906	0.565817	0.605426	0.64571	0.686646	0.728213	0.770388	0.813148	0.85647	0.900334	0.944716	0.989593	1.03494	1.08075	1.12698	1.17361	1.22063	1.26801	1.31573	1.36377	1.4121	1.4607	1.50955	1.55863	1.60791	1.65738	1.707
D:\Xumeng Li\论文\pic\11March\C101	Thu Mar 12 11-42-17.bmp	5	-0.105942	27.5046	D:\Xumeng Li\论文\pic\11March\Test Paper\Fri Mar 13 13-26-36.bmp	-2.9951e-007 -6.9615e-007 -7.7631e-008 0.058177 0.00022111 0	-3.3648e-007 6.3266e-008 -6.6235e-007 0.0002317 0.062233 0	2.5681e-006 -0.00032942 0.0060579 -0.0094439	1.9776e-007 -3.1735e-005 0.21928 -0.33421	-0.00371284	0.00137482	0.00583446	0.00968148	0.0129313	0.0155993	0.017701	0.0192516	0.0202667	0.0207616	0.0207518	0.0202526	0.0192795	0.0178479	0.0159731	0.0136706	0.0109559	0.00784422	0.00435108	0.000491861	-0.00371802	-0.00826317	-0.0131282	-0.0182976	-0.0237561	-0.0294881	-0.0354784	-0.0417115	-0.0481721	-0.0548445	-0.0617136	-0.0687639	-0.0759799	-0.0833462	-0.0908475	-0.0984684	-0.106193	-0.114007	-0.121894	-0.129839
D:\Xumeng Li\论文\pic\11March\C101	Thu Mar 12 11-43-32.bmp	0	1.27774	37.2304	D:\Xumeng Li\论文\pic\11March\Test Paper\Fri Mar 13 13-26-36.bmp	-2.9951e-007 -6.9615e-007 -7.7631e-008 0.058177 0.00022111 0	-3.3648e-007 6.3266e-008 -6.6235e-007 0.0002317 0.062233 0			0.490991	0.920593	0.797842	0.797837	0.675102	0.675113	0.675123	0.613751	1.41181	1.35044	1.35043	1.28905	1.22765	1.22764	1.22763	1.16625	1.16624	1.10487	1.10486	1.10485	1.10485	1.04347	1.04346	0.982087	0.98208	0.982074	0.982067	0.920692	0.982075	0.982069	0.982062	0.982077	0.982071	0.982064	1.04345	1.90246	1.8411	1.71842	1.5957	1.47297
D:\Xumeng Li\论文\pic\11March\C101	Thu Mar 12 11-43-32.bmp	1	-1.44869	5.17388	D:\Xumeng Li\论文\pic\11March\Test Paper\Fri Mar 13 13-26-36.bmp	-2.9951e-007 -6.9615e-007 -7.7631e-008 0.058177 0.00022111 0	-3.3648e-007 6.3266e-008 -6.6235e-007 0.0002317 0.062233 0	-2.1738e-007 4.0869e-005 -0.27363 0.83161	5.215e-006 -0.0011885 0.14584 -0.26957	0.558019	0.284511	0.0110832	-0.262267	-0.535541	-0.808739	-1.08186	-1.35492	-1.6279	-1.90081	-2.17365	-2.44642	-2.71913	-2.99178	-3.26436	-3.53687	-3.80933	-4.08173	-4.35407	-4.62635	-4.89858	-5.17075	-5.44287	-5.71494	-5.98696	-6.25892	-6.53084	-6.80272	-7.07455	-7.34633	-7.61807	-7.88977	-8.16143	-8.43306	-8.70464	-8.97619	-9.2477	-9.51918	-9.79063	-10.062
D:\Xumeng Li\论文\pic\11March\C101	Thu Mar 12 11-43-32.bmp	2	0.849589	9.21689	D:\Xumeng Li\论文\pic\11March\Test Paper\Fri Mar 13 13-26-36.bmp	-2.9951e-007 -6.9615e-007 -7.7631e-008 0.058177 0.00022111 0	-3.3648e-007 6.3266e-008 -6.6235e-007 0.0002317 0.062233 0	2.2819e-007 5.8344e-005 0.25229 -0.41114	-1.5938e-006 -0.0016934 0.3596 -0.74914	-0.158797	0.0936688	0.346254	0.598959	0.851787	1.10474	1.35781	1.61102	1.86435	2.11781	2.3714	2.62512	2.87897	3.13296	3.38709	3.64135	3.89575	4.15029	4.40497	4.6598	4.91476	5.16988	5.42514	5.68055	5.93611	6.19182	6.44768	6.70369	6.95986	7.21619	7.47268	7.72932	7.98612	8.24309	8.50022	8.75751	9.01497	9.2726	9.5304	9.78836
D:\Xumeng Li\论文\pic\11March\C101	Thu Mar 12 11-43-32.bmp	3	-0.916491	16.9448	D:\Xumeng Li\论文\pic\11March\Test Paper\Fri Mar 13 13-26-36.bmp	-2.9951e-007 -6.9615e-007 -7.7631e-008 0.058177 0.00022111 0	-3.3648e-007 6.3266e-008 -6.6235e-007 0.0002317 0.062233 0	-8.8293e-006 0.00086558 -0.081991 0.17107	-3.2128e-007 1.9475e-005 0.29294 -0.30755	0.0899319	0.0104761	-0.0673544	-0.143613	-0.218352	-0.291625	-0.363484	-0.433983	-0.503175	-0.571112	-0.637848	-0.703436	-0.767928	-0.831378	-0.893838	-0.955361	-1.016	-1.07581	-1.13484	-1.19315	-1.25079	-1.3078	-1.36425	-1.42019	-1.47567	-1.53074	-1.58546	-1.63988	-1.69405	-1.74802	-1.80186	-1.8556	-1.90931	-1.96303	-2.01683	-2.07074	-2.12484	-2.17916	-2.23377	-2.28871
D:\Xumeng Li\论文\pic\11March\C101	Thu Mar 12 11-43-32.bmp	4	0.812183	24.5427	D:\Xumeng Li\论文\pic\11March\Test Paper\Fri Mar 13 13-26-36.bmp	-2.9951e-007 -6.9615e-007 -7.7631e-008 0.058177 0.00022111 0	-3.3648e-007 6.3266e-008 -6.6235e-007 0.0002317 0.062233 0	2.3078e-005 -0.001241 0.1285 -0.21758	9.4013e-007 -6.0882e-005 0.36685 -0.44852	-0.0902996	0.0346352	0.157365	0.278028	0.396762	0.513707	0.629001	0.742782	0.855188	0.966359	1.07643	1.18555	1.29384	1.40145	1.50852	1.61518	1.72158	1.82785	1.93413	2.04056	2.14727	2.25441	2.36212	2.47052	2.57977	2.69	2.80135	2.91395	3.02795	3.14348	3.26069	3.3797	3.50066	3.62371	3.74899	3.87663	4.00678	4.13956	4.27512	4.41361
D:\Xumeng Li\论文\pic\11March\C101	Thu Mar 12 11-43-32.bmp	5	-0.463959	35.481	D:\Xumeng Li\论文\pic\11March\Test Paper\Fri Mar 13 13-26-36.bmp	-2.9951e-007 -6.9615e-007 -7.7631e-008 0.058177 0.00022111 0	-3.3648e-007 6.3266e-008 -6.6235e-007 0.0002317 0.062233 0	3.1083e-006 -0.00034671 -0.023371 -0.17224	1.988e-007 -3.2484e-005 0.31208 -1.2878	-0.195956	-0.220345	-0.245391	-0.271074	-0.297375	-0.324277	-0.351761	-0.379807	-0.408398	-0.437514	-0.467137	-0.497248	-0.527829	-0.558861	-0.590325	-0.622203	-0.654476	-0.687125	-0.720132	-0.753478	-0.787145	-0.821113	-0.855365	-0.889881	-0.924642	-0.959631	-0.994829	-1.03022	-1.06577	-1.10149	-1.13733	-1.17329	-1.20935	-1.24548	-1.28168	-1.31791	-1.35417	-1.39043	-1.42668	-1.46289
D:\Xumeng Li\论文\pic\11March\C101	Thu Mar 12 11-43-32.bmp	6	0.168561	37.195	D:\Xumeng Li\论文\pic\11March\Test Paper\Fri Mar 13 13-26-36.bmp	-2.9951e-007 -6.9615e-007 -7.7631e-008 0.058177 0.00022111 0	-3.3648e-007 6.3266e-008 -6.6235e-007 0.0002317 0.062233 0	-1.8678e-006 0.00017599 0.010102 -0.15317	-3.333e-008 -7.2548e-006 0.2527 -0.31926	-0.142897	-0.13228	-0.121333	-0.110068	-0.0984956	-0.0866273	-0.0744743	-0.0620477	-0.0493589	-0.0364188	-0.0232389	-0.00983027	0.00379587	0.0176283	0.0316558	0.0458672	0.0602513	0.0747969	0.0894927	0.104328	0.11929	0.13437	0.149554	0.164833	0.180196	0.195629	0.211124	0.226668	0.24225	0.257859	0.273484	0.289113	0.304736	0.320341	0.335917	0.351452	0.366937	0.382358	0.397706	0.412968
D:\Xumeng Li\论文\pic\11March\C101	Thu Mar 12 11-44-37.bmp	0	1.2013	24.3615	D:\Xumeng Li\论文\pic\11March\Test Paper\Fri Mar 13 13-26-36.bmp	-2.9951e-007 -6.9615e-007 -7.7631e-008 0.058177 0.00022111 0	-3.3648e-007 6.3266e-008 -6.6235e-007 0.0002317 0.062233 0			0.430087	1.29006	1.22864	1.16721	1.16721	1.10578	1.10578	1.10577	1.04435	1.04434	1.04434	1.59706	2.08828	1.96547	1.96546	1.90406	1.84265	1.78124	1.71983	1.71982	1.65841	1.59699	1.53558	1.41276	1.47419	1.41278	1.35136	1.28994	1.22853	1.22852	1.1671	1.10568	1.16712	1.1057	1.04428	1.04427	0.98285	0.921428	0.921424	0.921419
D:\Xumeng Li\论文\pic\11March\C101	Thu Mar 12 11-44-37.bmp	1	0.653574	9.13112	D:\Xumeng Li\论文\pic\11March\Test Paper\Fri Mar 13 13-26-36.bmp	-2.9951e-007 -6.9615e-007 -7.7631e-008 0.058177 0.00022111 0	-3.3648e-007 6.3266e-008 -6.6235e-007 0.0002317 0.062233 0	-3.1327e-006 0.00053919 0.041689 0.24268	-2.5045e-007 3.8071e-005 0.10845 -0.21545	0.284903	0.328188	0.372514	0.417862	0.464213	0.511548	0.559849	0.609097	0.659273	0.710358	0.762333	0.81518	0.86888	0.923414	0.978764	1.03491	1.09183	1.14951	1.20794	1.26708	1.32693	1.38746	1.44865	1.51049	1.57296	1.63603	1.6997	1.76394	1.82873	1.89405	1.95989	2.02622	2.09303	2.16029	2.228	2.29613	2.36466	2.43357	2.50285	2.57247
D:\Xumeng Li\论文\pic\11March\C101	Thu Mar 12 11-44-37.bmp	2	-0.847954	13.8152	D:\Xumeng Li\论文\pic\11March\Test Paper\Fri Mar 13 13-26-36.bmp	-2.9951e-007 -6.9615e-007 -7.7631e-008 0.058177 0.00022111 0	-3.3648e-007 6.3266e-008 -6.6235e-007 0.0002317 0.062233 0	1.7028e-005 -0.0018975 -0.070057 -0.13349	6.8643e-007 -8.1546e-005 0.32457 -0.41721	-0.205432	-0.281063	-0.360284	-0.442994	-0.52909	-0.618471	-0.711034	-0.806676	-0.905296	-1.00679	-1.11106	-1.218	-1.32751	-1.43949	-1.55383	-1.67043	-1.7892	-1.91002	-2.0328	-2.15743	-2.28381	-2.41185	-2.54143	-2.67245	-2.80482	-2.93843	-3.07318	-3.20897	-3.34569	-3.48324	-3.62152	-3.76043	-3.89987	-4.03973	-4.17991	-4.32031	-4.46083	-4.60136	-4.7418	-4.88206
D:\Xumeng Li\论文\pic\11March\C101	Thu Mar 12 11-44-37.bmp	3	0.981808	21.7062	D:\Xumeng Li\论文\pic\11March\Test Paper\Fri Mar 13 13-26-36.bmp	-2.9951e-007 -6.9615e-007 -7.7631e-008 0.058177 0.00022111 0	-3.3648e-007 6.3266e-008 -6.6235e-007 0.0002317 0.062233 0	6.6166e-007 0.0014221 0.05187 -0.0049752	-1.6121e-007 4.1842e-005 0.44163 -0.43691	0.0483175	0.104458	0.163451	0.2253	0.290009	0.357582	0.428023	0.501336	0.577524	0.656593	0.738545	0.823385	0.911117	1.00174	1.09527	1.1917	1.29104	1.39329	1.49846	1.60654	1.71755	1.83149	1.94836	2.06816	2.1909	2.31659	2.44522	2.57681	2.71135	2.84885	2.98931	3.13274	3.27914	3.42851	3.58087	3.73621	3.89453	4.05585	4.22016	4.38747
D:\Xumeng Li\论文\pic\11March\C101	Thu Mar 12 11-44-37.bmp	4	-0.606853	24.2899	D:\Xumeng Li\论文\pic\11March\Test Paper\Fri Mar 13 13-26-36.bmp	-2.9951e-007 -6.9615e-007 -7.7631e-008 0.058177 0.00022111 0	-3.3648e-007 6.3266e-008 -6.6235e-007 0.0002317 0.062233 0	5.8476e-006 -0.0008361 -0.0067311 0.0083407	7.1667e-007 -0.00011635 0.34729 -0.29879	0.000779359	-0.00841908	-0.0192196	-0.031587	-0.0454863	-0.0608823	-0.0777401	-0.0960244	-0.1157	-0.136733	-0.159086	-0.182726	-0.207617	-0.233724	-0.261013	-0.289447	-0.318992	-0.349612	-0.381274	-0.413941	-0.447578	-0.482151	-0.517624	-0.553963	-0.591131	-0.629095	-0.667818	-0.707267	-0.747405	-0.788198	-0.829611	-0.871608	-0.914155	-0.957216	-1.00076	-1.04474	-1.08913	-1.1339	-1.17901	-1.22442
D:\Xumeng Li\论文\pic\11March\C101	Thu Mar 12 11-44-37.bmp	5	0.191868	24.3223	D:\Xumeng Li\论文\pic\11March\Test Paper\Fri Mar 13 13-26-36.bmp	-2.9951e-007 -6.9615e-007 -7.7631e-008 0.058177 0.00022111 0	-3.3648e-007 6.3266e-008 -6.6235e-007 0.0002317 0.062233 0	-8.5291e-007 0.0001726 0.00029871 -0.00054269	-1.1662e-007 1.4675e-005 0.20649 -0.25862	-7.22286e-05	0.000738313	0.00188382	0.00335917	0.00515925	0.00727894	0.00971313	0.0124567	0.0155045	0.0188515	0.0224925	0.0264224	0.030636	0.0351284	0.0398943	0.0449287	0.0502263	0.0557822	0.0615912	0.0676481	0.0739478	0.0804854	0.0872555	0.0942531	0.101473	0.10891	0.11656	0.124416	0.132475	0.14073	0.149176	0.15781	0.166625	0.175616	0.184778	0.194107	0.203596	0.213241	0.223037	0.232979
D:\Xumeng Li\论文\pic\11March\C101	Thu Mar 12 11-45-42.bmp	0	1.31877	34.3743	D:\Xumeng Li\论文\pic\11March\Test Paper\Fri Mar 13 13-26-36.bmp	-2.9951e-007 -6.9615e-007 -7.7631e-008 0.058177 0.00022111 0	-3.3648e-007 6.3266e-008 -6.6235e-007 0.0002317 0.062233 0			0.244557	1.5893	1.34484	1.34486	1.28374	1.28376	1.3449	1.28377	1.28379	1.22267	1.22268	1.2227	1.16157	1.16159	1.16158	1.03935	1.10049	1.03936	1.03938	1.10052	1.03939	0.97825	1.10055	1.16169	1.03943	1.10058	1.16172	1.10059	1.1006	1.1006	1.16175	1.10061	1.16176	1.95695	1.89576	1.77344	1.77343	1.65112	1.58994	1.52879
D:\Xumeng Li\论文\pic\11March\C101	Thu Mar 12 11-45-42.bmp	1	-1.15744	7.04593	D:\Xumeng Li\论文\pic\11March\Test Paper\Fri Mar 13 13-26-36.bmp	-2.9951e-007 -6.9615e-007 -7.7631e-008 0.058177 0.00022111 0	-3.3648e-007 6.3266e-008 -6.6235e-007 0.0002317 0.062233 0	-4.0842e-005 0.0089804 -0.802 4.3261	1.7764e-005 -0.0054272 0.2895 -0.88328	3.533	2.75766	1.99978	1.25913	0.535462	-0.171473	-0.861916	-1.53611	-2.19431	-2.83676	-3.46369	-4.07536	-4.672	-5.25387	-5.82122	-6.37427	-6.91329	-7.43851	-7.95018	-8.44855	-8.93386	-9.40635	-9.86628	-10.3139	-10.7494	-11.1731	-11.5852	-11.9859	-12.3756	-12.7544	-13.1226	-13.4804	-13.8281	-14.1659	-14.4941	-14.8129	-15.1226	-15.4234	-15.7155	-15.9993
D:\Xumeng Li\论文\pic\11March\C101	Thu Mar 12 11-45-42.bmp	2	0.878952	14.4656	D:\Xumeng Li\论文\pic\11March\Test Paper\Fri Mar 13 13-26-36.bmp	-2.9951e-007 -6.9615e-007 -7.7631e-008 0.058177 0.00022111 0	-3.3648e-007 6.3266e-008 -6.6235e-007 0.0002317 0.062233 0	6.2442e-006 9.4457e-005 0.14504 -0.14194	5.288e-007 -5.5238e-006 0.32844 -0.37142	0.00319715	0.14856	0.294188	0.440116	0.586383	0.733027	0.880084	1.02759	1.17559	1.32411	1.4732	1.62289	1.77321	1.92422	2.07593	2.2284	2.38165	2.53573	2.69068	2.84652	3.0033	3.16106	3.31983	3.47966	3.64057	3.8026	3.9658	4.1302	4.29584	4.46275	4.63098	4.80055	4.97152	5.14391	5.31776	5.49311	5.67	5.84847	6.02854	6.21027
D:\Xumeng Li\论文\pic\11March\C101	Thu Mar 12 11-45-42.bmp	3	-0.924215	23.2605	D:\Xumeng Li\论文\pic\11March\Test Paper\Fri Mar 13 13-26-36.bmp	-2.9951e-007 -6.9615e-007 -7.7631e-008 0.058177 0.00022111 0	-3.3648e-007 6.3266e-008 -6.6235e-007 0.0002317 0.062233 0	1.4799e-005 -0.0021951 -0.08527 -0.10814	1.2894e-006 -0.00020414 0.5039 -0.62322	-0.195596	-0.287348	-0.383312	-0.4834	-0.587524	-0.695593	-0.80752	-0.923215	-1.04259	-1.16556	-1.29202	-1.42191	-1.55511	-1.69155	-1.83114	-1.97379	-2.1194	-2.2679	-2.41919	-2.57318	-2.72979	-2.88892	-3.05049	-3.2144	-3.38058	-3.54892	-3.71935	-3.89177	-4.06609	-4.24223	-4.42009	-4.59959	-4.78065	-4.96316	-5.14704	-5.3322	-5.51856	-5.70602	-5.8945	-6.0839
D:\Xumeng Li\论文\pic\11March\C101	Thu Mar 12 11-45-42.bmp	4	0.732274	34.4528	D:\Xumeng Li\论文\pic\11March\Test Paper\Fri Mar 13 13-26-36.bmp	-2.9951e-007 -6.9615e-007 -7.7631e-008 0.058177 0.00022111 0	-3.3648e-007 6.3266e-008 -6.6235e-007 0.0002317 0.062233 0	-2.5943e-006 0.00086623 0.0028927 -0.11825	-2.6595e-007 6.1613e-005 0.38823 -0.51568	-0.114492	-0.109019	-0.101844	-0.0929838	-0.0824533	-0.0702681	-0.0564439	-0.0409961	-0.0239405	-0.00529243	0.0149324	0.0367185	0.0600503	0.0849121	0.111289	0.139164	0.168523	0.199349	0.231628	0.265344	0.300481	0.337023	0.374955	0.414262	0.454928	0.496937	0.540274	0.584922	0.630868	0.678095	0.726587	0.776329	0.827305	0.8795	0.932898	0.987484	1.04324	1.10016	1.15821	1.21739
D:\Xumeng Li\论文\pic\11March\C101	Thu Mar 12 11-45-42.bmp	5	-0.0933153	34.3737	D:\Xumeng Li\论文\pic\11March\Test Paper\Fri Mar 13 13-26-36.bmp	-2.9951e-007 -6.9615e-007 -7.7631e-008 0.058177 0.00022111 0	-3.3648e-007 6.3266e-008 -6.6235e-007 0.0002317 0.062233 0	6.9109e-006 -0.00092211 0.019805 -0.2427	5.7031e-007 -8.7407e-005 0.3409 -0.35759	-0.223815	-0.206728	-0.191402	-0.177797	-0.165869	-0.155579	-0.146884	-0.139743	-0.134114	-0.129956	-0.127228	-0.125889	-0.125895	-0.127207	-0.129783	-0.13358	-0.138559	-0.144677	-0.151892	-0.160164	-0.169451	-0.179712	-0.190904	-0.202987	-0.215919	-0.229658	-0.244164	-0.259394	-0.275307	-0.291862	-0.309018	-0.326732	-0.344963	-0.36367	-0.382812	-0.402346	-0.422232	-0.442428	-0.462893	-0.483584
D:\Xumeng Li\论文\pic\11March\C101	Thu Mar 12 11-46-52.bmp	0	0.886614	8.39802	D:\Xumeng Li\论文\pic\11March\Test Paper\Fri Mar 13 13-26-36.bmp	-2.9951e-007 -6.9615e-007 -7.7631e-008 0.058177 0.00022111 0	-3.3648e-007 6.3266e-008 -6.6235e-007 0.0002317 0.062233 0			1.10454	1.28862	1.28862	1.22727	1.22726	1.22726	1.16591	1.16591	1.10455	1.10455	1.10455	1.10455	1.0432	1.04319	1.04319	0.981838	0.981837	0.981835	0.981834	0.981831	0.920476	0.920475	0.920473	0.920472	0.92047	0.920469	0.920467	0.920467	0.920465	0.920464	0.920462	0.79775	0.797749	0.797747	0.797747	0.797745	0.797744	0.797743	0.797742	0.79774
D:\Xumeng Li\论文\pic\11March\C101	Thu Mar 12 11-46-52.bmp	1	0.483948	8.37938	D:\Xumeng Li\论文\pic\11March\Test Paper\Fri Mar 13 13-26-36.bmp	-2.9951e-007 -6.9615e-007 -7.7631e-008 0.058177 0.00022111 0	-3.3648e-007 6.3266e-008 -6.6235e-007 0.0002317 0.062233 0	1.3433e-005 -0.0008076 0.080272 -0.38274	8.2677e-007 -6.9531e-005 0.29916 -0.26636	-0.303264	-0.225321	-0.148832	-0.0737164	0.000106299	0.0727167	0.144196	0.214623	0.284081	0.352648	0.420407	0.487436	0.553818	0.619632	0.68496	0.749881	0.814476	0.878827	0.943013	1.00712	1.07121	1.13539	1.19972	1.2643	1.32919	1.39448	1.46025	1.52659	1.59356	1.66126	1.72976	1.79914	1.86948	1.94088	2.01339	2.08711	2.16212	2.2385	2.31632	2.39567
D:\Xumeng Li\论文\pic\11March\C101	Thu Mar 12 11-46-52.bmp	2	-0.313736	8.32975	D:\Xumeng Li\论文\pic\11March\Test Paper\Fri Mar 13 13-26-36.bmp	-2.9951e-007 -6.9615e-007 -7.7631e-008 0.058177 0.00022111 0	-3.3648e-007 6.3266e-008 -6.6235e-007 0.0002317 0.062233 0	2.8338e-006 -0.00042878 -0.0037033 -0.011157	1.5088e-007 -2.6229e-005 0.20193 -0.158	-0.0152859	-0.0202557	-0.0260491	-0.0326491	-0.0400386	-0.0482007	-0.0571183	-0.0667745	-0.0771522	-0.0882345	-0.100004	-0.112445	-0.125539	-0.139269	-0.153619	-0.168572	-0.18411	-0.200216	-0.216874	-0.234067	-0.251777	-0.269988	-0.288682	-0.307842	-0.327452	-0.347495	-0.367953	-0.38881	-0.410048	-0.431651	-0.453601	-0.475882	-0.498476	-0.521366	-0.544536	-0.567969	-0.591647	-0.615553	-0.639671	-0.663984
D:\Xumeng Li\论文\pic\11March\C101	Thu Mar 12 11-47-35.bmp	0	1.38045	31.2752	D:\Xumeng Li\论文\pic\11March\Test Paper\Fri Mar 13 13-26-36.bmp	-2.9951e-007 -6.9615e-007 -7.7631e-008 0.058177 0.00022111 0	-3.3648e-007 6.3266e-008 -6.6235e-007 0.0002317 0.062233 0			0.307278	1.04469	0.921803	0.921798	0.860349	0.860345	0.798895	0.798891	1.59755	1.47468	1.47468	1.41324	1.41323	1.35179	1.35179	1.29035	1.29037	1.22893	1.10605	1.10605	1.04461	1.0446	0.983158	1.04461	1.0446	0.983162	0.983157	0.921715	0.921709	0.921704	0.921699	0.921694	0.983146	0.921703	0.921699	0.921693	1.0446	1.0446	0.983155	1.72073
D:\Xumeng Li\论文\pic\11March\C101	Thu Mar 12 11-47-35.bmp	1	1.32199	5.24384	D:\Xumeng Li\论文\pic\11March\Test Paper\Fri Mar 13 13-26-36.bmp	-2.9951e-007 -6.9615e-007 -7.7631e-008 0.058177 0.00022111 0	-3.3648e-007 6.3266e-008 -6.6235e-007 0.0002317 0.062233 0	1.0171e-007 -1.9396e-005 0.26781 -0.77442	-2.3749e-006 6.3446e-005 0.13874 -0.35835	-0.506635	-0.238885	0.0288286	0.296505	0.564145	0.831749	1.09932	1.36685	1.63435	1.90182	2.16925	2.43666	2.70403	2.97137	3.23868	3.50596	3.77321	4.04043	4.30763	4.5748	4.84194	5.10905	5.37614	5.64321	5.91025	6.17727	6.44426	6.71123	6.97818	7.24511	7.51202	7.77891	8.04578	8.31263	8.57947	8.84628	9.11308	9.37986	9.64663	9.91338
D:\Xumeng Li\论文\pic\11March\C101	Thu Mar 12 11-47-35.bmp	2	-1.16888	6.99642	D:\Xumeng Li\论文\pic\11March\Test Paper\Fri Mar 13 13-26-36.bmp	-2.9951e-007 -6.9615e-007 -7.7631e-008 0.058177 0.00022111 0	-3.3648e-007 6.3266e-008 -6.6235e-007 0.0002317 0.062233 0	1.8498e-007 2.0713e-005 -0.35584 0.67871	-3.3067e-006 -0.0015945 0.26609 -0.3481	0.322891	-0.0328888	-0.388625	-0.744316	-1.09996	-1.45556	-1.81111	-2.16661	-2.52206	-2.87746	-3.23281	-3.5881	-3.94334	-4.29852	-4.65365	-5.00871	-5.36372	-5.71867	-6.07356	-6.42838	-6.78314	-7.13784	-7.49247	-7.84703	-8.20152	-8.55595	-8.9103	-9.26459	-9.6188	-9.97294	-10.327	-10.681	-11.0349	-11.3887	-11.7425	-12.0962	-12.4497	-12.8033	-13.1567	-13.51
D:\Xumeng Li\论文\pic\11March\C101	Thu Mar 12 11-47-35.bmp	3	0.889116	13.1726	D:\Xumeng Li\论文\pic\11March\Test Paper\Fri Mar 13 13-26-36.bmp	-2.9951e-007 -6.9615e-007 -7.7631e-008 0.058177 0.00022111 0	-3.3648e-007 6.3266e-008 -6.6235e-007 0.0002317 0.062233 0	-2.1092e-005 0.002368 0.12802 0.11031	-6.5055e-007 4.4773e-005 0.39889 -0.44445	0.240672	0.375646	0.515104	0.658918	0.806961	0.959108	1.11523	1.27521	1.4389	1.6062	1.77696	1.95107	2.1284	2.30881	2.49219	2.67841	2.86734	3.05886	3.25283	3.44913	3.64764	3.84823	4.05077	4.25513	4.46119	4.66883	4.87791	5.08831	5.2999	5.51256	5.72616	5.94057	6.15566	6.37132	6.58741	6.80381	7.02038	7.23701	7.45357	7.66992
D:\Xumeng Li\论文\pic\11March\C101	Thu Mar 12 11-47-35.bmp	4	-0.888854	19.3135	D:\Xumeng Li\论文\pic\11March\Test Paper\Fri Mar 13 13-26-36.bmp	-2.9951e-007 -6.9615e-007 -7.7631e-008 0.058177 0.00022111 0	-3.3648e-007 6.3266e-008 -6.6235e-007 0.0002317 0.062233 0	1.0607e-005 -0.0020945 -0.12 -0.095547	4.0615e-007 -7.8519e-005 0.48259 -0.52704	-0.21763	-0.343839	-0.47411	-0.608378	-0.746582	-0.888655	-1.03454	-1.18416	-1.33747	-1.49439	-1.65486	-1.81882	-1.98621	-2.15696	-2.331	-2.50829	-2.68874	-2.8723	-3.0589	-3.24848	-3.44098	-3.63633	-3.83447	-4.03533	-4.23886	-4.44498	-4.65364	-4.86477	-5.07831	-5.29419	-5.51235	-5.73272	-5.95525	-6.17986	-6.40651	-6.63511	-6.86561	-7.09794	-7.33205	-7.56786
D:\Xumeng Li\论文\pic\11March\C101	Thu Mar 12 11-47-35.bmp	5	0.500067	29.1013	D:\Xumeng Li\论文\pic\11March\Test Paper\Fri Mar 13 13-26-36.bmp	-2.9951e-007 -6.9615e-007 -7.7631e-008 0.058177 0.00022111 0	-3.3648e-007 6.3266e-008 -6.6235e-007 0.0002317 0.062233 0	-4.7685e-006 0.00038849 0.030352 0.21985	4.0348e-009 -2.9019e-005 0.41821 -0.5264	0.250584	0.282068	0.314272	0.347167	0.380725	0.414916	0.449713	0.485087	0.521008	0.557449	0.594381	0.631775	0.669603	0.707836	0.746445	0.785402	0.824679	0.864245	0.904074	0.944137	0.984404	1.02485	1.06544	1.10615	1.14695	1.18781	1.2287	1.2696	1.31048	1.3513	1.39204	1.43267	1.47316	1.51349	1.55362	1.59352	1.63318	1.67255	1.71161	1.75033
D:\Xumeng Li\论文\pic\11March\C101	Thu Mar 12 11-47-35.bmp	6	-0.392875	31.2071	D:\Xumeng Li\论文\pic\11March\Test Paper\Fri Mar 13 13-26-36.bmp	-2.9951e-007 -6.9615e-007 -7.7631e-008 0.058177 0.00022111 0	-3.3648e-007 6.3266e-008 -6.6235e-007 0.0002317 0.062233 0	4.3389e-006 -0.00063176 -0.0026592 -0.10116	4.7339e-009 -9.6739e-006 0.3359 -0.3919	-0.104442	-0.108966	-0.114702	-0.121623	-0.129703	-0.138917	-0.149238	-0.16064	-0.173098	-0.186584	-0.201074	-0.216542	-0.23296	-0.250303	-0.268546	-0.287661	-0.307623	-0.328407	-0.349985	-0.372332	-0.395422	-0.419229	-0.443727	-0.468889	-0.494691	-0.521104	-0.548105	-0.575666	-0.603762	-0.632366	-0.661453	-0.690996	-0.72097	-0.751348	-0.782105	-0.813214	-0.844649	-0.876385	-0.908395	-0.940653
D:\Xumeng Li\论文\pic\11March\C101	Thu Mar 12 11-47-35.bmp	7	0.313915	31.2294	D:\Xumeng Li\论文\pic\11March\Test Paper\Fri Mar 13 13-26-36.bmp	-2.9951e-007 -6.9615e-007 -7.7631e-008 0.058177 0.00022111 0	-3.3648e-007 6.3266e-008 -6.6235e-007 0.0002317 0.062233 0	-2.3248e-006 0.00043169 -0.0094933 -0.033525	4.5438e-008 -1.0448e-005 0.23275 -0.30131	-0.0425886	-0.050803	-0.058182	-0.0647394	-0.0704893	-0.0754455	-0.0796221	-0.0830329	-0.0856919	-0.0876131	-0.0888103	-0.0892977	-0.089089	-0.0881983	-0.0866395	-0.0844266	-0.0815734	-0.078094	-0.0740023	-0.0693122	-0.0640378	-0.0581928	-0.0517914	-0.0448474	-0.0373748	-0.0293875	-0.0208995	-0.0119248	-0.0024772	0.00742925	0.0177806	0.028563	0.0397623	0.0513648	0.0633563	0.0757231	0.088451	0.101526	0.114935	0.128663
D:\Xumeng Li\论文\pic\11March\C101	Thu Mar 12 11-49-10.bmp	0	1.13957	26.223	D:\Xumeng Li\论文\pic\11March\Test Paper\Fri Mar 13 13-26-36.bmp	-2.9951e-007 -6.9615e-007 -7.7631e-008 0.058177 0.00022111 0	-3.3648e-007 6.3266e-008 -6.6235e-007 0.0002317 0.062233 0			0.860214	1.29036	1.22892	1.10604	1.10604	1.0446	1.10605	1.04461	0.983171	0.921728	0.921724	0.798841	0.798838	0.798833	0.737389	0.737386	0.737382	0.737379	0.675935	0.675932	0.675928	1.41348	1.352	1.352	1.29052	1.29052	1.22905	1.16757	1.16757	1.1061	1.1061	1.04465	0.983188	0.921744	0.92174	0.921735	0.921732	0.921727	0.921722	0.921718
D:\Xumeng Li\论文\pic\11March\C101	Thu Mar 12 11-49-10.bmp	1	-0.903899	7.65228	D:\Xumeng Li\论文\pic\11March\Test Paper\Fri Mar 13 13-26-36.bmp	-2.9951e-007 -6.9615e-007 -7.7631e-008 0.058177 0.00022111 0	-3.3648e-007 6.3266e-008 -6.6235e-007 0.0002317 0.062233 0	6.1886e-007 -1.7931e-005 -0.25174 0.47405	-1.2098e-005 -0.00072126 0.31415 -0.59239	0.222292	-0.0294999	-0.28132	-0.533165	-0.785031	-1.03691	-1.28881	-1.54072	-1.79263	-2.04455	-2.29646	-2.54837	-2.80027	-3.05216	-3.30403	-3.55588	-3.80771	-4.05951	-4.31128	-4.56302	-4.81472	-5.06637	-5.31798	-5.56954	-5.82105	-6.0725	-6.32389	-6.57521	-6.82647	-7.07765	-7.32876	-7.57979	-7.83074	-8.0816	-8.33237	-8.58304	-8.83362	-9.0841	-9.33447	-9.58473
D:\Xumeng Li\论文\pic\11March\C101	Thu Mar 12 11-49-10.bmp	2	0.693947	14.6944	D:\Xumeng Li\论文\pic\11March\Test Paper\Fri Mar 13 13-26-36.bmp	-2.9951e-007 -6.9615e-007 -7.7631e-008 0.058177 0.00022111 0	-3.3648e-007 6.3266e-008 -6.6235e-007 0.0002317 0.062233 0	-2.4488e-005 0.0026578 0.053999 0.24575	-6.8521e-007 4.9773e-005 0.39545 -0.48248	0.302387	0.364189	0.431012	0.502709	0.579135	0.660141	0.745582	0.83531	0.929177	1.02704	1.12875	1.23415	1.34311	1.45548	1.5711	1.68983	1.81153	1.93605	2.06324	2.19295	2.32504	2.45936	2.59576	2.7341	2.87423	3.016	3.15927	3.30388	3.4497	3.59657	3.74435	3.89289	4.04204	4.19166	4.3416	4.49172	4.64186	4.79188	4.94163	5.09097
D:\Xumeng Li\论文\pic\11March\C101	Thu Mar 12 11-49-10.bmp	3	-0.592744	20.9361	D:\Xumeng Li\论文\pic\11March\Test Paper\Fri Mar 13 13-26-36.bmp	-2.9951e-007 -6.9615e-007 -7.7631e-008 0.058177 0.00022111 0	-3.3648e-007 6.3266e-008 -6.6235e-007 0.0002317 0.062233 0	3.6715e-006 -0.00065894 -0.06092 -0.043234	1.3375e-007 -3.1303e-005 0.38548 -0.60574	-0.104809	-0.16768	-0.231825	-0.297222	-0.363849	-0.431683	-0.500703	-0.570886	-0.642212	-0.714657	-0.788199	-0.862817	-0.938489	-1.01519	-1.0929	-1.1716	-1.25127	-1.33188	-1.41341	-1.49584	-1.57914	-1.66331	-1.7483	-1.83411	-1.9207	-2.00807	-2.09617	-2.18501	-2.27454	-2.36475	-2.45562	-2.54712	-2.63924	-2.73194	-2.82522	-2.91904	-3.01339	-3.10824	-3.20357	-3.29936
D:\Xumeng Li\论文\pic\11March\C101	Thu Mar 12 11-49-10.bmp	4	0.528252	26.1678	D:\Xumeng Li\论文\pic\11March\Test Paper\Fri Mar 13 13-26-36.bmp	-2.9951e-007 -6.9615e-007 -7.7631e-008 0.058177 0.00022111 0	-3.3648e-007 6.3266e-008 -6.6235e-007 0.0002317 0.062233 0	-2.6754e-006 0.00037938 0.0038215 -0.038978	-1.7769e-007 1.8595e-005 0.26044 -0.19856	-0.0347801	-0.0298393	-0.0241717	-0.0177936	-0.0107209	-0.0029697	0.00544394	0.014504	0.0241944	0.034499	0.0454019	0.056887	0.0689382	0.0815396	0.0946749	0.108328	0.122483	0.137125	0.152236	0.1678	0.183803	0.200227	0.217056	0.234276	0.251868	0.269819	0.28811	0.306727	0.325654	0.344873	0.36437	0.384128	0.404131	0.424363	0.444808	0.46545	0.486272	0.50726	0.528396	0.549665
D:\Xumeng Li\论文\pic\11March\C101	Thu Mar 12 11-49-10.bmp	5	-0.209184	26.1438	D:\Xumeng Li\论文\pic\11March\Test Paper\Fri Mar 13 13-26-36.bmp	-2.9951e-007 -6.9615e-007 -7.7631e-008 0.058177 0.00022111 0	-3.3648e-007 6.3266e-008 -6.6235e-007 0.0002317 0.062233 0	-2.4246e-008 -4.647e-006 -0.0024173 -0.032252	4.2482e-008 -1.0374e-005 0.19666 -0.20184	-0.0346742	-0.0371056	-0.0395465	-0.0419972	-0.0444578	-0.0469283	-0.0494091	-0.0519002	-0.0544017	-0.0569138	-0.0594367	-0.0619705	-0.0645153	-0.0670713	-0.0696386	-0.0722174	-0.0748078	-0.07741	-0.0800241	-0.0826503	-0.0852886	-0.0879394	-0.0906026	-0.0932784	-0.095967	-0.0986686	-0.101383	-0.104111	-0.106852	-0.109607	-0.112375	-0.115158	-0.117954	-0.120764	-0.123589	-0.126427	-0.129281	-0.132149	-0.135032	-0.13793
D:\Xumeng Li\论文\pic\11March\C101	Thu Mar 12 11-49-57.bmp	0	1.22593	32.1435	D:\Xumeng Li\论文\pic\11March\Test Paper\Fri Mar 13 13-26-36.bmp	-2.9951e-007 -6.9615e-007 -7.7631e-008 0.058177 0.00022111 0	-3.3648e-007 6.3266e-008 -6.6235e-007 0.0002317 0.062233 0			0	0.799199	0.676228	0.676223	0.614752	0.553279	0.614758	1.35263	1.29113	1.29112	1.22962	1.22961	1.22961	1.16811	1.1681	1.1066	1.1066	1.0451	1.0451	1.04509	1.04508	0.983592	0.983586	0.983581	0.922111	0.983591	0.983585	0.98358	0.983574	0.983567	0.983562	0.983556	1.41375	1.78243	1.8439	1.78244	1.65954	1.59809	1.47518	1.47517
D:\Xumeng Li\论文\pic\11March\C101	Thu Mar 12 11-49-57.bmp	1	0.818883	7.87182	D:\Xumeng Li\论文\pic\11March\Test Paper\Fri Mar 13 13-26-36.bmp	-2.9951e-007 -6.9615e-007 -7.7631e-008 0.058177 0.00022111 0	-3.3648e-007 6.3266e-008 -6.6235e-007 0.0002317 0.062233 0	-1.1118e-005 0.00057291 0.18256 -0.34216	-1.18e-007 -2.1031e-005 0.28189 -0.32043	-0.159043	0.0251575	0.21037	0.396529	0.583566	0.771416	0.960011	1.14929	1.33917	1.5296	1.72051	1.91184	2.1035	2.29545	2.48761	2.67991	2.8723	3.06469	3.25703	3.44925	3.64128	3.83305	4.0245	4.21557	4.40618	4.59626	4.78576	4.97461	5.16273	5.35006	5.53654	5.72209	5.90666	6.09017	6.27256	6.45376	6.63371	6.81233	6.98956	7.16534
D:\Xumeng Li\论文\pic\11March\C101	Thu Mar 12 11-49-57.bmp	2	-0.911717	14.7745	D:\Xumeng Li\论文\pic\11March\Test Paper\Fri Mar 13 13-26-36.bmp	-2.9951e-007 -6.9615e-007 -7.7631e-008 0.058177 0.00022111 0	-3.3648e-007 6.3266e-008 -6.6235e-007 0.0002317 0.062233 0	-4.1285e-005 0.0035781 -0.21729 0.81751	-6.6802e-007 5.098e-005 0.31289 -0.34751	0.603762	0.396919	0.196737	0.00296791	-0.184636	-0.366321	-0.542337	-0.71293	-0.878349	-1.03884	-1.19465	-1.34603	-1.49323	-1.63649	-1.77607	-1.9122	-2.04514	-2.17513	-2.30243	-2.42728	-2.54992	-2.67061	-2.7896	-2.90712	-3.02343	-3.13878	-3.25342	-3.36759	-3.48153	-3.5955	-3.70975	-3.82452	-3.94006	-4.05662	-4.17445	-4.29379	-4.41489	-4.538	-4.66336	-4.79123
D:\Xumeng Li\论文\pic\11March\C101	Thu Mar 12 11-49-57.bmp	3	0.727414	21.9622	D:\Xumeng Li\论文\pic\11March\Test Paper\Fri Mar 13 13-26-36.bmp	-2.9951e-007 -6.9615e-007 -7.7631e-008 0.058177 0.00022111 0	-3.3648e-007 6.3266e-008 -6.6235e-007 0.0002317 0.062233 0	-3.6647e-006 0.00048009 0.086359 0.037227	-8.7168e-008 -1.479e-005 0.4335 -0.56715	0.124062	0.211835	0.300525	0.390108	0.480564	0.57187	0.664005	0.756945	0.85067	0.945157	1.04038	1.13633	1.23297	1.33029	1.42826	1.52686	1.62606	1.72586	1.82622	1.92712	2.02854	2.13046	2.23285	2.3357	2.43899	2.54268	2.64676	2.75121	2.856	2.96112	3.06653	3.17223	3.27818	3.38436	3.49076	3.59735	3.70411	3.81101	3.91804	4.02517
D:\Xumeng Li\论文\pic\11March\C101	Thu Mar 12 11-49-57.bmp	4	-0.540905	30.0827	D:\Xumeng Li\论文\pic\11March\Test Paper\Fri Mar 13 13-26-36.bmp	-2.9951e-007 -6.9615e-007 -7.7631e-008 0.058177 0.00022111 0	-3.3648e-007 6.3266e-008 -6.6235e-007 0.0002317 0.062233 0	9.065e-006 -0.001286 -0.014692 -0.19576	1.5747e-007 -2.933e-005 0.32941 -0.49589	-0.21173	-0.230216	-0.251166	-0.274524	-0.300237	-0.32825	-0.358509	-0.390958	-0.425545	-0.462215	-0.500912	-0.541583	-0.584174	-0.628629	-0.674895	-0.722918	-0.772642	-0.824013	-0.876978	-0.931481	-0.987468	-1.04489	-1.10368	-1.16379	-1.22517	-1.28776	-1.35151	-1.41637	-1.48227	-1.54917	-1.61701	-1.68573	-1.75529	-1.82562	-1.89668	-1.9684	-2.04074	-2.11364	-2.18704	-2.26089
D:\Xumeng Li\论文\pic\11March\C101	Thu Mar 12 11-49-57.bmp	5	0.0541448	32.0599	D:\Xumeng Li\论文\pic\11March\Test Paper\Fri Mar 13 13-26-36.bmp	-2.9951e-007 -6.9615e-007 -7.7631e-008 0.058177 0.00022111 0	-3.3648e-007 6.3266e-008 -6.6235e-007 0.0002317 0.062233 0	5.0519e-007 -0.00016673 0.011399 -0.18022	-5.4576e-008 -9.497e-007 0.28131 -0.51267	-0.168987	-0.158086	-0.147511	-0.137261	-0.127332	-0.117721	-0.108426	-0.099443	-0.0907691	-0.0824015	-0.0743369	-0.0665725	-0.0591052	-0.0519319	-0.0450496	-0.0384553	-0.032146	-0.0261186	-0.0203701	-0.0148975	-0.00969766	-0.00476765	-0.00010442	0.00429507	0.00843386	0.012315	0.0159414	0.0193163	0.0224425	0.0253232	0.0279614	0.0303601	0.0325224	0.0344512	0.0361496	0.0376206	0.0388673	0.0398927	0.0406999	0.0412918
[truncated: 160 more columns]
