# Supplementary material for: A technique system for the measurement, reconstruction and character extraction of rice plant architecture
Source: PLoS One. 2017 May 30;12(5):e0177205. doi: 10.1371/journal.pone.0177205 (PMC5448746; doi:10.1371/journal.pone.0177205)
Supplement: S2 Data — There four type file in the zip file, SystemData is parameters of paratus, SSP_LCAA correspond to the special position of stem, leafvein correspond to data of leaf midrib curves, leafshape correspond to the data of leaf shape. 101: correspond to neighbor 8 hills of Sample S1 (NSICRc222), 1: correspond to neighbor 8 hills of Sample S2 (NSICRc124H). (ZIP) [file pone.0177205.s008.zip › leafveinC102.xls]

## Sheet: Sheet1
Directory	ImageFile	LeafNo(0:Stem)	NodeX	NodeY	CaliberatedImage	CaliberatedEquationX	CaliberatedEquationY	Xdata9	Xdata10	Xdata11	Xdata12	Xdata13	Xdata14	Xdata15	Xdata16	Xdata17	Xdata18	Xdata19	Xdata20	Xdata21	Xdata22	Xdata23	Xdata24	Xdata25	Xdata26	Xdata27	Xdata28	Xdata29	Xdata30	Xdata31	Xdata32	Xdata33	Xdata34	Xdata35	Xdata36	Xdata37	Xdata38	Xdata39	Xdata40	Xdata41	Xdata42	Xdata43	Xdata44	Xdata45	Xdata46	Xdata47	Xdata48	Xdata49	Xdata50
D:\Xumeng Li\论文\pic\11March\C102	Wed Mar 11 14-12-16.bmp	0	1.36679	27.0772	D:\Xumeng Li\论文\pic\11March\Test Paper\Fri Mar 13 13-26-36.bmp	-2.9951e-007 -6.9615e-007 -7.7631e-008 0.058177 0.00022111 0	-3.3648e-007 6.3266e-008 -6.6235e-007 0.0002317 0.062233 0			0.368051	0.858837	0.858833	0.797493	0.797489	0.797485	0.797481	0.736141	0.736138	0.981575	1.28838	1.28837	1.22703	1.22702	1.16568	1.16567	1.10433	1.10432	1.10432	1.10431	0.981628	0.981624	0.981619	0.920273	0.92027	0.981626	0.92028	0.920276	0.920271	0.981628	0.981624	0.920278	0.920273	0.920289	0.920285	0.92028	0.981638	0.920291	0.920286	0.920282
D:\Xumeng Li\论文\pic\11March\C102	Wed Mar 11 14-12-16.bmp	1	1.23122	4.0399	D:\Xumeng Li\论文\pic\11March\Test Paper\Fri Mar 13 13-26-36.bmp	-2.9951e-007 -6.9615e-007 -7.7631e-008 0.058177 0.00022111 0	-3.3648e-007 6.3266e-008 -6.6235e-007 0.0002317 0.062233 0	1.6704e-005 -0.0014531 0.16552 -0.303	9.8801e-007 -9.4083e-005 0.22271 -0.24859	-0.138916	0.0223603	0.180931	0.336896	0.490355	0.641409	0.790159	0.936704	1.08114	1.22358	1.36411	1.50284	1.63987	1.77529	1.90921	2.04172	2.17293	2.30294	2.43185	2.55976	2.68676	2.81297	2.93847	3.06337	3.18777	3.31177	3.43546	3.55896	3.68236	3.80576	3.92926	4.05296	4.17696	4.30136	4.42626	4.55177	4.67797	4.80498	4.93289	5.06181
D:\Xumeng Li\论文\pic\11March\C102	Wed Mar 11 14-12-16.bmp	2	-1.02798	8.07133	D:\Xumeng Li\论文\pic\11March\Test Paper\Fri Mar 13 13-26-36.bmp	-2.9951e-007 -6.9615e-007 -7.7631e-008 0.058177 0.00022111 0	-3.3648e-007 6.3266e-008 -6.6235e-007 0.0002317 0.062233 0	-9.854e-006 0.00039996 -0.12295 0.18595	-6.0749e-007 2.4556e-005 0.26814 -0.29648	0.0633898	-0.0584268	-0.179562	-0.300074	-0.420023	-0.539468	-0.658467	-0.777081	-0.895367	-1.01339	-1.1312	-1.24886	-1.36643	-1.48397	-1.60153	-1.71919	-1.83699	-1.95499	-2.07326	-2.19185	-2.31083	-2.43024	-2.55016	-2.67064	-2.79174	-2.91351	-3.03602	-3.15933	-3.2835	-3.40858	-3.53463	-3.66171	-3.78989	-3.91922	-4.04976	-4.18157	-4.31471	-4.44923	-4.5852	-4.72268
D:\Xumeng Li\论文\pic\11March\C102	Wed Mar 11 14-12-16.bmp	3	0.704502	16.4211	D:\Xumeng Li\论文\pic\11March\Test Paper\Fri Mar 13 13-26-36.bmp	-2.9951e-007 -6.9615e-007 -7.7631e-008 0.058177 0.00022111 0	-3.3648e-007 6.3266e-008 -6.6235e-007 0.0002317 0.062233 0	3.0015e-006 0.00041338 0.080196 0.11851	1.9001e-007 3.2165e-006 0.32031 -0.38147	0.199121	0.280578	0.362897	0.446098	0.530197	0.615213	0.701164	0.788067	0.875942	0.964805	1.05468	1.14557	1.23751	1.33051	1.42458	1.51976	1.61605	1.71347	1.81204	1.91179	2.01272	2.11485	2.21821	2.32281	2.42866	2.5358	2.64423	2.75397	2.86504	2.97746	3.09125	3.20643	3.323	3.441	3.56044	3.68133	3.8037	3.92756	4.05294	4.17984
D:\Xumeng Li\论文\pic\11March\C102	Wed Mar 11 14-12-16.bmp	4	-0.49924	24.6152	D:\Xumeng Li\论文\pic\11March\Test Paper\Fri Mar 13 13-26-36.bmp	-2.9951e-007 -6.9615e-007 -7.7631e-008 0.058177 0.00022111 0	-3.3648e-007 6.3266e-008 -6.6235e-007 0.0002317 0.062233 0	5.5913e-006 -0.001062 -0.025852 -0.10034	3.1715e-007 -7.8619e-005 0.49519 -0.53176	-0.12725	-0.156249	-0.187305	-0.220385	-0.255454	-0.292479	-0.331427	-0.372264	-0.414957	-0.459472	-0.505775	-0.553833	-0.603613	-0.65508	-0.708201	-0.762944	-0.819273	-0.877157	-0.93656	-0.99745	-1.05979	-1.12355	-1.1887	-1.2552	-1.32302	-1.39213	-1.46248	-1.53406	-1.60682	-1.68073	-1.75575	-1.83187	-1.90903	-1.98721	-2.06637	-2.14648	-2.22751	-2.30942	-2.39218	-2.47576
D:\Xumeng Li\论文\pic\11March\C102	Wed Mar 11 14-12-16.bmp	5	0.474712	27.0603	D:\Xumeng Li\论文\pic\11March\Test Paper\Fri Mar 13 13-26-36.bmp	-2.9951e-007 -6.9615e-007 -7.7631e-008 0.058177 0.00022111 0	-3.3648e-007 6.3266e-008 -6.6235e-007 0.0002317 0.062233 0	-1.6452e-006 0.00037876 -0.017858 0.021152	-1.1014e-007 2.4866e-007 0.47074 -0.41405	0.00367075	-0.0130626	-0.0290582	-0.0443259	-0.0588756	-0.0727171	-0.0858603	-0.0983151	-0.110091	-0.121199	-0.131648	-0.141448	-0.150608	-0.15914	-0.167052	-0.174355	-0.181058	-0.187172	-0.192706	-0.197669	-0.202073	-0.205926	-0.20924	-0.212022	-0.214284	-0.216036	-0.217286	-0.218046	-0.218324	-0.218131	-0.217477	-0.216371	-0.214824	-0.212844	-0.210443	-0.20763	-0.204415	-0.200808	-0.196818	-0.192455
D:\Xumeng Li\论文\pic\11March\C102	Wed Mar 11 14-12-16.bmp	6	-0.108178	27.0244	D:\Xumeng Li\论文\pic\11March\Test Paper\Fri Mar 13 13-26-36.bmp	-2.9951e-007 -6.9615e-007 -7.7631e-008 0.058177 0.00022111 0	-3.3648e-007 6.3266e-008 -6.6235e-007 0.0002317 0.062233 0	-1.9854e-006 0.0003008 -0.023787 0.03392	-1.0811e-007 1.192e-005 0.21793 -0.27444	0.0104314	-0.0124673	-0.0347883	-0.0565435	-0.0777446	-0.0984037	-0.118533	-0.138144	-0.157248	-0.175858	-0.193986	-0.211643	-0.228841	-0.245593	-0.26191	-0.277804	-0.293287	-0.30837	-0.323067	-0.337388	-0.351346	-0.364953	-0.37822	-0.39116	-0.403783	-0.416103	-0.428131	-0.43988	-0.45136	-0.462584	-0.473563	-0.484311	-0.494838	-0.505156	-0.515278	-0.525216	-0.53498	-0.544584	-0.554039	-0.563357
D:\Xumeng Li\论文\pic\11March\C102	Wed Mar 11 14-13-33.bmp	0	1.09593	7.59003	D:\Xumeng Li\论文\pic\11March\Test Paper\Fri Mar 13 13-26-36.bmp	-2.9951e-007 -6.9615e-007 -7.7631e-008 0.058177 0.00022111 0	-3.3648e-007 6.3266e-008 -6.6235e-007 0.0002317 0.062233 0			1.04344	1.35035	1.28895	1.28895	1.28895	1.22756	1.22756	1.22755	1.22755	1.16619	1.10479	1.10479	1.04342	1.10481	1.10481	1.10481	1.10481	1.10481	1.10481	1.1048	1.1048	1.04346	1.04346	1.04345	1.04345	0.982082	0.982081	0.98208	0.982078	0.982077	0.982076	0.982074	0.982073	0.982072	0.98207	0.98209	0.982089	0.982088	0.982086	0.982085
D:\Xumeng Li\论文\pic\11March\C102	Wed Mar 11 14-13-33.bmp	1	0.229272	7.56932	D:\Xumeng Li\论文\pic\11March\Test Paper\Fri Mar 13 13-26-36.bmp	-2.9951e-007 -6.9615e-007 -7.7631e-008 0.058177 0.00022111 0	-3.3648e-007 6.3266e-008 -6.6235e-007 0.0002317 0.062233 0	1.1191e-005 -0.00045039 0.047387 -0.16345	5.699e-007 -4.4328e-005 0.41283 -0.36514	-0.116499	-0.0703848	-0.0250375	0.0196105	0.0636263	0.107077	0.15003	0.192552	0.23471	0.276572	0.318205	0.359675	0.40105	0.442398	0.483784	0.525277	0.566944	0.608851	0.651066	0.693657	0.736689	0.78023	0.824348	0.869109	0.914582	0.960832	1.00793	1.05593	1.10492	1.15495	1.2061	1.25843	1.312	1.36689	1.42316	1.48088	1.54012	1.60094	1.66342	1.72761
D:\Xumeng Li\论文\pic\11March\C102	Wed Mar 11 14-13-33.bmp	2	-0.72215	7.51295	D:\Xumeng Li\论文\pic\11March\Test Paper\Fri Mar 13 13-26-36.bmp	-2.9951e-007 -6.9615e-007 -7.7631e-008 0.058177 0.00022111 0	-3.3648e-007 6.3266e-008 -6.6235e-007 0.0002317 0.062233 0	1.4214e-005 -0.0020498 -0.063637 0.020331	8.522e-007 -0.00012496 0.29769 -0.3034	-0.0453415	-0.115028	-0.188644	-0.266104	-0.347322	-0.432214	-0.520694	-0.612676	-0.708075	-0.806807	-0.908786	-1.01393	-1.12214	-1.23335	-1.34746	-1.4644	-1.58407	-1.70638	-1.83127	-1.95863	-2.08839	-2.22045	-2.35474	-2.49117	-2.62964	-2.77009	-2.91242	-3.05655	-3.20238	-3.34985	-3.49885	-3.64932	-3.80115	-3.95426	-4.10858	-4.26401	-4.42047	-4.57788	-4.73614	-4.89518
D:\Xumeng Li\论文\pic\11March\C102	Wed Mar 11 14-14-47.bmp	0	1.06554	6.26363	D:\Xumeng Li\论文\pic\11March\Test Paper\Fri Mar 13 13-26-36.bmp	-2.9951e-007 -6.9615e-007 -7.7631e-008 0.058177 0.00022111 0	-3.3648e-007 6.3266e-008 -6.6235e-007 0.0002317 0.062233 0			0.91863	1.10234	1.10234	1.10234	1.10234	1.10234	1.10234	1.10236	1.10236	1.10236	1.10236	1.10235	1.10235	1.10235	1.10235	1.10235	1.04112	1.04112	1.10237	1.10237	1.10237	1.10237	1.10236	1.10236	1.04113	1.04113	1.04113	1.04113	1.04113	1.04113	1.04112	1.04112	1.10238	0.97991	0.979909	0.979908	0.979907	0.918672	0.918671	0.91867
D:\Xumeng Li\论文\pic\11March\C102	Wed Mar 11 14-14-47.bmp	1	0.342623	6.28953	D:\Xumeng Li\论文\pic\11March\Test Paper\Fri Mar 13 13-26-36.bmp	-2.9951e-007 -6.9615e-007 -7.7631e-008 0.058177 0.00022111 0	-3.3648e-007 6.3266e-008 -6.6235e-007 0.0002317 0.062233 0	1.6808e-006 0.00022187 -0.001041 -0.11724	1.3552e-007 7.6778e-006 0.31146 -0.26909	-0.118057	-0.11842	-0.11832	-0.117746	-0.116687	-0.115135	-0.113078	-0.110507	-0.107412	-0.103782	-0.099607	-0.0948778	-0.0895837	-0.0837149	-0.0772611	-0.0702122	-0.0625583	-0.0542892	-0.0453948	-0.0358651	-0.0256899	-0.0148592	-0.00336293	0.00880907	0.0216668	0.0352205	0.0494801	0.0644557	0.0801574	0.0965954	0.11378	0.13172	0.150427	0.169911	0.190181	0.211248	0.233122	0.255813	0.27933	0.303685
D:\Xumeng Li\论文\pic\11March\C102	Wed Mar 11 14-14-47.bmp	2	-0.484098	6.2158	D:\Xumeng Li\论文\pic\11March\Test Paper\Fri Mar 13 13-26-36.bmp	-2.9951e-007 -6.9615e-007 -7.7631e-008 0.058177 0.00022111 0	-3.3648e-007 6.3266e-008 -6.6235e-007 0.0002317 0.062233 0	2.1079e-006 -0.00041568 -0.037786 0.17288	3.088e-007 -5.5465e-005 0.11798 -0.1136	0.134678	0.0956599	0.0558354	0.0152175	-0.0261812	-0.0683479	-0.11127	-0.154935	-0.199331	-0.244443	-0.290261	-0.336771	-0.38396	-0.431817	-0.480327	-0.52948	-0.579261	-0.629659	-0.68066	-0.732253	-0.784424	-0.83716	-0.89045	-0.94428	-0.998638	-1.05351	-1.10889	-1.16475	-1.2211	-1.2779	-1.33516	-1.39286	-1.45099	-1.50953	-1.56847	-1.62779	-1.6875	-1.74757	-1.80799	-1.86875
D:\Xumeng Li\论文\pic\11March\C102	Wed Mar 11 14-15-31.bmp	0	1.45665	26.4026	D:\Xumeng Li\论文\pic\11March\Test Paper\Fri Mar 13 13-26-36.bmp	-2.9951e-007 -6.9615e-007 -7.7631e-008 0.058177 0.00022111 0	-3.3648e-007 6.3266e-008 -6.6235e-007 0.0002317 0.062233 0			0.307226	1.29023	1.2288	1.22879	1.22879	2.21224	2.08937	2.02789	1.96645	1.96644	1.96643	1.90499	1.90498	1.90497	1.78206	1.72062	1.72061	1.65917	1.65917	1.59772	1.59772	1.53624	1.53623	1.47479	1.47479	1.47478	1.41331	1.35187	1.35186	1.35186	1.35185	1.29038	1.29038	1.22894	1.22893	1.22893	1.10603	1.10602	1.16745	1.2289
D:\Xumeng Li\论文\pic\11March\C102	Wed Mar 11 14-15-31.bmp	1	-1.03275	5.37405	D:\Xumeng Li\论文\pic\11March\Test Paper\Fri Mar 13 13-26-36.bmp	-2.9951e-007 -6.9615e-007 -7.7631e-008 0.058177 0.00022111 0	-3.3648e-007 6.3266e-008 -6.6235e-007 0.0002317 0.062233 0	1.2479e-006 -0.0001325 -0.11085 0.24297	6.5143e-008 -8.6452e-006 0.2474 -0.2453	0.131996	0.0207623	-0.0907216	-0.202448	-0.314409	-0.426599	-0.539008	-0.651629	-0.764456	-0.877481	-0.990695	-1.10409	-1.21766	-1.3314	-1.44531	-1.55936	-1.67356	-1.78789	-1.90236	-2.01695	-2.13165	-2.24646	-2.36137	-2.47638	-2.59147	-2.70664	-2.82188	-2.93718	-3.05253	-3.16794	-3.28338	-3.39886	-3.51436	-3.62989	-3.74542	-3.86095	-3.97648	-4.092	-4.2075	-4.32297
D:\Xumeng Li\论文\pic\11March\C102	Wed Mar 11 14-15-31.bmp	2	0.816091	12.6414	D:\Xumeng Li\论文\pic\11March\Test Paper\Fri Mar 13 13-26-36.bmp	-2.9951e-007 -6.9615e-007 -7.7631e-008 0.058177 0.00022111 0	-3.3648e-007 6.3266e-008 -6.6235e-007 0.0002317 0.062233 0	-1.0558e-005 0.0020221 0.075238 0.21228	-4.5556e-007 5.9318e-005 0.34292 -0.42757	0.289525	0.370755	0.455902	0.544904	0.637697	0.734217	0.834402	0.938187	1.04551	1.15631	1.27051	1.38807	1.50891	1.63297	1.76019	1.8905	2.02384	2.16015	2.29936	2.44142	2.58625	2.73379	2.88399	3.03677	3.19208	3.34985	3.51001	3.67251	3.83728	4.00426	4.17338	4.34458	4.5178	4.69297	4.87003	5.04892	5.22957	5.41193	5.59592	5.78148
D:\Xumeng Li\论文\pic\11March\C102	Wed Mar 11 14-15-31.bmp	3	-0.471467	25.5853	D:\Xumeng Li\论文\pic\11March\Test Paper\Fri Mar 13 13-26-36.bmp	-2.9951e-007 -6.9615e-007 -7.7631e-008 0.058177 0.00022111 0	-3.3648e-007 6.3266e-008 -6.6235e-007 0.0002317 0.062233 0	-1.8145e-006 0.00047393 -0.044691 -0.21876	1.1327e-007 -2.8286e-005 0.43056 -0.92201	-0.262979	-0.306261	-0.348617	-0.390057	-0.430593	-0.470236	-0.508996	-0.546885	-0.583912	-0.62009	-0.655429	-0.68994	-0.723633	-0.75652	-0.788612	-0.819919	-0.850453	-0.880224	-0.909242	-0.93752	-0.965068	-0.991896	-1.01802	-1.04344	-1.06818	-1.09224	-1.11563	-1.13837	-1.16047	-1.18194	-1.20278	-1.22302	-1.24265	-1.2617	-1.28017	-1.29807	-1.31542	-1.33222	-1.34849	-1.36423
D:\Xumeng Li\论文\pic\11March\C102	Wed Mar 11 14-15-31.bmp	4	-0.00807057	26.3412	D:\Xumeng Li\论文\pic\11March\Test Paper\Fri Mar 13 13-26-36.bmp	-2.9951e-007 -6.9615e-007 -7.7631e-008 0.058177 0.00022111 0	-3.3648e-007 6.3266e-008 -6.6235e-007 0.0002317 0.062233 0	2.807e-007 -6.417e-005 0.0092291 -0.037758	-3.1407e-009 -9.7502e-006 0.30479 -0.36308	-0.0285924	-0.0195538	-0.0106401	-0.0018498	0.00681893	0.0153677	0.0237983	0.0321124	0.0403115	0.0483975	0.056372	0.0642367	0.0719932	0.0796433	0.0871887	0.0946309	0.101972	0.109213	0.116356	0.123403	0.130355	0.137214	0.143982	0.15066	0.157251	0.163755	0.170175	0.176511	0.182767	0.188943	0.195041	0.201063	0.207011	0.212886	0.21869	0.224424	0.230091	0.235691	0.241228	0.246702
D:\Xumeng Li\论文\pic\11March\C102	Wed Mar 11 14-15-31.bmp	5	0.76002	26.3678	D:\Xumeng Li\论文\pic\11March\Test Paper\Fri Mar 13 13-26-36.bmp	-2.9951e-007 -6.9615e-007 -7.7631e-008 0.058177 0.00022111 0	-3.3648e-007 6.3266e-008 -6.6235e-007 0.0002317 0.062233 0	-3.7646e-006 0.00075807 0.014688 -0.011697	-1.2017e-007 4.8115e-006 0.3877 -0.50386	0.00374469	0.0206801	0.0390864	0.0589412	0.0802217	0.102905	0.12697	0.152392	0.17915	0.207221	0.236582	0.26721	0.299084	0.33218	0.366476	0.40195	0.438578	0.476338	0.515208	0.555165	0.596187	0.63825	0.681332	0.725411	0.770464	0.816468	0.863402	0.911241	0.959964	1.00955	1.05997	1.11121	1.16324	1.21605	1.2696	1.32387	1.37885	1.43451	1.49083	1.54778
D:\Xumeng Li\论文\pic\11March\C102	Wed Mar 11 14-16-36.bmp	0	1.42477	28.0412	D:\Xumeng Li\论文\pic\11March\Test Paper\Fri Mar 13 13-26-36.bmp	-2.9951e-007 -6.9615e-007 -7.7631e-008 0.058177 0.00022111 0	-3.3648e-007 6.3266e-008 -6.6235e-007 0.0002317 0.062233 0			1.16424	1.53192	1.47066	1.34812	1.34812	1.28685	1.22558	1.1643	1.16432	1.16432	1.10304	1.10304	1.10303	1.10305	1.04178	1.04177	1.04176	1.04178	0.980507	0.980502	1.04179	1.04178	0.980508	0.980503	0.980499	0.980515	0.98051	0.980505	1.04179	0.980516	0.980511	0.980507	0.980523	0.980518	1.04181	0.980529	1.04182	1.04181	1.7162	1.65488
D:\Xumeng Li\论文\pic\11March\C102	Wed Mar 11 14-16-36.bmp	1	-0.932074	5.32921	D:\Xumeng Li\论文\pic\11March\Test Paper\Fri Mar 13 13-26-36.bmp	-2.9951e-007 -6.9615e-007 -7.7631e-008 0.058177 0.00022111 0	-3.3648e-007 6.3266e-008 -6.6235e-007 0.0002317 0.062233 0	-1.0147e-006 0.00037219 -0.23795 0.29691	1.4179e-005 -0.0050825 0.47479 -1.2387	0.0593303	-0.17751	-0.413618	-0.648999	-0.883661	-1.11761	-1.35085	-1.58339	-1.81523	-2.04638	-2.27685	-2.50664	-2.73576	-2.96422	-3.19201	-3.41916	-3.64565	-3.87151	-4.09673	-4.32132	-4.54529	-4.76864	-4.99138	-5.21352	-5.43506	-5.65601	-5.87637	-6.09615	-6.31536	-6.534	-6.75207	-6.9696	-7.18657	-7.403	-7.61889	-7.83425	-8.04908	-8.2634	-8.4772	-8.6905
D:\Xumeng Li\论文\pic\11March\C102	Wed Mar 11 14-16-36.bmp	2	1.13927	11.339	D:\Xumeng Li\论文\pic\11March\Test Paper\Fri Mar 13 13-26-36.bmp	-2.9951e-007 -6.9615e-007 -7.7631e-008 0.058177 0.00022111 0	-3.3648e-007 6.3266e-008 -6.6235e-007 0.0002317 0.062233 0	6.5903e-006 -0.00017157 0.10713 -0.20989	5.0707e-007 -3.3781e-005 0.31018 -0.32233	-0.10293	0.00373049	0.110127	0.216299	0.322286	0.428128	0.533864	0.639534	0.745176	0.850832	0.95654	1.06234	1.16827	1.27437	1.38068	1.48725	1.5941	1.70128	1.80883	1.91679	2.02519	2.13409	2.2435	2.35349	2.46408	2.57532	2.68724	2.79989	2.9133	3.02751	3.14257	3.25851	3.37537	3.4932	3.61202	3.73189	3.85283	3.9749	4.09812	4.22255
D:\Xumeng Li\论文\pic\11March\C102	Wed Mar 11 14-16-36.bmp	3	-0.724757	17.6243	D:\Xumeng Li\论文\pic\11March\Test Paper\Fri Mar 13 13-26-36.bmp	-2.9951e-007 -6.9615e-007 -7.7631e-008 0.058177 0.00022111 0	-3.3648e-007 6.3266e-008 -6.6235e-007 0.0002317 0.062233 0	7.562e-006 -0.001222 -0.094809 -0.023636	5.7691e-007 -0.00010606 0.49677 -0.69537	-0.119659	-0.218081	-0.318856	-0.421939	-0.527284	-0.634847	-0.744582	-0.856443	-0.970385	-1.08636	-1.20433	-1.32425	-1.44606	-1.56973	-1.6952	-1.82244	-1.9514	-2.08203	-2.21429	-2.34813	-2.4835	-2.62037	-2.75868	-2.8984	-3.03947	-3.18185	-3.32549	-3.47035	-3.61639	-3.76355	-3.9118	-4.06109	-4.21136	-4.36259	-4.51471	-4.66769	-4.82148	-4.97604	-5.13132	-5.28727
D:\Xumeng Li\论文\pic\11March\C102	Wed Mar 11 14-16-36.bmp	4	0.445747	28.0838	D:\Xumeng Li\论文\pic\11March\Test Paper\Fri Mar 13 13-26-36.bmp	-2.9951e-007 -6.9615e-007 -7.7631e-008 0.058177 0.00022111 0	-3.3648e-007 6.3266e-008 -6.6235e-007 0.0002317 0.062233 0	-2.4994e-006 0.00034512 0.0049013 -0.058868	-2.6995e-007 1.4886e-005 0.4539 -0.39401	-0.0536245	-0.0477054	-0.041126	-0.0339013	-0.0260464	-0.0175762	-0.00850573	0.00115001	0.011376	0.0221573	0.0334789	0.0453258	0.0576829	0.0705354	0.0838681	0.0976662	0.111915	0.126598	0.141702	0.157211	0.173111	0.189386	0.206021	0.223002	0.240313	0.257939	0.275866	0.294078	0.31256	0.331298	0.350276	0.369479	0.388893	0.408502	0.428291	0.448246	0.468351	0.488592	0.508953	0.529419
D:\Xumeng Li\论文\pic\11March\C102	Wed Mar 11 14-16-36.bmp	5	-0.473679	28.0143	D:\Xumeng Li\论文\pic\11March\Test Paper\Fri Mar 13 13-26-36.bmp	-2.9951e-007 -6.9615e-007 -7.7631e-008 0.058177 0.00022111 0	-3.3648e-007 6.3266e-008 -6.6235e-007 0.0002317 0.062233 0	-2.2275e-009 -0.00013986 -0.031521 0.031916	2.1487e-008 -3.054e-005 0.44256 -0.44445	0.000254604	-0.0316864	-0.0639072	-0.0964078	-0.129188	-0.162248	-0.195588	-0.229208	-0.263107	-0.297287	-0.331746	-0.366485	-0.401504	-0.436802	-0.472381	-0.50824	-0.544378	-0.580797	-0.617495	-0.654474	-0.691732	-0.72927	-0.767089	-0.805187	-0.843566	-0.882224	-0.921163	-0.960381	-0.99988	-1.03966	-1.07972	-1.12006	-1.16068	-1.20157	-1.24275	-1.28421	-1.32595	-1.36797	-1.41027	-1.45285
D:\Xumeng Li\论文\pic\11March\C102	Wed Mar 11 14-17-48.bmp	0	1.26231	25.2552	D:\Xumeng Li\论文\pic\11March\Test Paper\Fri Mar 13 13-26-36.bmp	-2.9951e-007 -6.9615e-007 -7.7631e-008 0.058177 0.00022111 0	-3.3648e-007 6.3266e-008 -6.6235e-007 0.0002317 0.062233 0			0.368609	0.737231	0.675799	0.675796	0.675793	0.67579	0.614358	0.552926	1.16741	1.1674	1.10594	1.10594	1.10593	1.0445	1.0445	1.04449	1.04451	1.10593	0.983047	0.983043	0.983039	0.983034	0.9216	0.921595	0.860161	0.921608	0.921603	0.921599	0.921595	0.86016	0.860157	0.860153	0.921598	0.921594	1.84288	1.78146	1.72005	1.65866	1.59724	1.53582
D:\Xumeng Li\论文\pic\11March\C102	Wed Mar 11 14-17-48.bmp	1	1.03313	4.4366	D:\Xumeng Li\论文\pic\11March\Test Paper\Fri Mar 13 13-26-36.bmp	-2.9951e-007 -6.9615e-007 -7.7631e-008 0.058177 0.00022111 0	-3.3648e-007 6.3266e-008 -6.6235e-007 0.0002317 0.062233 0	2.65e-006 -0.00016882 0.12106 -0.16062	1.8835e-007 -3.3108e-005 0.2642 -0.29306	-0.0397219	0.0808514	0.201119	0.321096	0.4408	0.560245	0.679448	0.798425	0.917191	1.03576	1.15416	1.27239	1.39047	1.50842	1.62626	1.744	1.86165	1.97924	2.09678	2.21428	2.33176	2.44924	2.56673	2.68424	2.80181	2.91943	3.03713	3.15491	3.27281	3.39083	3.50899	3.6273	3.74579	3.86446	3.98334	4.10243	4.22176	4.34134	4.46119	4.58132
D:\Xumeng Li\论文\pic\11March\C102	Wed Mar 11 14-17-48.bmp	2	-0.78501	8.15503	D:\Xumeng Li\论文\pic\11March\Test Paper\Fri Mar 13 13-26-36.bmp	-2.9951e-007 -6.9615e-007 -7.7631e-008 0.058177 0.00022111 0	-3.3648e-007 6.3266e-008 -6.6235e-007 0.0002317 0.062233 0	4.3139e-006 -0.0007061 -0.10018 0.066755	1.6272e-007 -2.8328e-005 0.3009 -0.35812	-0.0341269	-0.136395	-0.240024	-0.344988	-0.45126	-0.558815	-0.667627	-0.77767	-0.888918	-1.00134	-1.11493	-1.22963	-1.34544	-1.46233	-1.58026	-1.69922	-1.81918	-1.94011	-2.06199	-2.18478	-2.30847	-2.43303	-2.55844	-2.68465	-2.81166	-2.93944	-3.06795	-3.19718	-3.3271	-3.45767	-3.58889	-3.72071	-3.85312	-3.98608	-4.11958	-4.25358	-4.38806	-4.523	-4.65837	-4.79414
D:\Xumeng Li\论文\pic\11March\C102	Wed Mar 11 14-17-48.bmp	3	0.617828	16.8156	D:\Xumeng Li\论文\pic\11March\Test Paper\Fri Mar 13 13-26-36.bmp	-2.9951e-007 -6.9615e-007 -7.7631e-008 0.058177 0.00022111 0	-3.3648e-007 6.3266e-008 -6.6235e-007 0.0002317 0.062233 0	2.2458e-006 0.00021673 0.07747 0.11304	1.4599e-007 -2.3302e-005 0.35305 -0.47678	0.190725	0.268861	0.347457	0.426526	0.506083	0.586141	0.666713	0.747813	0.829455	0.911651	0.994415	1.07776	1.1617	1.24625	1.33142	1.41723	1.50369	1.59081	1.6786	1.76708	1.85627	1.94618	2.03681	2.12819	2.22032	2.31322	2.40691	2.5014	2.59669	2.69281	2.78977	2.88758	2.98625	3.08581	3.18625	3.2876	3.38986	3.49306	3.59721	3.70231
D:\Xumeng Li\论文\pic\11March\C102	Wed Mar 11 14-17-48.bmp	4	-0.47432	23.3673	D:\Xumeng Li\论文\pic\11March\Test Paper\Fri Mar 13 13-26-36.bmp	-2.9951e-007 -6.9615e-007 -7.7631e-008 0.058177 0.00022111 0	-3.3648e-007 6.3266e-008 -6.6235e-007 0.0002317 0.062233 0	8.5626e-006 -0.00095702 0.0063387 -0.2866	2.8839e-007 -4.9935e-005 0.4272 -0.47489	-0.281208	-0.277681	-0.275965	-0.276008	-0.27776	-0.28117	-0.286185	-0.292754	-0.300827	-0.310351	-0.321275	-0.333548	-0.347119	-0.361936	-0.377948	-0.395103	-0.41335	-0.432638	-0.452915	-0.47413	-0.496232	-0.519168	-0.542889	-0.567341	-0.592475	-0.618239	-0.644581	-0.671449	-0.698793	-0.726562	-0.754703	-0.783165	-0.811897	-0.840849	-0.869967	-0.899201	-0.9285	-0.957812	-0.987085	-1.01627
D:\Xumeng Li\论文\pic\11March\C102	Wed Mar 11 14-17-48.bmp	5	0.429849	25.2086	D:\Xumeng Li\论文\pic\11March\Test Paper\Fri Mar 13 13-26-36.bmp	-2.9951e-007 -6.9615e-007 -7.7631e-008 0.058177 0.00022111 0	-3.3648e-007 6.3266e-008 -6.6235e-007 0.0002317 0.062233 0	-5.8542e-006 0.0010127 -0.01542 0.086178	-2.573e-007 2.6751e-005 0.37648 -0.37077	0.0717649	0.0593416	0.0488736	0.0403256	0.0336626	0.0288494	0.0258509	0.0246319	0.0251575	0.0273923	0.0313013	0.0368494	0.0440015	0.0527224	0.062977	0.0747301	0.0879467	0.102592	0.11863	0.136026	0.154745	0.174752	0.196012	0.218489	0.242149	0.266956	0.292875	0.319871	0.347909	0.376954	0.406971	0.437924	0.469779	0.5025	0.536052	0.570401	0.60551	0.641345	0.677871	0.715052
D:\Xumeng Li\论文\pic\11March\C102	Wed Mar 11 14-17-48.bmp	6	-0.0616906	25.1903	D:\Xumeng Li\论文\pic\11March\Test Paper\Fri Mar 13 13-26-36.bmp	-2.9951e-007 -6.9615e-007 -7.7631e-008 0.058177 0.00022111 0	-3.3648e-007 6.3266e-008 -6.6235e-007 0.0002317 0.062233 0	-1.8359e-007 2.3012e-005 -0.0041841 -0.020404	-1.2585e-007 1.6219e-005 0.16708 -0.21791	-0.0245656	-0.0286819	-0.0327545	-0.0367843	-0.0407725	-0.0447201	-0.0486284	-0.0524983	-0.0563311	-0.0601277	-0.0638893	-0.067617	-0.0713119	-0.0749751	-0.0786077	-0.0822108	-0.0857855	-0.0893329	-0.0928541	-0.0963502	-0.0998223	-0.103272	-0.106699	-0.110106	-0.113493	-0.116862	-0.120213	-0.123548	-0.126868	-0.130173	-0.133466	-0.136747	-0.140017	-0.143278	-0.14653	-0.149774	-0.153012	-0.156245	-0.159474	-0.162699
D:\Xumeng Li\论文\pic\11March\C102	Wed Mar 11 14-18-57.bmp	0	1.19728	22.9266	D:\Xumeng Li\论文\pic\11March\Test Paper\Fri Mar 13 13-26-36.bmp	-2.9951e-007 -6.9615e-007 -7.7631e-008 0.058177 0.00022111 0	-3.3648e-007 6.3266e-008 -6.6235e-007 0.0002317 0.062233 0			0.553325	0.983631	0.983627	0.983623	0.922133	0.922129	0.922126	0.922122	0.860653	0.860649	0.860646	0.860642	0.860639	0.79917	0.799166	0.799163	0.79916	0.799157	0.799154	1.59808	1.59807	1.53662	1.53661	1.47516	1.47515	1.41369	1.41369	1.35223	1.29078	1.29077	1.22931	1.29079	1.22933	1.29081	1.22932	1.16786	1.16786	1.1064	1.10639	1.10639
D:\Xumeng Li\论文\pic\11March\C102	Wed Mar 11 14-18-57.bmp	1	-0.788521	9.78521	D:\Xumeng Li\论文\pic\11March\Test Paper\Fri Mar 13 13-26-36.bmp	-2.9951e-007 -6.9615e-007 -7.7631e-008 0.058177 0.00022111 0	-3.3648e-007 6.3266e-008 -6.6235e-007 0.0002317 0.062233 0	5.5578e-006 -0.0013614 -0.085142 -0.12025	2.2743e-007 -4.7775e-005 0.30848 -0.39817	-0.206751	-0.295938	-0.387781	-0.482247	-0.579303	-0.678914	-0.781048	-0.885672	-0.992751	-1.10225	-1.21415	-1.32839	-1.44496	-1.56382	-1.68494	-1.80828	-1.93381	-2.06149	-2.19129	-2.32319	-2.45714	-2.59312	-2.73108	-2.871	-3.01284	-3.15657	-3.30216	-3.44957	-3.59876	-3.74972	-3.90239	-4.05676	-4.21278	-4.37042	-4.52966	-4.69044	-4.85275	-5.01655	-5.18181	-5.34849
D:\Xumeng Li\论文\pic\11March\C102	Wed Mar 11 14-18-57.bmp	2	0.458553	18.9683	D:\Xumeng Li\论文\pic\11March\Test Paper\Fri Mar 13 13-26-36.bmp	-2.9951e-007 -6.9615e-007 -7.7631e-008 0.058177 0.00022111 0	-3.3648e-007 6.3266e-008 -6.6235e-007 0.0002317 0.062233 0	2.8293e-007 0.00032701 0.041645 0.23944	4.1214e-008 -2.0972e-005 0.41703 -0.64968	0.28141	0.324038	0.367323	0.411268	0.455873	0.501141	0.547073	0.593671	0.640937	0.688872	0.737477	0.786756	0.836709	0.887338	0.938645	0.990631	1.0433	1.09665	1.15068	1.20541	1.26081	1.31691	1.3737	1.43119	1.48937	1.54824	1.60781	1.66809	1.72906	1.79074	1.85312	1.91621	1.98001	2.04451	2.10973	2.17567	2.24231	2.30968	2.37776	2.44656
D:\Xumeng Li\论文\pic\11March\C102	Wed Mar 11 14-18-57.bmp	3	-0.586035	22.8506	D:\Xumeng Li\论文\pic\11March\Test Paper\Fri Mar 13 13-26-36.bmp	-2.9951e-007 -6.9615e-007 -7.7631e-008 0.058177 0.00022111 0	-3.3648e-007 6.3266e-008 -6.6235e-007 0.0002317 0.062233 0	2.9293e-006 -0.00055759 -0.01619 -0.005234	5.6726e-008 -2.2844e-005 0.39192 -0.33349	-0.021979	-0.0398216	-0.0587442	-0.0787293	-0.0997593	-0.121817	-0.144884	-0.168943	-0.193976	-0.219967	-0.246897	-0.274749	-0.303505	-0.333148	-0.36366	-0.395024	-0.427222	-0.460236	-0.494048	-0.528642	-0.564	-0.600104	-0.636936	-0.674479	-0.712716	-0.751628	-0.791199	-0.83141	-0.872244	-0.913684	-0.955711	-0.998309	-1.04146	-1.08515	-1.12935	-1.17405	-1.21924	-1.26489	-1.31099	-1.35751
D:\Xumeng Li\论文\pic\11March\C102	Wed Mar 11 14-18-57.bmp	4	0.0902671	22.8685	D:\Xumeng Li\论文\pic\11March\Test Paper\Fri Mar 13 13-26-36.bmp	-2.9951e-007 -6.9615e-007 -7.7631e-008 0.058177 0.00022111 0	-3.3648e-007 6.3266e-008 -6.6235e-007 0.0002317 0.062233 0	-4.548e-006 0.00067953 -0.0277 0.12944	-1.2201e-007 8.1443e-006 0.32543 -0.37955	0.102414	0.0767215	0.0523332	0.029222	0.00736084	-0.0132778	-0.032721	-0.0509962	-0.0681307	-0.0841517	-0.0990866	-0.112963	-0.125807	-0.137647	-0.14851	-0.158423	-0.167414	-0.17551	-0.182737	-0.189125	-0.194698	-0.199486	-0.203515	-0.206813	-0.209407	-0.211323	-0.212591	-0.213235	-0.213285	-0.212767	-0.211709	-0.210138	-0.208081	-0.205565	-0.202618	-0.199267	-0.195539	-0.191462	-0.187062	-0.182368
D:\Xumeng Li\论文\pic\11March\C102	Wed Mar 11 14-19-52.bmp	0	1.2341	10.7258	D:\Xumeng Li\论文\pic\11March\Test Paper\Fri Mar 13 13-26-36.bmp	-2.9951e-007 -6.9615e-007 -7.7631e-008 0.058177 0.00022111 0	-3.3648e-007 6.3266e-008 -6.6235e-007 0.0002317 0.062233 0			1.29131	1.35281	1.35281	1.35281	1.29133	1.29132	1.29132	2.27557	2.15252	1.96799	1.84495	1.84495	1.72191	1.66039	1.66039	1.35286	1.29135	1.22987	1.22987	1.16836	1.16836	1.16836	1.16835	1.16835	1.16835	1.16835	1.16834	1.16834	1.16834	1.16834	1.16833	1.16833	1.16833	1.16833	1.16833	1.16832	1.16832	1.16832	1.10682	1.10681
D:\Xumeng Li\论文\pic\11March\C102	Wed Mar 11 14-19-52.bmp	1	-0.93081	9.96806	D:\Xumeng Li\论文\pic\11March\Test Paper\Fri Mar 13 13-26-36.bmp	-2.9951e-007 -6.9615e-007 -7.7631e-008 0.058177 0.00022111 0	-3.3648e-007 6.3266e-008 -6.6235e-007 0.0002317 0.062233 0	1.8921e-008 -9.7559e-006 -0.12963 0.38655	1.9406e-006 -0.00055887 0.14618 -0.42087	0.256917	0.127261	-0.00241341	-0.132107	-0.26182	-0.391552	-0.521303	-0.651072	-0.78086	-0.910667	-1.04049	-1.17033	-1.3002	-1.43008	-1.55997	-1.68989	-1.81982	-1.94977	-2.07974	-2.20972	-2.33973	-2.46975	-2.59978	-2.72984	-2.85991	-2.98999	-3.1201	-3.25022	-3.38035	-3.5105	-3.64067	-3.77086	-3.90106	-4.03127	-4.16151	-4.29175	-4.42202	-4.55229	-4.68259	-4.8129
D:\Xumeng Li\论文\pic\11March\C102	Wed Mar 11 14-19-52.bmp	2	0.687301	10.6131	D:\Xumeng Li\论文\pic\11March\Test Paper\Fri Mar 13 13-26-36.bmp	-2.9951e-007 -6.9615e-007 -7.7631e-008 0.058177 0.00022111 0	-3.3648e-007 6.3266e-008 -6.6235e-007 0.0002317 0.062233 0	-6.5699e-006 0.00068708 0.02858 -0.0981	1.5767e-007 -3.7961e-005 0.41043 -0.35675	-0.0688394	-0.0382438	-0.0063528	0.0267941	0.0611575	0.0966979	0.133376	0.171152	0.209987	0.249842	0.290676	0.332451	0.375128	0.418666	0.463026	0.508169	0.554055	0.600646	0.647901	0.695781	0.744247	0.79326	0.842779	0.892766	0.943181	0.993985	1.04514	1.0966	1.14833	1.2003	1.25245	1.30476	1.35718	1.40968	1.46221	1.51473	1.56721	1.6196	1.67187	1.72397
D:\Xumeng Li\论文\pic\11March\C102	Wed Mar 11 14-19-52.bmp	3	-0.142813	10.6196	D:\Xumeng Li\论文\pic\11March\Test Paper\Fri Mar 13 13-26-36.bmp	-2.9951e-007 -6.9615e-007 -7.7631e-008 0.058177 0.00022111 0	-3.3648e-007 6.3266e-008 -6.6235e-007 0.0002317 0.062233 0	2.7069e-006 -0.00042203 0.0096369 -0.12642	-9.3523e-008 1.2004e-005 0.16724 -0.10379	-0.117204	-0.108814	-0.101236	-0.0944535	-0.0884498	-0.0832089	-0.0787147	-0.0749509	-0.0719012	-0.0695494	-0.0678793	-0.0668745	-0.066519	-0.0667963	-0.0676904	-0.0691849	-0.0712636	-0.0739103	-0.0771087	-0.0808425	-0.0850956	-0.0898518	-0.0950946	-0.100808	-0.106976	-0.113581	-0.120609	-0.128042	-0.135864	-0.14406	-0.152612	-0.161505	-0.170722	-0.180247	-0.190064	-0.200157	-0.210509	-0.221104	-0.231927	-0.242959
D:\Xumeng Li\论文\pic\11March\C102	Wed Mar 11 14-20-30.bmp	0	1.47714	29.4918	D:\Xumeng Li\论文\pic\11March\Test Paper\Fri Mar 13 13-26-36.bmp	-2.9951e-007 -6.9615e-007 -7.7631e-008 0.058177 0.00022111 0	-3.3648e-007 6.3266e-008 -6.6235e-007 0.0002317 0.062233 0			0.55358	1.10719	1.04566	0.984159	0.984153	0.984147	0.984142	0.984137	0.984132	0.922629	0.984143	0.92262	0.922615	0.92261	1.66094	1.66093	1.59939	1.59938	1.53784	1.53783	1.4763	1.47629	1.41475	1.41475	1.41474	1.35321	1.3532	1.29167	1.29166	1.23014	1.29165	1.29164	1.23012	1.16859	1.16859	1.10709	1.10708	1.10708	1.10707	1.10706
D:\Xumeng Li\论文\pic\11March\C102	Wed Mar 11 14-20-30.bmp	1	1.19855	4.07588	D:\Xumeng Li\论文\pic\11March\Test Paper\Fri Mar 13 13-26-36.bmp	-2.9951e-007 -6.9615e-007 -7.7631e-008 0.058177 0.00022111 0	-3.3648e-007 6.3266e-008 -6.6235e-007 0.0002317 0.062233 0	2.2321e-007 -4.3992e-005 0.27668 -0.59707	6.8642e-006 -0.0031538 0.37859 -0.80503	-0.320428	-0.0438741	0.232594	0.508978	0.78528	1.0615	1.33764	1.6137	1.88969	2.1656	2.44143	2.71719	2.99288	3.2685	3.54405	3.81953	4.09494	4.37029	4.64558	4.9208	5.19596	5.47106	5.74611	6.02109	6.29602	6.5709	6.84572	7.12049	7.39521	7.66988	7.94451	8.21908	8.49362	8.7681	9.04255	9.31695	9.59132	9.86565	10.1399	10.4142
D:\Xumeng Li\论文\pic\11March\C102	Wed Mar 11 14-20-30.bmp	2	-1.0492	8.14302	D:\Xumeng Li\论文\pic\11March\Test Paper\Fri Mar 13 13-26-36.bmp	-2.9951e-007 -6.9615e-007 -7.7631e-008 0.058177 0.00022111 0	-3.3648e-007 6.3266e-008 -6.6235e-007 0.0002317 0.062233 0	6.5317e-006 -0.0012645 -0.10368 -0.038428	6.3819e-008 -9.8803e-006 0.32842 -0.38891	-0.143363	-0.250788	-0.360662	-0.472949	-0.587607	-0.704599	-0.823884	-0.945423	-1.06918	-1.19511	-1.32318	-1.45334	-1.58557	-1.71981	-1.85604	-1.9942	-2.13427	-2.2762	-2.41995	-2.56549	-2.71278	-2.86176	-3.01242	-3.1647	-3.31857	-3.474	-3.63093	-3.78933	-3.94916	-4.11039	-4.27296	-4.43686	-4.60202	-4.76843	-4.93603	-5.10478	-5.27466	-5.44561	-5.61761	-5.7906
D:\Xumeng Li\论文\pic\11March\C102	Wed Mar 11 14-20-30.bmp	3	0.800492	16.4037	D:\Xumeng Li\论文\pic\11March\Test Paper\Fri Mar 13 13-26-36.bmp	-2.9951e-007 -6.9615e-007 -7.7631e-008 0.058177 0.00022111 0	-3.3648e-007 6.3266e-008 -6.6235e-007 0.0002317 0.062233 0	1.5283e-007 0.0012768 0.10969 0.1527	-1.0168e-007 -2.4282e-005 0.42415 -0.54978	0.263672	0.377195	0.493272	0.611906	0.733097	0.856846	0.983154	1.11202	1.24345	1.37744	1.51399	1.65311	1.79479	1.93904	2.08585	2.23523	2.38718	2.5417	2.69879	2.85845	3.02068	3.18548	3.35286	3.52281	3.69534	3.87044	4.04812	4.22838	4.41122	4.59664	4.78464	4.97522	5.16838	5.36413	5.56246	5.76338	5.96689	6.17298	6.38166	6.59293
D:\Xumeng Li\论文\pic\11March\C102	Wed Mar 11 14-20-30.bmp	4	-0.578597	25.9753	D:\Xumeng Li\论文\pic\11March\Test Paper\Fri Mar 13 13-26-36.bmp	-2.9951e-007 -6.9615e-007 -7.7631e-008 0.058177 0.00022111 0	-3.3648e-007 6.3266e-008 -6.6235e-007 0.0002317 0.062233 0	4.0131e-006 -0.00072473 -0.036107 -0.2185	1.009e-007 -3.0467e-005 0.48813 -1.0992	-0.255324	-0.293577	-0.333231	-0.374263	-0.416648	-0.460362	-0.505381	-0.55168	-0.599237	-0.648026	-0.698024	-0.749207	-0.80155	-0.85503	-0.909621	-0.965302	-1.02205	-1.07983	-1.13863	-1.19842	-1.25918	-1.32089	-1.38351	-1.44703	-1.51142	-1.57666	-1.64272	-1.70958	-1.77722	-1.84561	-1.91472	-1.98454	-2.05504	-2.12619	-2.19797	-2.27036	-2.34333	-2.41686	-2.49093	-2.5655
D:\Xumeng Li\论文\pic\11March\C102	Wed Mar 11 14-20-30.bmp	5	0.539098	29.3985	D:\Xumeng Li\论文\pic\11March\Test Paper\Fri Mar 13 13-26-36.bmp	-2.9951e-007 -6.9615e-007 -7.7631e-008 0.058177 0.00022111 0	-3.3648e-007 6.3266e-008 -6.6235e-007 0.0002317 0.062233 0	-3.6214e-006 0.00060511 -0.0013356 0.0371	-3.7245e-008 -1.5399e-005 0.44683 -0.5016	0.0363661	0.0368205	0.0384417	0.0412079	0.0450974	0.0500885	0.0561594	0.0632884	0.0714538	0.0806339	0.0908069	0.101951	0.114045	0.127066	0.140994	0.155805	0.17148	0.187995	0.205329	0.22346	0.242368	0.262029	0.282422	0.303526	0.325318	0.347778	0.370883	0.394611	0.418941	0.443851	0.46932	0.495325	0.521845	0.548859	0.576344	0.604278	0.63264	0.661409	0.690562	0.720078
D:\Xumeng Li\论文\pic\11March\C102	Wed Mar 11 14-20-30.bmp	6	-0.168277	29.398	D:\Xumeng Li\论文\pic\11March\Test Paper\Fri Mar 13 13-26-36.bmp	-2.9951e-007 -6.9615e-007 -7.7631e-008 0.058177 0.00022111 0	-3.3648e-007 6.3266e-008 -6.6235e-007 0.0002317 0.062233 0	2.3527e-006 -0.00036698 0.019287 -0.21652	-4.7293e-008 -5.41e-006 0.36203 -0.41663	-0.197601	-0.179399	-0.161903	-0.145098	-0.12897	-0.113506	-0.0986913	-0.0845117	-0.070953	-0.0580013	-0.0456423	-0.0338621	-0.0226464	-0.0119811	-0.00185215	0.00775459	0.0168532	0.0254579	0.0335827	0.0412418	0.0484492	0.0552191	0.0615657	0.0675029	0.073045	0.078206	0.0830001	0.0874414	0.091544	0.095322	0.0987896	0.101961	0.10485	0.107471	0.109837	0.111964	0.113866	0.115555	0.117047	0.118356
D:\Xumeng Li\论文\pic\11March\C102	Wed Mar 11 14-21-58.bmp	0	1.18681	21.9768	D:\Xumeng Li\论文\pic\11March\Test Paper\Fri Mar 13 13-26-36.bmp	-2.9951e-007 -6.9615e-007 -7.7631e-008 0.058177 0.00022111 0	-3.3648e-007 6.3266e-008 -6.6235e-007 0.0002317 0.062233 0			0.920549	1.16602	1.16602	1.16602	1.16604	1.16603	1.04331	1.10469	1.10468	1.04332	1.04332	0.98195	1.04333	1.04333	0.98196	0.920594	0.92059	0.920586	0.85922	0.920599	0.982	0.859228	0.859225	0.859222	0.797854	0.797851	0.797848	0.92061	0.859242	0.859239	0.859235	1.71872	1.65732	1.65731	1.6573	1.59593	1.59593	1.53452	1.47315	1.41175
D:\Xumeng Li\论文\pic\11March\C102	Wed Mar 11 14-21-58.bmp	1	0.807812	9.40379	D:\Xumeng Li\论文\pic\11March\Test Paper\Fri Mar 13 13-26-36.bmp	-2.9951e-007 -6.9615e-007 -7.7631e-008 0.058177 0.00022111 0	-3.3648e-007 6.3266e-008 -6.6235e-007 0.0002317 0.062233 0	6.8221e-006 0.00013572 0.11921 0.040832	4.134e-007 -1.1936e-005 0.24574 -0.31137	0.16018	0.27984	0.399854	0.520262	0.641105	0.762424	0.88426	1.00665	1.12965	1.25328	1.37759	1.50263	1.62843	1.75503	1.88247	2.01081	2.14006	2.27029	2.40152	2.5338	2.66718	2.80168	2.93736	3.07424	3.21239	3.35182	3.4926	3.63474	3.77831	3.92334	4.06986	4.21793	4.36757	4.51884	4.67177	4.82641	4.98279	5.14096	5.30095	5.46281
D:\Xumeng Li\论文\pic\11March\C102	Wed Mar 11 14-21-58.bmp	2	-0.665983	15.5532	D:\Xumeng Li\论文\pic\11March\Test Paper\Fri Mar 13 13-26-36.bmp	-2.9951e-007 -6.9615e-007 -7.7631e-008 0.058177 0.00022111 0	-3.3648e-007 6.3266e-008 -6.6235e-007 0.0002317 0.062233 0	9.0786e-007 0.00020139 -0.070362 -0.086448	-5.9817e-008 1.1339e-005 0.43383 -0.73772	-0.156608	-0.226359	-0.295697	-0.364616	-0.43311	-0.501175	-0.568803	-0.635991	-0.702733	-0.769022	-0.834855	-0.900224	-0.965126	-1.02955	-1.0935	-1.15697	-1.21994	-1.28242	-1.3444	-1.40587	-1.46683	-1.52727	-1.58719	-1.64659	-1.70545	-1.76376	-1.82154	-1.87877	-1.93544	-1.99155	-2.04709	-2.10206	-2.15645	-2.21027	-2.26349	-2.31612	-2.36815	-2.41958	-2.4704	-2.5206
D:\Xumeng Li\论文\pic\11March\C102	Wed Mar 11 14-21-58.bmp	3	0.571912	21.9577	D:\Xumeng Li\论文\pic\11March\Test Paper\Fri Mar 13 13-26-36.bmp	-2.9951e-007 -6.9615e-007 -7.7631e-008 0.058177 0.00022111 0	-3.3648e-007 6.3266e-008 -6.6235e-007 0.0002317 0.062233 0	3.0691e-006 -0.00046762 0.059715 -0.16886	2.2575e-007 -5.5792e-005 0.41947 -0.42995	-0.10961	-0.0512768	0.00615811	0.062713	0.118406	0.173257	0.227282	0.280501	0.332932	0.384594	0.435504	0.485682	0.535145	0.583913	0.632003	0.679434	0.726225	0.772393	0.817958	0.862937	0.907349	0.951213	0.994547	1.03737	1.0797	1.12155	1.16295	1.20391	1.24445	1.28459	1.32434	1.36373	1.40278	1.44149	1.4799	1.51802	1.55587	1.59346	1.63081	1.66795
D:\Xumeng Li\论文\pic\11March\C102	Wed Mar 11 14-21-58.bmp	4	-0.10323	21.919	D:\Xumeng Li\论文\pic\11March\Test Paper\Fri Mar 13 13-26-36.bmp	-2.9951e-007 -6.9615e-007 -7.7631e-008 0.058177 0.00022111 0	-3.3648e-007 6.3266e-008 -6.6235e-007 0.0002317 0.062233 0	-3.398e-007 0.00010135 0.0092972 -0.027301	-8.8136e-008 6.9385e-006 0.28255 -0.22427	-0.0179033	-0.00830438	0.00149313	0.0114872	0.0216759	0.032057	0.0426286	0.0533886	0.064335	0.0754658	0.0867789	0.0982722	0.109944	0.121792	0.133813	0.146008	0.158372	0.170904	0.183602	0.196464	0.209488	0.222672	0.236014	0.249511	0.263163	0.276966	0.290918	0.305019	0.319265	0.333654	0.348186	0.362856	0.377664	0.392608	0.407685	0.422893	0.43823	0.453695	0.469285	0.484998
D:\Xumeng Li\论文\pic\11March\C102	Wed Mar 11 14-22-48.bmp	0	0.977647	8.22898	D:\Xumeng Li\论文\pic\11March\Test Paper\Fri Mar 13 13-26-36.bmp	-2.9951e-007 -6.9615e-007 -7.7631e-008 0.058177 0.00022111 0	-3.3648e-007 6.3266e-008 -6.6235e-007 0.0002317 0.062233 0			0.921871	1.10623	1.10623	1.10623	1.04476	1.04476	0.983289	0.983288	0.983287	0.983285	0.983284	0.921836	0.921835	0.86037	0.860368	0.860367	0.798919	0.798918	0.860381	0.86038	0.860379	0.860378	0.860377	0.860375	0.860374	0.798926	0.798925	0.798924	0.798922	0.798922	0.860385	0.860384	0.860383	0.860381	0.86038	0.860378	0.860377	0.860376	0.860375	0.860374
D:\Xumeng Li\论文\pic\11March\C102	Wed Mar 11 14-22-48.bmp	1	0.223944	8.17639	D:\Xumeng Li\论文\pic\11March\Test Paper\Fri Mar 13 13-26-36.bmp	-2.9951e-007 -6.9615e-007 -7.7631e-008 0.058177 0.00022111 0	-3.3648e-007 6.3266e-008 -6.6235e-007 0.0002317 0.062233 0	-1.756e-006 0.00059813 0.0037459 -0.010196	-6.4227e-008 6.1441e-006 0.3297 -0.27247	-0.00585416	-0.000326193	0.00637695	0.0142447	0.0232666	0.0334321	0.0447306	0.0571516	0.0706846	0.085319	0.101044	0.11785	0.135725	0.15466	0.174644	0.195665	0.217715	0.240781	0.264855	0.289924	0.315979	0.343008	0.371003	0.399951	0.429842	0.460667	0.492413	0.525072	0.558632	0.593082	0.628413	0.664613	0.701672	0.73958	0.778326	0.8179	0.85829	0.899487	0.94148	0.984258
D:\Xumeng Li\论文\pic\11March\C102	Wed Mar 11 14-22-48.bmp	2	-0.575031	8.14963	D:\Xumeng Li\论文\pic\11March\Test Paper\Fri Mar 13 13-26-36.bmp	-2.9951e-007 -6.9615e-007 -7.7631e-008 0.058177 0.00022111 0	-3.3648e-007 6.3266e-008 -6.6235e-007 0.0002317 0.062233 0	-1.0914e-005 0.00056197 -0.10186 0.4193	-3.3578e-007 1.7533e-005 0.26298 -0.19391	0.317989	0.217734	0.118473	0.0201388	-0.0773331	-0.174009	-0.269953	-0.365232	-0.459911	-0.554055	-0.64773	-0.741002	-0.833935	-0.926596	-1.01905	-1.11136	-1.2036	-1.29582	-1.3881	-1.4805	-1.57309	-1.66593	-1.75908	-1.85262	-1.9466	-2.0411	-2.13617	-2.23189	-2.32832	-2.42553	-2.52357	-2.62253	-2.72245	-2.82341	-2.92547	-3.0287	-3.13317	-3.23893	-3.34606	-3.45462
D:\Xumeng Li\论文\pic\11March\C102	Wed Mar 11 14-23-23.bmp	0	1.35042	27.048	D:\Xumeng Li\论文\pic\11March\Test Paper\Fri Mar 13 13-26-36.bmp	-2.9951e-007 -6.9615e-007 -7.7631e-008 0.058177 0.00022111 0	-3.3648e-007 6.3266e-008 -6.6235e-007 0.0002317 0.062233 0			0.490582	0.797166	0.73585	0.735847	0.735859	0.674542	0.674538	0.61322	1.41023	1.34893	1.28762	1.28761	1.28763	1.22633	1.22635	1.16504	1.16503	1.16502	1.10371	1.0424	1.0424	1.04239	1.04241	1.0424	1.0424	0.981088	1.04241	1.04241	0.981095	0.98109	1.04242	0.919793	0.981118	0.981114	0.981109	0.981125	1.34913	1.71718	1.65586	1.5945
D:\Xumeng Li\论文\pic\11March\C102	Wed Mar 11 14-23-23.bmp	1	-1.00791	4.68445	D:\Xumeng Li\论文\pic\11March\Test Paper\Fri Mar 13 13-26-36.bmp	-2.9951e-007 -6.9615e-007 -7.7631e-008 0.058177 0.00022111 0	-3.3648e-007 6.3266e-008 -6.6235e-007 0.0002317 0.062233 0	-6.6934e-006 0.00050917 -0.11189 -0.0091393	-4.513e-007 3.2408e-005 0.23116 -0.29932	-0.12053	-0.230943	-0.340417	-0.448994	-0.556713	-0.663615	-0.769739	-0.875126	-0.979816	-1.08385	-1.18727	-1.2901	-1.39241	-1.49422	-1.59557	-1.6965	-1.79706	-1.89728	-1.99721	-2.09688	-2.19634	-2.29563	-2.39477	-2.49383	-2.59283	-2.69181	-2.79082	-2.8899	-2.98908	-3.08841	-3.18792	-3.28766	-3.38767	-3.48799	-3.58865	-3.6897	-3.79118	-3.89312	-3.99558	-4.09858
D:\Xumeng Li\论文\pic\11March\C102	Wed Mar 11 14-23-23.bmp	2	0.823029	10.0165	D:\Xumeng Li\论文\pic\11March\Test Paper\Fri Mar 13 13-26-36.bmp	-2.9951e-007 -6.9615e-007 -7.7631e-008 0.058177 0.00022111 0	-3.3648e-007 6.3266e-008 -6.6235e-007 0.0002317 0.062233 0	1.4893e-005 -0.0012896 0.12084 -0.11881	1.0538e-006 -0.00010618 0.25365 -0.42376	0.000756176	0.117828	0.2325	0.344861	0.454999	0.563006	0.668969	0.772978	0.875123	0.975493	1.07418	1.17127	1.26685	1.36101	1.45385	1.54544	1.63589	1.72528	1.81369	1.90123	1.98797	2.07401	2.15943	2.24433	2.3288	2.41292	2.49679	2.58049	2.66411	2.74775	2.83148	2.91541	2.99961	3.08419	3.16922	3.25481	3.34103	3.42798	3.51574	3.60441
D:\Xumeng Li\论文\pic\11March\C102	Wed Mar 11 14-23-23.bmp	3	-0.754615	17.3896	D:\Xumeng Li\论文\pic\11March\Test Paper\Fri Mar 13 13-26-36.bmp	-2.9951e-007 -6.9615e-007 -7.7631e-008 0.058177 0.00022111 0	-3.3648e-007 6.3266e-008 -6.6235e-007 0.0002317 0.062233 0	-9.8839e-006 9.3253e-005 -0.081526 -0.034468	-4.385e-007 -3.1583e-005 0.40756 -0.50346	-0.115911	-0.197226	-0.278473	-0.359711	-0.441001	-0.5224	-0.603969	-0.685766	-0.767851	-0.850284	-0.933122	-1.01643	-1.10026	-1.18467	-1.26973	-1.35549	-1.44201	-1.52936	-1.61759	-1.70675	-1.79692	-1.88814	-1.98049	-2.07401	-2.16876	-2.26482	-2.36222	-2.46105	-2.56135	-2.66318	-2.7666	-2.87167	-2.97846	-3.08702	-3.1974	-3.30968	-3.4239	-3.54014	-3.65844	-3.77886
D:\Xumeng Li\论文\pic\11March\C102	Wed Mar 11 14-23-23.bmp	4	0.3529	25.9501	D:\Xumeng Li\论文\pic\11March\Test Paper\Fri Mar 13 13-26-36.bmp	-2.9951e-007 -6.9615e-007 -7.7631e-008 0.058177 0.00022111 0	-3.3648e-007 6.3266e-008 -6.6235e-007 0.0002317 0.062233 0	-4.7503e-006 0.0010593 0.0199 0.27556	-4.0303e-007 4.8816e-005 0.49364 -1.3051	0.296515	0.31956	0.344667	0.371806	0.40095	0.43207	0.465138	0.500124	0.537001	0.57574	0.616313	0.65869	0.702844	0.748746	0.796368	0.845681	0.896656	0.949265	1.00348	1.05927	1.11661	1.17547	1.23582	1.29764	1.36089	1.42554	1.49157	1.55896	1.62766	1.69765	1.76891	1.8414	1.9151	1.98998	2.066	2.14315	2.22139	2.3007	2.38104	2.46238
D:\Xumeng Li\论文\pic\11March\C102	Wed Mar 11 14-23-23.bmp	5	-0.324127	27.0274	D:\Xumeng Li\论文\pic\11March\Test Paper\Fri Mar 13 13-26-36.bmp	-2.9951e-007 -6.9615e-007 -7.7631e-008 0.058177 0.00022111 0	-3.3648e-007 6.3266e-008 -6.6235e-007 0.0002317 0.062233 0	9.2268e-007 -0.0002667 0.0076488 -0.14691	5.3759e-008 -3.6904e-005 0.45094 -0.4017	-0.139525	-0.132669	-0.126337	-0.12052	-0.115216	-0.110417	-0.106118	-0.102313	-0.0989983	-0.0961667	-0.0938132	-0.0919321	-0.0905181	-0.0895654	-0.0890687	-0.0890223	-0.0894207	-0.0902584	-0.0915299	-0.0932295	-0.0953519	-0.0978914	-0.100842	-0.1042	-0.107957	-0.11211	-0.116652	-0.121578	-0.126883	-0.13256	-0.138605	-0.145011	-0.151774	-0.158887	-0.166346	-0.174144	-0.182276	-0.190737	-0.199521	-0.208622
D:\Xumeng Li\论文\pic\11March\C102	Wed Mar 11 14-23-23.bmp	6	0.227862	27.0652	D:\Xumeng Li\论文\pic\11March\Test Paper\Fri Mar 13 13-26-36.bmp	-2.9951e-007 -6.9615e-007 -7.7631e-008 0.058177 0.00022111 0	-3.3648e-007 6.3266e-008 -6.6235e-007 0.0002317 0.062233 0	5.5404e-009 4.2182e-005 0.0060187 -0.14555	6.3578e-009 -3.4666e-006 0.21584 -0.2274	-0.139485	-0.133339	-0.12711	-0.120796	-0.114397	-0.107914	-0.101346	-0.0946936	-0.0879567	-0.0811351	-0.0742287	-0.0672377	-0.0601619	-0.0530012	-0.0457558	-0.0384255	-0.0310103	-0.0235102	-0.0159251	-0.00825501	-0.000499898	0.00734028	0.0152655	0.0232759	0.0313715	0.0395522	0.0478182	0.0561695	0.064606	0.0731279	0.0817351	0.0904277	0.0992058	0.108069	0.117018	0.126053	0.135173	0.144379	0.15367	0.163047
D:\Xumeng Li\论文\pic\11March\C102	Wed Mar 11 14-24-27.bmp	0	1.28517	23.104	D:\Xumeng Li\论文\pic\11March\Test Paper\Fri Mar 13 13-26-36.bmp	-2.9951e-007 -6.9615e-007 -7.7631e-008 0.058177 0.00022111 0	-3.3648e-007 6.3266e-008 -6.6235e-007 0.0002317 0.062233 0			0.676455	1.04538	1.16839	1.16838	1.04537	0.92238	0.922377	0.922373	0.922369	0.922365	0.922362	0.860876	0.860873	0.860869	0.860866	0.860862	0.860859	0.860855	0.860852	0.860848	0.860845	0.860841	0.860838	0.860834	0.86083	0.860827	1.53737	1.53736	1.47584	1.47584	1.41432	1.41432	1.35281	1.2913	1.29129	1.29128	1.29128	1.1683	1.10679	1.16829
D:\Xumeng Li\论文\pic\11March\C102	Wed Mar 11 14-24-27.bmp	1	-0.891109	5.31533	D:\Xumeng Li\论文\pic\11March\Test Paper\Fri Mar 13 13-26-36.bmp	-2.9951e-007 -6.9615e-007 -7.7631e-008 0.058177 0.00022111 0	-3.3648e-007 6.3266e-008 -6.6235e-007 0.0002317 0.062233 0	-1.5166e-005 0.00065938 -0.082031 -0.071853	-1.7293e-005 0.0020817 0.15581 0.15039	-0.15324	-0.233399	-0.312422	-0.390399	-0.467421	-0.543579	-0.618965	-0.693669	-0.767782	-0.841395	-0.9146	-0.987487	-1.06015	-1.13267	-1.20515	-1.27768	-1.35034	-1.42323	-1.49644	-1.57006	-1.64418	-1.7189	-1.79429	-1.87047	-1.9475	-2.02549	-2.10453	-2.18471	-2.26612	-2.34885	-2.43299	-2.51863	-2.60586	-2.69478	-2.78547	-2.87803	-2.97255	-3.06912	-3.16782	-3.26875
D:\Xumeng Li\论文\pic\11March\C102	Wed Mar 11 14-24-27.bmp	2	0.808362	11.1322	D:\Xumeng Li\论文\pic\11March\Test Paper\Fri Mar 13 13-26-36.bmp	-2.9951e-007 -6.9615e-007 -7.7631e-008 0.058177 0.00022111 0	-3.3648e-007 6.3266e-008 -6.6235e-007 0.0002317 0.062233 0	2.3069e-006 -0.00023385 0.049156 0.083195	-1.3294e-007 1.4983e-005 0.22875 -0.28273	0.13212	0.180591	0.228621	0.276226	0.323419	0.370213	0.416622	0.46266	0.508342	0.55368	0.598689	0.643383	0.687775	0.731879	0.775709	0.819279	0.862603	0.905695	0.948568	0.991236	1.03371	1.07601	1.11815	1.16014	1.20199	1.24372	1.28534	1.32687	1.36832	1.4097	1.45103	1.49232	1.53359	1.57485	1.6161	1.65738	1.69869	1.74004	1.78144	1.82292
D:\Xumeng Li\论文\pic\11March\C102	Wed Mar 11 14-24-27.bmp	3	-0.628263	17.3348	D:\Xumeng Li\论文\pic\11March\Test Paper\Fri Mar 13 13-26-36.bmp	-2.9951e-007 -6.9615e-007 -7.7631e-008 0.058177 0.00022111 0	-3.3648e-007 6.3266e-008 -6.6235e-007 0.0002317 0.062233 0	-1.9324e-006 -0.00030741 -0.075662 -0.035144	4.6428e-008 -2.0898e-005 0.38479 -0.57804	-0.111115	-0.187713	-0.264949	-0.342834	-0.42138	-0.5006	-0.580503	-0.661103	-0.74241	-0.824437	-0.907194	-0.990693	-1.07495	-1.15997	-1.24576	-1.33235	-1.41973	-1.50793	-1.59695	-1.68681	-1.77751	-1.86907	-1.9615	-2.05481	-2.14902	-2.24413	-2.34015	-2.43711	-2.535	-2.63385	-2.73365	-2.83443	-2.9362	-3.03897	-3.14274	-3.24753	-3.35336	-3.46023	-3.56816	-3.67715
D:\Xumeng Li\论文\pic\11March\C102	Wed Mar 11 14-24-27.bmp	4	-0.283367	23.0263	D:\Xumeng Li\论文\pic\11March\Test Paper\Fri Mar 13 13-26-36.bmp	-2.9951e-007 -6.9615e-007 -7.7631e-008 0.058177 0.00022111 0	-3.3648e-007 6.3266e-008 -6.6235e-007 0.0002317 0.062233 0	1.9952e-006 -0.00038072 0.00064094 -0.041883	-7.2089e-008 -6.5004e-006 0.4324 -0.367	-0.0416208	-0.0421081	-0.0433328	-0.0452831	-0.0479469	-0.0513123	-0.0553673	-0.0601	-0.0654983	-0.0715503	-0.0782441	-0.0855676	-0.0935089	-0.102056	-0.111197	-0.12092	-0.131212	-0.142063	-0.15346	-0.16539	-0.177843	-0.190806	-0.204266	-0.218213	-0.232634	-0.247517	-0.262851	-0.278622	-0.29482	-0.311432	-0.328447	-0.345851	-0.363634	-0.381784	-0.400288	-0.419134	-0.438311	-0.457807	-0.477608	-0.497705
D:\Xumeng Li\论文\pic\11March\C102	Wed Mar 11 14-24-27.bmp	5	0.362332	23.0374	D:\Xumeng Li\论文\pic\11March\Test Paper\Fri Mar 13 13-26-36.bmp	-2.9951e-007 -6.9615e-007 -7.7631e-008 0.058177 0.00022111 0	-3.3648e-007 6.3266e-008 -6.6235e-007 0.0002317 0.062233 0	-1.9957e-006 0.00049882 0.012434 -0.043801	-4.0299e-008 -1.3969e-005 0.44273 -0.44573	-0.0308705	-0.0169542	-0.00206423	0.0137875	0.0305889	0.0483281	0.0669931	0.086572	0.107053	0.128423	0.150672	0.173786	0.197754	0.222565	0.248205	0.274663	0.301928	0.329986	0.358827	0.388437	0.418806	0.449921	0.481771	0.514342	0.547624	0.581604	0.61627	0.651611	0.687614	0.724267	0.761559	0.799478	0.83801	0.877146	0.916871	0.957176	0.998047	1.03947	1.08144	1.12394
D:\Xumeng Li\论文\pic\11March\C102	Wed Mar 11 14-25-43.bmp	0	1.37715	27.8572	D:\Xumeng Li\论文\pic\11March\Test Paper\Fri Mar 13 13-26-36.bmp	-2.9951e-007 -6.9615e-007 -7.7631e-008 0.058177 0.00022111 0	-3.3648e-007 6.3266e-008 -6.6235e-007 0.0002317 0.062233 0			0.184159	1.04352	0.982141	0.920764	0.982153	0.920774	0.920769	1.65759	1.59621	1.5962	1.53478	1.53478	1.53477	1.47335	1.41197	1.35059	1.35058	1.28917	1.22779	1.22778	1.16638	1.105	1.10499	1.16636	0.982225	0.98222	0.982216	0.920832	0.920827	0.982222	0.982216	0.920834	0.920829	0.920825	0.982218	0.920835	0.92083	1.71864	1.65726	1.65729
D:\Xumeng Li\论文\pic\11March\C102	Wed Mar 11 14-25-43.bmp	1	0.974233	5.11625	D:\Xumeng Li\论文\pic\11March\Test Paper\Fri Mar 13 13-26-36.bmp	-2.9951e-007 -6.9615e-007 -7.7631e-008 0.058177 0.00022111 0	-3.3648e-007 6.3266e-008 -6.6235e-007 0.0002317 0.062233 0	-3.8061e-006 0.00010342 0.11486 -0.10742	-2.8363e-007 9.8283e-006 0.21016 -0.23882	0.00753653	0.12268	0.237984	0.353427	0.468985	0.584636	0.700357	0.816125	0.931917	1.04771	1.16348	1.27921	1.39487	1.51044	1.6259	1.74122	1.85638	1.97136	2.08614	2.20069	2.31499	2.42902	2.54275	2.65617	2.76924	2.88195	2.99427	3.10618	3.21766	3.32869	3.43923	3.54928	3.6588	3.76777	3.87617	3.98399	4.09118	4.19774	4.30364	4.40885
D:\Xumeng Li\论文\pic\11March\C102	Wed Mar 11 14-25-43.bmp	2	-0.920054	10.4338	D:\Xumeng Li\论文\pic\11March\Test Paper\Fri Mar 13 13-26-36.bmp	-2.9951e-007 -6.9615e-007 -7.7631e-008 0.058177 0.00022111 0	-3.3648e-007 6.3266e-008 -6.6235e-007 0.0002317 0.062233 0	-9.3898e-006 0.00064147 -0.088967 0.14191	-3.8741e-007 1.7296e-005 0.23205 -0.3171	0.0535761	-0.0335324	-0.119471	-0.204295	-0.288062	-0.370828	-0.452648	-0.53358	-0.61368	-0.693004	-0.771609	-0.84955	-0.926884	-1.00367	-1.07996	-1.15581	-1.23128	-1.30643	-1.3813	-1.45597	-1.53047	-1.60488	-1.67925	-1.75362	-1.82807	-1.90264	-1.97739	-2.05239	-2.12767	-2.20331	-2.27935	-2.35586	-2.43289	-2.5105	-2.58873	-2.66766	-2.74733	-2.8278	-2.90913	-2.99138
D:\Xumeng Li\论文\pic\11March\C102	Wed Mar 11 14-25-43.bmp	3	0.618297	18.1423	D:\Xumeng Li\论文\pic\11March\Test Paper\Fri Mar 13 13-26-36.bmp	-2.9951e-007 -6.9615e-007 -7.7631e-008 0.058177 0.00022111 0	-3.3648e-007 6.3266e-008 -6.6235e-007 0.0002317 0.062233 0	1.7905e-005 -0.001433 0.11843 -0.13629	7.458e-007 -8.067e-005 0.41701 -0.7953	-0.0192775	0.0949766	0.20658	0.315639	0.422262	0.526556	0.628629	0.728587	0.826539	0.922592	1.01685	1.10943	1.20043	1.28996	1.37813	1.46504	1.55081	1.63554	1.71933	1.8023	1.88456	1.9662	2.04734	2.12808	2.20854	2.28882	2.36902	2.44926	2.52964	2.61027	2.69126	2.77271	2.85473	2.93743	3.02092	3.1053	3.19069	3.27718	3.36489	3.45392
D:\Xumeng Li\论文\pic\11March\C102	Wed Mar 11 14-25-43.bmp	4	-0.594819	26.3263	D:\Xumeng Li\论文\pic\11March\Test Paper\Fri Mar 13 13-26-36.bmp	-2.9951e-007 -6.9615e-007 -7.7631e-008 0.058177 0.00022111 0	-3.3648e-007 6.3266e-008 -6.6235e-007 0.0002317 0.062233 0	4.5929e-006 -0.0011333 -0.045342 -0.17342	2.9538e-007 -7.841e-005 0.47944 -0.76448	-0.219894	-0.268603	-0.319524	-0.372629	-0.42789	-0.48528	-0.544771	-0.606336	-0.669947	-0.735576	-0.803197	-0.87278	-0.9443	-1.01773	-1.09304	-1.1702	-1.24919	-1.32997	-1.41253	-1.49683	-1.58284	-1.67054	-1.7599	-1.8509	-1.9435	-2.03768	-2.1334	-2.23065	-2.3294	-2.42961	-2.53126	-2.63433	-2.73878	-2.84459	-2.95172	-3.06016	-3.16987	-3.28083	-3.39301	-3.50638
D:\Xumeng Li\论文\pic\11March\C102	Wed Mar 11 14-25-43.bmp	5	0.403984	27.8329	D:\Xumeng Li\论文\pic\11March\Test Paper\Fri Mar 13 13-26-36.bmp	-2.9951e-007 -6.9615e-007 -7.7631e-008 0.058177 0.00022111 0	-3.3648e-007 6.3266e-008 -6.6235e-007 0.0002317 0.062233 0	-4.1107e-006 0.00061218 -0.021857 0.16167	-7.4498e-008 -6.1073e-006 0.40497 -0.52306	0.140424	0.120375	0.101501	0.0837773	0.0671792	0.0516823	0.0372616	0.0238927	0.0115509	0.000211402	-0.0101504	-0.0195591	-0.0280394	-0.035616	-0.0423136	-0.0481567	-0.0531702	-0.0573785	-0.0608065	-0.0634788	-0.0654199	-0.0666547	-0.0672077	-0.0671036	-0.0663672	-0.0650229	-0.0630956	-0.0606099	-0.0575904	-0.0540618	-0.0500488	-0.045576	-0.0406682	-0.0353498	-0.0296458	-0.0235806	-0.017179	-0.0104656	-0.00346503	0.00379793
D:\Xumeng Li\论文\pic\11March\C102	Wed Mar 11 14-25-43.bmp	6	-0.271383	27.7984	D:\Xumeng Li\论文\pic\11March\Test Paper\Fri Mar 13 13-26-36.bmp	-2.9951e-007 -6.9615e-007 -7.7631e-008 0.058177 0.00022111 0	-3.3648e-007 6.3266e-008 -6.6235e-007 0.0002317 0.062233 0	1.0364e-006 -0.00020999 -0.0012722 0.002615	6.8432e-008 -1.8296e-005 0.24072 -0.35674	0.00113383	-0.000761096	-0.00306356	-0.00576733	-0.00886621	-0.012354	-0.0162244	-0.0204713	-0.0250884	-0.0300695	-0.0354083	-0.0410988	-0.0471346	-0.0535096	-0.0602174	-0.067252	-0.0746071	-0.0822764	-0.0902537	-0.0985329	-0.107108	-0.115972	-0.125119	-0.134544	-0.144239	-0.154198	-0.164416	-0.174886	-0.185602	-0.196557	-0.207746	-0.219162	-0.230799	-0.242651	-0.254712	-0.266974	-0.279433	-0.292082	-0.304914	-0.317924
D:\Xumeng Li\论文\pic\11March\C102	Wed Mar 11 14-26-49.bmp	0	1.31754	26.6704	D:\Xumeng Li\论文\pic\11March\Test Paper\Fri Mar 13 13-26-36.bmp	-2.9951e-007 -6.9615e-007 -7.7631e-008 0.058177 0.00022111 0	-3.3648e-007 6.3266e-008 -6.6235e-007 0.0002317 0.062233 0			0.799612	1.16861	1.10711	1.1071	1.1071	1.10709	1.04557	0.984073	0.984068	0.984063	0.984059	1.04555	1.04554	0.984045	0.922527	0.922523	0.922519	0.861022	0.861019	0.861014	1.59881	1.59881	1.53732	1.47584	1.47583	1.41435	1.35286	1.35285	1.35285	1.29136	1.22988	1.22987	1.1069	1.1684	1.10692	1.0454	1.0454	0.983911	1.04541	1.04541
D:\Xumeng Li\论文\pic\11March\C102	Wed Mar 11 14-26-49.bmp	1	0.884103	6.89573	D:\Xumeng Li\论文\pic\11March\Test Paper\Fri Mar 13 13-26-36.bmp	-2.9951e-007 -6.9615e-007 -7.7631e-008 0.058177 0.00022111 0	-3.3648e-007 6.3266e-008 -6.6235e-007 0.0002317 0.062233 0	3.2875e-005 -0.0031325 0.19081 -0.60275	1.3974e-007 -1.4448e-005 0.20529 -0.25981	-0.415034	-0.233386	-0.0576096	0.112494	0.277121	0.43647	0.590737	0.74012	0.884816	1.02502	1.16094	1.29275	1.42067	1.54489	1.66561	1.78302	1.89732	2.00871	2.11738	2.22354	2.32738	2.42909	2.52888	2.62694	2.72347	2.81867	2.91273	3.00585	3.09823	3.19006	3.28155	3.37288	3.46426	3.55589	3.64796	3.74067	3.83421	3.92878	4.02459	4.12183
D:\Xumeng Li\论文\pic\11March\C102	Wed Mar 11 14-26-49.bmp	2	-0.778888	13.7395	D:\Xumeng Li\论文\pic\11March\Test Paper\Fri Mar 13 13-26-36.bmp	-2.9951e-007 -6.9615e-007 -7.7631e-008 0.058177 0.00022111 0	-3.3648e-007 6.3266e-008 -6.6235e-007 0.0002317 0.062233 0	1.3289e-006 -0.00033246 -0.075871 -0.048208	-3.7453e-008 -1.7213e-006 0.37671 -0.43176	-0.12441	-0.201269	-0.278777	-0.356926	-0.435707	-0.515114	-0.595138	-0.675771	-0.757005	-0.838833	-0.921245	-1.00424	-1.08779	-1.17191	-1.25659	-1.34181	-1.42756	-1.51385	-1.60066	-1.68798	-1.7758	-1.86412	-1.95294	-2.04223	-2.132	-2.22223	-2.31292	-2.40407	-2.49565	-2.58766	-2.68011	-2.77296	-2.86623	-2.95991	-3.05397	-3.14842	-3.24325	-3.33845	-3.43401	-3.52992
D:\Xumeng Li\论文\pic\11March\C102	Wed Mar 11 14-26-49.bmp	3	0.589724	21.7464	D:\Xumeng Li\论文\pic\11March\Test Paper\Fri Mar 13 13-26-36.bmp	-2.9951e-007 -6.9615e-007 -7.7631e-008 0.058177 0.00022111 0	-3.3648e-007 6.3266e-008 -6.6235e-007 0.0002317 0.062233 0	-4.6391e-006 0.00083713 0.055078 0.059326	-3.624e-008 -2.0969e-005 0.44608 -0.72063	0.115237	0.172795	0.23197	0.292737	0.355067	0.418932	0.484303	0.551155	0.619458	0.689184	0.760307	0.832798	0.906629	0.981772	1.0582	1.13588	1.2148	1.29491	1.3762	1.45863	1.54218	1.62682	1.71253	1.79926	1.88701	1.97573	2.0654	2.15599	2.24748	2.33984	2.43303	2.52704	2.62183	2.71738	2.81365	2.91063	3.00827	3.10656	3.20547	3.30497
D:\Xumeng Li\论文\pic\11March\C102	Wed Mar 11 14-26-49.bmp	4	0.1823	26.5893	D:\Xumeng Li\论文\pic\11March\Test Paper\Fri Mar 13 13-26-36.bmp	-2.9951e-007 -6.9615e-007 -7.7631e-008 0.058177 0.00022111 0	-3.3648e-007 6.3266e-008 -6.6235e-007 0.0002317 0.062233 0	-3.4235e-006 0.0005826 -0.014519 0.086973	-4.0328e-008 -7.8808e-006 0.37799 -0.3766	0.0730329	0.0602375	0.0485663	0.0379986	0.028514	0.0200919	0.0127117	0.00635298	0.000995114	-0.00338242	-0.00680016	-0.00927865	-0.0108384	-0.0115	-0.011284	-0.0102109	-0.00830122	-0.00557554	-0.0020544	0.00224167	0.00729213	0.0130764	0.019574	0.0267644	0.034627	0.0431413	0.0522867	0.0620427	0.0723888	0.0833044	0.0947689	0.106762	0.119263	0.132251	0.145706	0.159608	0.173935	0.188667	0.203784	0.219265
D:\Xumeng Li\论文\pic\11March\C102	Wed Mar 11 14-26-49.bmp	5	-0.555822	26.5828	D:\Xumeng Li\论文\pic\11March\Test Paper\Fri Mar 13 13-26-36.bmp	-2.9951e-007 -6.9615e-007 -7.7631e-008 0.058177 0.00022111 0	-3.3648e-007 6.3266e-008 -6.6235e-007 0.0002317 0.062233 0	1.5409e-006 -0.00033607 -0.0086683 0.019241	5.5026e-008 -2.3517e-005 0.42368 -0.36873	0.0102383	0.000572511	-0.00974689	-0.0207107	-0.0323096	-0.0445345	-0.057376	-0.070825	-0.0848721	-0.0995081	-0.114724	-0.13051	-0.146857	-0.163757	-0.181199	-0.199174	-0.217674	-0.236688	-0.256208	-0.276225	-0.296729	-0.317711	-0.339162	-0.361072	-0.383433	-0.406234	-0.429467	-0.453123	-0.477192	-0.501665	-0.526532	-0.551786	-0.577415	-0.603412	-0.629766	-0.656469	-0.683511	-0.710883	-0.738576	-0.766581
D:\Xumeng Li\论文\pic\11March\C102	Wed Mar 11 14-28-23.bmp	0	1.54972	27.7064	D:\Xumeng Li\论文\pic\11March\Test Paper\Fri Mar 13 13-26-36.bmp	-2.9951e-007 -6.9615e-007 -7.7631e-008 0.058177 0.00022111 0	-3.3648e-007 6.3266e-008 -6.6235e-007 0.0002317 0.062233 0			0.368693	1.16741	1.1674	1.10597	1.10596	1.10596	1.10595	1.04452	1.04451	1.04451	1.0445	0.983065	1.04451	1.04451	0.983051	1.72014	1.65872	1.53588	1.53587	1.53586	1.47444	1.47443	1.413	1.413	1.41302	1.35159	1.35158	1.29016	1.29015	1.22872	1.22872	1.22871	1.22873	1.22872	1.1673	1.16729	1.16728	1.16728	1.16727	1.10584
D:\Xumeng Li\论文\pic\11March\C102	Wed Mar 11 14-28-23.bmp	1	-1.42417	4.2836	D:\Xumeng Li\论文\pic\11March\Test Paper\Fri Mar 13 13-26-36.bmp	-2.9951e-007 -6.9615e-007 -7.7631e-008 0.058177 0.00022111 0	-3.3648e-007 6.3266e-008 -6.6235e-007 0.0002317 0.062233 0	-3.5521e-007 8.9776e-005 -0.24648 0.58683	9.7103e-006 -0.0026939 0.31696 -0.76898	0.340433	0.0942162	-0.151826	-0.397694	-0.643392	-0.88892	-1.13428	-1.37948	-1.62451	-1.86939	-2.1141	-2.35866	-2.60307	-2.84733	-3.09143	-3.33539	-3.5792	-3.82287	-4.06639	-4.30978	-4.55303	-4.79615	-5.03913	-5.28199	-5.52471	-5.76731	-6.00978	-6.25213	-6.49437	-6.73648	-6.97848	-7.22037	-7.46214	-7.7038	-7.94536	-8.18682	-8.42817	-8.66941	-8.91057	-9.15162
D:\Xumeng Li\论文\pic\11March\C102	Wed Mar 11 14-28-23.bmp	2	1.07537	8.85759	D:\Xumeng Li\论文\pic\11March\Test Paper\Fri Mar 13 13-26-36.bmp	-2.9951e-007 -6.9615e-007 -7.7631e-008 0.058177 0.00022111 0	-3.3648e-007 6.3266e-008 -6.6235e-007 0.0002317 0.062233 0	-1.763e-005 0.0023804 0.10303 0.023081	-7.3328e-007 8.1781e-005 0.28707 -0.31602	0.128478	0.238529	0.353129	0.472173	0.595554	0.723167	0.854907	0.990666	1.13034	1.27382	1.42101	1.57179	1.72607	1.88373	2.04467	2.20878	2.37596	2.54611	2.71911	2.89486	3.07326	3.2542	3.43757	3.62327	3.81119	4.00122	4.19327	4.38722	4.58298	4.78042	4.97945	5.17997	5.38185	5.58501	5.78934	5.99472	6.20106	6.40824	6.61616	6.82472
D:\Xumeng Li\论文\pic\11March\C102	Wed Mar 11 14-28-23.bmp	3	-0.969634	15.9656	D:\Xumeng Li\论文\pic\11March\Test Paper\Fri Mar 13 13-26-36.bmp	-2.9951e-007 -6.9615e-007 -7.7631e-008 0.058177 0.00022111 0	-3.3648e-007 6.3266e-008 -6.6235e-007 0.0002317 0.062233 0	-7.8099e-006 -0.00015366 -0.096942 0.059467	-2.6178e-007 -1.1263e-005 0.39426 -0.40617	-0.037636	-0.135093	-0.232952	-0.331258	-0.430059	-0.529402	-0.629333	-0.7299	-0.831149	-0.933127	-1.03588	-1.13946	-1.2439	-1.34927	-1.45559	-1.56293	-1.67132	-1.78082	-1.89147	-2.00331	-2.1164	-2.23078	-2.3465	-2.46361	-2.58214	-2.70216	-2.8237	-2.94682	-3.07155	-3.19795	-3.32606	-3.45593	-3.58761	-3.72114	-3.85658	-3.99396	-4.13333	-4.27475	-4.41825	-4.56389
D:\Xumeng Li\论文\pic\11March\C102	Wed Mar 11 14-28-23.bmp	4	0.558937	24.6996	D:\Xumeng Li\论文\pic\11March\Test Paper\Fri Mar 13 13-26-36.bmp	-2.9951e-007 -6.9615e-007 -7.7631e-008 0.058177 0.00022111 0	-3.3648e-007 6.3266e-008 -6.6235e-007 0.0002317 0.062233 0	-5.2599e-006 0.00083037 0.030985 0.1312	-1.7263e-007 -9.7521e-007 0.47245 -1.3771	0.163015	0.196455	0.231492	0.268095	0.306233	0.345874	0.386986	0.429538	0.473498	0.518835	0.565517	0.613512	0.66279	0.713318	0.765065	0.817999	0.872089	0.927303	0.98361	1.04098	1.09938	1.15877	1.21913	1.28043	1.34263	1.4057	1.46961	1.53434	1.59983	1.66608	1.73303	1.80067	1.86896	1.93787	2.00737	2.07743	2.148	2.21908	2.29061	2.36257
D:\Xumeng Li\论文\pic\11March\C102	Wed Mar 11 14-28-23.bmp	5	0.178969	27.6886	D:\Xumeng Li\论文\pic\11March\Test Paper\Fri Mar 13 13-26-36.bmp	-2.9951e-007 -6.9615e-007 -7.7631e-008 0.058177 0.00022111 0	-3.3648e-007 6.3266e-008 -6.6235e-007 0.0002317 0.062233 0	1.6733e-006 -0.00017478 0.015773 -0.11563	6.3611e-008 -2.0629e-005 0.35629 -0.47586	-0.100033	-0.0847723	-0.0698411	-0.0552292	-0.0409268	-0.0269238	-0.01321	0.000224424	0.0133896	0.0262956	0.0389525	0.0513702	0.0635588	0.0755284	0.087289	0.0988506	0.110223	0.121417	0.132442	0.143308	0.154026	0.164604	0.175054	0.185386	0.195608	0.205733	0.215768	0.225725	0.235614	0.245445	0.255226	0.26497	0.274685	0.284383	0.294072	0.303762	0.313465	0.323189	0.332946	0.342744
D:\Xumeng Li\论文\pic\11March\C102	Wed Mar 11 14-28-23.bmp	6	-0.527725	27.6616	D:\Xumeng Li\论文\pic\11March\Test Paper\Fri Mar 13 13-26-36.bmp	-2.9951e-007 -6.9615e-007 -7.7631e-008 0.058177 0.00022111 0	-3.3648e-007 6.3266e-008 -6.6235e-007 0.0002317 0.062233 0	5.0069e-006 -0.00090548 0.012162 -0.15495	1.4426e-007 -4.208e-005 0.4203 -0.42258	-0.143692	-0.134212	-0.126482	-0.120474	-0.116156	-0.113499	-0.112472	-0.113047	-0.115192	-0.118877	-0.124073	-0.13075	-0.138877	-0.148424	-0.159362	-0.17166	-0.185288	-0.200217	-0.216416	-0.233855	-0.252504	-0.272333	-0.293313	-0.315412	-0.338601	-0.36285	-0.388129	-0.414408	-0.441657	-0.469845	-0.498944	-0.528921	-0.559749	-0.591396	-0.623832	-0.657029	-0.690954	-0.725579	-0.760873	-0.796807
D:\Xumeng Li\论文\pic\11March\C102	Wed Mar 11 14-29-26.bmp	0	1.26118	25.8651	D:\Xumeng Li\论文\pic\11March\Test Paper\Fri Mar 13 13-26-36.bmp	-2.9951e-007 -6.9615e-007 -7.7631e-008 0.058177 0.00022111 0	-3.3648e-007 6.3266e-008 -6.6235e-007 0.0002317 0.062233 0			1.04532	1.16827	1.16826	1.16826	1.16828	1.16827	1.16827	1.16826	1.10678	1.10678	1.10677	1.10677	1.04529	1.10678	1.10678	1.04527	1.04527	1.04526	1.04526	0.922302	0.922297	0.922293	0.922289	0.922285	0.92228	0.922276	0.922273	0.922268	0.983759	0.983754	0.922275	0.922271	0.922267	0.922262	0.922258	0.922254	0.92225	0.922245	0.983735	1.66024
D:\Xumeng Li\论文\pic\11March\C102	Wed Mar 11 14-29-26.bmp	1	0.786843	9.63127	D:\Xumeng Li\论文\pic\11March\Test Paper\Fri Mar 13 13-26-36.bmp	-2.9951e-007 -6.9615e-007 -7.7631e-008 0.058177 0.00022111 0	-3.3648e-007 6.3266e-008 -6.6235e-007 0.0002317 0.062233 0	3.5902e-005 -0.0036855 0.2092 -0.72507	5.6694e-007 -6.6344e-005 0.21886 -0.29629	-0.519515	-0.321119	-0.129663	0.055069	0.233291	0.405219	0.571069	0.731055	0.885394	1.0343	1.17799	1.31668	1.45058	1.57991	1.70489	1.82572	1.94263	2.05584	2.16554	2.27197	2.37534	2.47586	2.57375	2.66922	2.76249	2.85378	2.94329	3.03125	3.11788	3.20337	3.28796	3.37185	3.45527	3.53843	3.62153	3.70481	3.78847	3.87273	3.9578	4.0439
D:\Xumeng Li\论文\pic\11March\C102	Wed Mar 11 14-29-26.bmp	2	-0.765456	15.9555	D:\Xumeng Li\论文\pic\11March\Test Paper\Fri Mar 13 13-26-36.bmp	-2.9951e-007 -6.9615e-007 -7.7631e-008 0.058177 0.00022111 0	-3.3648e-007 6.3266e-008 -6.6235e-007 0.0002317 0.062233 0	-5.2592e-006 0.00017073 -0.078879 -0.0064623	-9.6144e-008 -4.7341e-006 0.44703 -0.52702	-0.0851758	-0.163579	-0.241705	-0.319583	-0.397247	-0.474726	-0.552054	-0.629261	-0.706378	-0.783439	-0.860473	-0.937513	-1.01459	-1.09174	-1.16898	-1.24636	-1.3239	-1.40164	-1.4796	-1.55782	-1.63634	-1.71517	-1.79435	-1.87392	-1.95391	-2.03434	-2.11525	-2.19667	-2.27864	-2.36118	-2.44432	-2.5281	-2.61255	-2.69769	-2.78357	-2.87022	-2.95765	-3.04592	-3.13504	-3.22505
D:\Xumeng Li\论文\pic\11March\C102	Wed Mar 11 14-29-26.bmp	3	-0.429402	25.7833	D:\Xumeng Li\论文\pic\11March\Test Paper\Fri Mar 13 13-26-36.bmp	-2.9951e-007 -6.9615e-007 -7.7631e-008 0.058177 0.00022111 0	-3.3648e-007 6.3266e-008 -6.6235e-007 0.0002317 0.062233 0	-1.2563e-006 2.0948e-005 -0.0059446 0.041492	-1.3677e-008 -2.044e-005 0.47517 -0.41498	0.0355668	0.0296763	0.0238125	0.0179681	0.0121354	0.00630693	0.00047511	-0.00536757	-0.0112287	-0.0171157	-0.0230362	-0.0289977	-0.0350078	-0.041074	-0.0472038	-0.0534048	-0.0596845	-0.0660504	-0.0725102	-0.0790712	-0.0857411	-0.0925274	-0.0994376	-0.106479	-0.11366	-0.120987	-0.128469	-0.136112	-0.143924	-0.151913	-0.160086	-0.16845	-0.177015	-0.185786	-0.194771	-0.203978	-0.213415	-0.223089	-0.233007	-0.243178
D:\Xumeng Li\论文\pic\11March\C102	Wed Mar 11 14-29-26.bmp	4	0.339284	25.7971	D:\Xumeng Li\论文\pic\11March\Test Paper\Fri Mar 13 13-26-36.bmp	-2.9951e-007 -6.9615e-007 -7.7631e-008 0.058177 0.00022111 0	-3.3648e-007 6.3266e-008 -6.6235e-007 0.0002317 0.062233 0	3.6703e-007 -0.00015988 0.036157 -0.074754	1.2546e-007 -4.341e-005 0.46619 -0.41664	-0.0387566	-0.00307658	0.0322881	0.0673397	0.10208	0.136512	0.170637	0.204458	0.237977	0.271196	0.304117	0.336743	0.369075	0.401116	0.432868	0.464333	0.495514	0.526413	0.557031	0.587372	0.617437	0.647228	0.676748	0.705999	0.734983	0.763702	0.792159	0.820355	0.848293	0.875976	0.903404	0.930582	0.957509	0.98419	1.01063	1.03682	1.06277	1.08849	1.11397	1.13921
D:\Xumeng Li\论文\pic\11March\C102	Wed Mar 11 14-29-59.bmp	0	1.493	28.0119	D:\Xumeng Li\论文\pic\11March\Test Paper\Fri Mar 13 13-26-36.bmp	-2.9951e-007 -6.9615e-007 -7.7631e-008 0.058177 0.00022111 0	-3.3648e-007 6.3266e-008 -6.6235e-007 0.0002317 0.062233 0			0.184585	1.35346	1.29192	1.29191	1.23037	1.23037	1.16883	1.16882	1.16882	1.16879	1.16878	1.10727	1.04574	1.10724	1.16873	1.04572	0.984196	0.984192	0.984187	0.984182	0.984177	1.47613	1.84499	1.84498	1.84498	1.78349	1.78348	1.72199	1.72198	1.72197	1.599	1.59899	1.5375	1.53749	1.476	1.47599	1.41447	1.35298	1.35298	1.35297
D:\Xumeng Li\论文\pic\11March\C102	Wed Mar 11 14-29-59.bmp	1	0.873274	6.97636	D:\Xumeng Li\论文\pic\11March\Test Paper\Fri Mar 13 13-26-36.bmp	-2.9951e-007 -6.9615e-007 -7.7631e-008 0.058177 0.00022111 0	-3.3648e-007 6.3266e-008 -6.6235e-007 0.0002317 0.062233 0	-5.6526e-006 0.0010427 0.093914 0.079911	8.0556e-008 -3.1674e-005 0.29505 -0.36813	0.174863	0.271865	0.370886	0.47189	0.574844	0.679714	0.786466	0.895065	1.00548	1.11767	1.23161	1.34727	1.4646	1.58357	1.70416	1.82632	1.95003	2.07524	2.20193	2.33006	2.4596	2.59051	2.72276	2.85632	2.99115	3.12721	3.26448	3.40292	3.54249	3.68317	3.82491	3.96769	4.11147	4.25621	4.40189	4.54846	4.6959	4.84417	4.99324	5.14307
D:\Xumeng Li\论文\pic\11March\C102	Wed Mar 11 14-29-59.bmp	2	-0.950056	14.3728	D:\Xumeng Li\论文\pic\11March\Test Paper\Fri Mar 13 13-26-36.bmp	-2.9951e-007 -6.9615e-007 -7.7631e-008 0.058177 0.00022111 0	-3.3648e-007 6.3266e-008 -6.6235e-007 0.0002317 0.062233 0	-4.1296e-005 0.0035887 -0.19418 0.76833	9.1892e-007 -8.9466e-005 0.29747 -0.3719	0.577696	0.393995	0.216975	0.0463888	-0.118011	-0.276472	-0.429243	-0.57657	-0.718703	-0.855888	-0.988373	-1.11641	-1.24024	-1.36011	-1.47627	-1.58898	-1.69847	-1.805	-1.90881	-2.01014	-2.10926	-2.2064	-2.30182	-2.39576	-2.48847	-2.58019	-2.67118	-2.76168	-2.85195	-2.94222	-3.03274	-3.12377	-3.21556	-3.30834	-3.40237	-3.49789	-3.59515	-3.69441	-3.7959	-3.89988
D:\Xumeng Li\论文\pic\11March\C102	Wed Mar 11 14-29-59.bmp	3	0.977157	22.0048	D:\Xumeng Li\论文\pic\11March\Test Paper\Fri Mar 13 13-26-36.bmp	-2.9951e-007 -6.9615e-007 -7.7631e-008 0.058177 0.00022111 0	-3.3648e-007 6.3266e-008 -6.6235e-007 0.0002317 0.062233 0	-4.4016e-006 0.00018542 0.044046 -0.070551	4.8221e-008 -2.2522e-005 0.5099 -0.50358	-0.026324	0.0182473	0.0631366	0.108318	0.153764	0.199449	0.245346	0.291429	0.337672	0.384048	0.430531	0.477094	0.523711	0.570355	0.617001	0.663621	0.710189	0.75668	0.803066	0.849321	0.895418	0.941332	0.987036	1.0325	1.07771	1.12262	1.16722	1.21148	1.25536	1.29886	1.34193	1.38455	1.4267	1.46835	1.50947	1.55004	1.59003	1.62941	1.66816	1.70625
D:\Xumeng Li\论文\pic\11March\C102	Wed Mar 11 14-29-59.bmp	4	0.163908	27.8862	D:\Xumeng Li\论文\pic\11March\Test Paper\Fri Mar 13 13-26-36.bmp	-2.9951e-007 -6.9615e-007 -7.7631e-008 0.058177 0.00022111 0	-3.3648e-007 6.3266e-008 -6.6235e-007 0.0002317 0.062233 0	-2.2901e-006 0.00041281 -0.023004 0.052904	-7.5928e-008 -8.3749e-006 0.45739 -0.56354	0.0303103	0.00852878	-0.0124546	-0.0326537	-0.052082	-0.0707534	-0.0886817	-0.10588	-0.122364	-0.138145	-0.153238	-0.167656	-0.181414	-0.194524	-0.207002	-0.218859	-0.230112	-0.240772	-0.250853	-0.260371	-0.269337	-0.277766	-0.285672	-0.293068	-0.299969	-0.306387	-0.312337	-0.317833	-0.322887	-0.327514	-0.331728	-0.335542	-0.338971	-0.342027	-0.344724	-0.347077	-0.349099	-0.350804	-0.352205	-0.353316
D:\Xumeng Li\论文\pic\11March\C102	Wed Mar 11 14-29-59.bmp	5	-0.635839	27.8999	D:\Xumeng Li\论文\pic\11March\Test Paper\Fri Mar 13 13-26-36.bmp	-2.9951e-007 -6.9615e-007 -7.7631e-008 0.058177 0.00022111 0	-3.3648e-007 6.3266e-008 -6.6235e-007 0.0002317 0.062233 0	4.2551e-006 -0.0011899 -0.013394 -0.071427	7.1065e-008 -1.018e-005 0.46339 -0.52856	-0.0860062	-0.10294	-0.122202	-0.143767	-0.16761	-0.193705	-0.222027	-0.252549	-0.285248	-0.320096	-0.357068	-0.39614	-0.437285	-0.480478	-0.525693	-0.572905	-0.622089	-0.673218	-0.726267	-0.781211	-0.838024	-0.896681	-0.957156	-1.01942	-1.08346	-1.14923	-1.21673	-1.28591	-1.35676	-1.42924	-1.50334	-1.57903	-1.65628	-1.73507	-1.81537	-1.89716	-1.98041	-2.06509	-2.15118	-2.23866
D:\Xumeng Li\论文\pic\11March\C102	Wed Mar 11 14-34-37.bmp	0	1.19471	23.2165	D:\Xumeng Li\论文\pic\11March\Test Paper\Fri Mar 13 13-26-36.bmp	-2.9951e-007 -6.9615e-007 -7.7631e-008 0.058177 0.00022111 0	-3.3648e-007 6.3266e-008 -6.6235e-007 0.0002317 0.062233 0			0.491954	1.04532	1.04531	0.922333	0.922329	0.922345	0.860842	0.860839	0.860835	0.860832	0.922326	0.860825	0.860821	0.860818	0.860814	0.86081	0.983779	0.922299	0.799323	0.799319	0.799316	0.799313	0.79931	0.799306	0.860797	0.860794	0.860789	0.860786	1.7213	1.65984	1.65983	1.65986	1.65986	1.59839	1.53692	1.53692	1.53691	1.47544	1.41398	1.41397
D:\Xumeng Li\论文\pic\11March\C102	Wed Mar 11 14-34-37.bmp	1	-1.01713	9.36351	D:\Xumeng Li\论文\pic\11March\Test Paper\Fri Mar 13 13-26-36.bmp	-2.9951e-007 -6.9615e-007 -7.7631e-008 0.058177 0.00022111 0	-3.3648e-007 6.3266e-008 -6.6235e-007 0.0002317 0.062233 0	2.2736e-006 -0.00051002 -0.097587 0.13134	1.2518e-007 -2.2554e-005 0.25529 -0.2737	0.0332404	-0.0658607	-0.165954	-0.267027	-0.369066	-0.472056	-0.575984	-0.680837	-0.786601	-0.893262	-1.00081	-1.10922	-1.21849	-1.32861	-1.43955	-1.55131	-1.66387	-1.77722	-1.89134	-2.00622	-2.12185	-2.23822	-2.3553	-2.47309	-2.59157	-2.71074	-2.83056	-2.95104	-3.07216	-3.1939	-3.31626	-3.4392	-3.56274	-3.68684	-3.8115	-3.9367	-4.06243	-4.18868	-4.31543	-4.44266
D:\Xumeng Li\论文\pic\11March\C102	Wed Mar 11 14-34-37.bmp	2	0.525584	17.1428	D:\Xumeng Li\论文\pic\11March\Test Paper\Fri Mar 13 13-26-36.bmp	-2.9951e-007 -6.9615e-007 -7.7631e-008 0.058177 0.00022111 0	-3.3648e-007 6.3266e-008 -6.6235e-007 0.0002317 0.062233 0	2.7313e-006 -8.1692e-005 0.047838 0.20142	2.0568e-007 -4.6508e-005 0.40672 -0.73744	0.249179	0.296791	0.344272	0.391638	0.438907	0.486095	0.533217	0.580291	0.627332	0.674358	0.721384	0.768427	0.815503	0.862629	0.909821	0.957095	1.00447	1.05196	1.09958	1.14734	1.19528	1.24339	1.2917	1.34022	1.38898	1.43798	1.48724	1.53678	1.58662	1.63677	1.68725	1.73807	1.78925	1.84081	1.89277	1.94513	1.99792	2.05116	2.10485	2.15902
D:\Xumeng Li\论文\pic\11March\C102	Wed Mar 11 14-34-37.bmp	3	-0.431981	23.1363	D:\Xumeng Li\论文\pic\11March\Test Paper\Fri Mar 13 13-26-36.bmp	-2.9951e-007 -6.9615e-007 -7.7631e-008 0.058177 0.00022111 0	-3.3648e-007 6.3266e-008 -6.6235e-007 0.0002317 0.062233 0	1.8485e-008 -3.9794e-005 -0.023446 -0.097251	6.4055e-009 -1.8621e-005 0.44898 -0.39301	-0.120736	-0.144301	-0.167946	-0.19167	-0.215473	-0.239355	-0.263316	-0.287356	-0.311474	-0.335671	-0.359947	-0.384301	-0.408733	-0.433243	-0.457831	-0.482498	-0.507242	-0.532063	-0.556963	-0.58194	-0.606994	-0.632125	-0.657334	-0.68262	-0.707982	-0.733422	-0.758938	-0.78453	-0.8102	-0.835945	-0.861767	-0.887665	-0.913639	-0.939689	-0.965815	-0.992016	-1.01829	-1.04465	-1.07107	-1.09758
D:\Xumeng Li\论文\pic\11March\C102	Wed Mar 11 14-34-37.bmp	4	0.275176	23.1506	D:\Xumeng Li\论文\pic\11March\Test Paper\Fri Mar 13 13-26-36.bmp	-2.9951e-007 -6.9615e-007 -7.7631e-008 0.058177 0.00022111 0	-3.3648e-007 6.3266e-008 -6.6235e-007 0.0002317 0.062233 0	1.0869e-006 -6.3595e-005 0.0055458 -0.080518	1.7021e-007 -4.072e-005 0.4058 -0.477	-0.0750348	-0.0696722	-0.0644237	-0.0592828	-0.054243	-0.0492978	-0.0444406	-0.039665	-0.0349645	-0.0303324	-0.0257623	-0.0212476	-0.0167819	-0.0123587	-0.00797127	-0.00361325	0.000721911	0.00504074	0.00934977	0.0136555	0.0179645	0.0222832	0.0266182	0.030976	0.0353631	0.039786	0.0442513	0.0487655	0.0533351	0.0579666	0.0626666	0.0674415	0.0722979	0.0772423	0.0822812	0.0874212	0.0926688	0.0980304	0.103513	0.109122
D:\Xumeng Li\论文\pic\11March\C102	Wed Mar 11 14-35-55.bmp	0	1.13549	26.4033	D:\Xumeng Li\论文\pic\11March\Test Paper\Fri Mar 13 13-26-36.bmp	-2.9951e-007 -6.9615e-007 -7.7631e-008 0.058177 0.00022111 0	-3.3648e-007 6.3266e-008 -6.6235e-007 0.0002317 0.062233 0			0.79822	1.28948	1.10528	1.10527	1.10527	1.10526	1.04384	0.982446	0.98244	0.982436	0.921039	0.921036	0.921031	0.921027	0.85963	0.859626	0.798229	0.798225	0.798222	0.736824	0.736821	0.798227	0.798223	0.79822	0.736823	0.73682	0.736816	0.736813	0.798218	1.53526	1.53525	1.47382	1.47381	1.41241	1.41241	1.35098	1.35097	1.35096	1.28954	1.28953
D:\Xumeng Li\论文\pic\11March\C102	Wed Mar 11 14-35-55.bmp	1	0.865103	10.7634	D:\Xumeng Li\论文\pic\11March\Test Paper\Fri Mar 13 13-26-36.bmp	-2.9951e-007 -6.9615e-007 -7.7631e-008 0.058177 0.00022111 0	-3.3648e-007 6.3266e-008 -6.6235e-007 0.0002317 0.062233 0	-8.7566e-006 0.0013309 0.10476 0.041336	-4.364e-007 5.2131e-005 0.25277 -0.28738	0.147418	0.256109	0.367356	0.481108	0.597312	0.715915	0.836864	0.960108	1.08559	1.21327	1.34308	1.47497	1.6089	1.7448	1.88263	2.02234	2.16386	2.30716	2.45217	2.59884	2.74713	2.89697	3.04832	3.20113	3.35533	3.51088	3.66773	3.82582	3.98511	4.14553	4.30703	4.46957	4.63309	4.79754	4.96287	5.12901	5.29593	5.46357	5.63187	5.80078
D:\Xumeng Li\论文\pic\11March\C102	Wed Mar 11 14-35-55.bmp	2	-0.565162	18.9135	D:\Xumeng Li\论文\pic\11March\Test Paper\Fri Mar 13 13-26-36.bmp	-2.9951e-007 -6.9615e-007 -7.7631e-008 0.058177 0.00022111 0	-3.3648e-007 6.3266e-008 -6.6235e-007 0.0002317 0.062233 0	5.6645e-006 -0.00096095 -0.058851 -0.11622	3.578e-007 -6.9283e-005 0.42617 -0.62809	-0.176024	-0.237718	-0.301266	-0.366634	-0.433788	-0.502694	-0.573317	-0.645625	-0.719583	-0.795156	-0.872312	-0.951016	-1.03123	-1.11293	-1.19608	-1.28063	-1.36657	-1.45384	-1.54243	-1.6323	-1.7234	-1.81572	-1.90921	-2.00384	-2.09957	-2.19638	-2.29423	-2.39308	-2.4929	-2.59365	-2.69531	-2.79784	-2.9012	-3.00536	-3.11029	-3.21595	-3.32231	-3.42933	-3.53699	-3.64524
D:\Xumeng Li\论文\pic\11March\C102	Wed Mar 11 14-35-55.bmp	3	0.334532	26.3736	D:\Xumeng Li\论文\pic\11March\Test Paper\Fri Mar 13 13-26-36.bmp	-2.9951e-007 -6.9615e-007 -7.7631e-008 0.058177 0.00022111 0	-3.3648e-007 6.3266e-008 -6.6235e-007 0.0002317 0.062233 0	-3.7538e-006 0.00062127 -0.014918 0.0058239	-9.5772e-008 -1.0096e-006 0.40693 -0.35772	-0.0084762	-0.0215563	-0.0334388	-0.0441464	-0.0537016	-0.0621268	-0.0694447	-0.0756776	-0.0808482	-0.084979	-0.0880924	-0.0902111	-0.0913575	-0.0915542	-0.0908236	-0.0891883	-0.0866709	-0.0832938	-0.0790796	-0.0740508	-0.0682299	-0.0616395	-0.054302	-0.04624	-0.037476	-0.0280325	-0.0179321	-0.00719726	0.00414948	0.0160856	0.0285886	0.0416358	0.055205	0.0692733	0.0838185	0.0988179	0.114249	0.130089	0.146316	0.162907
D:\Xumeng Li\论文\pic\11March\C102	Wed Mar 11 14-35-55.bmp	4	-0.463857	26.3348	D:\Xumeng Li\论文\pic\11March\Test Paper\Fri Mar 13 13-26-36.bmp	-2.9951e-007 -6.9615e-007 -7.7631e-008 0.058177 0.00022111 0	-3.3648e-007 6.3266e-008 -6.6235e-007 0.0002317 0.062233 0	-1.8087e-005 0.0013017 -0.053562 0.1791	-7.0639e-007 3.3144e-005 0.41183 -0.46566	0.126821	0.0770378	0.0296413	-0.0154774	-0.0584268	-0.0993152	-0.138251	-0.175344	-0.210701	-0.244431	-0.276643	-0.307446	-0.336947	-0.365256	-0.39248	-0.418729	-0.444111	-0.468734	-0.492707	-0.516139	-0.539138	-0.561812	-0.58427	-0.606621	-0.628973	-0.651435	-0.674114	-0.697121	-0.720563	-0.744548	-0.769186	-0.794584	-0.820852	-0.848097	-0.876429	-0.905956	-0.936786	-0.969028	-1.00279	-1.03818
D:\Xumeng Li\论文\pic\11March\C102	Wed Mar 11 14-36-54.bmp	0	1.35418	27.2049	D:\Xumeng Li\论文\pic\11March\Test Paper\Fri Mar 13 13-26-36.bmp	-2.9951e-007 -6.9615e-007 -7.7631e-008 0.058177 0.00022111 0	-3.3648e-007 6.3266e-008 -6.6235e-007 0.0002317 0.062233 0			0.429865	0.921075	0.921071	0.798275	0.798271	0.798266	0.798263	0.798259	0.736859	0.736856	0.675455	0.675451	0.675448	0.675445	0.675442	0.614041	0.614039	0.614036	0.614032	0.552633	0.55263	0.552627	0.552624	1.1668	1.22819	1.16679	1.10538	1.10538	1.10537	1.10537	1.04396	1.10538	1.10537	1.10537	1.10536	1.04396	1.04395	1.04395	1.04395	1.04394
D:\Xumeng Li\论文\pic\11March\C102	Wed Mar 11 14-36-54.bmp	1	1.28834	4.63926	D:\Xumeng Li\论文\pic\11March\Test Paper\Fri Mar 13 13-26-36.bmp	-2.9951e-007 -6.9615e-007 -7.7631e-008 0.058177 0.00022111 0	-3.3648e-007 6.3266e-008 -6.6235e-007 0.0002317 0.062233 0	-1.368e-007 0.0001053 0.22332 -0.55778	1.3724e-006 -0.0021965 0.3136 -0.89374	-0.334359	-0.110729	0.11311	0.337157	0.561412	0.785873	1.01054	1.23541	1.46049	1.68577	1.91125	2.13693	2.36281	2.5889	2.81518	3.04166	3.26834	3.49521	3.72228	3.94955	4.17701	4.40466	4.63251	4.86055	5.08877	5.31719	5.5458	5.7746	6.00358	6.23275	6.46211	6.69165	6.92138	7.15128	7.38138	7.61165	7.84211	8.07274	8.30356	8.53455
D:\Xumeng Li\论文\pic\11March\C102	Wed Mar 11 14-36-54.bmp	2	-1.00683	9.59209	D:\Xumeng Li\论文\pic\11March\Test Paper\Fri Mar 13 13-26-36.bmp	-2.9951e-007 -6.9615e-007 -7.7631e-008 0.058177 0.00022111 0	-3.3648e-007 6.3266e-008 -6.6235e-007 0.0002317 0.062233 0	-1.7918e-005 0.00084215 -0.11848 0.22395	-8.332e-007 3.8663e-005 0.26285 -0.31121	0.106289	-0.00979268	-0.124405	-0.237656	-0.349653	-0.460503	-0.570314	-0.679193	-0.787248	-0.894586	-1.00131	-1.10754	-1.21338	-1.31892	-1.42429	-1.52958	-1.63492	-1.74039	-1.84612	-1.9522	-2.05875	-2.16588	-2.27368	-2.38227	-2.49176	-2.60225	-2.71386	-2.82668	-2.94083	-3.05641	-3.17353	-3.2923	-3.41283	-3.53522	-3.65958	-3.78602	-3.91465	-4.04557	-4.17889	-4.31472
D:\Xumeng Li\论文\pic\11March\C102	Wed Mar 11 14-36-54.bmp	3	0.68679	16.5831	D:\Xumeng Li\论文\pic\11March\Test Paper\Fri Mar 13 13-26-36.bmp	-2.9951e-007 -6.9615e-007 -7.7631e-008 0.058177 0.00022111 0	-3.3648e-007 6.3266e-008 -6.6235e-007 0.0002317 0.062233 0	-2.9817e-006 0.00078888 0.08916 0.17507	-2.1687e-007 1.6145e-005 0.43986 -0.51965	0.265011	0.356516	0.449564	0.544135	0.640212	0.737778	0.836815	0.937303	1.03923	1.14257	1.24731	1.35343	1.46091	1.56974	1.67989	1.79136	1.90411	2.01814	2.13343	2.24995	2.3677	2.48664	2.60677	2.72807	2.85051	2.97409	3.09878	3.22456	3.35142	3.47934	3.6083	3.73828	3.86927	4.00124	4.13419	4.26808	4.40291	4.53866	4.6753	4.81282
D:\Xumeng Li\论文\pic\11March\C102	Wed Mar 11 14-36-54.bmp	4	-0.45275	21.0776	D:\Xumeng Li\论文\pic\11March\Test Paper\Fri Mar 13 13-26-36.bmp	-2.9951e-007 -6.9615e-007 -7.7631e-008 0.058177 0.00022111 0	-3.3648e-007 6.3266e-008 -6.6235e-007 0.0002317 0.062233 0	4.8297e-006 -0.0010014 -0.018962 -0.10932	3.443e-007 -8.5137e-005 0.53234 -0.58039	-0.129282	-0.151214	-0.175091	-0.200884	-0.228563	-0.258101	-0.289467	-0.322633	-0.357571	-0.39425	-0.432642	-0.472719	-0.51445	-0.557807	-0.602762	-0.649285	-0.697347	-0.746919	-0.797972	-0.850477	-0.904406	-0.959729	-1.01642	-1.07444	-1.13377	-1.19438	-1.25624	-1.31932	-1.38359	-1.44903	-1.5156	-1.58327	-1.65201	-1.72181	-1.79262	-1.86442	-1.93718	-2.01087	-2.08546	-2.16092
D:\Xumeng Li\论文\pic\11March\C102	Wed Mar 11 14-36-54.bmp	5	0.340508	27.185	D:\Xumeng Li\论文\pic\11March\Test Paper\Fri Mar 13 13-26-36.bmp	-2.9951e-007 -6.9615e-007 -7.7631e-008 0.058177 0.00022111 0	-3.3648e-007 6.3266e-008 -6.6235e-007 0.0002317 0.062233 0	-5.6581e-006 0.00096229 -0.021867 0.071719	-2.7004e-007 2.3855e-005 0.43903 -0.492	0.050808	0.0317877	0.0146242	-0.000716688	-0.0142688	-0.026066	-0.0361424	-0.0445318	-0.0512683	-0.0563857	-0.0599181	-0.0618993	-0.0623634	-0.0613442	-0.0588757	-0.0549919	-0.0497267	-0.043114	-0.0351879	-0.0259822	-0.0155309	-0.00386798	0.00897263	0.022957	0.0380512	0.0542212	0.0714331	0.0896529	0.108847	0.128981	0.150021	0.171933	0.194683	0.218238	0.242563	0.267624	0.293388	0.31982	0.346887	0.374554
D:\Xumeng Li\论文\pic\11March\C102	Wed Mar 11 14-36-54.bmp	6	-0.242933	27.1575	D:\Xumeng Li\论文\pic\11March\Test Paper\Fri Mar 13 13-26-36.bmp	-2.9951e-007 -6.9615e-007 -7.7631e-008 0.058177 0.00022111 0	-3.3648e-007 6.3266e-008 -6.6235e-007 0.0002317 0.062233 0	-1.6695e-006 0.00015455 -0.013359 -0.025585	-6.5257e-008 -4.4367e-006 0.32677 -0.27333	-0.0387903	-0.0516969	-0.0643145	-0.0766529	-0.0887224	-0.100533	-0.112094	-0.123417	-0.13451	-0.145385	-0.15605	-0.166517	-0.176795	-0.186894	-0.196824	-0.206595	-0.216217	-0.225701	-0.235055	-0.244291	-0.253419	-0.262447	-0.271387	-0.280248	-0.28904	-0.297774	-0.306459	-0.315105	-0.323723	-0.332322	-0.340912	-0.349504	-0.358107	-0.366732	-0.375389	-0.384086	-0.392836	-0.401646	-0.410529	-0.419492
D:\Xumeng Li\论文\pic\11March\C102	Wed Mar 11 14-40-23.bmp	0	1.15916	12.0569	D:\Xumeng Li\论文\pic\11March\Test Paper\Fri Mar 13 13-26-36.bmp	-2.9951e-007 -6.9615e-007 -7.7631e-008 0.058177 0.00022111 0	-3.3648e-007 6.3266e-008 -6.6235e-007 0.0002317 0.062233 0			1.10695	1.29143	1.29142	1.22994	1.22993	1.22993	1.22993	1.16844	1.10693	1.10693	1.10693	1.04544	1.04544	1.04544	1.04543	1.04543	0.983922	0.98392	0.983918	0.983915	0.983913	0.983911	0.983909	2.09121	2.0912	1.78357	1.72205	1.53749	1.47597	1.35294	1.29143	1.22992	1.22989	1.16838	1.16837	1.16837	1.16837	1.16837	1.10686	1.10686
D:\Xumeng Li\论文\pic\11March\C102	Wed Mar 11 14-40-23.bmp	1	-0.996121	9.26013	D:\Xumeng Li\论文\pic\11March\Test Paper\Fri Mar 13 13-26-36.bmp	-2.9951e-007 -6.9615e-007 -7.7631e-008 0.058177 0.00022111 0	-3.3648e-007 6.3266e-008 -6.6235e-007 0.0002317 0.062233 0	-4.9912e-006 0.00053406 -0.094749 0.17395	8.6039e-008 -8.9066e-006 0.098829 -0.11684	0.0797325	-0.0134492	-0.105623	-0.196818	-0.287065	-0.376393	-0.464833	-0.552415	-0.639168	-0.725122	-0.810308	-0.894755	-0.978493	-1.06155	-1.14396	-1.22576	-1.30696	-1.3876	-1.46772	-1.54733	-1.62648	-1.70519	-1.78348	-1.8614	-1.93897	-2.01622	-2.09318	-2.16988	-2.24635	-2.32262	-2.39872	-2.47469	-2.55054	-2.62631	-2.70203	-2.77773	-2.85345	-2.9292	-3.00502	-3.08094
D:\Xumeng Li\论文\pic\11March\C102	Wed Mar 11 14-40-23.bmp	2	-0.333864	11.9474	D:\Xumeng Li\论文\pic\11March\Test Paper\Fri Mar 13 13-26-36.bmp	-2.9951e-007 -6.9615e-007 -7.7631e-008 0.058177 0.00022111 0	-3.3648e-007 6.3266e-008 -6.6235e-007 0.0002317 0.062233 0	2.7301e-006 -0.00063196 0.0014582 0.014502	-2.8909e-008 8.522e-007 0.33495 -0.27662	0.0153306	0.014912	0.0132622	0.0103976	0.00633465	0.00108966	-0.00532098	-0.0128809	-0.0215737	-0.031383	-0.0422924	-0.0542856	-0.0673461	-0.0814576	-0.0966037	-0.112768	-0.129934	-0.148086	-0.167207	-0.18728	-0.20829	-0.230219	-0.253052	-0.276773	-0.301364	-0.32681	-0.353093	-0.380199	-0.408109	-0.436809	-0.466281	-0.496509	-0.527476	-0.559168	-0.591566	-0.624655	-0.658418	-0.692839	-0.727901	-0.763588
D:\Xumeng Li\论文\pic\11March\C102	Wed Mar 11 14-40-23.bmp	3	0.465607	11.9352	D:\Xumeng Li\论文\pic\11March\Test Paper\Fri Mar 13 13-26-36.bmp	-2.9951e-007 -6.9615e-007 -7.7631e-008 0.058177 0.00022111 0	-3.3648e-007 6.3266e-008 -6.6235e-007 0.0002317 0.062233 0	4.3301e-006 -0.00056454 0.059868 -0.14	-1.113e-007 -1.2185e-006 0.38213 -0.31978	-0.0806944	-0.0224896	0.0346381	0.0907147	0.145766	0.199818	0.252897	0.305029	0.35624	0.406555	0.456002	0.504604	0.55239	0.599384	0.645613	0.691103	0.735879	0.779968	0.823395	0.866187	0.908369	0.949968	0.99101	1.03152	1.07152	1.11105	1.15012	1.18876	1.22701	1.26487	1.30239	1.33958	1.37648	1.4131	1.44948	1.48564	1.5216	1.5574	1.59305	1.62859
D:\Xumeng Li\论文\pic\11March\C102	Wed Mar 11 14-41-12.bmp	0	1.31047	24.7331	D:\Xumeng Li\论文\pic\11March\Test Paper\Fri Mar 13 13-26-36.bmp	-2.9951e-007 -6.9615e-007 -7.7631e-008 0.058177 0.00022111 0	-3.3648e-007 6.3266e-008 -6.6235e-007 0.0002317 0.062233 0			0.675672	1.10565	1.04423	1.04423	1.10568	1.10568	1.10567	1.04426	1.04425	0.98283	0.982826	0.982822	0.982818	0.982813	0.921393	0.921389	0.921385	0.982817	0.921397	0.921393	1.65871	1.65871	1.6587	1.59724	1.59723	1.47436	1.47436	1.35149	1.35148	1.29003	1.29003	1.22858	1.22857	1.22857	1.16715	1.16714	1.1057	1.10569	1.10569	1.04427
D:\Xumeng Li\论文\pic\11March\C102	Wed Mar 11 14-41-12.bmp	1	-0.840333	5.45988	D:\Xumeng Li\论文\pic\11March\Test Paper\Fri Mar 13 13-26-36.bmp	-2.9951e-007 -6.9615e-007 -7.7631e-008 0.058177 0.00022111 0	-3.3648e-007 6.3266e-008 -6.6235e-007 0.0002317 0.062233 0	-6.349e-006 0.00049024 -0.080714 0.034505	-1.3858e-007 -4.0445e-008 0.17347 -0.3279	-0.0457247	-0.125012	-0.203396	-0.280913	-0.357602	-0.433501	-0.508648	-0.583081	-0.656838	-0.729958	-0.802478	-0.874437	-0.945873	-1.01682	-1.08733	-1.15742	-1.22714	-1.29653	-1.36563	-1.43447	-1.50309	-1.57153	-1.63982	-1.70802	-1.77614	-1.84424	-1.91235	-1.98051	-2.04875	-2.11711	-2.18564	-2.25437	-2.32334	-2.39259	-2.46214	-2.53206	-2.60236	-2.67309	-2.74429	-2.816
D:\Xumeng Li\论文\pic\11March\C102	Wed Mar 11 14-41-12.bmp	2	0.72345	12.6987	D:\Xumeng Li\论文\pic\11March\Test Paper\Fri Mar 13 13-26-36.bmp	-2.9951e-007 -6.9615e-007 -7.7631e-008 0.058177 0.00022111 0	-3.3648e-007 6.3266e-008 -6.6235e-007 0.0002317 0.062233 0	4.5289e-006 9.0741e-005 0.072767 0.10346	2.3246e-007 -2.1225e-005 0.31911 -0.46794	0.176318	0.249389	0.322697	0.396267	0.470127	0.544305	0.618827	0.693721	0.769014	0.844733	0.920905	0.997557	1.07472	1.15241	1.23067	1.30951	1.38898	1.46908	1.54986	1.63133	1.71353	1.79648	1.88021	1.96475	2.05012	2.13635	2.22347	2.3115	2.40048	2.49042	2.58137	2.67333	2.76635	2.86045	2.95565	3.05198	3.14948	3.24816	3.34805	3.44919
D:\Xumeng Li\论文\pic\11March\C102	Wed Mar 11 14-41-12.bmp	3	-0.679214	20.1104	D:\Xumeng Li\论文\pic\11March\Test Paper\Fri Mar 13 13-26-36.bmp	-2.9951e-007 -6.9615e-007 -7.7631e-008 0.058177 0.00022111 0	-3.3648e-007 6.3266e-008 -6.6235e-007 0.0002317 0.062233 0	1.0616e-006 -0.00088488 -0.056747 -0.17436	-8.7455e-009 -3.4733e-005 0.43052 -0.6757	-0.231992	-0.291386	-0.352537	-0.415438	-0.480084	-0.546468	-0.614583	-0.684424	-0.755983	-0.829255	-0.904233	-0.980911	-1.05928	-1.13934	-1.22108	-1.30449	-1.38957	-1.47631	-1.56471	-1.65476	-1.74645	-1.83977	-1.93472	-2.0313	-2.1295	-2.2293	-2.33071	-2.43372	-2.53831	-2.6445	-2.75226	-2.86159	-2.97249	-3.08495	-3.19897	-3.31453	-3.43163	-3.55026	-3.67042	-3.79211
D:\Xumeng Li\论文\pic\11March\C102	Wed Mar 11 14-41-12.bmp	4	0.417062	24.694	D:\Xumeng Li\论文\pic\11March\Test Paper\Fri Mar 13 13-26-36.bmp	-2.9951e-007 -6.9615e-007 -7.7631e-008 0.058177 0.00022111 0	-3.3648e-007 6.3266e-008 -6.6235e-007 0.0002317 0.062233 0	-3.7258e-006 0.0006325 -0.0081208 0.084052	-1.4768e-007 7.0501e-006 0.40272 -0.39997	0.07656	0.0703107	0.0652816	0.0614506	0.0587951	0.0572928	0.0569214	0.0576586	0.0594819	0.0623691	0.0662977	0.0712454	0.0771899	0.0841088	0.0919797	0.10078	0.110488	0.121081	0.132537	0.144833	0.157946	0.171856	0.186538	0.201972	0.218133	0.235001	0.252553	0.270766	0.289619	0.309088	0.329151	0.349787	0.370972	0.392684	0.414902	0.437602	0.460762	0.48436	0.508373	0.53278
D:\Xumeng Li\论文\pic\11March\C102	Wed Mar 11 14-41-12.bmp	5	-0.258707	24.6654	D:\Xumeng Li\论文\pic\11March\Test Paper\Fri Mar 13 13-26-36.bmp	-2.9951e-007 -6.9615e-007 -7.7631e-008 0.058177 0.00022111 0	-3.3648e-007 6.3266e-008 -6.6235e-007 0.0002317 0.062233 0	-7.9923e-007 8.9062e-005 -0.0057362 -0.007758	-4.3841e-008 -5.5945e-006 0.33466 -0.3919	-0.0134059	-0.0188805	-0.0241866	-0.0293289	-0.0343123	-0.0391415	-0.0438214	-0.0483567	-0.0527523	-0.0570129	-0.0611433	-0.0651484	-0.0690328	-0.0728015	-0.0764592	-0.0800107	-0.0834608	-0.0868143	-0.090076	-0.0932507	-0.0963431	-0.0993582	-0.102301	-0.105175	-0.107987	-0.11074	-0.11344	-0.116091	-0.118699	-0.121267	-0.123801	-0.126305	-0.128785	-0.131245	-0.13369	-0.136125	-0.138554	-0.140983	-0.143415	-0.145857
D:\Xumeng Li\论文\pic\11March\C102	Wed Mar 11 14-42-21.bmp	0	1.28637	25.5292	D:\Xumeng Li\论文\pic\11March\Test Paper\Fri Mar 13 13-26-36.bmp	-2.9951e-007 -6.9615e-007 -7.7631e-008 0.058177 0.00022111 0	-3.3648e-007 6.3266e-008 -6.6235e-007 0.0002317 0.062233 0			0.184311	1.16712	1.1057	1.1057	1.10569	1.04427	1.04427	1.10572	1.10572	1.10571	1.04429	1.04429	0.982864	0.98286	0.982855	0.982851	0.921428	0.921424	0.92142	0.921416	0.98285	0.921427	1.29008	1.65877	1.65876	1.5973	1.59729	1.47442	1.47441	1.35154	1.35153	1.29008	1.29007	1.29007	1.22862	1.22861	1.16719	1.16718	1.10573	1.10573
D:\Xumeng Li\论文\pic\11March\C102	Wed Mar 11 14-42-21.bmp	1	-0.898561	5.02449	D:\Xumeng Li\论文\pic\11March\Test Paper\Fri Mar 13 13-26-36.bmp	-2.9951e-007 -6.9615e-007 -7.7631e-008 0.058177 0.00022111 0	-3.3648e-007 6.3266e-008 -6.6235e-007 0.0002317 0.062233 0	-6.342e-006 0.00048268 -0.080789 0.18317	-2.0348e-007 9.836e-006 0.1766 -0.23406	0.102858	0.0234724	-0.0550238	-0.132669	-0.209501	-0.285558	-0.360877	-0.435498	-0.509458	-0.582795	-0.655547	-0.727752	-0.799449	-0.870675	-0.941468	-1.01187	-1.08191	-1.15163	-1.22108	-1.29028	-1.35927	-1.4281	-1.4968	-1.56542	-1.63398	-1.70252	-1.77109	-1.83972	-1.90846	-1.97733	-2.04637	-2.11563	-2.18514	-2.25495	-2.32508	-2.39558	-2.46648	-2.53782	-2.60965	-2.68199
D:\Xumeng Li\论文\pic\11March\C102	Wed Mar 11 14-42-21.bmp	2	0.714773	12.6975	D:\Xumeng Li\论文\pic\11March\Test Paper\Fri Mar 13 13-26-36.bmp	-2.9951e-007 -6.9615e-007 -7.7631e-008 0.058177 0.00022111 0	-3.3648e-007 6.3266e-008 -6.6235e-007 0.0002317 0.062233 0	4.5291e-006 9.0725e-005 0.073019 0.10309	2.2889e-007 -2.1296e-005 0.31905 -0.46802	0.176201	0.249524	0.323082	0.396904	0.471016	0.545445	0.620219	0.695364	0.770909	0.846879	0.923302	1.00021	1.07762	1.15556	1.23407	1.31317	1.39288	1.47324	1.55427	1.63599	1.71844	1.80164	1.88562	1.97041	2.05603	2.14252	2.22989	2.31817	2.4074	2.4976	2.58879	2.68101	2.77428	2.86862	2.96408	3.06066	3.15841	3.25734	3.35748	3.45887
D:\Xumeng Li\论文\pic\11March\C102	Wed Mar 11 14-42-21.bmp	3	-0.682043	20.1103	D:\Xumeng Li\论文\pic\11March\Test Paper\Fri Mar 13 13-26-36.bmp	-2.9951e-007 -6.9615e-007 -7.7631e-008 0.058177 0.00022111 0	-3.3648e-007 6.3266e-008 -6.6235e-007 0.0002317 0.062233 0	1.0616e-006 -0.00088491 -0.056407 -0.17489	-9.5829e-009 -3.4035e-005 0.43056 -0.67557	-0.232185	-0.29124	-0.352051	-0.414613	-0.47892	-0.544964	-0.61274	-0.682242	-0.753462	-0.826395	-0.901033	-0.977372	-1.0554	-1.13512	-1.21652	-1.2996	-1.38434	-1.47074	-1.5588	-1.64851	-1.73986	-1.83284	-1.92746	-2.0237	-2.12155	-2.22102	-2.32209	-2.42476	-2.52902	-2.63487	-2.74229	-2.85129	-2.96185	-3.07397	-3.18764	-3.30287	-3.41963	-3.53793	-3.65775	-3.7791
D:\Xumeng Li\论文\pic\11March\C102	Wed Mar 11 14-42-21.bmp	4	0.47408	25.5012	D:\Xumeng Li\论文\pic\11March\Test Paper\Fri Mar 13 13-26-36.bmp	-2.9951e-007 -6.9615e-007 -7.7631e-008 0.058177 0.00022111 0	-3.3648e-007 6.3266e-008 -6.6235e-007 0.0002317 0.062233 0	-3.7719e-006 0.00063214 -0.0075888 0.044742	-2.3606e-007 2.0723e-005 0.3951 -0.50268	0.0377818	0.032063	0.0275632	0.0242598	0.0221302	0.0211517	0.0213016	0.0225575	0.0248965	0.0282962	0.0327338	0.0381868	0.0446324	0.0520482	0.0604114	0.0696994	0.0798895	0.0909593	0.102886	0.115647	0.129219	0.143581	0.158709	0.174581	0.191174	0.208465	0.226432	0.245053	0.264304	0.284163	0.304607	0.325615	0.347162	0.369226	0.391786	0.414818	0.438299	0.462207	0.486519	0.511213
D:\Xumeng Li\论文\pic\11March\C102	Wed Mar 11 14-42-21.bmp	5	-0.232425	25.472	D:\Xumeng Li\论文\pic\11March\Test Paper\Fri Mar 13 13-26-36.bmp	-2.9951e-007 -6.9615e-007 -7.7631e-008 0.058177 0.00022111 0	-3.3648e-007 6.3266e-008 -6.6235e-007 0.0002317 0.062233 0	-1.4131e-006 0.00019114 -0.010213 0.014967	-7.0892e-008 -5.2314e-007 0.32568 -0.32438	0.00494303	-0.00470676	-0.0139912	-0.0229188	-0.0314981	-0.0397374	-0.0476454	-0.0552304	-0.062501	-0.0694655	-0.0761326	-0.0825107	-0.0886082	-0.0944337	-0.0999956	-0.105302	-0.110363	-0.115185	-0.119777	-0.124148	-0.128307	-0.132261	-0.136019	-0.13959	-0.142983	-0.146205	-0.149265	-0.152172	-0.154934	-0.15756	-0.160057	-0.162435	-0.164703	-0.166868	-0.168938	-0.170923	-0.172832	-0.174671	-0.176451	-0.178179
D:\Xumeng Li\论文\pic\11March\C102	Wed Mar 11 14-43-30.bmp	0	1.2452	26.3868	D:\Xumeng Li\论文\pic\11March\Test Paper\Fri Mar 13 13-26-36.bmp	-2.9951e-007 -6.9615e-007 -7.7631e-008 0.058177 0.00022111 0	-3.3648e-007 6.3266e-008 -6.6235e-007 0.0002317 0.062233 0			0.369017	1.23	1.22999	1.1685	1.1685	1.16849	1.107	1.10699	1.10699	2.09137	2.02983	2.02982	1.90679	1.84525	1.84524	1.78371	1.72217	1.66064	1.47614	1.41464	1.35311	1.29159	1.29158	1.16854	1.10702	1.10702	1.04552	0.984006	0.984001	0.922486	0.922483	0.922478	0.860967	0.799456	0.860959	0.860954	0.799462	0.737954	0.799454	0.799451
D:\Xumeng Li\论文\pic\11March\C102	Wed Mar 11 14-43-30.bmp	1	0.904229	2.90287	D:\Xumeng Li\论文\pic\11March\Test Paper\Fri Mar 13 13-26-36.bmp	-2.9951e-007 -6.9615e-007 -7.7631e-008 0.058177 0.00022111 0	-3.3648e-007 6.3266e-008 -6.6235e-007 0.0002317 0.062233 0	-1.7217e-007 2.8527e-005 0.17841 -0.44395	2.5365e-005 -0.0062708 0.50719 -0.78093	-0.265512	-0.0870206	0.091526	0.270127	0.44878	0.627485	0.806242	0.985048	1.1639	1.34281	1.52175	1.70075	1.87979	2.05887	2.238	2.41717	2.59637	2.77562	2.95491	3.13423	3.31359	3.49299	3.67241	3.85188	4.03137	4.2109	4.39046	4.57004	4.74965	4.9293	5.10896	5.28865	5.46837	5.64811	5.82787	6.00765	6.18745	6.36727	6.54711	6.72697
D:\Xumeng Li\论文\pic\11March\C102	Wed Mar 11 14-43-30.bmp	2	-0.836135	5.33968	D:\Xumeng Li\论文\pic\11March\Test Paper\Fri Mar 13 13-26-36.bmp	-2.9951e-007 -6.9615e-007 -7.7631e-008 0.058177 0.00022111 0	-3.3648e-007 6.3266e-008 -6.6235e-007 0.0002317 0.062233 0	-2.4288e-005 0.002157 -0.17345 0.46571	-3.6453e-008 6.4666e-007 0.24939 -0.33264	0.294397	0.127248	-0.0358793	-0.195129	-0.350648	-0.502581	-0.651075	-0.796275	-0.938326	-1.07738	-1.21357	-1.34705	-1.47796	-1.60646	-1.73268	-1.85678	-1.97889	-2.09916	-2.21775	-2.33479	-2.45043	-2.56481	-2.67809	-2.7904	-2.9019	-3.01273	-3.12303	-3.23296	-3.34265	-3.45225	-3.56191	-3.67177	-3.78199	-3.89269	-4.00404	-4.11618	-4.22924	-4.34339	-4.45876	-4.57549
D:\Xumeng Li\论文\pic\11March\C102	Wed Mar 11 14-43-30.bmp	3	0.584963	13.52	D:\Xumeng Li\论文\pic\11March\Test Paper\Fri Mar 13 13-26-36.bmp	-2.9951e-007 -6.9615e-007 -7.7631e-008 0.058177 0.00022111 0	-3.3648e-007 6.3266e-008 -6.6235e-007 0.0002317 0.062233 0	-6.8837e-006 0.0011447 0.039642 0.14474	-1.017e-007 -1.1877e-006 0.34158 -0.62615	0.185521	0.228549	0.273784	0.321184	0.370709	0.422316	0.475964	0.531613	0.589221	0.648746	0.710148	0.773384	0.838415	0.905197	0.973691	1.04385	1.11565	1.18903	1.26395	1.34038	1.41827	1.49759	1.57828	1.66032	1.74365	1.82824	1.91405	2.00103	2.08914	2.17834	2.26859	2.35986	2.45209	2.54525	2.63929	2.73417	2.82986	2.92631	3.02348	3.12133
D:\Xumeng Li\论文\pic\11March\C102	Wed Mar 11 14-43-30.bmp	4	-0.999163	24.1046	D:\Xumeng Li\论文\pic\11March\Test Paper\Fri Mar 13 13-26-36.bmp	-2.9951e-007 -6.9615e-007 -7.7631e-008 0.058177 0.00022111 0	-3.3648e-007 6.3266e-008 -6.6235e-007 0.0002317 0.062233 0	-4.1333e-007 4.8397e-005 -0.027868 0.0037236	5.0515e-007 -8.2685e-005 0.28987 -0.29975	-0.0240965	-0.0518222	-0.079456	-0.107001	-0.134458	-0.161831	-0.189123	-0.216335	-0.24347	-0.27053	-0.297519	-0.324438	-0.35129	-0.378077	-0.404802	-0.431468	-0.458077	-0.484631	-0.511132	-0.537584	-0.563989	-0.59035	-0.616668	-0.642946	-0.669187	-0.695393	-0.721567	-0.747711	-0.773828	-0.799919	-0.825989	-0.852038	-0.87807	-0.904088	-0.930092	-0.956087	-0.982074	-1.00806	-1.03404	-1.06002
D:\Xumeng Li\论文\pic\11March\C102	Wed Mar 11 14-43-30.bmp	5	0.677966	26.296	D:\Xumeng Li\论文\pic\11March\Test Paper\Fri Mar 13 13-26-36.bmp	-2.9951e-007 -6.9615e-007 -7.7631e-008 0.058177 0.00022111 0	-3.3648e-007 6.3266e-008 -6.6235e-007 0.0002317 0.062233 0	-2.9264e-006 0.00047077 0.0063827 0.01943	1.042e-007 -2.6611e-005 0.31562 -0.43924	0.0262802	0.0340548	0.0427358	0.0523057	0.0627468	0.0740418	0.0861729	0.0991226	0.112873	0.127408	0.142708	0.158757	0.175536	0.193029	0.211217	0.230084	0.249611	0.269782	0.290578	0.311981	0.333975	0.356542	0.379664	0.403324	0.427504	0.452187	0.477354	0.502989	0.529074	0.555592	0.582524	0.609853	0.637562	0.665633	0.694048	0.722791	0.751843	0.781187	0.810805	0.84068
D:\Xumeng Li\论文\pic\11March\C102	Wed Mar 11 14-43-30.bmp	6	-0.0907968	26.2936	D:\Xumeng Li\论文\pic\11March\Test Paper\Fri Mar 13 13-26-36.bmp	-2.9951e-007 -6.9615e-007 -7.7631e-008 0.058177 0.00022111 0	-3.3648e-007 6.3266e-008 -6.6235e-007 0.0002317 0.062233 0	5.6055e-006 -0.00075312 0.02457 -0.17985	5.0635e-008 -1.3857e-005 0.25596 -0.31729	-0.156033	-0.133683	-0.112773	-0.0932678	-0.0751344	-0.058339	-0.0428481	-0.028628	-0.0156451	-0.00386567	0.00674384	0.0162171	0.0245877	0.0318893	0.0381556	0.0434201	0.0477165	0.0510785	0.0535396	0.0551335	0.0558939	0.0558543	0.0550485	0.0535099	0.0512724	0.0483694	0.0448347	0.0407018	0.0360044	0.0307762	0.0250507	0.0188617	0.0122427	0.00522729	-0.00215077	-0.0098579	-0.0178605	-0.0261248	-0.0346173	-0.0433044
[truncated: 160 more columns]
