# Supplementary material for: A technique system for the measurement, reconstruction and character extraction of rice plant architecture
Source: PLoS One. 2017 May 30;12(5):e0177205. doi: 10.1371/journal.pone.0177205 (PMC5448746; doi:10.1371/journal.pone.0177205)
Supplement: S2 Data — There four type file in the zip file, SystemData is parameters of paratus, SSP_LCAA correspond to the special position of stem, leafvein correspond to data of leaf midrib curves, leafshape correspond to the data of leaf shape. 101: correspond to neighbor 8 hills of Sample S1 (NSICRc222), 1: correspond to neighbor 8 hills of Sample S2 (NSICRc124H). (ZIP) [file pone.0177205.s008.zip › leafveinD101.xls]

## Sheet: Sheet1
Directory	ImageFile	LeafNo(0:Stem)	NodeX	NodeY	CaliberatedImage	CaliberatedEquationX	CaliberatedEquationY	Xdata9	Xdata10	Xdata11	Xdata12	Xdata13	Xdata14	Xdata15	Xdata16	Xdata17	Xdata18	Xdata19	Xdata20	Xdata21	Xdata22	Xdata23	Xdata24	Xdata25	Xdata26	Xdata27	Xdata28	Xdata29	Xdata30	Xdata31	Xdata32	Xdata33	Xdata34	Xdata35	Xdata36	Xdata37	Xdata38	Xdata39	Xdata40	Xdata41	Xdata42	Xdata43	Xdata44	Xdata45	Xdata46	Xdata47	Xdata48	Xdata49	Xdata50
D:\Xumeng Li\论文\pic\11March\D101	Thu Mar 12 08-21-47.bmp	0	1.2431	17.1998	D:\Xumeng Li\论文\pic\11March\Test Paper\Fri Mar 13 13-26-36.bmp	-2.9951e-007 -6.9615e-007 -7.7631e-008 0.058177 0.00022111 0	-3.3648e-007 6.3266e-008 -6.6235e-007 0.0002317 0.062233 0			0.738085	1.16854	1.16854	1.16854	1.10702	1.10702	1.0455	1.04547	1.04547	0.983959	0.983956	0.983953	0.922443	0.983926	0.983923	0.98392	0.983917	0.92241	0.922407	0.922404	0.922401	0.922399	1.72156	1.72156	1.53712	1.53711	1.47564	1.47564	1.47563	1.41416	1.41415	1.41415	1.35267	1.35267	1.35267	1.29116	1.22969	1.22968	1.22968	1.16821
D:\Xumeng Li\论文\pic\11March\D101	Thu Mar 12 08-21-47.bmp	1	1.5641	0.490596	D:\Xumeng Li\论文\pic\11March\Test Paper\Fri Mar 13 13-26-36.bmp	-2.9951e-007 -6.9615e-007 -7.7631e-008 0.058177 0.00022111 0	-3.3648e-007 6.3266e-008 -6.6235e-007 0.0002317 0.062233 0	-5.2432e-008 -7.1759e-006 0.22626 -1.1471	-1.3699e-006 -4.04e-005 0.035665 -0.033354	-0.920876	-0.694637	-0.468412	-0.242203	-0.0160091	0.210169	0.43633	0.662475	0.888603	1.11471	1.34081	1.56688	1.79294	2.01898	2.245	2.471	2.69698	2.92294	3.14889	3.37481	3.60071	3.82659	4.05245	4.27829	4.5041	4.72989	4.95567	5.18141	5.40714	5.63284	5.85852	6.08417	6.3098	6.5354	6.76098	6.98653	7.21206	7.43756	7.66304	7.88849
D:\Xumeng Li\论文\pic\11March\D101	Thu Mar 12 08-21-47.bmp	2	-1.02756	5.08907	D:\Xumeng Li\论文\pic\11March\Test Paper\Fri Mar 13 13-26-36.bmp	-2.9951e-007 -6.9615e-007 -7.7631e-008 0.058177 0.00022111 0	-3.3648e-007 6.3266e-008 -6.6235e-007 0.0002317 0.062233 0	7.9159e-006 -0.00040911 -0.11403 0.32808	-2.8494e-007 2.2926e-005 0.28629 -0.28282	0.213649	0.098447	-0.0174787	-0.13408	-0.25131	-0.36912	-0.487464	-0.606293	-0.725561	-0.845219	-0.965221	-1.08552	-1.20606	-1.32681	-1.44771	-1.56872	-1.68978	-1.81085	-1.93189	-2.05285	-2.17367	-2.29431	-2.41473	-2.53487	-2.65469	-2.77414	-2.89318	-3.01175	-3.12981	-3.24731	-3.3642	-3.48044	-3.59597	-3.71076	-3.82475	-3.9379	-4.05016	-4.16147	-4.2718	-4.3811
D:\Xumeng Li\论文\pic\11March\D101	Thu Mar 12 08-21-47.bmp	3	0.618035	13.5811	D:\Xumeng Li\论文\pic\11March\Test Paper\Fri Mar 13 13-26-36.bmp	-2.9951e-007 -6.9615e-007 -7.7631e-008 0.058177 0.00022111 0	-3.3648e-007 6.3266e-008 -6.6235e-007 0.0002317 0.062233 0	3.9441e-006 -0.00025901 0.067938 0.023	5.7049e-008 -3.53e-005 0.37359 -0.60457	0.0906838	0.157873	0.224591	0.290862	0.35671	0.422159	0.487231	0.551951	0.616342	0.680428	0.744233	0.80778	0.871093	0.934196	0.997112	1.05986	1.12248	1.18498	1.24738	1.30972	1.37201	1.43428	1.49656	1.55886	1.62121	1.68363	1.74615	1.8088	1.87158	1.93454	1.99769	2.06105	2.12465	2.18851	2.25267	2.31713	2.38192	2.44708	2.51261	2.57855
D:\Xumeng Li\论文\pic\11March\D101	Thu Mar 12 08-21-47.bmp	4	0.234423	17.062	D:\Xumeng Li\论文\pic\11March\Test Paper\Fri Mar 13 13-26-36.bmp	-2.9951e-007 -6.9615e-007 -7.7631e-008 0.058177 0.00022111 0	-3.3648e-007 6.3266e-008 -6.6235e-007 0.0002317 0.062233 0	1.3606e-006 -9.5195e-005 -0.0078219 0.020517	-6.1432e-005 0.013765 -0.48929 4.1099	0.0126013	0.00450338	-0.00376864	-0.0122066	-0.0208022	-0.0295474	-0.0384341	-0.047454	-0.0565989	-0.0658608	-0.0752314	-0.0847026	-0.0942663	-0.103914	-0.113638	-0.12343	-0.133282	-0.143185	-0.153132	-0.163114	-0.173123	-0.183151	-0.19319	-0.203232	-0.213268	-0.22329	-0.23329	-0.243261	-0.253193	-0.263079	-0.27291	-0.282679	-0.292376	-0.301995	-0.311527	-0.320963	-0.330296	-0.339517	-0.348618	-0.357591
D:\Xumeng Li\论文\pic\11March\D101	Thu Mar 12 08-21-47.bmp	5	-0.87263	17.0863	D:\Xumeng Li\论文\pic\11March\Test Paper\Fri Mar 13 13-26-36.bmp	-2.9951e-007 -6.9615e-007 -7.7631e-008 0.058177 0.00022111 0	-3.3648e-007 6.3266e-008 -6.6235e-007 0.0002317 0.062233 0	4.9183e-007 0.00035107 -0.044102 0.013381	-1.5824e-007 3.3794e-006 0.34136 -0.27547	-0.0303687	-0.0734138	-0.115751	-0.157377	-0.198289	-0.238484	-0.27796	-0.316712	-0.354739	-0.392037	-0.428604	-0.464436	-0.49953	-0.533884	-0.567494	-0.600358	-0.632473	-0.663835	-0.694442	-0.724291	-0.753379	-0.781703	-0.809259	-0.836046	-0.86206	-0.887297	-0.911756	-0.935433	-0.958325	-0.98043	-1.00174	-1.02226	-1.04199	-1.06091	-1.07903	-1.09635	-1.11286	-1.12855	-1.14344	-1.1575
D:\Xumeng Li\论文\pic\11March\D101	Thu Mar 12 08-21-47.bmp	6	-0.288298	17.0735	D:\Xumeng Li\论文\pic\11March\Test Paper\Fri Mar 13 13-26-36.bmp	-2.9951e-007 -6.9615e-007 -7.7631e-008 0.058177 0.00022111 0	-3.3648e-007 6.3266e-008 -6.6235e-007 0.0002317 0.062233 0	-4.4443e-006 0.00073721 -0.031872 0.16552	1.7486e-007 -2.825e-005 0.062959 -0.015786	0.134379	0.104687	0.0764168	0.0495408	0.0240326	-0.000134603	-0.0229873	-0.0445523	-0.0648562	-0.0839257	-0.101787	-0.118468	-0.133994	-0.148393	-0.16169	-0.173913	-0.185088	-0.195242	-0.204402	-0.212593	-0.219844	-0.22618	-0.231629	-0.236216	-0.239969	-0.242914	-0.245078	-0.246488	-0.24717	-0.24715	-0.246457	-0.245115	-0.243152	-0.240595	-0.23747	-0.233804	-0.229624	-0.224956	-0.219826	-0.214262
D:\Xumeng Li\论文\pic\11March\D101	Thu Mar 12 08-24-35.bmp	0	1.12432	28.5377	D:\Xumeng Li\论文\pic\11March\Test Paper\Fri Mar 13 13-26-36.bmp	-2.9951e-007 -6.9615e-007 -7.7631e-008 0.058177 0.00022111 0	-3.3648e-007 6.3266e-008 -6.6235e-007 0.0002317 0.062233 0			0.490831	0.674882	0.613532	0.613529	0.613526	0.674882	0.613533	0.67489	1.34961	1.90154	1.77888	1.71755	1.65622	1.53356	1.53359	1.47225	1.41092	1.34961	1.28827	1.1656	1.10426	0.981599	0.981594	0.98161	0.981605	0.92026	0.920256	0.981612	0.920266	0.85892	0.920277	0.920272	0.920267	0.920282	0.920278	1.53399	1.41123	1.41122	1.41122	1.34987
D:\Xumeng Li\论文\pic\11March\D101	Thu Mar 12 08-24-35.bmp	1	-0.859296	5.26214	D:\Xumeng Li\论文\pic\11March\Test Paper\Fri Mar 13 13-26-36.bmp	-2.9951e-007 -6.9615e-007 -7.7631e-008 0.058177 0.00022111 0	-3.3648e-007 6.3266e-008 -6.6235e-007 0.0002317 0.062233 0	9.5362e-006 -0.0013169 -0.070058 -0.082769	5.8585e-007 -8.2204e-005 0.25985 -0.28268	-0.154134	-0.228076	-0.304537	-0.38346	-0.464789	-0.548465	-0.634432	-0.722632	-0.813008	-0.905503	-1.00006	-1.09662	-1.19513	-1.29553	-1.39776	-1.50177	-1.60749	-1.71488	-1.82387	-1.93441	-2.04643	-2.15989	-2.27473	-2.39088	-2.50829	-2.62691	-2.74667	-2.86752	-2.9894	-3.11226	-3.23604	-3.36067	-3.48611	-3.61229	-3.73917	-3.86667	-3.99475	-4.12334	-4.2524	-4.38185
D:\Xumeng Li\论文\pic\11March\D101	Thu Mar 12 08-24-35.bmp	2	0.675423	13.6188	D:\Xumeng Li\论文\pic\11March\Test Paper\Fri Mar 13 13-26-36.bmp	-2.9951e-007 -6.9615e-007 -7.7631e-008 0.058177 0.00022111 0	-3.3648e-007 6.3266e-008 -6.6235e-007 0.0002317 0.062233 0	1.7746e-006 0.00031462 0.042563 0.09209	5.5894e-008 1.5361e-005 0.26971 -0.54833	0.134969	0.178489	0.222659	0.26749	0.312993	0.359179	0.406058	0.45364	0.501937	0.550959	0.600717	0.651221	0.702482	0.754511	0.807318	0.860914	0.915309	0.970515	1.02654	1.0834	1.1411	1.19965	1.25907	1.31936	1.38054	1.44261	1.50558	1.56948	1.6343	1.70006	1.76677	1.83443	1.90307	1.97269	2.0433	2.11491	2.18753	2.26118	2.33586	2.41158
D:\Xumeng Li\论文\pic\11March\D101	Thu Mar 12 08-24-35.bmp	3	-0.77773	18.6261	D:\Xumeng Li\论文\pic\11March\Test Paper\Fri Mar 13 13-26-36.bmp	-2.9951e-007 -6.9615e-007 -7.7631e-008 0.058177 0.00022111 0	-3.3648e-007 6.3266e-008 -6.6235e-007 0.0002317 0.062233 0	4.622e-006 -0.00015198 -0.08138 0.088497	2.4527e-007 -1.7094e-005 0.39872 -0.48076	0.00696984	-0.074834	-0.156886	-0.239159	-0.321625	-0.404257	-0.487026	-0.569905	-0.652866	-0.735881	-0.818923	-0.901964	-0.984976	-1.06793	-1.1508	-1.23356	-1.31618	-1.39863	-1.48089	-1.56292	-1.64471	-1.72621	-1.80741	-1.88828	-1.96878	-2.04889	-2.12859	-2.20784	-2.28662	-2.3649	-2.44265	-2.51985	-2.59646	-2.67246	-2.74782	-2.82252	-2.89652	-2.9698	-3.04233	-3.11408
D:\Xumeng Li\论文\pic\11March\D101	Thu Mar 12 08-24-35.bmp	4	0.370366	26.5146	D:\Xumeng Li\论文\pic\11March\Test Paper\Fri Mar 13 13-26-36.bmp	-2.9951e-007 -6.9615e-007 -7.7631e-008 0.058177 0.00022111 0	-3.3648e-007 6.3266e-008 -6.6235e-007 0.0002317 0.062233 0	-7.7154e-007 0.00018027 0.047186 0.30593	6.0447e-008 -1.7748e-005 0.2952 -0.56915	0.3533	0.401022	0.449095	0.497514	0.546276	0.595375	0.644807	0.694567	0.74465	0.795052	0.845769	0.896795	0.948126	0.999757	1.05168	1.1039	1.15641	1.20919	1.26226	1.31559	1.3692	1.42307	1.47719	1.53157	1.5862	1.64108	1.69619	1.75154	1.80712	1.86293	1.91896	1.97521	2.03167	2.08833	2.1452	2.20227	2.25953	2.31698	2.37462	2.43243
D:\Xumeng Li\论文\pic\11March\D101	Thu Mar 12 08-24-35.bmp	5	-0.11782	28.4998	D:\Xumeng Li\论文\pic\11March\Test Paper\Fri Mar 13 13-26-36.bmp	-2.9951e-007 -6.9615e-007 -7.7631e-008 0.058177 0.00022111 0	-3.3648e-007 6.3266e-008 -6.6235e-007 0.0002317 0.062233 0	-2.5318e-006 0.0003184 -0.024948 0.10619	3.7851e-008 -1.5702e-005 0.25797 -0.26645	0.0815525	0.0575416	0.0341371	0.0113239	-0.0109133	-0.0325896	-0.0537203	-0.0743205	-0.0944054	-0.11399	-0.13309	-0.15172	-0.169896	-0.187632	-0.204944	-0.221848	-0.238357	-0.254488	-0.270256	-0.285675	-0.300761	-0.31553	-0.329996	-0.344174	-0.358081	-0.37173	-0.385137	-0.398318	-0.411287	-0.42406	-0.436652	-0.449078	-0.461353	-0.473493	-0.485512	-0.497427	-0.509251	-0.521001	-0.532691	-0.544336
D:\Xumeng Li\论文\pic\11March\D101	Thu Mar 12 08-25-38.bmp	0	1.17751	23.3842	D:\Xumeng Li\论文\pic\11March\Test Paper\Fri Mar 13 13-26-36.bmp	-2.9951e-007 -6.9615e-007 -7.7631e-008 0.058177 0.00022111 0	-3.3648e-007 6.3266e-008 -6.6235e-007 0.0002317 0.062233 0			0.860954	1.10689	1.10688	1.04537	0.983867	0.922362	0.922358	0.860855	0.860851	0.860848	0.860843	0.86084	0.799339	0.799336	0.799333	0.799329	0.799326	0.799323	0.799319	0.799316	0.799313	0.79931	0.799306	0.799303	1.72133	1.72132	1.65986	1.59839	1.59838	1.53692	1.53691	1.47544	1.47544	1.47546	1.41399	1.41399	1.35252	1.35251	1.29105	1.29104
D:\Xumeng Li\论文\pic\11March\D101	Thu Mar 12 08-25-38.bmp	1	0.930715	3.67757	D:\Xumeng Li\论文\pic\11March\Test Paper\Fri Mar 13 13-26-36.bmp	-2.9951e-007 -6.9615e-007 -7.7631e-008 0.058177 0.00022111 0	-3.3648e-007 6.3266e-008 -6.6235e-007 0.0002317 0.062233 0	1.1083e-005 -0.0012073 0.14744 -0.31916	2.3992e-007 -3.5917e-005 0.19766 -0.20357	-0.172922	-0.0290268	0.112587	0.251985	0.389235	0.524402	0.657554	0.788758	0.918078	1.04558	1.17134	1.29541	1.41787	1.53877	1.65819	1.7762	1.89285	2.00822	2.12237	2.23537	2.34729	2.45819	2.56814	2.6772	2.78544	2.89293	2.99974	3.10593	3.21156	3.31671	3.42143	3.52581	3.6299	3.73377	3.83748	3.94111	4.04471	4.14837	4.25213	4.35607
D:\Xumeng Li\论文\pic\11March\D101	Thu Mar 12 08-25-38.bmp	2	-0.702357	9.15515	D:\Xumeng Li\论文\pic\11March\Test Paper\Fri Mar 13 13-26-36.bmp	-2.9951e-007 -6.9615e-007 -7.7631e-008 0.058177 0.00022111 0	-3.3648e-007 6.3266e-008 -6.6235e-007 0.0002317 0.062233 0	-5.0773e-006 -0.00051733 -0.078425 -0.004446	-8.6989e-008 -9.1848e-006 0.2802 -0.42277	-0.0833934	-0.163406	-0.244514	-0.326748	-0.410139	-0.494716	-0.580511	-0.667554	-0.755876	-0.845506	-0.936475	-1.02881	-1.12255	-1.21772	-1.31436	-1.41248	-1.51212	-1.61332	-1.7161	-1.82049	-1.92653	-2.03425	-2.14366	-2.25481	-2.36773	-2.48245	-2.59899	-2.71739	-2.83767	-2.95988	-3.08403	-3.21016	-3.3383	-3.46848	-3.60074	-3.73509	-3.87157	-4.01022	-4.15106	-4.29412
D:\Xumeng Li\论文\pic\11March\D101	Thu Mar 12 08-25-38.bmp	3	0.514075	18.3779	D:\Xumeng Li\论文\pic\11March\Test Paper\Fri Mar 13 13-26-36.bmp	-2.9951e-007 -6.9615e-007 -7.7631e-008 0.058177 0.00022111 0	-3.3648e-007 6.3266e-008 -6.6235e-007 0.0002317 0.062233 0	-9.0191e-007 0.00083891 0.024783 0.42764	-5.7769e-008 -8.807e-006 0.44574 -0.95949	0.453263	0.480556	0.509516	0.540137	0.572415	0.606343	0.641917	0.679131	0.717979	0.758457	0.800558	0.844277	0.88961	0.936549	0.985091	1.03523	1.08696	1.14027	1.19517	1.25164	1.30968	1.36929	1.43045	1.49317	1.55743	1.62324	1.69058	1.75946	1.82986	1.90179	1.97523	2.05017	2.12663	2.20458	2.28403	2.36496	2.44738	2.53128	2.61664	2.70348
D:\Xumeng Li\论文\pic\11March\D101	Thu Mar 12 08-25-38.bmp	4	-0.762416	23.3025	D:\Xumeng Li\论文\pic\11March\Test Paper\Fri Mar 13 13-26-36.bmp	-2.9951e-007 -6.9615e-007 -7.7631e-008 0.058177 0.00022111 0	-3.3648e-007 6.3266e-008 -6.6235e-007 0.0002317 0.062233 0	-2.6064e-006 0.00020198 -0.039527 0.060565	8.5834e-008 -2.5151e-005 0.35937 -0.36723	0.0212379	-0.017701	-0.0562672	-0.0944764	-0.132344	-0.169886	-0.207118	-0.244056	-0.280714	-0.31711	-0.353257	-0.389173	-0.424873	-0.460372	-0.495686	-0.53083	-0.565821	-0.600674	-0.635404	-0.670027	-0.70456	-0.739016	-0.773413	-0.807766	-0.84209	-0.8764	-0.910714	-0.945046	-0.979412	-1.01383	-1.04831	-1.08287	-1.11753	-1.1523	-1.18719	-1.22224	-1.25744	-1.29281	-1.32838	-1.36415
D:\Xumeng Li\论文\pic\11March\D101	Thu Mar 12 08-25-38.bmp	5	-0.0244269	23.3161	D:\Xumeng Li\论文\pic\11March\Test Paper\Fri Mar 13 13-26-36.bmp	-2.9951e-007 -6.9615e-007 -7.7631e-008 0.058177 0.00022111 0	-3.3648e-007 6.3266e-008 -6.6235e-007 0.0002317 0.062233 0	-4.2029e-006 0.00069127 -0.02183 0.033986	-1.1955e-007 8.5025e-006 0.32259 -0.32112	0.0128431	-0.0069421	-0.0253952	-0.0425413	-0.0584059	-0.0730139	-0.0863907	-0.0985615	-0.109552	-0.119386	-0.12809	-0.135689	-0.142208	-0.147672	-0.152107	-0.155537	-0.157989	-0.159486	-0.160055	-0.159721	-0.158508	-0.156443	-0.153549	-0.149854	-0.14538	-0.140155	-0.134203	-0.127549	-0.120219	-0.112237	-0.10363	-0.0944212	-0.0846372	-0.0743029	-0.0634435	-0.0520842	-0.0402501	-0.0279665	-0.0152587	-0.0021518
D:\Xumeng Li\论文\pic\11March\D101	Thu Mar 12 08-27-05.bmp	0	1.08169	27.8332	D:\Xumeng Li\论文\pic\11March\Test Paper\Fri Mar 13 13-26-36.bmp	-2.9951e-007 -6.9615e-007 -7.7631e-008 0.058177 0.00022111 0	-3.3648e-007 6.3266e-008 -6.6235e-007 0.0002317 0.062233 0			0.245787	0.491561	0.491559	0.491557	0.491554	0.491562	0.49156	0.491557	0.491555	0.491553	0.49155	0.491548	0.614445	1.59734	1.53592	1.41307	1.35164	1.2902	1.29023	1.16737	1.10593	1.0445	1.04449	1.04449	1.0445	1.0445	1.0445	1.04449	1.10594	1.0445	1.0445	0.983062	0.983057	1.0445	1.0445	1.04449	1.04449	1.04448	1.10593	1.04449
D:\Xumeng Li\论文\pic\11March\D101	Thu Mar 12 08-27-05.bmp	1	-1.20427	2.48	D:\Xumeng Li\论文\pic\11March\Test Paper\Fri Mar 13 13-26-36.bmp	-2.9951e-007 -6.9615e-007 -7.7631e-008 0.058177 0.00022111 0	-3.3648e-007 6.3266e-008 -6.6235e-007 0.0002317 0.062233 0	-1.857e-007 6.2769e-005 -0.24273 0.66585	7.4316e-006 -0.0023364 0.19362 -0.57193	0.423173	0.180625	-0.0617991	-0.304101	-0.546283	-0.788344	-1.03029	-1.27211	-1.51382	-1.75541	-1.99689	-2.23825	-2.47951	-2.72065	-2.96168	-3.2026	-3.44342	-3.68413	-3.92473	-4.16523	-4.40562	-4.64592	-4.88611	-5.1262	-5.3662	-5.60609	-5.84589	-6.0856	-6.3252	-6.56472	-6.80415	-7.04348	-7.28272	-7.52188	-7.76094	-7.99992	-8.23882	-8.47763	-8.71636	-8.955
D:\Xumeng Li\论文\pic\11March\D101	Thu Mar 12 08-27-05.bmp	2	0.787222	6.92526	D:\Xumeng Li\论文\pic\11March\Test Paper\Fri Mar 13 13-26-36.bmp	-2.9951e-007 -6.9615e-007 -7.7631e-008 0.058177 0.00022111 0	-3.3648e-007 6.3266e-008 -6.6235e-007 0.0002317 0.062233 0	2.0115e-005 -0.0011892 0.13746 -0.22798	5.5115e-007 -2.8009e-005 0.23317 -0.269	-0.0916929	0.0423358	0.174228	0.304103	0.432083	0.558288	0.682839	0.805856	0.927461	1.04777	1.16691	1.285	1.40216	1.51851	1.63418	1.74927	1.86392	1.97824	2.09235	2.20638	2.32044	2.43467	2.54916	2.66406	2.77947	2.89552	3.01233	3.13003	3.24872	3.36853	3.48959	3.61201	3.73591	3.86142	3.98865	4.11773	4.24878	4.38191	4.51725	4.65492
D:\Xumeng Li\论文\pic\11March\D101	Thu Mar 12 08-27-05.bmp	3	-0.834462	16.0429	D:\Xumeng Li\论文\pic\11March\Test Paper\Fri Mar 13 13-26-36.bmp	-2.9951e-007 -6.9615e-007 -7.7631e-008 0.058177 0.00022111 0	-3.3648e-007 6.3266e-008 -6.6235e-007 0.0002317 0.062233 0	1.1626e-005 -0.0021013 -0.075444 -0.07364	4.8589e-007 -8.729e-005 0.36704 -0.48427	-0.151174	-0.232841	-0.31857	-0.408294	-0.50194	-0.599441	-0.700725	-0.805724	-0.914367	-1.02658	-1.14231	-1.26147	-1.38399	-1.50981	-1.63885	-1.77106	-1.90634	-2.04465	-2.1859	-2.33003	-2.47697	-2.62664	-2.77898	-2.93392	-3.09139	-3.25132	-3.41363	-3.57827	-3.74515	-3.91422	-4.08539	-4.2586	-4.43379	-4.61087	-4.78979	-4.97046	-5.15283	-5.33682	-5.52236	-5.70939
D:\Xumeng Li\论文\pic\11March\D101	Thu Mar 12 08-27-05.bmp	4	0.749144	24.2338	D:\Xumeng Li\论文\pic\11March\Test Paper\Fri Mar 13 13-26-36.bmp	-2.9951e-007 -6.9615e-007 -7.7631e-008 0.058177 0.00022111 0	-3.3648e-007 6.3266e-008 -6.6235e-007 0.0002317 0.062233 0	7.9761e-006 -0.00012006 0.026154 -0.00042431	3.0929e-007 -2.5359e-005 0.31605 -0.32051	0.0256177	0.0514674	0.0771727	0.102781	0.128341	0.153901	0.179507	0.205208	0.231052	0.257086	0.283359	0.309918	0.336811	0.364086	0.391792	0.419974	0.448683	0.477965	0.507868	0.53844	0.569729	0.601783	0.63465	0.668378	0.703013	0.738605	0.775202	0.81285	0.851598	0.891494	0.932585	0.97492	1.01855	1.06351	1.10986	1.15765	1.20692	1.25772	1.3101	1.3641
D:\Xumeng Li\论文\pic\11March\D101	Thu Mar 12 08-27-05.bmp	5	-0.13334	27.7684	D:\Xumeng Li\论文\pic\11March\Test Paper\Fri Mar 13 13-26-36.bmp	-2.9951e-007 -6.9615e-007 -7.7631e-008 0.058177 0.00022111 0	-3.3648e-007 6.3266e-008 -6.6235e-007 0.0002317 0.062233 0	-5.2287e-006 0.00069918 -0.032006 0.23088	-3.4879e-007 4.0449e-005 0.31499 -0.29508	0.199564	0.169618	0.141009	0.113704	0.0876712	0.0628803	0.0392995	0.0168975	-0.0043571	-0.0244957	-0.0435496	-0.0615503	-0.0785291	-0.0945173	-0.109546	-0.123648	-0.136853	-0.149192	-0.160699	-0.171403	-0.181335	-0.190529	-0.199014	-0.206822	-0.213985	-0.220534	-0.2265	-0.231915	-0.23681	-0.241217	-0.245166	-0.248689	-0.251818	-0.254584	-0.257018	-0.259151	-0.261016	-0.262643	-0.264064	-0.26531
D:\Xumeng Li\论文\pic\11March\D101	Thu Mar 12 08-28-05.bmp	0	1.16682	37.0648	D:\Xumeng Li\论文\pic\11March\Test Paper\Fri Mar 13 13-26-36.bmp	-2.9951e-007 -6.9615e-007 -7.7631e-008 0.058177 0.00022111 0	-3.3648e-007 6.3266e-008 -6.6235e-007 0.0002317 0.062233 0			0.736122	0.858822	0.674777	0.736123	0.674782	0.674793	0.674788	0.674784	0.736131	0.797478	0.736137	0.736132	0.736143	0.736138	0.797486	0.797481	0.797493	1.47249	1.47248	1.4111	1.34976	1.28841	1.22704	1.16566	1.10429	1.16565	1.04294	1.04293	0.981589	0.981583	1.04294	1.04293	1.04295	1.04294	1.04295	1.04295	1.04294	1.04295	1.04295	1.1043
D:\Xumeng Li\论文\pic\11March\D101	Thu Mar 12 08-28-05.bmp	1	-1.13024	1.62745	D:\Xumeng Li\论文\pic\11March\Test Paper\Fri Mar 13 13-26-36.bmp	-2.9951e-007 -6.9615e-007 -7.7631e-008 0.058177 0.00022111 0	-3.3648e-007 6.3266e-008 -6.6235e-007 0.0002317 0.062233 0	-6.4101e-007 0.00015477 -0.22645 0.52908	1.0447e-005 -0.0026723 0.32092 -0.6713	0.302784	0.0767926	-0.148897	-0.374288	-0.599386	-0.824193	-1.04871	-1.27295	-1.49691	-1.7206	-1.94401	-2.16715	-2.39004	-2.61266	-2.83503	-3.05714	-3.27901	-3.50063	-3.72202	-3.94316	-4.16408	-4.38476	-4.60522	-4.82546	-5.04549	-5.26529	-5.48489	-5.70429	-5.92348	-6.14247	-6.36127	-6.57988	-6.7983	-7.01654	-7.23461	-7.45249	-7.67021	-7.88776	-8.10514	-8.32237
D:\Xumeng Li\论文\pic\11March\D101	Thu Mar 12 08-28-05.bmp	2	0.822778	5.2012	D:\Xumeng Li\论文\pic\11March\Test Paper\Fri Mar 13 13-26-36.bmp	-2.9951e-007 -6.9615e-007 -7.7631e-008 0.058177 0.00022111 0	-3.3648e-007 6.3266e-008 -6.6235e-007 0.0002317 0.062233 0	-1.4351e-007 0.00015675 0.25051 -0.47616	2.9195e-006 -0.0028109 0.42894 -0.7279	-0.225493	0.0254891	0.276783	0.528388	0.780303	1.03253	1.28506	1.5379	1.79105	2.0445	2.29826	2.55232	2.80668	3.06135	3.31632	3.57159	3.82716	4.08302	4.33919	4.59565	4.85241	5.10946	5.36681	5.62446	5.88239	6.14062	6.39914	6.65794	6.91704	7.17643	7.4361	7.69606	7.95631	8.21684	8.47766	8.73876	9.00014	9.2618	9.52375	9.78597
D:\Xumeng Li\论文\pic\11March\D101	Thu Mar 12 08-28-05.bmp	3	-0.847761	12.3574	D:\Xumeng Li\论文\pic\11March\Test Paper\Fri Mar 13 13-26-36.bmp	-2.9951e-007 -6.9615e-007 -7.7631e-008 0.058177 0.00022111 0	-3.3648e-007 6.3266e-008 -6.6235e-007 0.0002317 0.062233 0	9.0101e-006 -0.0014443 -0.095057 -0.045661	5.6882e-007 -9.5292e-005 0.38126 -0.47226	-0.142153	-0.24148	-0.343587	-0.44842	-0.555926	-0.66605	-0.778739	-0.893938	-1.01159	-1.13165	-1.25405	-1.37875	-1.50569	-1.63482	-1.76607	-1.89941	-2.03477	-2.17209	-2.31134	-2.45244	-2.59535	-2.74002	-2.88638	-3.03439	-3.18399	-3.33513	-3.48775	-3.6418	-3.79723	-3.95397	-4.11198	-4.27121	-4.43159	-4.59308	-4.75562	-4.91916	-5.08364	-5.249	-5.4152	-5.58218
D:\Xumeng Li\论文\pic\11March\D101	Thu Mar 12 08-28-05.bmp	4	0.734327	21.6797	D:\Xumeng Li\论文\pic\11March\Test Paper\Fri Mar 13 13-26-36.bmp	-2.9951e-007 -6.9615e-007 -7.7631e-008 0.058177 0.00022111 0	-3.3648e-007 6.3266e-008 -6.6235e-007 0.0002317 0.062233 0	-4.5479e-007 0.00024912 0.069408 0.16499	3.2024e-009 -1.5294e-005 0.41701 -0.47456	0.234648	0.3048	0.375445	0.44658	0.518202	0.590309	0.662898	0.735966	0.80951	0.883528	0.958016	1.03297	1.1084	1.18428	1.26063	1.33743	1.41469	1.4924	1.57055	1.64916	1.72821	1.8077	1.88762	1.96799	2.04878	2.13001	2.21166	2.29374	2.37624	2.45916	2.54249	2.62624	2.7104	2.79497	2.87994	2.96532	3.05109	3.13726	3.22383	3.31079
D:\Xumeng Li\论文\pic\11March\D101	Thu Mar 12 08-28-05.bmp	5	-0.631563	31.1381	D:\Xumeng Li\论文\pic\11March\Test Paper\Fri Mar 13 13-26-36.bmp	-2.9951e-007 -6.9615e-007 -7.7631e-008 0.058177 0.00022111 0	-3.3648e-007 6.3266e-008 -6.6235e-007 0.0002317 0.062233 0	-1.1272e-005 0.0013468 -0.083223 0.23223	-6.6789e-007 7.2054e-005 0.3338 -0.43049	0.150347	0.0710856	-0.0056176	-0.07983	-0.151619	-0.221053	-0.288199	-0.353125	-0.415898	-0.476586	-0.535257	-0.591978	-0.646817	-0.699841	-0.751119	-0.800718	-0.848705	-0.895148	-0.940115	-0.983673	-1.02589	-1.06683	-1.10657	-1.14517	-1.1827	-1.21923	-1.25482	-1.28954	-1.32347	-1.35666	-1.38919	-1.42112	-1.45252	-1.48346	-1.514	-1.54422	-1.57418	-1.60395	-1.63359	-1.66318
D:\Xumeng Li\论文\pic\11March\D101	Thu Mar 12 08-28-05.bmp	6	0.0715707	37.0542	D:\Xumeng Li\论文\pic\11March\Test Paper\Fri Mar 13 13-26-36.bmp	-2.9951e-007 -6.9615e-007 -7.7631e-008 0.058177 0.00022111 0	-3.3648e-007 6.3266e-008 -6.6235e-007 0.0002317 0.062233 0	-4.0152e-006 0.00085416 -0.013526 0.034046	-1.9694e-007 3.1653e-005 0.30786 -0.31008	0.0213703	0.0103784	0.00104664	-0.00664904	-0.0127328	-0.0172286	-0.0201607	-0.021553	-0.0214298	-0.0198151	-0.0167329	-0.0122074	-0.00626273	0.00107711	0.009788	0.0198459	0.0312266	0.0439061	0.0578602	0.073065	0.0894963	0.10713	0.125942	0.145908	0.167005	0.189207	0.212491	0.236833	0.262209	0.288595	0.315966	0.344299	0.373569	0.403753	0.434825	0.466763	0.499542	0.533138	0.567526	0.602684
D:\Xumeng Li\论文\pic\11March\D101	Thu Mar 12 08-29-26.bmp	0	1.33339	26.5728	D:\Xumeng Li\论文\pic\11March\Test Paper\Fri Mar 13 13-26-36.bmp	-2.9951e-007 -6.9615e-007 -7.7631e-008 0.058177 0.00022111 0	-3.3648e-007 6.3266e-008 -6.6235e-007 0.0002317 0.062233 0			1.04575	1.23028	1.23027	1.23027	1.16876	1.16876	1.16875	1.16874	1.10721	1.10721	1.1072	1.1072	1.10719	1.10719	1.10718	1.10718	1.10717	1.10717	1.10716	1.78396	1.78392	1.66084	1.66084	1.53777	1.53777	1.41471	1.4147	1.41469	1.41469	1.35316	1.29163	1.2301	1.2301	1.23009	1.16857	1.16856	1.16856	1.16855	1.10703	1.10703
D:\Xumeng Li\论文\pic\11March\D101	Thu Mar 12 08-29-26.bmp	1	1.45712	2.33527	D:\Xumeng Li\论文\pic\11March\Test Paper\Fri Mar 13 13-26-36.bmp	-2.9951e-007 -6.9615e-007 -7.7631e-008 0.058177 0.00022111 0	-3.3648e-007 6.3266e-008 -6.6235e-007 0.0002317 0.062233 0	-1.1308e-007 -2.4972e-005 0.28034 -1.0127	2.7731e-007 -0.0015223 0.14958 -0.34958	-0.732344	-0.452078	-0.171864	0.108299	0.388409	0.668465	0.948468	1.22842	1.50831	1.78814	2.06792	2.34765	2.62731	2.90692	3.18646	3.46595	3.74537	4.02474	4.30404	4.58328	4.86245	5.14156	5.42061	5.69959	5.9785	6.25735	6.53613	6.81484	7.09348	7.37206	7.65056	7.92899	8.20735	8.48564	8.76385	9.04199	9.32006	9.59805	9.87597	10.1538
D:\Xumeng Li\论文\pic\11March\D101	Thu Mar 12 08-29-26.bmp	2	-0.911652	5.48645	D:\Xumeng Li\论文\pic\11March\Test Paper\Fri Mar 13 13-26-36.bmp	-2.9951e-007 -6.9615e-007 -7.7631e-008 0.058177 0.00022111 0	-3.3648e-007 6.3266e-008 -6.6235e-007 0.0002317 0.062233 0	2.4772e-008 -4.9984e-005 -0.24085 0.40152	7.5375e-006 -0.0030086 0.45106 -0.86645	0.160622	-0.080375	-0.321472	-0.562669	-0.803965	-1.04536	-1.28685	-1.52845	-1.77014	-2.01193	-2.25382	-2.49581	-2.73789	-2.98008	-3.22236	-3.46474	-3.70721	-3.94979	-4.19246	-4.43523	-4.67809	-4.92106	-5.16412	-5.40727	-5.65052	-5.89387	-6.13732	-6.38086	-6.62449	-6.86823	-7.11205	-7.35598	-7.6	-7.84411	-8.08832	-8.33262	-8.57702	-8.82151	-9.0661	-9.31078
D:\Xumeng Li\论文\pic\11March\D101	Thu Mar 12 08-29-26.bmp	3	0.930326	12.9739	D:\Xumeng Li\论文\pic\11March\Test Paper\Fri Mar 13 13-26-36.bmp	-2.9951e-007 -6.9615e-007 -7.7631e-008 0.058177 0.00022111 0	-3.3648e-007 6.3266e-008 -6.6235e-007 0.0002317 0.062233 0	2.0441e-005 -0.00081806 0.12162 -0.22499	-5.058e-007 8.8978e-006 0.30832 -0.32053	-0.104162	0.0151507	0.133073	0.249727	0.365235	0.479721	0.593306	0.706114	0.818267	0.929887	1.0411	1.15202	1.26278	1.3735	1.4843	1.5953	1.70663	1.8184	1.93075	2.0438	2.15766	2.27245	2.38832	2.50536	2.62371	2.7435	2.86483	2.98784	3.11265	3.23938	3.36816	3.49909	3.63232	3.76796	3.90613	4.04696	4.19057	4.33708	4.48661	4.63929
D:\Xumeng Li\论文\pic\11March\D101	Thu Mar 12 08-29-26.bmp	4	-0.800057	21.6763	D:\Xumeng Li\论文\pic\11March\Test Paper\Fri Mar 13 13-26-36.bmp	-2.9951e-007 -6.9615e-007 -7.7631e-008 0.058177 0.00022111 0	-3.3648e-007 6.3266e-008 -6.6235e-007 0.0002317 0.062233 0	9.5359e-006 -0.001453 -0.042377 -0.27435	-1.9454e-007 1.7882e-005 0.48168 -0.63904	-0.318171	-0.364841	-0.414302	-0.466497	-0.52137	-0.578863	-0.638918	-0.701479	-0.766489	-0.833889	-0.903624	-0.975635	-1.04987	-1.12626	-1.20476	-1.2853	-1.36784	-1.45231	-1.53865	-1.62682	-1.71674	-1.80838	-1.90165	-1.99652	-2.09292	-2.1908	-2.2901	-2.39075	-2.49271	-2.59592	-2.70032	-2.80585	-2.91245	-3.02008	-3.12866	-3.23815	-3.34848	-3.4596	-3.57146	-3.68399
D:\Xumeng Li\论文\pic\11March\D101	Thu Mar 12 08-29-26.bmp	5	0.391494	26.4432	D:\Xumeng Li\论文\pic\11March\Test Paper\Fri Mar 13 13-26-36.bmp	-2.9951e-007 -6.9615e-007 -7.7631e-008 0.058177 0.00022111 0	-3.3648e-007 6.3266e-008 -6.6235e-007 0.0002317 0.062233 0	-4.4085e-006 0.00089789 0.025815 0.026332	-1.0261e-007 -1.2676e-005 0.43073 -0.36151	0.0530407	0.0815187	0.11174	0.143677	0.177304	0.212595	0.249523	0.288061	0.328184	0.369864	0.413076	0.457793	0.503987	0.551634	0.600706	0.651178	0.703022	0.756211	0.810721	0.866524	0.923593	0.981903	1.04143	1.10214	1.16401	1.22702	1.29113	1.35633	1.42258	1.48986	1.55814	1.6274	1.69761	1.76874	1.84076	1.91366	1.9874	2.06196	2.13731	2.21342
D:\Xumeng Li\论文\pic\11March\D101	Thu Mar 12 08-29-26.bmp	6	-0.346659	26.4567	D:\Xumeng Li\论文\pic\11March\Test Paper\Fri Mar 13 13-26-36.bmp	-2.9951e-007 -6.9615e-007 -7.7631e-008 0.058177 0.00022111 0	-3.3648e-007 6.3266e-008 -6.6235e-007 0.0002317 0.062233 0	5.4909e-006 -0.00098482 0.028064 -0.11259	-1.9448e-007 2.0059e-005 0.39742 -0.32996	-0.0855076	-0.0603591	-0.0371144	-0.0157405	0.00379558	0.0215267	0.0374859	0.0517061	0.0642202	0.0750611	0.0842619	0.0918555	0.0978747	0.102353	0.105322	0.106816	0.106868	0.10551	0.102775	0.0986967	0.0933076	0.0866408	0.0787291	0.0696055	0.059303	0.0478545	0.0352929	0.0216512	0.00696232	-0.00874076	-0.0254251	-0.0430578	-0.0616059	-0.0810364	-0.101316	-0.122413	-0.144293	-0.166924	-0.190272	-0.214306
D:\Xumeng Li\论文\pic\11March\D101	Thu Mar 12 08-32-32.bmp	0	1.15551	19.821	D:\Xumeng Li\论文\pic\11March\Test Paper\Fri Mar 13 13-26-36.bmp	-2.9951e-007 -6.9615e-007 -7.7631e-008 0.058177 0.00022111 0	-3.3648e-007 6.3266e-008 -6.6235e-007 0.0002317 0.062233 0			0.489567	0.917886	0.856681	0.795495	0.795492	0.734306	0.795503	0.795501	0.795498	0.795512	0.734325	0.734322	1.40761	1.40761	1.34642	1.34641	1.34641	1.22403	1.22402	1.22402	1.22402	1.22401	1.16282	1.16281	1.1016	1.04041	1.0404	1.0404	1.0404	1.1016	1.04041	1.04041	0.918003	0.917999	0.979207	0.979203	0.91801	0.918006	0.918003	0.979232
D:\Xumeng Li\论文\pic\11March\D101	Thu Mar 12 08-32-32.bmp	1	-0.962641	3.05959	D:\Xumeng Li\论文\pic\11March\Test Paper\Fri Mar 13 13-26-36.bmp	-2.9951e-007 -6.9615e-007 -7.7631e-008 0.058177 0.00022111 0	-3.3648e-007 6.3266e-008 -6.6235e-007 0.0002317 0.062233 0	-2.0826e-006 0.00056227 -0.26611 0.53493	2.4e-005 -0.0063984 0.48537 -0.93631	0.269379	0.00494006	-0.258399	-0.520652	-0.781829	-1.04195	-1.30101	-1.55904	-1.81604	-2.07204	-2.32703	-2.58104	-2.83407	-3.08614	-3.33726	-3.58744	-3.8367	-4.08504	-4.33249	-4.57905	-4.82473	-5.06955	-5.31353	-5.55666	-5.79897	-6.04047	-6.28117	-6.52108	-6.76022	-6.9986	-7.23622	-7.47311	-7.70927	-7.94472	-8.17948	-8.41354	-8.64693	-8.87966	-9.11174	-9.34318
D:\Xumeng Li\论文\pic\11March\D101	Thu Mar 12 08-32-32.bmp	2	0.903242	12.15	D:\Xumeng Li\论文\pic\11March\Test Paper\Fri Mar 13 13-26-36.bmp	-2.9951e-007 -6.9615e-007 -7.7631e-008 0.058177 0.00022111 0	-3.3648e-007 6.3266e-008 -6.6235e-007 0.0002317 0.062233 0	1.6189e-005 -0.0014683 0.12036 -0.44477	1.6e-006 -0.00016943 0.30304 -0.34749	-0.325869	-0.209804	-0.0964812	0.0141961	0.122325	0.228004	0.331328	0.432395	0.531303	0.628149	0.723029	0.816041	0.907281	0.996848	1.08484	1.17135	1.25648	1.34032	1.42297	1.50454	1.5851	1.66478	1.74365	1.82182	1.89938	1.97644	2.05308	2.12941	2.20553	2.28152	2.35749	2.43354	2.50976	2.58624	2.66309	2.74041	2.81828	2.89682	2.9761	3.05624
D:\Xumeng Li\论文\pic\11March\D101	Thu Mar 12 08-32-32.bmp	3	-0.543506	17.7282	D:\Xumeng Li\论文\pic\11March\Test Paper\Fri Mar 13 13-26-36.bmp	-2.9951e-007 -6.9615e-007 -7.7631e-008 0.058177 0.00022111 0	-3.3648e-007 6.3266e-008 -6.6235e-007 0.0002317 0.062233 0	1.4779e-005 -0.001374 -0.024681 -0.16993	1.286e-006 -0.00013061 0.36913 -0.60403	-0.195967	-0.224667	-0.255936	-0.289688	-0.325833	-0.364282	-0.404948	-0.44774	-0.492572	-0.539353	-0.587995	-0.63841	-0.690508	-0.744202	-0.799402	-0.856021	-0.913968	-0.973156	-1.0335	-1.0949	-1.15727	-1.22054	-1.2846	-1.34937	-1.41475	-1.48067	-1.54703	-1.61375	-1.68073	-1.74789	-1.81513	-1.88237	-1.94953	-2.0165	-2.08321	-2.14956	-2.21547	-2.28084	-2.3456	-2.40964
D:\Xumeng Li\论文\pic\11March\D101	Thu Mar 12 08-32-32.bmp	4	0.306797	19.846	D:\Xumeng Li\论文\pic\11March\Test Paper\Fri Mar 13 13-26-36.bmp	-2.9951e-007 -6.9615e-007 -7.7631e-008 0.058177 0.00022111 0	-3.3648e-007 6.3266e-008 -6.6235e-007 0.0002317 0.062233 0	-2.8009e-006 0.00030262 -0.0028693 -0.0063924	-1.5784e-007 6.2869e-006 0.24503 -0.30956	-0.00896185	-0.0109429	-0.0123523	-0.0132069	-0.0135234	-0.0133187	-0.0126096	-0.0114129	-0.00974537	-0.00762385	-0.00506514	-0.00208604	0.00129665	0.00506611	0.00920555	0.0136982	0.0185271	0.0236756	0.0291269	0.0348641	0.0408705	0.0471292	0.0536234	0.0603364	0.0672512	0.0743512	0.0816195	0.0890393	0.0965937	0.104266	0.11204	0.119897	0.127823	0.135798	0.143808	0.151835	0.159862	0.167872	0.17585	0.183777
D:\Xumeng Li\论文\pic\11March\D101	Thu Mar 12 08-32-32.bmp	5	-0.335843	19.786	D:\Xumeng Li\论文\pic\11March\Test Paper\Fri Mar 13 13-26-36.bmp	-2.9951e-007 -6.9615e-007 -7.7631e-008 0.058177 0.00022111 0	-3.3648e-007 6.3266e-008 -6.6235e-007 0.0002317 0.062233 0	1.2616e-006 -0.00030857 -0.0024831 -0.019401	1.1211e-007 -3.0852e-005 0.18948 -0.13186	-0.022191	-0.025591	-0.0295929	-0.0341894	-0.0393726	-0.0451352	-0.0514695	-0.0583679	-0.065823	-0.073827	-0.0823725	-0.0914519	-0.101058	-0.111182	-0.121818	-0.132957	-0.144592	-0.156716	-0.16932	-0.182398	-0.195942	-0.209944	-0.224396	-0.239292	-0.254622	-0.270381	-0.286561	-0.303152	-0.32015	-0.337544	-0.355329	-0.373497	-0.392039	-0.410948	-0.430218	-0.449839	-0.469805	-0.490109	-0.510741	-0.531696
D:\Xumeng Li\论文\pic\11March\D101	Thu Mar 12 08-33-34.bmp	0	1.14638	33.4559	D:\Xumeng Li\论文\pic\11March\Test Paper\Fri Mar 13 13-26-36.bmp	-2.9951e-007 -6.9615e-007 -7.7631e-008 0.058177 0.00022111 0	-3.3648e-007 6.3266e-008 -6.6235e-007 0.0002317 0.062233 0			0.491891	0.737817	0.737812	0.676332	0.73782	0.737815	0.737827	0.737822	0.737818	0.737814	0.737809	0.799297	0.799292	0.799288	0.799283	0.86077	0.860765	0.86076	0.860755	0.86075	0.860744	0.860739	0.922225	0.92222	0.922214	0.922209	1.41392	1.72123	1.65977	1.5983	1.53684	1.53686	1.41393	1.35246	1.35246	1.29099	1.29098	1.35246	1.29099	1.29098
D:\Xumeng Li\论文\pic\11March\D101	Thu Mar 12 08-33-34.bmp	1	0.872166	6.20035	D:\Xumeng Li\论文\pic\11March\Test Paper\Fri Mar 13 13-26-36.bmp	-2.9951e-007 -6.9615e-007 -7.7631e-008 0.058177 0.00022111 0	-3.3648e-007 6.3266e-008 -6.6235e-007 0.0002317 0.062233 0	7.7032e-006 -0.00032732 0.14334 -0.23947	1.5158e-007 -1.919e-005 0.24907 -0.2801	-0.0964467	0.0459661	0.187817	0.329151	0.470016	0.610457	0.750521	0.890254	1.0297	1.16891	1.30793	1.4468	1.58557	1.72429	1.86299	2.00174	2.14058	2.27954	2.41868	2.55804	2.69768	2.83763	2.97794	3.11866	3.25984	3.40151	3.54374	3.68655	3.83001	3.97415	4.11902	4.26468	4.41115	4.5585	4.70676	4.85599	5.00623	5.15752	5.30991	5.46345
D:\Xumeng Li\论文\pic\11March\D101	Thu Mar 12 08-33-34.bmp	2	-0.952024	15.754	D:\Xumeng Li\论文\pic\11March\Test Paper\Fri Mar 13 13-26-36.bmp	-2.9951e-007 -6.9615e-007 -7.7631e-008 0.058177 0.00022111 0	-3.3648e-007 6.3266e-008 -6.6235e-007 0.0002317 0.062233 0	1.1761e-005 -0.0011784 -0.070624 0.059684	1.8228e-007 -2.4629e-005 0.39104 -0.38946	-0.0121068	-0.0861837	-0.162476	-0.240914	-0.321426	-0.403943	-0.488392	-0.574705	-0.66281	-0.752636	-0.844114	-0.937172	-1.03174	-1.12775	-1.22513	-1.3238	-1.4237	-1.52476	-1.62691	-1.73007	-1.83418	-1.93916	-2.04495	-2.15147	-2.25866	-2.36643	-2.47473	-2.58349	-2.69262	-2.80206	-2.91174	-3.02159	-3.13154	-3.24152	-3.35146	-3.46128	-3.57092	-3.68031	-3.78937	-3.89803
D:\Xumeng Li\论文\pic\11March\D101	Thu Mar 12 08-33-34.bmp	3	0.712829	24.8255	D:\Xumeng Li\论文\pic\11March\Test Paper\Fri Mar 13 13-26-36.bmp	-2.9951e-007 -6.9615e-007 -7.7631e-008 0.058177 0.00022111 0	-3.3648e-007 6.3266e-008 -6.6235e-007 0.0002317 0.062233 0	2.625e-005 -0.0019146 0.15437 -0.24647	2.2249e-007 -3.6327e-005 0.4383 -0.54308	-0.0939854	0.0548246	0.200121	0.34206	0.4808	0.616499	0.749313	0.879401	1.00692	1.13203	1.25488	1.37564	1.49445	1.61149	1.7269	1.84085	1.95348	2.06497	2.17546	2.28511	2.39408	2.50253	2.61062	2.7185	2.82634	2.93428	3.04248	3.15111	3.26032	3.37027	3.48112	3.59302	3.70613	3.8206	3.93661	4.05429	4.17382	4.29535	4.41903	4.54502
D:\Xumeng Li\论文\pic\11March\D101	Thu Mar 12 08-33-34.bmp	4	-0.00884426	33.3822	D:\Xumeng Li\论文\pic\11March\Test Paper\Fri Mar 13 13-26-36.bmp	-2.9951e-007 -6.9615e-007 -7.7631e-008 0.058177 0.00022111 0	-3.3648e-007 6.3266e-008 -6.6235e-007 0.0002317 0.062233 0	-1.5416e-006 0.00034856 0.012644 0.028138	-3.411e-008 -9.4867e-006 0.37977 -0.37941	0.0411286	0.0548073	0.0691647	0.0841914	0.0998783	0.116216	0.133195	0.150807	0.169042	0.18789	0.207344	0.227392	0.248027	0.269239	0.291018	0.313355	0.336242	0.359669	0.383626	0.408104	0.433095	0.458589	0.484576	0.511047	0.537994	0.565406	0.593275	0.621592	0.650347	0.67953	0.709133	0.739146	0.769561	0.800367	0.831557	0.863119	0.895045	0.927327	0.959954	0.992917
D:\Xumeng Li\论文\pic\11March\D101	Thu Mar 12 08-34-29.bmp	0	1.18934	39.3146	D:\Xumeng Li\论文\pic\11March\Test Paper\Fri Mar 13 13-26-36.bmp	-2.9951e-007 -6.9615e-007 -7.7631e-008 0.058177 0.00022111 0	-3.3648e-007 6.3266e-008 -6.6235e-007 0.0002317 0.062233 0			0.430397	0.676318	0.614837	0.614833	0.614842	0.614837	0.737815	0.73781	0.737805	0.737816	0.737811	0.737806	0.7378	0.799286	0.799282	0.799276	0.79927	0.860755	0.860749	0.860743	0.860738	1.53684	1.47537	1.47539	1.41392	1.35245	1.29098	1.291	1.22953	1.22952	1.22951	1.16804	1.16803	1.16802	1.16802	1.16803	1.16802	1.10655	1.10655	1.10654
D:\Xumeng Li\论文\pic\11March\D101	Thu Mar 12 08-34-29.bmp	1	-1.04536	5.57325	D:\Xumeng Li\论文\pic\11March\Test Paper\Fri Mar 13 13-26-36.bmp	-2.9951e-007 -6.9615e-007 -7.7631e-008 0.058177 0.00022111 0	-3.3648e-007 6.3266e-008 -6.6235e-007 0.0002317 0.062233 0	-4.9228e-007 0.00012969 -0.32996 0.52073	2.316e-005 -0.0063722 0.48604 -0.76722	0.190894	-0.138684	-0.468009	-0.797083	-1.12591	-1.45449	-1.78283	-2.11093	-2.4388	-2.76643	-3.09383	-3.42101	-3.74796	-4.07469	-4.40121	-4.72751	-5.05359	-5.37947	-5.70514	-6.03061	-6.35587	-6.68094	-7.00582	-7.3305	-7.655	-7.97931	-8.30344	-8.62738	-8.95116	-9.27475	-9.59818	-9.92144	-10.2445	-10.5675	-10.8902	-11.2129	-11.5353	-11.8576	-12.1798	-12.5018
D:\Xumeng Li\论文\pic\11March\D101	Thu Mar 12 08-34-29.bmp	2	0.804834	11.6505	D:\Xumeng Li\论文\pic\11March\Test Paper\Fri Mar 13 13-26-36.bmp	-2.9951e-007 -6.9615e-007 -7.7631e-008 0.058177 0.00022111 0	-3.3648e-007 6.3266e-008 -6.6235e-007 0.0002317 0.062233 0	-8.3218e-006 0.0012844 0.14126 -0.036028	-8.9882e-008 -1.2589e-005 0.36483 -0.42826	0.106504	0.251555	0.399075	0.549014	0.701321	0.855948	1.01284	1.17196	1.33324	1.49665	1.66212	1.82961	1.99908	2.17046	2.34371	2.51878	2.69562	2.87418	3.05441	3.23626	3.41969	3.60463	3.79104	3.97887	4.16807	4.3586	4.55039	4.7434	4.93759	5.13289	5.32927	5.52667	5.72503	5.92432	6.12448	6.32546	6.52722	6.72969	6.93284	7.1366
D:\Xumeng Li\论文\pic\11March\D101	Thu Mar 12 08-34-29.bmp	3	-0.929063	21.0234	D:\Xumeng Li\论文\pic\11March\Test Paper\Fri Mar 13 13-26-36.bmp	-2.9951e-007 -6.9615e-007 -7.7631e-008 0.058177 0.00022111 0	-3.3648e-007 6.3266e-008 -6.6235e-007 0.0002317 0.062233 0	-1.2434e-005 -0.00048292 -0.1246 0.072724	-1.4792e-007 -2.3981e-005 0.43542 -0.5185	-0.0523666	-0.178498	-0.305744	-0.43418	-0.56388	-0.694919	-0.827372	-0.961312	-1.09682	-1.23396	-1.37281	-1.51345	-1.65595	-1.80038	-1.94683	-2.09536	-2.24605	-2.39897	-2.55421	-2.71182	-2.8719	-3.0345	-3.19972	-3.36761	-3.53826	-3.71175	-3.88813	-4.0675	-4.24992	-4.43548	-4.62423	-4.81627	-5.01165	-5.21047	-5.41279	-5.61868	-5.82823	-6.0415	-6.25857	-6.47952
D:\Xumeng Li\论文\pic\11March\D101	Thu Mar 12 08-34-29.bmp	4	0.597399	31.4979	D:\Xumeng Li\论文\pic\11March\Test Paper\Fri Mar 13 13-26-36.bmp	-2.9951e-007 -6.9615e-007 -7.7631e-008 0.058177 0.00022111 0	-3.3648e-007 6.3266e-008 -6.6235e-007 0.0002317 0.062233 0	2.2776e-006 -0.00030702 0.074019 0.0022342	5.3547e-008 -3.088e-005 0.42839 -0.53504	0.0759488	0.149063	0.221591	0.293545	0.36494	0.43579	0.506107	0.575906	0.645201	0.714004	0.78233	0.850192	0.917604	0.98458	1.05113	1.11728	1.18302	1.24839	1.31339	1.37803	1.44234	1.50631	1.56998	1.63334	1.69642	1.75922	1.82177	1.88407	1.94614	2.00799	2.06964	2.1311	2.19238	2.2535	2.31446	2.3753	2.43601	2.49661	2.55712	2.61754
D:\Xumeng Li\论文\pic\11March\D101	Thu Mar 12 08-34-29.bmp	5	0.0349306	39.2436	D:\Xumeng Li\论文\pic\11March\Test Paper\Fri Mar 13 13-26-36.bmp	-2.9951e-007 -6.9615e-007 -7.7631e-008 0.058177 0.00022111 0	-3.3648e-007 6.3266e-008 -6.6235e-007 0.0002317 0.062233 0	8.6088e-007 -0.00031442 0.016311 0.016218	1.4163e-007 -3.6226e-005 0.34772 -0.35638	0.0322154	0.0475889	0.0623439	0.0764855	0.090019	0.102949	0.115282	0.127022	0.138174	0.148744	0.158737	0.168158	0.177012	0.185304	0.19304	0.200224	0.206863	0.21296	0.218521	0.223552	0.228057	0.232042	0.235511	0.23847	0.240925	0.24288	0.24434	0.245311	0.245798	0.245806	0.245339	0.244405	0.243006	0.241149	0.238839	0.236081	0.23288	0.229241	0.22517	0.220671
D:\Xumeng Li\论文\pic\11March\D101	Thu Mar 12 08-35-45.bmp	0	1.21359	26.2287	D:\Xumeng Li\论文\pic\11March\Test Paper\Fri Mar 13 13-26-36.bmp	-2.9951e-007 -6.9615e-007 -7.7631e-008 0.058177 0.00022111 0	-3.3648e-007 6.3266e-008 -6.6235e-007 0.0002317 0.062233 0			0.859158	0.98189	0.920508	0.981881	0.981877	0.859157	0.859153	0.859149	0.859145	0.920518	0.920514	0.859151	0.920525	0.920521	0.920516	0.920532	0.920527	0.920523	0.981897	0.981893	0.981888	0.920526	0.9819	0.981896	0.920533	1.41139	1.77945	1.65676	1.59541	1.65681	1.65681	1.5341	1.47275	1.35004	1.35007	1.35006	1.2887	1.22734	1.22734	1.16598
D:\Xumeng Li\论文\pic\11March\D101	Thu Mar 12 08-35-45.bmp	1	0.813396	4.53663	D:\Xumeng Li\论文\pic\11March\Test Paper\Fri Mar 13 13-26-36.bmp	-2.9951e-007 -6.9615e-007 -7.7631e-008 0.058177 0.00022111 0	-3.3648e-007 6.3266e-008 -6.6235e-007 0.0002317 0.062233 0	3.314e-007 -1.5315e-005 0.20988 -0.42852	-5.8825e-006 0.00010753 0.24144 -0.40733	-0.218653	-0.00881701	0.200992	0.410776	0.620538	0.830279	1.04	1.24971	1.4594	1.66908	1.87874	2.0884	2.29805	2.5077	2.71735	2.92699	3.13663	3.34628	3.55593	3.7656	3.97526	4.18494	4.39464	4.60435	4.81407	5.02382	5.23358	5.44337	5.65319	5.86303	6.0729	6.2828	6.49273	6.7027	6.91271	7.12275	7.33284	7.54297	7.75314	7.96336
D:\Xumeng Li\论文\pic\11March\D101	Thu Mar 12 08-35-45.bmp	2	-1.04629	11.9078	D:\Xumeng Li\论文\pic\11March\Test Paper\Fri Mar 13 13-26-36.bmp	-2.9951e-007 -6.9615e-007 -7.7631e-008 0.058177 0.00022111 0	-3.3648e-007 6.3266e-008 -6.6235e-007 0.0002317 0.062233 0	1.5142e-005 -0.0029527 -0.056098 -0.22515	7.8841e-007 -0.00015646 0.33748 -0.3599	-0.284189	-0.349039	-0.419612	-0.495819	-0.577567	-0.664766	-0.757326	-0.855155	-0.958162	-1.06626	-1.17935	-1.29735	-1.42016	-1.5477	-1.67987	-1.81658	-1.95775	-2.10327	-2.25307	-2.40704	-2.5651	-2.72716	-2.89313	-3.06291	-3.23642	-3.41356	-3.59425	-3.77838	-3.96588	-4.15665	-4.3506	-4.54764	-4.74767	-4.95061	-5.15637	-5.36486	-5.57598	-5.78964	-6.00575	-6.22423
D:\Xumeng Li\论文\pic\11March\D101	Thu Mar 12 08-35-45.bmp	3	0.645116	19.8763	D:\Xumeng Li\论文\pic\11March\Test Paper\Fri Mar 13 13-26-36.bmp	-2.9951e-007 -6.9615e-007 -7.7631e-008 0.058177 0.00022111 0	-3.3648e-007 6.3266e-008 -6.6235e-007 0.0002317 0.062233 0	1.1396e-006 0.00030904 0.089831 0.15532	-3.9814e-008 -1.5621e-006 0.45986 -0.64641	0.24546	0.336226	0.427624	0.519661	0.612343	0.705678	0.799671	0.894331	0.989663	1.08567	1.18237	1.27976	1.37786	1.47665	1.57617	1.6764	1.77736	1.87906	1.98149	2.08468	2.18862	2.29332	2.39878	2.50503	2.61206	2.71987	2.82848	2.9379	3.04812	3.15916	3.27102	3.38372	3.49725	3.61162	3.72685	3.84293	3.95987	4.07769	4.19638	4.31596
D:\Xumeng Li\论文\pic\11March\D101	Thu Mar 12 08-35-45.bmp	4	0.186668	26.2137	D:\Xumeng Li\论文\pic\11March\Test Paper\Fri Mar 13 13-26-36.bmp	-2.9951e-007 -6.9615e-007 -7.7631e-008 0.058177 0.00022111 0	-3.3648e-007 6.3266e-008 -6.6235e-007 0.0002317 0.062233 0	-4.1954e-006 0.00068303 -0.019914 0.045625	-1.7318e-007 1.3886e-005 0.37048 -0.31582	0.0263895	0.00849494	-0.00808388	-0.0233722	-0.0373951	-0.0501778	-0.0617455	-0.0721233	-0.0813365	-0.0894102	-0.0963695	-0.10224	-0.107046	-0.110813	-0.113567	-0.115332	-0.116134	-0.115998	-0.114949	-0.113012	-0.110213	-0.106576	-0.102127	-0.0968903	-0.0908921	-0.0841571	-0.0767106	-0.0685777	-0.0597836	-0.0503534	-0.0403123	-0.0296855	-0.0184981	-0.00677544	0.00545746	0.0181754	0.0313531	0.0449656	0.0589876	0.0733938
D:\Xumeng Li\论文\pic\11March\D101	Thu Mar 12 08-35-45.bmp	5	-0.488524	26.1746	D:\Xumeng Li\论文\pic\11March\Test Paper\Fri Mar 13 13-26-36.bmp	-2.9951e-007 -6.9615e-007 -7.7631e-008 0.058177 0.00022111 0	-3.3648e-007 6.3266e-008 -6.6235e-007 0.0002317 0.062233 0	5.5191e-006 -0.00077929 0.0036459 -0.16255	2.2277e-007 -4.3863e-005 0.37665 -0.32282	-0.159673	-0.158326	-0.158472	-0.160077	-0.163108	-0.167532	-0.173316	-0.180426	-0.188831	-0.198495	-0.209388	-0.221474	-0.234722	-0.249098	-0.264569	-0.281102	-0.298663	-0.317221	-0.33674	-0.357189	-0.378535	-0.400743	-0.423782	-0.447617	-0.472217	-0.497547	-0.523574	-0.550267	-0.57759	-0.605512	-0.633999	-0.663018	-0.692536	-0.72252	-0.752936	-0.783752	-0.814934	-0.84645	-0.878266	-0.910349
D:\Xumeng Li\论文\pic\11March\D101	Thu Mar 12 08-36-46.bmp	0	0.935569	5.9207	D:\Xumeng Li\论文\pic\11March\Test Paper\Fri Mar 13 13-26-36.bmp	-2.9951e-007 -6.9615e-007 -7.7631e-008 0.058177 0.00022111 0	-3.3648e-007 6.3266e-008 -6.6235e-007 0.0002317 0.062233 0			0.490973	0.675066	0.859164	0.859163	0.859162	0.859162	0.859161	0.85916	0.859159	0.859158	0.859157	0.797797	0.797796	0.797795	0.859172	0.859171	0.85917	0.859169	0.859169	0.859168	0.736445	0.736444	0.736443	0.736442	0.675079	0.675077	0.675077	0.675076	0.675075	0.675074	0.675074	0.675073	0.675072	0.675072	1.10458	1.41133	1.41133	1.34998	1.28863	1.28863
D:\Xumeng Li\论文\pic\11March\D101	Thu Mar 12 08-36-46.bmp	1	0.622189	3.93069	D:\Xumeng Li\论文\pic\11March\Test Paper\Fri Mar 13 13-26-36.bmp	-2.9951e-007 -6.9615e-007 -7.7631e-008 0.058177 0.00022111 0	-3.3648e-007 6.3266e-008 -6.6235e-007 0.0002317 0.062233 0	-2.1987e-008 3.1685e-005 0.17727 -0.38793	1.7181e-006 -0.00090205 0.26007 -0.52428	-0.210627	-0.0332574	0.144176	0.321671	0.49923	0.676852	0.854536	1.03228	1.21009	1.38796	1.5659	1.74389	1.92195	2.10007	2.27825	2.45649	2.63479	2.81315	2.99158	3.17006	3.34861	3.52722	3.70588	3.88461	4.0634	4.24225	4.42115	4.60012	4.77915	4.95824	5.13738	5.31659	5.49585	5.67518	5.85456	6.034	6.2135	6.39306	6.57268	6.75235
D:\Xumeng Li\论文\pic\11March\D101	Thu Mar 12 08-36-46.bmp	2	-0.0176154	5.88085	D:\Xumeng Li\论文\pic\11March\Test Paper\Fri Mar 13 13-26-36.bmp	-2.9951e-007 -6.9615e-007 -7.7631e-008 0.058177 0.00022111 0	-3.3648e-007 6.3266e-008 -6.6235e-007 0.0002317 0.062233 0	-3.0324e-006 -0.00015088 -0.0097074 0.036967	-2.8501e-008 -3.6895e-005 0.29173 -0.2998	0.0271057	0.0169244	0.006405	-0.00447077	-0.0157211	-0.0273641	-0.039418	-0.0519011	-0.0648314	-0.0782273	-0.0921068	-0.106488	-0.12139	-0.13683	-0.152826	-0.169397	-0.186561	-0.204336	-0.22274	-0.241791	-0.261508	-0.281909	-0.303013	-0.324836	-0.347398	-0.370716	-0.394809	-0.419695	-0.445392	-0.471919	-0.499293	-0.527533	-0.556657	-0.586684	-0.61763	-0.649515	-0.682357	-0.716174	-0.750984	-0.786805
D:\Xumeng Li\论文\pic\11March\D101	Thu Mar 12 08-37-33.bmp	0	1.17616	28.2924	D:\Xumeng Li\论文\pic\11March\Test Paper\Fri Mar 13 13-26-36.bmp	-2.9951e-007 -6.9615e-007 -7.7631e-008 0.058177 0.00022111 0	-3.3648e-007 6.3266e-008 -6.6235e-007 0.0002317 0.062233 0			0.795098	1.10093	1.1621	0.978641	1.03981	0.978653	0.978669	0.856349	0.795186	0.856359	0.795195	0.795208	0.795204	0.856379	0.856375	0.856389	0.856403	0.856398	0.917575	0.856408	1.52951	1.5295	1.52949	1.46832	1.40715	1.40714	1.40713	1.40713	1.34596	1.28478	1.28478	1.28477	1.28476	1.22359	1.16242	1.16241	1.10124	1.16243	1.04008	1.04008
D:\Xumeng Li\论文\pic\11March\D101	Thu Mar 12 08-37-33.bmp	1	-0.864988	6.11392	D:\Xumeng Li\论文\pic\11March\Test Paper\Fri Mar 13 13-26-36.bmp	-2.9951e-007 -6.9615e-007 -7.7631e-008 0.058177 0.00022111 0	-3.3648e-007 6.3266e-008 -6.6235e-007 0.0002317 0.062233 0	2.3037e-005 -0.0035734 -0.052425 -0.45456	2.2479e-006 -0.0003472 0.26706 -0.3174	-0.510534	-0.573518	-0.643372	-0.719958	-0.803138	-0.892774	-0.988727	-1.09086	-1.19903	-1.31311	-1.43295	-1.55841	-1.68937	-1.82567	-1.96719	-2.11378	-2.2653	-2.42162	-2.5826	-2.7481	-2.91799	-3.09211	-3.27035	-3.45255	-3.63857	-3.82829	-4.02157	-4.21826	-4.41822	-4.62132	-4.82743	-5.03639	-5.24808	-5.46235	-5.67907	-5.8981	-6.1193	-6.34253	-6.56766	-6.79454
D:\Xumeng Li\论文\pic\11March\D101	Thu Mar 12 08-37-33.bmp	2	-0.938869	14.3717	D:\Xumeng Li\论文\pic\11March\Test Paper\Fri Mar 13 13-26-36.bmp	-2.9951e-007 -6.9615e-007 -7.7631e-008 0.058177 0.00022111 0	-3.3648e-007 6.3266e-008 -6.6235e-007 0.0002317 0.062233 0	-1.1864e-006 3.0957e-006 -0.11973 0.03572	-1.909e-007 5.0112e-006 0.38609 -0.42265	-0.0840105	-0.203742	-0.323481	-0.443235	-0.563011	-0.682817	-0.80266	-0.922546	-1.04248	-1.16248	-1.28254	-1.40267	-1.52288	-1.64318	-1.76357	-1.88406	-2.00466	-2.12537	-2.24621	-2.36717	-2.48827	-2.60952	-2.73091	-2.85247	-2.97418	-3.09607	-3.21814	-3.34039	-3.46284	-3.58549	-3.70834	-3.83141	-3.9547	-4.07822	-4.20197	-4.32597	-4.45022	-4.57473	-4.6995	-4.82454
D:\Xumeng Li\论文\pic\11March\D101	Thu Mar 12 08-37-33.bmp	3	-0.555283	23.1471	D:\Xumeng Li\论文\pic\11March\Test Paper\Fri Mar 13 13-26-36.bmp	-2.9951e-007 -6.9615e-007 -7.7631e-008 0.058177 0.00022111 0	-3.3648e-007 6.3266e-008 -6.6235e-007 0.0002317 0.062233 0	7.7245e-006 -0.00053834 -0.0034877 -0.35111	7.5625e-007 -8.2775e-005 0.46732 -0.94988	-0.355131	-0.36018	-0.366212	-0.373183	-0.381044	-0.389751	-0.399256	-0.409513	-0.420476	-0.432099	-0.444335	-0.457138	-0.470461	-0.484259	-0.498484	-0.513091	-0.528033	-0.543264	-0.558737	-0.574406	-0.590225	-0.606147	-0.622127	-0.638117	-0.654072	-0.669944	-0.685688	-0.701258	-0.716606	-0.731687	-0.746455	-0.760862	-0.774863	-0.788411	-0.80146	-0.813963	-0.825875	-0.837148	-0.847738	-0.857596
D:\Xumeng Li\论文\pic\11March\D101	Thu Mar 12 08-37-33.bmp	4	0.654905	28.3073	D:\Xumeng Li\论文\pic\11March\Test Paper\Fri Mar 13 13-26-36.bmp	-2.9951e-007 -6.9615e-007 -7.7631e-008 0.058177 0.00022111 0	-3.3648e-007 6.3266e-008 -6.6235e-007 0.0002317 0.062233 0	-5.917e-006 0.0013115 0.044675 -0.15104	-5.1523e-007 9.7678e-005 0.31317 -0.2713	-0.10506	-0.0564927	-0.00537318	0.0482628	0.10438	0.162942	0.223914	0.287261	0.352946	0.420935	0.491192	0.563681	0.638367	0.715214	0.794188	0.875251	0.95837	1.04351	1.13063	1.2197	1.31068	1.40354	1.49825	1.59475	1.69303	1.79305	1.89476	1.99814	2.10315	2.20975	2.31791	2.42759	2.53876	2.65138	2.76542	2.88083	2.99759	3.11566	3.23501	3.35559
D:\Xumeng Li\论文\pic\11March\D101	Thu Mar 12 08-37-33.bmp	5	-0.0487016	28.2406	D:\Xumeng Li\论文\pic\11March\Test Paper\Fri Mar 13 13-26-36.bmp	-2.9951e-007 -6.9615e-007 -7.7631e-008 0.058177 0.00022111 0	-3.3648e-007 6.3266e-008 -6.6235e-007 0.0002317 0.062233 0	3.2919e-006 -0.00026968 0.019469 -0.067169	3.3912e-007 -4.2937e-005 0.31643 -0.32441	-0.0479665	-0.0292833	-0.0111	0.00660315	0.023846	0.0406482	0.0570295	0.0730098	0.0886087	0.103846	0.118741	0.133315	0.147586	0.161574	0.1753	0.188782	0.202041	0.215097	0.227969	0.240676	0.253239	0.265678	0.278012	0.290261	0.302444	0.314582	0.326694	0.3388	0.35092	0.363073	0.375279	0.387558	0.39993	0.412414	0.42503	0.437799	0.450739	0.46387	0.477213	0.490786
D:\Xumeng Li\论文\pic\11March\D101	Thu Mar 12 08-38-47.bmp	0	1.12833	39.3132	D:\Xumeng Li\论文\pic\11March\Test Paper\Fri Mar 13 13-26-36.bmp	-2.9951e-007 -6.9615e-007 -7.7631e-008 0.058177 0.00022111 0	-3.3648e-007 6.3266e-008 -6.6235e-007 0.0002317 0.062233 0			0.184514	0.738044	0.615046	0.615042	0.615037	0.615033	0.615029	0.553516	0.553512	0.553508	0.553504	0.491995	0.491991	0.491988	0.430482	0.430479	0.430476	0.430473	0.984026	0.984019	0.984013	0.922496	0.922489	0.922482	0.922476	0.922469	0.922463	0.922457	0.92245	0.98395	0.922437	0.922431	0.98393	1.41428	1.66016	1.59868	1.5372	1.47572	1.41423	1.35275
D:\Xumeng Li\论文\pic\11March\D101	Thu Mar 12 08-38-47.bmp	1	-0.976506	4.90526	D:\Xumeng Li\论文\pic\11March\Test Paper\Fri Mar 13 13-26-36.bmp	-2.9951e-007 -6.9615e-007 -7.7631e-008 0.058177 0.00022111 0	-3.3648e-007 6.3266e-008 -6.6235e-007 0.0002317 0.062233 0	-1.4787e-007 5.4169e-005 -0.32607 0.48511	1.5776e-005 -0.0052657 0.50011 -0.88023	0.1591	-0.166807	-0.492606	-0.8183	-1.14389	-1.46938	-1.79476	-2.12004	-2.44522	-2.7703	-3.09527	-3.42016	-3.74494	-4.06962	-4.39421	-4.71871	-5.04311	-5.36742	-5.69163	-6.01576	-6.33979	-6.66373	-6.98759	-7.31136	-7.63504	-7.95863	-8.28214	-8.60556	-8.9289	-9.25216	-9.57534	-9.89843	-10.2214	-10.5444	-10.8672	-11.19	-11.5127	-11.8354	-12.1579	-12.4804
D:\Xumeng Li\论文\pic\11March\D101	Thu Mar 12 08-38-47.bmp	2	0.798223	8.33264	D:\Xumeng Li\论文\pic\11March\Test Paper\Fri Mar 13 13-26-36.bmp	-2.9951e-007 -6.9615e-007 -7.7631e-008 0.058177 0.00022111 0	-3.3648e-007 6.3266e-008 -6.6235e-007 0.0002317 0.062233 0	3.2469e-008 2.0702e-005 0.27084 -0.45718	-2.4703e-006 -0.0019137 0.4483 -0.86165	-0.186326	0.0845725	0.355513	0.626495	0.897519	1.16859	1.43969	1.71085	1.98204	2.25328	2.52456	2.79589	3.06726	3.33867	3.61012	3.88163	4.15317	4.42476	4.6964	4.96808	5.2398	5.51157	5.78339	6.05525	6.32716	6.59912	6.87112	7.14317	7.41526	7.68741	7.9596	8.23183	8.50412	8.77645	9.04883	9.32126	9.59373	9.86626	10.1388	10.4115
D:\Xumeng Li\论文\pic\11March\D101	Thu Mar 12 08-38-47.bmp	3	-0.867108	17.8537	D:\Xumeng Li\论文\pic\11March\Test Paper\Fri Mar 13 13-26-36.bmp	-2.9951e-007 -6.9615e-007 -7.7631e-008 0.058177 0.00022111 0	-3.3648e-007 6.3266e-008 -6.6235e-007 0.0002317 0.062233 0	-5.8251e-006 -0.00053164 -0.090554 -0.040806	4.1255e-008 -2.5889e-005 0.33459 -0.42236	-0.131897	-0.224087	-0.317411	-0.411902	-0.507596	-0.604528	-0.702734	-0.802247	-0.903103	-1.00534	-1.10898	-1.21408	-1.32066	-1.42875	-1.5384	-1.64963	-1.76249	-1.87701	-1.99321	-2.11115	-2.23084	-2.35234	-2.47566	-2.60086	-2.72795	-2.85699	-2.98799	-3.121	-3.25606	-3.39319	-3.53243	-3.67382	-3.81739	-3.96318	-4.11121	-4.26154	-4.41419	-4.56919	-4.72658	-4.88641
D:\Xumeng Li\论文\pic\11March\D101	Thu Mar 12 08-38-47.bmp	4	0.762368	26.3759	D:\Xumeng Li\论文\pic\11March\Test Paper\Fri Mar 13 13-26-36.bmp	-2.9951e-007 -6.9615e-007 -7.7631e-008 0.058177 0.00022111 0	-3.3648e-007 6.3266e-008 -6.6235e-007 0.0002317 0.062233 0	-1.9499e-005 0.0018565 0.032727 0.26866	-1.1688e-007 -1.967e-005 0.47914 -0.53223	0.303223	0.341383	0.383022	0.428023	0.476269	0.527643	0.582028	0.639308	0.699364	0.762081	0.827341	0.895027	0.965022	1.03721	1.11147	1.18769	1.26575	1.34554	1.42693	1.50982	1.59407	1.67959	1.76624	1.85391	1.94249	2.03186	2.1219	2.21249	2.30352	2.39487	2.48643	2.57807	2.66968	2.76114	2.85234	2.94315	3.03347	3.12317	3.21214	3.30026
D:\Xumeng Li\论文\pic\11March\D101	Thu Mar 12 08-38-47.bmp	5	-0.450975	34.5399	D:\Xumeng Li\论文\pic\11March\Test Paper\Fri Mar 13 13-26-36.bmp	-2.9951e-007 -6.9615e-007 -7.7631e-008 0.058177 0.00022111 0	-3.3648e-007 6.3266e-008 -6.6235e-007 0.0002317 0.062233 0	-1.2291e-006 -0.00044842 -0.031497 -0.00082935	8.5593e-008 -2.792e-005 0.38351 -2.4774	-0.0327761	-0.065627	-0.0993895	-0.134071	-0.169679	-0.20622	-0.243703	-0.282134	-0.321521	-0.361871	-0.403192	-0.44549	-0.488774	-0.533051	-0.578328	-0.624612	-0.671911	-0.720232	-0.769583	-0.819971	-0.871403	-0.923887	-0.97743	-1.03204	-1.08772	-1.14449	-1.20234	-1.26129	-1.32134	-1.3825	-1.44478	-1.50819	-1.57273	-1.63841	-1.70524	-1.77322	-1.84236	-1.91268	-1.98417	-2.05684
D:\Xumeng Li\论文\pic\11March\D101	Thu Mar 12 08-38-47.bmp	6	-0.00385392	39.2306	D:\Xumeng Li\论文\pic\11March\Test Paper\Fri Mar 13 13-26-36.bmp	-2.9951e-007 -6.9615e-007 -7.7631e-008 0.058177 0.00022111 0	-3.3648e-007 6.3266e-008 -6.6235e-007 0.0002317 0.062233 0	1.872e-006 -0.00037026 0.0013402 -0.064915	8.9129e-008 -2.173e-005 0.29303 -0.35273	-0.0639434	-0.063701	-0.0641765	-0.0653589	-0.0672369	-0.0697993	-0.0730347	-0.0769321	-0.0814801	-0.0866676	-0.0924833	-0.0989159	-0.105954	-0.113587	-0.121803	-0.130591	-0.13994	-0.149839	-0.160276	-0.17124	-0.18272	-0.194704	-0.207182	-0.220142	-0.233573	-0.247464	-0.261803	-0.27658	-0.291782	-0.3074	-0.323421	-0.339834	-0.356628	-0.373792	-0.391315	-0.409185	-0.427392	-0.445923	-0.464768	-0.483916
D:\Xumeng Li\论文\pic\11March\D101	Thu Mar 12 08-40-55.bmp	0	1.10675	16.0214	D:\Xumeng Li\论文\pic\11March\Test Paper\Fri Mar 13 13-26-36.bmp	-2.9951e-007 -6.9615e-007 -7.7631e-008 0.058177 0.00022111 0	-3.3648e-007 6.3266e-008 -6.6235e-007 0.0002317 0.062233 0			0.491958	1.29123	1.29123	1.22975	1.22975	1.16827	1.16827	1.16826	1.10679	1.10678	1.0453	1.0453	1.0453	0.983816	0.922315	0.922312	0.860832	0.860829	1.59888	1.53737	1.53736	1.41437	1.41437	1.35285	1.35285	1.29134	1.22986	1.16835	1.10684	1.10684	1.04533	1.04533	1.04533	1.04532	0.983821	0.983818	0.983815	0.922334	0.922332	0.922329
D:\Xumeng Li\论文\pic\11March\D101	Thu Mar 12 08-40-55.bmp	1	0.638665	6.16287	D:\Xumeng Li\论文\pic\11March\Test Paper\Fri Mar 13 13-26-36.bmp	-2.9951e-007 -6.9615e-007 -7.7631e-008 0.058177 0.00022111 0	-3.3648e-007 6.3266e-008 -6.6235e-007 0.0002317 0.062233 0	-6.3721e-006 0.00047757 0.093586 0.034889	-9.168e-008 -6.0621e-006 0.25255 -0.32029	0.128946	0.22392	0.319773	0.416466	0.513961	0.61222	0.711205	0.810877	0.911199	1.01213	1.11364	1.21568	1.31821	1.42121	1.52462	1.62842	1.73256	1.837	1.94171	2.04666	2.15179	2.25707	2.36247	2.46794	2.57345	2.67896	2.78443	2.88982	2.9951	3.10023	3.20516	3.30986	3.4143	3.51842	3.62221	3.72561	3.82859	3.93111	4.03313	4.13461
D:\Xumeng Li\论文\pic\11March\D101	Thu Mar 12 08-40-55.bmp	2	-0.621137	13.353	D:\Xumeng Li\论文\pic\11March\Test Paper\Fri Mar 13 13-26-36.bmp	-2.9951e-007 -6.9615e-007 -7.7631e-008 0.058177 0.00022111 0	-3.3648e-007 6.3266e-008 -6.6235e-007 0.0002317 0.062233 0	2.0041e-005 -0.0022196 -0.036581 -0.25998	4.337e-007 -5.81e-005 0.35373 -0.55328	-0.298761	-0.341861	-0.389159	-0.440535	-0.49587	-0.555042	-0.617933	-0.68442	-0.754385	-0.827707	-0.904266	-0.983941	-1.06661	-1.15216	-1.24046	-1.3314	-1.42485	-1.5207	-1.61883	-1.7191	-1.82141	-1.92564	-2.03166	-2.13935	-2.2486	-2.35928	-2.47127	-2.58445	-2.69871	-2.81392	-2.92996	-3.04671	-3.16405	-3.28187	-3.40003	-3.51843	-3.63693	-3.75543	-3.87379	-3.99191
D:\Xumeng Li\论文\pic\11March\D101	Thu Mar 12 08-40-55.bmp	3	0.654292	15.9572	D:\Xumeng Li\论文\pic\11March\Test Paper\Fri Mar 13 13-26-36.bmp	-2.9951e-007 -6.9615e-007 -7.7631e-008 0.058177 0.00022111 0	-3.3648e-007 6.3266e-008 -6.6235e-007 0.0002317 0.062233 0	1.203e-005 -0.00052809 0.073069 -0.38204	1.3575e-008 2.3718e-006 0.31899 -0.37334	-0.309487	-0.237918	-0.167261	-0.0974437	-0.0283936	0.0399612	0.107693	0.174874	0.241576	0.307871	0.373832	0.439531	0.505039	0.57043	0.635775	0.701147	0.766617	0.832258	0.898143	0.964342	1.03093	1.09797	1.16555	1.23373	1.30259	1.3722	1.44263	1.51394	1.58623	1.65955	1.73398	1.80959	1.88646	1.96465	2.04424	2.12529	2.20789	2.29211	2.37801	2.46567
D:\Xumeng Li\论文\pic\11March\D101	Thu Mar 12 08-40-55.bmp	4	-0.175793	15.9396	D:\Xumeng Li\论文\pic\11March\Test Paper\Fri Mar 13 13-26-36.bmp	-2.9951e-007 -6.9615e-007 -7.7631e-008 0.058177 0.00022111 0	-3.3648e-007 6.3266e-008 -6.6235e-007 0.0002317 0.062233 0	5.8492e-007 -8.546e-005 -0.0014499 -0.033081	7.6606e-008 -1.4641e-005 0.18554 -0.13325	-0.0346158	-0.0363179	-0.038184	-0.0402104	-0.0423938	-0.0447305	-0.047217	-0.04985	-0.0526257	-0.0555408	-0.0585918	-0.061775	-0.065087	-0.0685244	-0.0720835	-0.0757609	-0.0795531	-0.0834565	-0.0874677	-0.0915831	-0.0957992	-0.100113	-0.10452	-0.109017	-0.113601	-0.118268	-0.123015	-0.127838	-0.132734	-0.137698	-0.142729	-0.147821	-0.152972	-0.158179	-0.163437	-0.168743	-0.174093	-0.179485	-0.184914	-0.190377
D:\Xumeng Li\论文\pic\11March\D101	Thu Mar 12 08-42-15.bmp	0	1.18431	38.3482	D:\Xumeng Li\论文\pic\11March\Test Paper\Fri Mar 13 13-26-36.bmp	-2.9951e-007 -6.9615e-007 -7.7631e-008 0.058177 0.00022111 0	-3.3648e-007 6.3266e-008 -6.6235e-007 0.0002317 0.062233 0			0.122899	0.983012	0.798701	0.614387	0.675829	0.675824	0.675819	0.73726	0.737256	0.798697	0.737261	0.737256	0.737267	0.737262	0.798704	0.798698	0.737263	0.798705	0.798716	1.59765	1.53617	1.53616	1.47469	1.41325	1.35178	1.22885	1.10596	1.10595	1.10595	1.04449	1.04448	0.983043	1.04449	0.983051	1.0445	1.04449	1.04448	1.04447	1.10592	1.10591
D:\Xumeng Li\论文\pic\11March\D101	Thu Mar 12 08-42-15.bmp	1	1.16236	5.86873	D:\Xumeng Li\论文\pic\11March\Test Paper\Fri Mar 13 13-26-36.bmp	-2.9951e-007 -6.9615e-007 -7.7631e-008 0.058177 0.00022111 0	-3.3648e-007 6.3266e-008 -6.6235e-007 0.0002317 0.062233 0	-2.7672e-006 0.00061784 0.17336 -0.30329	7.033e-006 -0.00076336 0.24927 -0.36157	-0.129315	0.0458739	0.222266	0.399843	0.57859	0.758489	0.939525	1.12168	1.30494	1.48928	1.6747	1.86116	2.04867	2.23719	2.42671	2.61723	2.80871	3.00115	3.19452	3.38881	3.58401	3.78009	3.97705	4.17486	4.3735	4.57297	4.77324	4.9743	5.17612	5.37871	5.58203	5.78607	5.99081	6.19625	6.40235	6.60911	6.81651	7.02452	7.23315	7.44236
D:\Xumeng Li\论文\pic\11March\D101	Thu Mar 12 08-42-15.bmp	2	-0.803433	11.6345	D:\Xumeng Li\论文\pic\11March\Test Paper\Fri Mar 13 13-26-36.bmp	-2.9951e-007 -6.9615e-007 -7.7631e-008 0.058177 0.00022111 0	-3.3648e-007 6.3266e-008 -6.6235e-007 0.0002317 0.062233 0	-2.0625e-005 0.0011217 -0.15339 0.25043	-9.0068e-007 5.9496e-005 0.33763 -0.45421	0.0981466	-0.0520196	-0.20019	-0.346488	-0.491038	-0.633964	-0.775388	-0.915436	-1.05423	-1.19189	-1.32855	-1.46433	-1.59935	-1.73373	-1.86761	-2.00109	-2.13431	-2.2674	-2.40047	-2.53364	-2.66705	-2.80081	-2.93505	-3.0699	-3.20547	-3.34189	-3.47929	-3.61778	-3.7575	-3.89856	-4.04109	-4.18521	-4.33105	-4.47873	-4.62838	-4.78011	-4.93406	-5.09034	-5.24908	-5.4104
D:\Xumeng Li\论文\pic\11March\D101	Thu Mar 12 08-42-15.bmp	3	0.832633	20.9535	D:\Xumeng Li\论文\pic\11March\Test Paper\Fri Mar 13 13-26-36.bmp	-2.9951e-007 -6.9615e-007 -7.7631e-008 0.058177 0.00022111 0	-3.3648e-007 6.3266e-008 -6.6235e-007 0.0002317 0.062233 0	-1.4249e-005 0.0014456 0.078319 0.21902	-3.7134e-007 5.8421e-007 0.46913 -0.50951	0.298774	0.381331	0.466607	0.554519	0.64498	0.737904	0.833207	0.930803	1.03061	1.13253	1.23649	1.3424	1.45018	1.55974	1.67099	1.78385	1.89823	2.01405	2.13123	2.24967	2.36929	2.49	2.61173	2.73438	2.85788	2.98212	3.10703	3.23253	3.35853	3.48493	3.61166	3.73864	3.86577	3.99296	4.12015	4.24723	4.37412	4.50075	4.62701	4.75283
D:\Xumeng Li\论文\pic\11March\D101	Thu Mar 12 08-42-15.bmp	4	-0.791908	31.3334	D:\Xumeng Li\论文\pic\11March\Test Paper\Fri Mar 13 13-26-36.bmp	-2.9951e-007 -6.9615e-007 -7.7631e-008 0.058177 0.00022111 0	-3.3648e-007 6.3266e-008 -6.6235e-007 0.0002317 0.062233 0	3.2136e-006 -0.00067345 -0.070634 0.12647	2.2015e-007 -4.956e-005 0.42524 -0.44231	0.0551633	-0.017469	-0.0914097	-0.166639	-0.243139	-0.320889	-0.39987	-0.480063	-0.561449	-0.644008	-0.727721	-0.812569	-0.898532	-0.985592	-1.07373	-1.16292	-1.25316	-1.34441	-1.43666	-1.52989	-1.62408	-1.71922	-1.81528	-1.91224	-2.01009	-2.1088	-2.20835	-2.30873	-2.40992	-2.5119	-2.61465	-2.71814	-2.82237	-2.9273	-3.03293	-3.13923	-3.24618	-3.35376	-3.46196	-3.57075
D:\Xumeng Li\论文\pic\11March\D101	Thu Mar 12 08-42-15.bmp	5	0.0138899	38.3021	D:\Xumeng Li\论文\pic\11March\Test Paper\Fri Mar 13 13-26-36.bmp	-2.9951e-007 -6.9615e-007 -7.7631e-008 0.058177 0.00022111 0	-3.3648e-007 6.3266e-008 -6.6235e-007 0.0002317 0.062233 0	-2.4346e-006 0.00030075 -0.012511 0.11718	3.1087e-008 -1.9687e-005 0.35872 -0.53513	0.104965	0.09334	0.0822869	0.0717914	0.061839	0.052415	0.0435049	0.035094	0.0271678	0.0197116	0.0127109	0.00615095	1.72108e-05	-0.00570492	-0.0110301	-0.0159728	-0.0205478	-0.0247696	-0.0286528	-0.0322121	-0.035462	-0.0384172	-0.0410923	-0.0435018	-0.0456604	-0.0475827	-0.0492833	-0.0507767	-0.0520777	-0.0532009	-0.0541607	-0.0549719	-0.055649	-0.0562066	-0.0566594	-0.057022	-0.0573089	-0.0575349	-0.0577144	-0.057862
D:\Xumeng Li\论文\pic\11March\D101	Thu Mar 12 08-43-56.bmp	0	1.0341	30.4783	D:\Xumeng Li\论文\pic\11March\Test Paper\Fri Mar 13 13-26-36.bmp	-2.9951e-007 -6.9615e-007 -7.7631e-008 0.058177 0.00022111 0	-3.3648e-007 6.3266e-008 -6.6235e-007 0.0002317 0.062233 0			0.307288	0.553116	0.553113	0.55311	0.553107	0.553104	0.553101	0.553098	0.553095	0.553092	0.49164	0.491637	0.491635	0.491632	0.491629	0.430178	1.16777	1.04482	0.983343	0.983338	0.860397	0.860392	0.860388	0.860384	0.921844	0.921839	0.983301	0.983294	0.983289	0.983284	0.983279	1.59799	1.53651	1.5365	1.47501	1.41353	1.35208	1.2906	1.29059	1.29059
D:\Xumeng Li\论文\pic\11March\D101	Thu Mar 12 08-43-56.bmp	1	-0.769556	6.66096	D:\Xumeng Li\论文\pic\11March\Test Paper\Fri Mar 13 13-26-36.bmp	-2.9951e-007 -6.9615e-007 -7.7631e-008 0.058177 0.00022111 0	-3.3648e-007 6.3266e-008 -6.6235e-007 0.0002317 0.062233 0	1.2997e-005 -0.0021646 -0.051081 -0.28501	4.4061e-007 -7.3074e-005 0.27114 -0.36529	-0.338239	-0.395723	-0.457381	-0.523133	-0.592903	-0.666612	-0.744183	-0.825536	-0.910595	-0.999282	-1.09152	-1.18722	-1.28632	-1.38874	-1.49439	-1.60321	-1.7151	-1.83	-1.94782	-2.06849	-2.19193	-2.31806	-2.44681	-2.57809	-2.71183	-2.84794	-2.98636	-3.127	-3.26979	-3.41465	-3.56149	-3.71025	-3.86084	-4.01319	-4.16721	-4.32284	-4.47998	-4.63857	-4.79853	-4.95977
D:\Xumeng Li\论文\pic\11March\D101	Thu Mar 12 08-43-56.bmp	2	0.75308	15.6814	D:\Xumeng Li\论文\pic\11March\Test Paper\Fri Mar 13 13-26-36.bmp	-2.9951e-007 -6.9615e-007 -7.7631e-008 0.058177 0.00022111 0	-3.3648e-007 6.3266e-008 -6.6235e-007 0.0002317 0.062233 0	1.1778e-005 -0.00069562 0.094914 0.01362	7.7298e-008 -1.1845e-006 0.34628 -0.4342	0.107851	0.20076	0.29242	0.3829	0.472272	0.560606	0.647973	0.734443	0.820087	0.904976	0.989181	1.07277	1.15582	1.23839	1.32057	1.40241	1.48399	1.56538	1.64665	1.72788	1.80912	1.89046	1.97197	2.0537	2.13574	2.21816	2.30102	2.3844	2.46837	2.553	2.63835	2.72451	2.81153	2.89949	2.98847	3.07853	3.16974	3.26218	3.35591	3.451
D:\Xumeng Li\论文\pic\11March\D101	Thu Mar 12 08-43-56.bmp	3	-0.776957	21.0793	D:\Xumeng Li\论文\pic\11March\Test Paper\Fri Mar 13 13-26-36.bmp	-2.9951e-007 -6.9615e-007 -7.7631e-008 0.058177 0.00022111 0	-3.3648e-007 6.3266e-008 -6.6235e-007 0.0002317 0.062233 0	4.0499e-006 -0.001086 -0.064484 -0.071421	1.4571e-007 -4.0777e-005 0.39344 -0.47853	-0.136987	-0.2047	-0.274537	-0.346473	-0.420484	-0.496545	-0.574633	-0.654722	-0.736789	-0.820809	-0.906758	-0.994611	-1.08435	-1.17594	-1.26936	-1.36459	-1.4616	-1.56037	-1.66088	-1.76309	-1.867	-1.97256	-2.07976	-2.18858	-2.29898	-2.41095	-2.52445	-2.63948	-2.75599	-2.87398	-2.9934	-3.11425	-3.23648	-3.36009	-3.48505	-3.61132	-3.7389	-3.86774	-3.99784	-4.12916
D:\Xumeng Li\论文\pic\11March\D101	Thu Mar 12 08-43-56.bmp	4	-0.462106	25.762	D:\Xumeng Li\论文\pic\11March\Test Paper\Fri Mar 13 13-26-36.bmp	-2.9951e-007 -6.9615e-007 -7.7631e-008 0.058177 0.00022111 0	-3.3648e-007 6.3266e-008 -6.6235e-007 0.0002317 0.062233 0	-1.8943e-006 0.0001986 -0.026052 -0.086016	6.55e-008 -1.9619e-005 0.29575 -0.33824	-0.111872	-0.137341	-0.162436	-0.187167	-0.211548	-0.235587	-0.259298	-0.282691	-0.305777	-0.328569	-0.351077	-0.373314	-0.395289	-0.417015	-0.438502	-0.459763	-0.480809	-0.50165	-0.522299	-0.542767	-0.563065	-0.583204	-0.603197	-0.623053	-0.642785	-0.662404	-0.681921	-0.701348	-0.720696	-0.739976	-0.7592	-0.778379	-0.797525	-0.816648	-0.835761	-0.854874	-0.873999	-0.893148	-0.912331	-0.931561
D:\Xumeng Li\论文\pic\11March\D101	Thu Mar 12 08-43-56.bmp	5	0.0520174	30.4015	D:\Xumeng Li\论文\pic\11March\Test Paper\Fri Mar 13 13-26-36.bmp	-2.9951e-007 -6.9615e-007 -7.7631e-008 0.058177 0.00022111 0	-3.3648e-007 6.3266e-008 -6.6235e-007 0.0002317 0.062233 0	6.8324e-006 -0.00081513 0.022478 -0.028213	1.4531e-007 -2.2299e-005 0.24771 -0.245	-0.00654269	0.0135381	0.0320707	0.0490959	0.0646549	0.0787886	0.091538	0.102944	0.113048	0.12189	0.129512	0.135955	0.14126	0.145467	0.148618	0.150753	0.151914	0.152142	0.151477	0.149961	0.147635	0.144539	0.140715	0.136203	0.131045	0.125282	0.118954	0.112103	0.104769	0.0969943	0.0888188	0.0802839	0.0714306	0.0622998	0.0529325	0.0433698	0.0336526	0.023822	0.0139188	0.00398422
D:\Xumeng Li\论文\pic\11March\D101	Thu Mar 12 08-45-07.bmp	0	1.23382	41.4995	D:\Xumeng Li\论文\pic\11March\Test Paper\Fri Mar 13 13-26-36.bmp	-2.9951e-007 -6.9615e-007 -7.7631e-008 0.058177 0.00022111 0	-3.3648e-007 6.3266e-008 -6.6235e-007 0.0002317 0.062233 0			0.430082	0.921539	0.860106	0.737243	0.614378	0.614374	0.675828	0.675823	0.675818	0.675827	0.675823	0.737264	0.737258	0.737252	0.798693	0.798687	0.798681	0.737247	0.798686	0.79868	1.90416	1.84278	1.78136	1.59712	1.59715	1.47431	1.35147	1.22863	1.22864	1.16722	1.10579	1.10578	1.10577	1.10576	1.04433	1.10577	1.04434	1.04433	1.10577	1.10576
D:\Xumeng Li\论文\pic\11March\D101	Thu Mar 12 08-45-07.bmp	1	1.11475	2.71682	D:\Xumeng Li\论文\pic\11March\Test Paper\Fri Mar 13 13-26-36.bmp	-2.9951e-007 -6.9615e-007 -7.7631e-008 0.058177 0.00022111 0	-3.3648e-007 6.3266e-008 -6.6235e-007 0.0002317 0.062233 0	-2.9287e-007 3.5494e-005 0.18698 -0.5042	6.3863e-006 -0.00096957 0.21214 -0.53602	-0.317176	-0.130086	0.0570706	0.244293	0.43158	0.618928	0.806338	0.993806	1.18133	1.36891	1.55654	1.74423	1.93196	2.11975	2.30758	2.49545	2.68337	2.87133	3.05932	3.24736	3.43543	3.62353	3.81167	3.99984	4.18804	4.37626	4.56451	4.75278	4.94108	5.12939	5.31772	5.50607	5.69444	5.88281	6.0712	6.2596	6.448	6.63641	6.82483	7.01325
D:\Xumeng Li\论文\pic\11March\D101	Thu Mar 12 08-45-07.bmp	2	-0.954189	6.44376	D:\Xumeng Li\论文\pic\11March\Test Paper\Fri Mar 13 13-26-36.bmp	-2.9951e-007 -6.9615e-007 -7.7631e-008 0.058177 0.00022111 0	-3.3648e-007 6.3266e-008 -6.6235e-007 0.0002317 0.062233 0	6.4094e-006 -0.001607 -0.06551 -0.20424	1.6132e-007 -4.841e-005 0.27718 -0.31806	-0.271353	-0.341639	-0.415063	-0.491585	-0.571168	-0.653772	-0.739359	-0.827892	-0.919331	-1.01364	-1.11077	-1.2107	-1.31338	-1.41878	-1.52685	-1.63755	-1.75086	-1.86672	-1.98511	-2.10598	-2.2293	-2.35502	-2.48311	-2.61353	-2.74624	-2.88121	-3.01839	-3.15774	-3.29923	-3.44282	-3.58847	-3.73615	-3.8858	-4.0374	-4.19091	-4.34628	-4.50349	-4.66249	-4.82324	-4.9857
D:\Xumeng Li\论文\pic\11March\D101	Thu Mar 12 08-45-07.bmp	3	0.82499	13.0737	D:\Xumeng Li\论文\pic\11March\Test Paper\Fri Mar 13 13-26-36.bmp	-2.9951e-007 -6.9615e-007 -7.7631e-008 0.058177 0.00022111 0	-3.3648e-007 6.3266e-008 -6.6235e-007 0.0002317 0.062233 0	-1.9494e-007 0.00011311 0.24934 -0.40853	7.1238e-006 -0.0035279 0.53747 -1.1444	-0.159081	0.0905977	0.3405	0.590626	0.840973	1.09154	1.34233	1.59333	1.84455	2.09599	2.34764	2.59951	2.85158	3.10387	3.35637	3.60908	3.86199	4.11511	4.36844	4.62197	4.8757	5.12963	5.38377	5.6381	5.89263	6.14736	6.40229	6.65741	6.91272	7.16822	7.42392	7.67981	7.93588	8.19214	8.44859	8.70523	8.96205	9.21905	9.47623	9.73359
D:\Xumeng Li\论文\pic\11March\D101	Thu Mar 12 08-45-07.bmp	4	-0.787485	21.7212	D:\Xumeng Li\论文\pic\11March\Test Paper\Fri Mar 13 13-26-36.bmp	-2.9951e-007 -6.9615e-007 -7.7631e-008 0.058177 0.00022111 0	-3.3648e-007 6.3266e-008 -6.6235e-007 0.0002317 0.062233 0	4.9775e-006 -0.0010572 -0.057989 -0.20383	2.2012e-007 -5.5583e-005 0.47304 -0.61158	-0.262873	-0.323998	-0.387178	-0.452383	-0.519582	-0.588747	-0.659847	-0.732852	-0.807732	-0.884458	-0.963	-1.04333	-1.12541	-1.20922	-1.29473	-1.3819	-1.47071	-1.56112	-1.65312	-1.74665	-1.84171	-1.93825	-2.03625	-2.13568	-2.23651	-2.3387	-2.44223	-2.54707	-2.65319	-2.76056	-2.86914	-2.97891	-3.08984	-3.2019	-3.31506	-3.42929	-3.54456	-3.66083	-3.77809	-3.8963
D:\Xumeng Li\论文\pic\11March\D101	Thu Mar 12 08-45-07.bmp	5	0.580897	33.3807	D:\Xumeng Li\论文\pic\11March\Test Paper\Fri Mar 13 13-26-36.bmp	-2.9951e-007 -6.9615e-007 -7.7631e-008 0.058177 0.00022111 0	-3.3648e-007 6.3266e-008 -6.6235e-007 0.0002317 0.062233 0	-4.0589e-006 0.001243 0.052698 0.25134	-1.185e-007 9.4382e-006 0.41036 -0.52464	0.305279	0.361678	0.420514	0.481763	0.5454	0.611402	0.679744	0.750401	0.823349	0.898564	0.976022	1.0557	1.13757	1.22161	1.30779	1.39609	1.4865	1.57897	1.67349	1.77003	1.86858	1.96909	2.07156	2.17595	2.28225	2.39042	2.50045	2.6123	2.72596	2.84139	2.95859	3.07751	3.19814	3.32045	3.44442	3.57003	3.69724	3.82604	3.9564	4.08829
D:\Xumeng Li\论文\pic\11March\D101	Thu Mar 12 08-45-07.bmp	6	0.049917	41.4479	D:\Xumeng Li\论文\pic\11March\Test Paper\Fri Mar 13 13-26-36.bmp	-2.9951e-007 -6.9615e-007 -7.7631e-008 0.058177 0.00022111 0	-3.3648e-007 6.3266e-008 -6.6235e-007 0.0002317 0.062233 0	4.9119e-006 -0.00062161 0.016918 -0.1294	1.2155e-007 -2.4797e-005 0.31585 -0.38946	-0.113102	-0.0980147	-0.0841117	-0.0713634	-0.0597405	-0.0492134	-0.0397527	-0.0313289	-0.0239126	-0.0174743	-0.0119844	-0.0074136	-0.00373234	-0.000911163	0.00107939	0.00226881	0.00268655	0.0023621	0.00132491	-0.000395534	-0.00276976	-0.0057683	-0.00936169	-0.0135204	-0.0182151	-0.0234162	-0.0290942	-0.0352197	-0.0417633	-0.0486953	-0.0559865	-0.0636072	-0.0715281	-0.0797196	-0.0881523	-0.0967967	-0.105623	-0.114603	-0.123706	-0.132902
D:\Xumeng Li\论文\pic\11March\D101	Thu Mar 12 08-46-38.bmp	0	1.16933	35.4177	D:\Xumeng Li\论文\pic\11March\Test Paper\Fri Mar 13 13-26-36.bmp	-2.9951e-007 -6.9615e-007 -7.7631e-008 0.058177 0.00022111 0	-3.3648e-007 6.3266e-008 -6.6235e-007 0.0002317 0.062233 0			0.491473	0.737205	0.737201	0.737196	0.737191	0.737186	0.737182	0.737177	0.737173	0.737168	0.798602	0.798597	0.798592	0.737165	0.73716	0.675734	1.22872	1.22871	1.2287	1.16725	1.16724	1.16723	1.10578	1.04433	1.04435	1.04434	0.98289	1.04433	0.921478	0.921472	0.921467	0.982902	0.982896	0.982889	0.982883	0.982877	1.04431	1.04431	0.98288	0.982874
D:\Xumeng Li\论文\pic\11March\D101	Thu Mar 12 08-46-38.bmp	1	0.812553	5.77288	D:\Xumeng Li\论文\pic\11March\Test Paper\Fri Mar 13 13-26-36.bmp	-2.9951e-007 -6.9615e-007 -7.7631e-008 0.058177 0.00022111 0	-3.3648e-007 6.3266e-008 -6.6235e-007 0.0002317 0.062233 0	-7.1677e-006 0.0012848 0.097562 0.087444	2.0801e-007 -3.6551e-005 0.2375 -0.28309	0.186284	0.28765	0.391499	0.497789	0.606476	0.717518	0.830872	0.946494	1.06434	1.18437	1.30654	1.43081	1.55713	1.68546	1.81575	1.94797	2.08208	2.21802	2.35576	2.49525	2.63645	2.77931	2.9238	3.06987	3.21748	3.36658	3.51713	3.66909	3.82242	3.97706	4.13299	4.29016	4.44851	4.60802	4.76864	4.93032	5.09302	5.2567	5.42131	5.58682
D:\Xumeng Li\论文\pic\11March\D101	Thu Mar 12 08-46-38.bmp	2	-0.943768	11.0839	D:\Xumeng Li\论文\pic\11March\Test Paper\Fri Mar 13 13-26-36.bmp	-2.9951e-007 -6.9615e-007 -7.7631e-008 0.058177 0.00022111 0	-3.3648e-007 6.3266e-008 -6.6235e-007 0.0002317 0.062233 0	-1.0964e-005 -0.00031477 -0.12473 0.019136	-5.0399e-007 5.0991e-006 0.28073 -0.33079	-0.105923	-0.231678	-0.358194	-0.485537	-0.613772	-0.742966	-0.873184	-1.00449	-1.13696	-1.27064	-1.40561	-1.54194	-1.67969	-1.81892	-1.9597	-2.10209	-2.24617	-2.392	-2.53964	-2.68916	-2.84062	-2.9941	-3.14965	-3.30734	-3.46725	-3.62942	-3.79394	-3.96086	-4.13026	-4.30219	-4.47672	-4.65392	-4.83386	-5.0166	-5.2022	-5.39074	-5.58227	-5.77687	-5.9746	-6.17552
D:\Xumeng Li\论文\pic\11March\D101	Thu Mar 12 08-46-38.bmp	3	0.741398	21.3174	D:\Xumeng Li\论文\pic\11March\Test Paper\Fri Mar 13 13-26-36.bmp	-2.9951e-007 -6.9615e-007 -7.7631e-008 0.058177 0.00022111 0	-3.3648e-007 6.3266e-008 -6.6235e-007 0.0002317 0.062233 0	-3.7976e-006 0.0010405 0.046217 0.2385	-2.2489e-007 2.0675e-005 0.44023 -0.56242	0.285754	0.335066	0.386414	0.439774	0.495124	0.552441	0.611703	0.672886	0.735968	0.800926	0.867738	0.936379	1.00683	1.07906	1.15306	1.22879	1.30625	1.38539	1.46621	1.54867	1.63276	1.71846	1.80573	1.89456	1.98492	2.0768	2.17016	2.26499	2.36126	2.45896	2.55805	2.65851	2.76033	2.86347	2.96793	3.07366	3.18066	3.28889	3.39834	3.50899
D:\Xumeng Li\论文\pic\11March\D101	Thu Mar 12 08-46-38.bmp	4	-0.593845	30.0282	D:\Xumeng Li\论文\pic\11March\Test Paper\Fri Mar 13 13-26-36.bmp	-2.9951e-007 -6.9615e-007 -7.7631e-008 0.058177 0.00022111 0	-3.3648e-007 6.3266e-008 -6.6235e-007 0.0002317 0.062233 0	4.5433e-006 -0.0018172 0.003049 -0.23353	2.1681e-007 -7.848e-005 0.44073 -0.48177	-0.232294	-0.234664	-0.240615	-0.250119	-0.263147	-0.279674	-0.299672	-0.323114	-0.349971	-0.380218	-0.413827	-0.450771	-0.491021	-0.534552	-0.581336	-0.631345	-0.684552	-0.74093	-0.800453	-0.863091	-0.928819	-0.997609	-1.06943	-1.14427	-1.22208	-1.30284	-1.38653	-1.47312	-1.56258	-1.65489	-1.75001	-1.84792	-1.94859	-2.052	-2.15812	-2.26691	-2.37836	-2.49243	-2.60911	-2.72835
D:\Xumeng Li\论文\pic\11March\D101	Thu Mar 12 08-46-38.bmp	5	-0.0972972	35.3564	D:\Xumeng Li\论文\pic\11March\Test Paper\Fri Mar 13 13-26-36.bmp	-2.9951e-007 -6.9615e-007 -7.7631e-008 0.058177 0.00022111 0	-3.3648e-007 6.3266e-008 -6.6235e-007 0.0002317 0.062233 0	1.5874e-006 -0.00037933 -0.00051833 -0.14455	-6.3131e-008 -5.2237e-006 0.34089 -0.33876	-0.145445	-0.14709	-0.149475	-0.15259	-0.156425	-0.160972	-0.16622	-0.17216	-0.178782	-0.186077	-0.194036	-0.202649	-0.211906	-0.221797	-0.232315	-0.243447	-0.255187	-0.267522	-0.280446	-0.293946	-0.308015	-0.322643	-0.337819	-0.353536	-0.369782	-0.386549	-0.403827	-0.421606	-0.439877	-0.458631	-0.477858	-0.497548	-0.517692	-0.53828	-0.559303	-0.580752	-0.602616	-0.624886	-0.647553	-0.670607
D:\Xumeng Li\论文\pic\11March\D101	Thu Mar 12 08-47-46.bmp	0	1.11872	24.8829	D:\Xumeng Li\论文\pic\11March\Test Paper\Fri Mar 13 13-26-36.bmp	-2.9951e-007 -6.9615e-007 -7.7631e-008 0.058177 0.00022111 0	-3.3648e-007 6.3266e-008 -6.6235e-007 0.0002317 0.062233 0			0.368624	0.737197	0.737194	0.614325	0.552885	0.552882	0.55288	0.552877	0.552875	1.16705	1.10566	1.10565	1.10565	1.04423	0.98281	0.921389	0.921405	0.921401	0.85998	0.798558	0.798554	0.79855	0.798547	0.798544	0.737122	0.737118	0.737115	0.675694	0.737124	0.737121	0.737118	1.53544	1.5969	1.53549	1.47408	1.35127	1.28985	1.22844	1.22846	1.16704
D:\Xumeng Li\论文\pic\11March\D101	Thu Mar 12 08-47-46.bmp	1	-1.02411	4.37867	D:\Xumeng Li\论文\pic\11March\Test Paper\Fri Mar 13 13-26-36.bmp	-2.9951e-007 -6.9615e-007 -7.7631e-008 0.058177 0.00022111 0	-3.3648e-007 6.3266e-008 -6.6235e-007 0.0002317 0.062233 0	-1.7111e-005 0.0013291 -0.14579 0.38074	-5.3157e-007 2.8697e-005 0.16994 -0.17275	0.236269	0.0943511	-0.0451139	-0.182229	-0.317096	-0.449819	-0.5805	-0.709241	-0.836145	-0.961316	-1.08485	-1.20686	-1.32745	-1.44671	-1.56475	-1.68167	-1.79758	-1.91257	-2.02675	-2.14023	-2.2531	-2.36547	-2.47744	-2.58911	-2.70059	-2.81198	-2.92338	-3.03489	-3.14662	-3.25867	-3.37114	-3.48413	-3.59776	-3.71211	-3.82729	-3.94341	-4.06057	-4.17887	-4.29841	-4.4193
D:\Xumeng Li\论文\pic\11March\D101	Thu Mar 12 08-47-46.bmp	2	1.12482	14.402	D:\Xumeng Li\论文\pic\11March\Test Paper\Fri Mar 13 13-26-36.bmp	-2.9951e-007 -6.9615e-007 -7.7631e-008 0.058177 0.00022111 0	-3.3648e-007 6.3266e-008 -6.6235e-007 0.0002317 0.062233 0	4.1607e-006 0.00051998 0.034046 -0.041044	1.1553e-007 1.9739e-005 0.19709 -0.1968	-0.00647354	0.0291618	0.065887	0.103727	0.142707	0.182852	0.224186	0.266735	0.310524	0.355577	0.40192	0.449578	0.498575	0.548937	0.600688	0.653853	0.708458	0.764527	0.822086	0.881159	0.941771	1.00395	1.06771	1.13309	1.20011	1.26879	1.33917	1.41125	1.48508	1.56067	1.63804	1.71723	1.79826	1.88116	1.96594	2.05264	2.14127	2.23187	2.32446	2.41906
D:\Xumeng Li\论文\pic\11March\D101	Thu Mar 12 08-47-46.bmp	3	0.578503	17.2863	D:\Xumeng Li\论文\pic\11March\Test Paper\Fri Mar 13 13-26-36.bmp	-2.9951e-007 -6.9615e-007 -7.7631e-008 0.058177 0.00022111 0	-3.3648e-007 6.3266e-008 -6.6235e-007 0.0002317 0.062233 0	-8.7484e-006 0.00063727 0.089758 0.031911	-2.4678e-007 -8.8989e-006 0.39021 -0.47066	0.122298	0.213907	0.306685	0.400581	0.495541	0.591513	0.688445	0.786284	0.884978	0.984473	1.08472	1.18566	1.28725	1.38943	1.49215	1.59535	1.69899	1.80302	1.90737	2.012	2.11685	2.22188	2.32703	2.43224	2.53747	2.64266	2.74776	2.85272	2.95748	3.062	3.16621	3.27007	3.37353	3.47653	3.57902	3.68094	3.78226	3.8829	3.98282	4.08197
D:\Xumeng Li\论文\pic\11March\D101	Thu Mar 12 08-47-46.bmp	4	0.247402	23.0219	D:\Xumeng Li\论文\pic\11March\Test Paper\Fri Mar 13 13-26-36.bmp	-2.9951e-007 -6.9615e-007 -7.7631e-008 0.058177 0.00022111 0	-3.3648e-007 6.3266e-008 -6.6235e-007 0.0002317 0.062233 0	-3.202e-006 0.00055799 0.0057447 0.21148	-9.1457e-008 7.6421e-006 0.27097 -0.50845	0.217779	0.225175	0.233649	0.243181	0.253752	0.265343	0.277935	0.291509	0.306044	0.321523	0.337926	0.355233	0.373426	0.392485	0.412391	0.433125	0.454667	0.476999	0.500101	0.523954	0.548539	0.573836	0.599827	0.626491	0.653811	0.681766	0.710338	0.739507	0.769254	0.79956	0.830405	0.861771	0.893638	0.925987	0.958799	0.992055	1.02573	1.05982	1.09429	1.12913
D:\Xumeng Li\论文\pic\11March\D101	Thu Mar 12 08-47-46.bmp	5	-0.332565	24.8273	D:\Xumeng Li\论文\pic\11March\Test Paper\Fri Mar 13 13-26-36.bmp	-2.9951e-007 -6.9615e-007 -7.7631e-008 0.058177 0.00022111 0	-3.3648e-007 6.3266e-008 -6.6235e-007 0.0002317 0.062233 0	2.3947e-006 -0.00030039 0.0053379 -0.078289	-1.9533e-010 -1.7182e-006 0.20488 -0.26023	-0.0732489	-0.0687954	-0.0649139	-0.0615901	-0.0588096	-0.0565581	-0.0548211	-0.0535843	-0.0528333	-0.0525538	-0.0527313	-0.0533516	-0.0544003	-0.0558629	-0.0577251	-0.0599726	-0.062591	-0.0655659	-0.0688829	-0.0725278	-0.076486	-0.0807432	-0.0852852	-0.0900974	-0.0951656	-0.100475	-0.106012	-0.111762	-0.11771	-0.123843	-0.130145	-0.136602	-0.1432	-0.149925	-0.156763	-0.163698	-0.170717	-0.177804	-0.184947	-0.19213
D:\Xumeng Li\论文\pic\11March\D101	Thu Mar 12 08-49-56.bmp	0	1.22351	34.1275	D:\Xumeng Li\论文\pic\11March\Test Paper\Fri Mar 13 13-26-36.bmp	-2.9951e-007 -6.9615e-007 -7.7631e-008 0.058177 0.00022111 0	-3.3648e-007 6.3266e-008 -6.6235e-007 0.0002317 0.062233 0			0	0.675194	0.67519	0.675186	0.675182	0.675192	0.675189	0.675185	0.675195	0.675191	0.675187	0.736571	0.736566	0.736561	1.35053	1.28915	1.28914	1.28913	1.28912	1.28912	1.16634	1.16633	1.16632	1.04354	1.10493	1.10493	1.10492	1.10491	1.04354	1.04353	1.04352	1.10491	1.04353	1.04353	1.04352	1.04351	1.1049	1.04352	1.04352	1.04351
D:\Xumeng Li\论文\pic\11March\D101	Thu Mar 12 08-49-56.bmp	1	0.76284	6.51852	D:\Xumeng Li\论文\pic\11March\Test Paper\Fri Mar 13 13-26-36.bmp	-2.9951e-007 -6.9615e-007 -7.7631e-008 0.058177 0.00022111 0	-3.3648e-007 6.3266e-008 -6.6235e-007 0.0002317 0.062233 0	6.8049e-006 0.00018811 0.084321 0.1315	1.8363e-007 2.3721e-005 0.22688 -0.27942	0.216018	0.300951	0.386342	0.472231	0.55866	0.645669	0.7333	0.821592	0.910588	1.00033	1.09085	1.1822	1.27441	1.36754	1.46161	1.55667	1.65275	1.74991	1.84818	1.9476	2.04822	2.15007	2.25319	2.35763	2.46342	2.57061	2.67924	2.78935	2.90097	3.01416	3.12895	3.24538	3.36349	3.48333	3.60493	3.72833	3.85359	3.98072	4.10979	4.24083
D:\Xumeng Li\论文\pic\11March\D101	Thu Mar 12 08-49-56.bmp	2	-1.09143	11.1767	D:\Xumeng Li\论文\pic\11March\Test Paper\Fri Mar 13 13-26-36.bmp	-2.9951e-007 -6.9615e-007 -7.7631e-008 0.058177 0.00022111 0	-3.3648e-007 6.3266e-008 -6.6235e-007 0.0002317 0.062233 0	-2.0014e-006 0.00047178 -0.34838 0.59719	2.9133e-005 -0.0078415 0.71132 -0.95486	0.24928	-0.0976958	-0.443752	-0.788901	-1.13315	-1.47652	-1.81902	-2.16066	-2.50145	-2.84141	-3.18054	-3.51886	-3.85638	-4.19311	-4.52907	-4.86427	-5.19871	-5.53242	-5.86539	-6.19765	-6.52921	-6.86008	-7.19026	-7.51978	-7.84865	-8.17687	-8.50446	-8.83143	-9.15779	-9.48356	-9.80875	-10.1334	-10.4574	-10.7809	-11.1039	-11.4263	-11.7483	-12.0697	-12.3907	-12.7111
D:\Xumeng Li\论文\pic\11March\D101	Thu Mar 12 08-49-56.bmp	3	0.807158	20.8708	D:\Xumeng Li\论文\pic\11March\Test Paper\Fri Mar 13 13-26-36.bmp	-2.9951e-007 -6.9615e-007 -7.7631e-008 0.058177 0.00022111 0	-3.3648e-007 6.3266e-008 -6.6235e-007 0.0002317 0.062233 0	-4.1936e-006 0.0019064 0.038794 0.39752	-2.804e-007 6.9213e-005 0.42018 -0.50098	0.438215	0.4827	0.530946	0.582931	0.638627	0.698011	0.761056	0.827739	0.898033	0.971913	1.04935	1.13033	1.21482	1.3028	1.39423	1.4891	1.58738	1.68905	1.79407	1.90244	2.01411	2.12906	2.24728	2.36872	2.49338	2.62122	2.75222	2.88636	3.0236	3.16392	3.30731	3.45372	3.60315	3.75555	3.91092	4.06921	4.23042	4.3945	4.56145	4.73122
D:\Xumeng Li\论文\pic\11March\D101	Thu Mar 12 08-49-56.bmp	4	-0.504589	29.8586	D:\Xumeng Li\论文\pic\11March\Test Paper\Fri Mar 13 13-26-36.bmp	-2.9951e-007 -6.9615e-007 -7.7631e-008 0.058177 0.00022111 0	-3.3648e-007 6.3266e-008 -6.6235e-007 0.0002317 0.062233 0	-4.0339e-006 -0.00085081 -0.020117 -0.25779	-9.9548e-008 -6.0259e-005 0.41859 -0.84432	-0.278763	-0.30146	-0.325907	-0.352129	-0.380149	-0.409991	-0.441681	-0.475241	-0.510697	-0.548072	-0.587391	-0.628677	-0.671956	-0.717251	-0.764586	-0.813986	-0.865475	-0.919077	-0.974816	-1.03272	-1.0928	-1.1551	-1.21963	-1.28642	-1.35549	-1.42687	-1.50058	-1.57664	-1.65508	-1.73593	-1.8192	-1.90493	-1.99313	-2.08383	-2.17706	-2.27284	-2.37119	-2.47213	-2.5757	-2.68191
D:\Xumeng Li\论文\pic\11March\D101	Thu Mar 12 08-49-56.bmp	5	0.0350347	34.0745	D:\Xumeng Li\论文\pic\11March\Test Paper\Fri Mar 13 13-26-36.bmp	-2.9951e-007 -6.9615e-007 -7.7631e-008 0.058177 0.00022111 0	-3.3648e-007 6.3266e-008 -6.6235e-007 0.0002317 0.062233 0	1.0549e-006 -3.0932e-005 -0.0013705 -0.090558	-1.2464e-007 1.2332e-005 0.34195 -0.44904	-0.0919582	-0.0934141	-0.0949192	-0.0964672	-0.0980518	-0.0996665	-0.101305	-0.102961	-0.104629	-0.106301	-0.107972	-0.109635	-0.111284	-0.112913	-0.114515	-0.116084	-0.117613	-0.119097	-0.120528	-0.121902	-0.12321	-0.124448	-0.125608	-0.126684	-0.127671	-0.128561	-0.129348	-0.130026	-0.130589	-0.13103	-0.131344	-0.131522	-0.131561	-0.131452	-0.13119	-0.130768	-0.13018	-0.12942	-0.128481	-0.127358
[truncated: 160 more columns]
