# Supplementary material for: A technique system for the measurement, reconstruction and character extraction of rice plant architecture
Source: PLoS One. 2017 May 30;12(5):e0177205. doi: 10.1371/journal.pone.0177205 (PMC5448746; doi:10.1371/journal.pone.0177205)
Supplement: S2 Data — There four type file in the zip file, SystemData is parameters of paratus, SSP_LCAA correspond to the special position of stem, leafvein correspond to data of leaf midrib curves, leafshape correspond to the data of leaf shape. 101: correspond to neighbor 8 hills of Sample S1 (NSICRc222), 1: correspond to neighbor 8 hills of Sample S2 (NSICRc124H). (ZIP) [file pone.0177205.s008.zip › leafveinD102.xls]

## Sheet: Sheet1
Directory	ImageFile	LeafNo(0:Stem)	NodeX	NodeY	CaliberatedImage	CaliberatedEquationX	CaliberatedEquationY	Xdata9	Xdata10	Xdata11	Xdata12	Xdata13	Xdata14	Xdata15	Xdata16	Xdata17	Xdata18	Xdata19	Xdata20	Xdata21	Xdata22	Xdata23	Xdata24	Xdata25	Xdata26	Xdata27	Xdata28	Xdata29	Xdata30	Xdata31	Xdata32	Xdata33	Xdata34	Xdata35	Xdata36	Xdata37	Xdata38	Xdata39	Xdata40	Xdata41	Xdata42	Xdata43	Xdata44	Xdata45	Xdata46	Xdata47	Xdata48	Xdata49	Xdata50
D:\Xumeng Li\论文\pic\11March\D102	Wed Mar 11 10-56-08.bmp	0	1.24262	30.8006	D:\Xumeng Li\论文\pic\11March\Test Paper\Fri Mar 13 13-26-36.bmp	-2.9951e-007 -6.9615e-007 -7.7631e-008 0.058177 0.00022111 0	-3.3648e-007 6.3266e-008 -6.6235e-007 0.0002317 0.062233 0			0.553	1.22884	1.04452	0.983084	0.983079	0.983073	0.921636	0.921631	0.921626	0.921621	0.983068	0.860179	0.860174	0.86017	0.798733	0.798729	0.798725	0.737288	0.737284	0.675847	0.675843	0.614406	0.614403	1.29011	1.22866	1.22865	1.16723	1.04438	1.04437	1.04437	1.04436	1.04435	1.04435	1.04434	0.982916	0.982911	0.982906	1.04434	1.84321	1.78174
D:\Xumeng Li\论文\pic\11March\D102	Wed Mar 11 10-56-08.bmp	1	0.928645	12.5286	D:\Xumeng Li\论文\pic\11March\Test Paper\Fri Mar 13 13-26-36.bmp	-2.9951e-007 -6.9615e-007 -7.7631e-008 0.058177 0.00022111 0	-3.3648e-007 6.3266e-008 -6.6235e-007 0.0002317 0.062233 0	4.2422e-006 0.00093731 0.10084 0.11818	-4.9637e-008 3.0345e-006 0.26666 -0.30725	0.219959	0.323637	0.429241	0.536795	0.646326	0.757859	0.871419	0.987032	1.10472	1.22452	1.34644	1.47052	1.59678	1.72524	1.85594	1.98889	2.12412	2.26167	2.40154	2.54377	2.68839	2.83541	2.98487	3.13679	3.29119	3.44811	3.60756	3.76958	3.93418	4.10139	4.27124	4.44376	4.61896	4.79688	4.97754	5.16097	5.34719	5.53622	5.72809	5.92283
D:\Xumeng Li\论文\pic\11March\D102	Wed Mar 11 10-56-08.bmp	2	-0.725192	19.1956	D:\Xumeng Li\论文\pic\11March\Test Paper\Fri Mar 13 13-26-36.bmp	-2.9951e-007 -6.9615e-007 -7.7631e-008 0.058177 0.00022111 0	-3.3648e-007 6.3266e-008 -6.6235e-007 0.0002317 0.062233 0	-1.0959e-005 0.00035793 -0.072346 0.0029421	1.7829e-008 -1.6336e-005 0.3653 -0.47815	-0.0690573	-0.140407	-0.211172	-0.281418	-0.351212	-0.420618	-0.489703	-0.558533	-0.627173	-0.695688	-0.764146	-0.83261	-0.901148	-0.969825	-1.03871	-1.10786	-1.17735	-1.24724	-1.3176	-1.38849	-1.45998	-1.53213	-1.60502	-1.6787	-1.75325	-1.82872	-1.90519	-1.98272	-2.06137	-2.14121	-2.22231	-2.30473	-2.38854	-2.47381	-2.56059	-2.64896	-2.73898	-2.83072	-2.92424	-3.01961
D:\Xumeng Li\论文\pic\11March\D102	Wed Mar 11 10-56-08.bmp	3	0.443579	25.2643	D:\Xumeng Li\论文\pic\11March\Test Paper\Fri Mar 13 13-26-36.bmp	-2.9951e-007 -6.9615e-007 -7.7631e-008 0.058177 0.00022111 0	-3.3648e-007 6.3266e-008 -6.6235e-007 0.0002317 0.062233 0	-4.0765e-006 0.00064239 0.029293 0.086797	-1.6908e-008 -2.6679e-005 0.50235 -1.8334	0.116728	0.147919	0.180346	0.213984	0.24881	0.284798	0.321924	0.360163	0.399492	0.439885	0.481318	0.523767	0.567208	0.611615	0.656965	0.703232	0.750393	0.798423	0.847297	0.896991	0.947481	0.998742	1.05075	1.10348	1.15691	1.21101	1.26576	1.32113	1.37711	1.43366	1.49076	1.54838	1.60651	1.66512	1.72418	1.78367	1.84356	1.90383	1.96446	2.02542
D:\Xumeng Li\论文\pic\11March\D102	Wed Mar 11 10-56-08.bmp	4	-0.399771	30.7058	D:\Xumeng Li\论文\pic\11March\Test Paper\Fri Mar 13 13-26-36.bmp	-2.9951e-007 -6.9615e-007 -7.7631e-008 0.058177 0.00022111 0	-3.3648e-007 6.3266e-008 -6.6235e-007 0.0002317 0.062233 0	3.7e-006 -0.00073346 0.0099538 -0.052383	2.6564e-008 -1.9825e-005 0.42467 -0.48154	-0.0431593	-0.03538	-0.0290232	-0.0240667	-0.0204884	-0.0182659	-0.0173772	-0.0178	-0.0195121	-0.0224913	-0.0267154	-0.0321623	-0.0388096	-0.0466353	-0.055617	-0.0657327	-0.0769601	-0.089277	-0.102661	-0.117091	-0.132543	-0.148996	-0.166427	-0.184815	-0.204137	-0.224371	-0.245494	-0.267485	-0.290322	-0.313981	-0.338442	-0.363681	-0.389676	-0.416406	-0.443848	-0.47198	-0.50078	-0.530225	-0.560294	-0.590963
D:\Xumeng Li\论文\pic\11March\D102	Wed Mar 11 10-56-08.bmp	5	0.368313	30.7131	D:\Xumeng Li\论文\pic\11March\Test Paper\Fri Mar 13 13-26-36.bmp	-2.9951e-007 -6.9615e-007 -7.7631e-008 0.058177 0.00022111 0	-3.3648e-007 6.3266e-008 -6.6235e-007 0.0002317 0.062233 0	-2.9925e-006 0.00047173 -0.013075 0.13306	-4.4034e-008 2.7697e-006 0.20077 -0.27016	0.120454	0.108773	0.0979999	0.0881162	0.0791042	0.0709458	0.0636231	0.0571182	0.0514132	0.0464899	0.0423306	0.0389172	0.0362319	0.0342565	0.0329732	0.0323641	0.0324111	0.0330964	0.0344019	0.0363097	0.0388018	0.0418604	0.0454674	0.0496049	0.0542549	0.0593994	0.0650206	0.0711005	0.0776211	0.0845644	0.0919125	0.0996474	0.107751	0.116206	0.124994	0.134097	0.143496	0.153175	0.163115	0.173299
D:\Xumeng Li\论文\pic\11March\D102	Wed Mar 11 10-57-33.bmp	0	1.45567	30.4609	D:\Xumeng Li\论文\pic\11March\Test Paper\Fri Mar 13 13-26-36.bmp	-2.9951e-007 -6.9615e-007 -7.7631e-008 0.058177 0.00022111 0	-3.3648e-007 6.3266e-008 -6.6235e-007 0.0002317 0.062233 0			0.860074	1.1673	1.10587	1.04444	1.04443	1.04443	1.04442	0.982989	0.982984	0.921551	0.921547	0.982989	1.10588	0.860105	0.860101	0.79867	0.798665	0.860105	0.860101	0.860096	0.860091	0.860087	0.860082	0.860078	0.860072	1.2902	1.72039	1.65892	1.59748	1.53602	1.53601	1.47454	1.47454	1.41308	1.35161	1.35161	1.3516	1.35159	1.29014	1.22868
D:\Xumeng Li\论文\pic\11March\D102	Wed Mar 11 10-57-33.bmp	1	-1.02871	9.20073	D:\Xumeng Li\论文\pic\11March\Test Paper\Fri Mar 13 13-26-36.bmp	-2.9951e-007 -6.9615e-007 -7.7631e-008 0.058177 0.00022111 0	-3.3648e-007 6.3266e-008 -6.6235e-007 0.0002317 0.062233 0	8.1954e-006 -0.00056112 -0.13676 -0.039574	6.1942e-007 -8.3323e-005 0.28777 -0.4449	-0.176889	-0.315277	-0.454688	-0.595075	-0.736387	-0.878575	-1.02159	-1.16538	-1.30991	-1.45511	-1.60094	-1.74736	-1.8943	-2.04173	-2.18959	-2.33784	-2.48642	-2.63529	-2.7844	-2.9337	-3.08313	-3.23265	-3.38221	-3.53177	-3.68127	-3.83066	-3.97989	-4.12892	-4.27769	-4.42616	-4.57428	-4.72199	-4.86925	-5.01602	-5.16223	-5.30784	-5.45281	-5.59708	-5.7406	-5.88333
D:\Xumeng Li\论文\pic\11March\D102	Wed Mar 11 10-57-33.bmp	2	0.849717	15.8178	D:\Xumeng Li\论文\pic\11March\Test Paper\Fri Mar 13 13-26-36.bmp	-2.9951e-007 -6.9615e-007 -7.7631e-008 0.058177 0.00022111 0	-3.3648e-007 6.3266e-008 -6.6235e-007 0.0002317 0.062233 0	-9.5821e-006 0.0015412 0.12457 0.074364	-9.872e-008 -1.5614e-005 0.41254 -0.50947	0.200465	0.329591	0.461685	0.596688	0.734544	0.875195	1.01858	1.16465	1.31334	1.4646	1.61836	1.77458	1.93318	2.09412	2.25734	2.42278	2.59038	2.76009	2.93184	3.10558	3.28126	3.45881	3.63818	3.81931	4.00214	4.18662	4.37268	4.56027	4.74934	4.93982	5.13166	5.3248	5.51919	5.71475	5.91145	6.10921	6.30799	6.50773	6.70836	6.90983
D:\Xumeng Li\论文\pic\11March\D102	Wed Mar 11 10-57-33.bmp	3	-0.704145	22.8555	D:\Xumeng Li\论文\pic\11March\Test Paper\Fri Mar 13 13-26-36.bmp	-2.9951e-007 -6.9615e-007 -7.7631e-008 0.058177 0.00022111 0	-3.3648e-007 6.3266e-008 -6.6235e-007 0.0002317 0.062233 0	1.1911e-006 -4.2184e-005 -0.054058 -0.14018	-7.6012e-008 -7.3997e-006 0.51224 -0.59027	-0.194275	-0.248451	-0.302697	-0.357006	-0.41137	-0.465783	-0.520238	-0.574727	-0.629244	-0.68378	-0.738329	-0.792884	-0.847438	-0.901983	-0.956512	-1.01102	-1.0655	-1.11994	-1.17433	-1.22867	-1.28296	-1.33718	-1.39133	-1.44539	-1.49937	-1.55326	-1.60704	-1.66072	-1.71428	-1.76771	-1.82102	-1.87419	-1.92721	-1.98009	-2.0328	-2.08535	-2.13773	-2.18992	-2.24193	-2.29375
D:\Xumeng Li\论文\pic\11March\D102	Wed Mar 11 10-57-33.bmp	4	0.588022	30.3829	D:\Xumeng Li\论文\pic\11March\Test Paper\Fri Mar 13 13-26-36.bmp	-2.9951e-007 -6.9615e-007 -7.7631e-008 0.058177 0.00022111 0	-3.3648e-007 6.3266e-008 -6.6235e-007 0.0002317 0.062233 0	4.9349e-007 7.6634e-005 0.030637 -0.16917	-5.7886e-008 -1.1582e-005 0.43587 -0.37628	-0.138459	-0.107589	-0.0765591	-0.0453674	-0.0140105	0.0175144	0.0492103	0.0810802	0.113127	0.145354	0.177764	0.210359	0.243143	0.27612	0.30929	0.342659	0.376228	0.410001	0.44398	0.478169	0.51257	0.547187	0.582022	0.617079	0.65236	0.687868	0.723606	0.759578	0.795786	0.832233	0.868922	0.905856	0.943038	0.980471	1.01816	1.0561	1.09431	1.13277	1.1715	1.21051
D:\Xumeng Li\论文\pic\11March\D102	Wed Mar 11 10-57-33.bmp	5	-0.241431	30.3695	D:\Xumeng Li\论文\pic\11March\Test Paper\Fri Mar 13 13-26-36.bmp	-2.9951e-007 -6.9615e-007 -7.7631e-008 0.058177 0.00022111 0	-3.3648e-007 6.3266e-008 -6.6235e-007 0.0002317 0.062233 0	-2.5892e-006 0.00034868 -0.0067393 -0.13885	4.0257e-008 -2.2834e-005 0.40667 -0.41645	-0.145245	-0.150956	-0.156001	-0.160396	-0.164155	-0.167294	-0.16983	-0.171777	-0.17315	-0.173966	-0.174241	-0.173988	-0.173225	-0.171966	-0.170228	-0.168025	-0.165373	-0.162289	-0.158786	-0.154881	-0.15059	-0.145927	-0.140909	-0.135551	-0.129869	-0.123877	-0.117592	-0.111029	-0.104204	-0.0971319	-0.0898285	-0.0823094	-0.0745901	-0.066686	-0.0586129	-0.0503861	-0.0420212	-0.0335338	-0.0249394	-0.0162535
D:\Xumeng Li\论文\pic\11March\D102	Wed Mar 11 10-58-55.bmp	0	1.1771	11.458	D:\Xumeng Li\论文\pic\11March\Test Paper\Fri Mar 13 13-26-36.bmp	-2.9951e-007 -6.9615e-007 -7.7631e-008 0.058177 0.00022111 0	-3.3648e-007 6.3266e-008 -6.6235e-007 0.0002317 0.062233 0			1.15616	1.33869	1.27785	1.21701	1.27787	1.21703	1.21703	1.15619	1.15619	1.09534	1.15621	1.58229	1.9476	1.82587	1.82587	1.70414	1.70414	1.70414	1.64325	1.64325	1.64325	1.3998	1.27805	1.21717	1.21717	1.21717	1.21717	1.21716	1.21716	1.21716	1.21716	1.21715	1.21715	1.27802	1.03463	1.03463	1.03463	1.15637	1.09552	1.09551
D:\Xumeng Li\论文\pic\11March\D102	Wed Mar 11 10-58-55.bmp	1	-0.81457	10.1521	D:\Xumeng Li\论文\pic\11March\Test Paper\Fri Mar 13 13-26-36.bmp	-2.9951e-007 -6.9615e-007 -7.7631e-008 0.058177 0.00022111 0	-3.3648e-007 6.3266e-008 -6.6235e-007 0.0002317 0.062233 0	-1.3199e-006 -9.5532e-005 -0.092725 -0.1112	-4.4334e-008 -3.3486e-005 0.22337 -0.31864	-0.204022	-0.297043	-0.39027	-0.483712	-0.577377	-0.671272	-0.765406	-0.859787	-0.954422	-1.04932	-1.14449	-1.23993	-1.33566	-1.43169	-1.52802	-1.62466	-1.72161	-1.81889	-1.91651	-2.01446	-2.11277	-2.21143	-2.31046	-2.40986	-2.50964	-2.60982	-2.71038	-2.81136	-2.91274	-3.01455	-3.11679	-3.21946	-3.32258	-3.42615	-3.53017	-3.63467	-3.73965	-3.8451	-3.95105	-4.0575
D:\Xumeng Li\论文\pic\11March\D102	Wed Mar 11 10-58-55.bmp	2	0.670734	11.5721	D:\Xumeng Li\论文\pic\11March\Test Paper\Fri Mar 13 13-26-36.bmp	-2.9951e-007 -6.9615e-007 -7.7631e-008 0.058177 0.00022111 0	-3.3648e-007 6.3266e-008 -6.6235e-007 0.0002317 0.062233 0	-6.244e-006 0.0010558 0.018911 -0.056228	-7.1409e-007 0.00010645 0.32162 -0.27766	-0.0362672	-0.0142321	0.00983973	0.0359107	0.0639434	0.0939005	0.125744	0.159437	0.194943	0.232222	0.271238	0.311954	0.354332	0.398335	0.443925	0.491064	0.539715	0.589842	0.641405	0.694368	0.748694	0.804344	0.861282	0.919469	0.97887	1.03944	1.10116	1.16397	1.22785	1.29275	1.35863	1.42547	1.49322	1.56185	1.63131	1.70158	1.77261	1.84436	1.9168	1.98989
D:\Xumeng Li\论文\pic\11March\D102	Wed Mar 11 10-58-55.bmp	3	-0.150742	11.4621	D:\Xumeng Li\论文\pic\11March\Test Paper\Fri Mar 13 13-26-36.bmp	-2.9951e-007 -6.9615e-007 -7.7631e-008 0.058177 0.00022111 0	-3.3648e-007 6.3266e-008 -6.6235e-007 0.0002317 0.062233 0	-4.4634e-006 0.00038122 -0.012574 0.006483	-4.6344e-007 2.4546e-005 0.25925 -0.21079	-0.00571435	-0.017176	-0.0279288	-0.0379996	-0.047415	-0.0562018	-0.0643869	-0.0719971	-0.079059	-0.0855996	-0.0916455	-0.0972235	-0.102361	-0.107083	-0.111418	-0.115393	-0.119033	-0.122367	-0.12542	-0.128219	-0.130792	-0.133164	-0.135363	-0.137416	-0.139349	-0.141189	-0.142963	-0.144698	-0.14642	-0.148156	-0.149933	-0.151778	-0.153718	-0.155779	-0.157988	-0.160372	-0.162957	-0.165771	-0.16884	-0.172192
D:\Xumeng Li\论文\pic\11March\D102	Wed Mar 11 10-59-46.bmp	0	1.32446	27.5356	D:\Xumeng Li\论文\pic\11March\Test Paper\Fri Mar 13 13-26-36.bmp	-2.9951e-007 -6.9615e-007 -7.7631e-008 0.058177 0.00022111 0	-3.3648e-007 6.3266e-008 -6.6235e-007 0.0002317 0.062233 0			0.920512	1.10462	1.10461	1.04325	1.04325	1.04324	1.04324	0.981878	0.981873	0.981868	1.04324	0.98188	1.04325	1.04325	0.920508	0.920503	0.859142	0.920515	0.92051	0.920505	0.920501	1.53436	1.53435	1.47295	1.47295	1.41155	1.41155	1.41154	1.35015	1.28878	1.22739	1.22739	1.22738	1.10464	1.16601	1.16601	1.166	1.166	1.16599	1.16598
D:\Xumeng Li\论文\pic\11March\D102	Wed Mar 11 10-59-46.bmp	1	-0.925721	7.99477	D:\Xumeng Li\论文\pic\11March\Test Paper\Fri Mar 13 13-26-36.bmp	-2.9951e-007 -6.9615e-007 -7.7631e-008 0.058177 0.00022111 0	-3.3648e-007 6.3266e-008 -6.6235e-007 0.0002317 0.062233 0	9.5688e-006 -0.00095597 -0.081659 -0.18333	2.9594e-007 -2.6475e-005 0.27081 -0.31116	-0.265939	-0.350399	-0.436656	-0.524652	-0.614331	-0.705635	-0.798506	-0.892887	-0.988721	-1.08595	-1.18452	-1.28436	-1.38543	-1.48767	-1.59101	-1.69541	-1.8008	-1.90712	-2.01432	-2.12235	-2.23113	-2.34063	-2.45077	-2.5615	-2.67277	-2.78452	-2.89668	-3.0092	-3.12203	-3.23511	-3.34838	-3.46178	-3.57525	-3.68874	-3.80219	-3.91554	-4.02874	-4.14173	-4.25444	-4.36683
D:\Xumeng Li\论文\pic\11March\D102	Wed Mar 11 10-59-46.bmp	2	0.787689	15.1001	D:\Xumeng Li\论文\pic\11March\Test Paper\Fri Mar 13 13-26-36.bmp	-2.9951e-007 -6.9615e-007 -7.7631e-008 0.058177 0.00022111 0	-3.3648e-007 6.3266e-008 -6.6235e-007 0.0002317 0.062233 0	-2.2572e-005 0.0023214 0.08343 0.097786	-8.7207e-007 7.167e-005 0.30798 -0.38314	0.183514	0.27375	0.368358	0.467202	0.570148	0.677058	0.787799	0.902235	1.02023	1.14165	1.26636	1.39422	1.52509	1.65885	1.79536	1.93448	2.07607	2.22001	2.36615	2.51436	2.6645	2.81644	2.97005	3.12518	3.2817	3.43949	3.59839	3.75828	3.91902	4.08048	4.24251	4.40499	4.56778	4.73074	4.89374	5.05665	5.21932	5.38162	5.54342	5.70458
D:\Xumeng Li\论文\pic\11March\D102	Wed Mar 11 10-59-46.bmp	3	-0.704138	21.9734	D:\Xumeng Li\论文\pic\11March\Test Paper\Fri Mar 13 13-26-36.bmp	-2.9951e-007 -6.9615e-007 -7.7631e-008 0.058177 0.00022111 0	-3.3648e-007 6.3266e-008 -6.6235e-007 0.0002317 0.062233 0	-6.4501e-006 0.00074397 -0.081939 0.047789	-2.6162e-007 2.0547e-005 0.38512 -0.50059	-0.0334125	-0.113164	-0.191506	-0.268475	-0.344111	-0.418453	-0.49154	-0.563409	-0.6341	-0.703651	-0.772101	-0.839489	-0.905854	-0.971233	-1.03567	-1.09919	-1.16185	-1.22368	-1.28471	-1.345	-1.40457	-1.46346	-1.52172	-1.57938	-1.63648	-1.69306	-1.74916	-1.80481	-1.86007	-1.91495	-1.96951	-2.02378	-2.0778	-2.13161	-2.18525	-2.23876	-2.29217	-2.34552	-2.39886	-2.45221
D:\Xumeng Li\论文\pic\11March\D102	Wed Mar 11 10-59-46.bmp	4	0.542781	27.4996	D:\Xumeng Li\论文\pic\11March\Test Paper\Fri Mar 13 13-26-36.bmp	-2.9951e-007 -6.9615e-007 -7.7631e-008 0.058177 0.00022111 0	-3.3648e-007 6.3266e-008 -6.6235e-007 0.0002317 0.062233 0	4.8956e-006 -0.00065602 0.033489 -0.17549	1.6762e-007 -4.1361e-005 0.42173 -0.3672	-0.142654	-0.111099	-0.0807977	-0.05172	-0.0238369	0.00288106	0.0284632	0.052939	0.0763377	0.0986887	0.120021	0.140365	0.15975	0.178204	0.195757	0.212439	0.228279	0.243306	0.25755	0.271039	0.283805	0.295875	0.307279	0.318047	0.328208	0.337791	0.346826	0.355342	0.363368	0.370934	0.378069	0.384803	0.391165	0.397184	0.40289	0.408312	0.413479	0.418421	0.423167	0.427747
D:\Xumeng Li\论文\pic\11March\D102	Wed Mar 11 10-59-46.bmp	5	-0.255093	27.4662	D:\Xumeng Li\论文\pic\11March\Test Paper\Fri Mar 13 13-26-36.bmp	-2.9951e-007 -6.9615e-007 -7.7631e-008 0.058177 0.00022111 0	-3.3648e-007 6.3266e-008 -6.6235e-007 0.0002317 0.062233 0	3.9714e-006 -0.00059721 0.017601 -0.063976	1.8884e-007 -4.0829e-005 0.35469 -0.3014	-0.0469677	-0.0311303	-0.0164396	-0.00287192	0.00959669	0.02099	0.0313319	0.0406462	0.0489566	0.0562871	0.0626615	0.0681036	0.0726371	0.0762861	0.0790742	0.0810253	0.0821632	0.0825119	0.082095	0.0809364	0.07906	0.0764895	0.0732489	0.0693619	0.0648523	0.0597441	0.054061	0.0478268	0.0410654	0.0338006	0.0260562	0.0178561	0.00922407	0.000183976	-0.00924037	-0.0190251	-0.0291465	-0.0395807	-0.0503037	-0.0612919
D:\Xumeng Li\论文\pic\11March\D102	Wed Mar 11 11-00-53.bmp	0	1.07458	13.2022	D:\Xumeng Li\论文\pic\11March\Test Paper\Fri Mar 13 13-26-36.bmp	-2.9951e-007 -6.9615e-007 -7.7631e-008 0.058177 0.00022111 0	-3.3648e-007 6.3266e-008 -6.6235e-007 0.0002317 0.062233 0			1.16396	1.34772	1.28647	1.22522	1.22522	1.22522	1.22524	1.22524	1.16398	1.16398	1.16398	1.16398	1.10272	1.04147	1.10274	1.10274	1.10274	1.04148	0.918973	0.918971	0.918968	0.918966	0.857709	0.918982	0.857723	0.857722	0.85772	0.857717	0.857715	0.857714	0.857712	0.796453	0.796451	0.735192	0.73519	1.22542	1.53185	1.47056	1.34798	1.28669
D:\Xumeng Li\论文\pic\11March\D102	Wed Mar 11 11-00-53.bmp	1	-0.891099	8.48996	D:\Xumeng Li\论文\pic\11March\Test Paper\Fri Mar 13 13-26-36.bmp	-2.9951e-007 -6.9615e-007 -7.7631e-008 0.058177 0.00022111 0	-3.3648e-007 6.3266e-008 -6.6235e-007 0.0002317 0.062233 0	-3.441e-006 -0.00020145 -0.061521 -0.0024878	-3.4976e-007 2.0009e-006 0.10691 -0.11796	-0.0642134	-0.126362	-0.188956	-0.252014	-0.315557	-0.379607	-0.444184	-0.509307	-0.574999	-0.64128	-0.70817	-0.77569	-0.843861	-0.912703	-0.982237	-1.05248	-1.12346	-1.1952	-1.2677	-1.34101	-1.41513	-1.49008	-1.56589	-1.64259	-1.72017	-1.79868	-1.87813	-1.95854	-2.03993	-2.12232	-2.20573	-2.29018	-2.3757	-2.46231	-2.55002	-2.63885	-2.72883	-2.81998	-2.91231	-3.00585
D:\Xumeng Li\论文\pic\11March\D102	Wed Mar 11 11-00-53.bmp	2	-0.261892	13.1444	D:\Xumeng Li\论文\pic\11March\Test Paper\Fri Mar 13 13-26-36.bmp	-2.9951e-007 -6.9615e-007 -7.7631e-008 0.058177 0.00022111 0	-3.3648e-007 6.3266e-008 -6.6235e-007 0.0002317 0.062233 0	1.4524e-006 -0.00036057 0.015632 -0.055074	1.629e-007 -4.3121e-005 0.2967 -0.24549	-0.0398012	-0.0252407	-0.0113838	0.00177798	0.0142535	0.0260515	0.0371806	0.0476496	0.0574671	0.0666419	0.0751828	0.0830983	0.0903973	0.0970884	0.10318	0.108682	0.113602	0.117949	0.121731	0.124958	0.127638	0.12978	0.131393	0.132485	0.133064	0.133141	0.132723	0.131819	0.130438	0.128589	0.12628	0.123519	0.120317	0.116681	0.11262	0.108143	0.103259	0.0979757	0.0923026	0.0862482
D:\Xumeng Li\论文\pic\11March\D102	Wed Mar 11 11-00-53.bmp	3	0.565157	13.2038	D:\Xumeng Li\论文\pic\11March\Test Paper\Fri Mar 13 13-26-36.bmp	-2.9951e-007 -6.9615e-007 -7.7631e-008 0.058177 0.00022111 0	-3.3648e-007 6.3266e-008 -6.6235e-007 0.0002317 0.062233 0	-2.6868e-006 7.1081e-005 0.042566 -0.13049	-2.0674e-007 -4.9421e-006 0.33652 -0.28219	-0.087858	-0.0450976	-0.00222734	0.0407367	0.0837785	0.126882	0.170031	0.213209	0.2564	0.299588	0.342757	0.385892	0.428974	0.47199	0.514922	0.557754	0.60047	0.643055	0.685491	0.727764	0.769856	0.811752	0.853435	0.89489	0.936099	0.977048	1.01772	1.0581	1.09817	1.13791	1.17732	1.21636	1.25503	1.29331	1.33119	1.36864	1.40566	1.44222	1.47831	1.51392
D:\Xumeng Li\论文\pic\11March\D102	Wed Mar 11 11-01-42.bmp	0	1.19702	28.9727	D:\Xumeng Li\论文\pic\11March\Test Paper\Fri Mar 13 13-26-36.bmp	-2.9951e-007 -6.9615e-007 -7.7631e-008 0.058177 0.00022111 0	-3.3648e-007 6.3266e-008 -6.6235e-007 0.0002317 0.062233 0			0.307025	0.79826	0.798256	0.798252	0.67544	0.736832	0.736829	0.67543	0.614018	0.614014	0.614011	0.614008	0.614005	0.491201	0.491199	0.491196	0.491194	1.04393	1.04392	1.04392	1.10528	1.22809	1.0439	0.982479	0.982474	0.982469	0.921069	0.921064	0.982474	0.982469	0.982464	0.982459	0.982454	0.982449	0.982444	0.982439	1.04385	1.04384	1.04384	0.98244
D:\Xumeng Li\论文\pic\11March\D102	Wed Mar 11 11-01-42.bmp	1	-0.941353	10.2131	D:\Xumeng Li\论文\pic\11March\Test Paper\Fri Mar 13 13-26-36.bmp	-2.9951e-007 -6.9615e-007 -7.7631e-008 0.058177 0.00022111 0	-3.3648e-007 6.3266e-008 -6.6235e-007 0.0002317 0.062233 0	8.9058e-006 -0.001649 -0.077581 -0.16293	3.4465e-007 -6.0452e-005 0.25407 -0.32311	-0.242146	-0.324612	-0.410268	-0.499062	-0.59094	-0.68585	-0.783736	-0.884547	-0.988228	-1.09473	-1.20399	-1.31596	-1.43059	-1.54782	-1.6676	-1.78988	-1.9146	-2.04171	-2.17116	-2.30289	-2.43685	-2.57299	-2.71125	-2.85157	-2.99391	-3.13822	-3.28443	-3.4325	-3.58237	-3.73399	-3.8873	-4.04226	-4.1988	-4.35688	-4.51644	-4.67743	-4.83979	-5.00347	-5.16842	-5.33458
D:\Xumeng Li\论文\pic\11March\D102	Wed Mar 11 11-01-42.bmp	2	0.653552	16.5061	D:\Xumeng Li\论文\pic\11March\Test Paper\Fri Mar 13 13-26-36.bmp	-2.9951e-007 -6.9615e-007 -7.7631e-008 0.058177 0.00022111 0	-3.3648e-007 6.3266e-008 -6.6235e-007 0.0002317 0.062233 0	-1.0011e-005 0.001016 0.083477 0.037248	-2.9627e-007 1.2012e-005 0.3581 -0.54092	0.121731	0.208185	0.296552	0.386771	0.478781	0.572523	0.667937	0.764962	0.863539	0.963607	1.06511	1.16798	1.27216	1.37759	1.48422	1.59197	1.7008	1.81064	1.92143	2.03311	2.14562	2.2589	2.37289	2.48753	2.60276	2.71853	2.83476	2.9514	3.0684	3.18568	3.30319	3.42088	3.53867	3.65652	3.77435	3.89211	4.00975	4.12719	4.24438	4.36126
D:\Xumeng Li\论文\pic\11March\D102	Wed Mar 11 11-01-42.bmp	3	-0.436862	26.0049	D:\Xumeng Li\论文\pic\11March\Test Paper\Fri Mar 13 13-26-36.bmp	-2.9951e-007 -6.9615e-007 -7.7631e-008 0.058177 0.00022111 0	-3.3648e-007 6.3266e-008 -6.6235e-007 0.0002317 0.062233 0	7.5622e-006 -0.001064 -0.028626 -0.13682	2.7468e-007 -5.539e-005 0.46673 -2.2549	-0.166505	-0.198271	-0.232073	-0.267867	-0.305608	-0.34525	-0.386748	-0.430056	-0.47513	-0.521923	-0.57039	-0.620486	-0.672166	-0.725384	-0.780095	-0.836253	-0.893814	-0.952731	-1.01296	-1.07445	-1.13717	-1.20106	-1.26608	-1.33218	-1.39933	-1.46746	-1.53655	-1.60654	-1.67738	-1.74904	-1.82147	-1.89461	-1.96844	-2.04289	-2.11793	-2.19351	-2.26958	-2.3461	-2.42303	-2.50032
D:\Xumeng Li\论文\pic\11March\D102	Wed Mar 11 11-01-42.bmp	4	0.143692	28.9017	D:\Xumeng Li\论文\pic\11March\Test Paper\Fri Mar 13 13-26-36.bmp	-2.9951e-007 -6.9615e-007 -7.7631e-008 0.058177 0.00022111 0	-3.3648e-007 6.3266e-008 -6.6235e-007 0.0002317 0.062233 0	-9.072e-007 5.1664e-005 -0.0063197 0.022548	-1.3485e-007 -1.0498e-006 0.45077 -0.44586	0.0162792	0.0101082	0.00402958	-0.00196203	-0.00787208	-0.013706	-0.0194693	-0.0251673	-0.0308056	-0.0363895	-0.0419245	-0.0474161	-0.0528697	-0.0582907	-0.0636846	-0.0690568	-0.0744127	-0.0797579	-0.0850977	-0.0904376	-0.095783	-0.101139	-0.106512	-0.111907	-0.117329	-0.122784	-0.128277	-0.133813	-0.139399	-0.145039	-0.150739	-0.156505	-0.162342	-0.168254	-0.174249	-0.18033	-0.186505	-0.192777	-0.199153	-0.205638
D:\Xumeng Li\论文\pic\11March\D102	Wed Mar 11 11-01-42.bmp	5	-0.378332	28.8863	D:\Xumeng Li\论文\pic\11March\Test Paper\Fri Mar 13 13-26-36.bmp	-2.9951e-007 -6.9615e-007 -7.7631e-008 0.058177 0.00022111 0	-3.3648e-007 6.3266e-008 -6.6235e-007 0.0002317 0.062233 0	4.1533e-007 -0.00015432 -0.0063584 9.6765e-005	-6.1381e-008 2.5787e-006 0.22509 -0.27522	-0.00641552	-0.013234	-0.0203561	-0.0277793	-0.0355013	-0.0435194	-0.0518312	-0.0604342	-0.069326	-0.0785039	-0.0879656	-0.0977085	-0.10773	-0.118028	-0.1286	-0.139443	-0.150554	-0.161932	-0.173574	-0.185477	-0.197639	-0.210057	-0.222729	-0.235652	-0.248825	-0.262243	-0.275905	-0.289809	-0.303952	-0.318331	-0.332944	-0.347788	-0.362861	-0.378161	-0.393684	-0.409429	-0.425393	-0.441573	-0.457967	-0.474573
D:\Xumeng Li\论文\pic\11March\D102	Wed Mar 11 11-02-53.bmp	0	1.48635	30.8568	D:\Xumeng Li\论文\pic\11March\Test Paper\Fri Mar 13 13-26-36.bmp	-2.9951e-007 -6.9615e-007 -7.7631e-008 0.058177 0.00022111 0	-3.3648e-007 6.3266e-008 -6.6235e-007 0.0002317 0.062233 0			0.18388	1.16454	1.16456	1.16455	1.10327	1.04198	1.04197	1.04199	1.04198	1.96173	1.96172	1.90042	1.90041	1.83908	1.77779	1.77778	1.71649	1.71647	1.59386	1.59385	1.53256	1.53255	1.47126	1.47125	1.47124	1.28731	1.28731	1.2873	1.28729	1.28728	1.28728	1.28727	1.28726	1.04211	1.0421	1.16472	1.10343	1.10342	1.10342	1.10343
D:\Xumeng Li\论文\pic\11March\D102	Wed Mar 11 11-02-53.bmp	1	-0.893024	11.0367	D:\Xumeng Li\论文\pic\11March\Test Paper\Fri Mar 13 13-26-36.bmp	-2.9951e-007 -6.9615e-007 -7.7631e-008 0.058177 0.00022111 0	-3.3648e-007 6.3266e-008 -6.6235e-007 0.0002317 0.062233 0	-4.1715e-006 -5.9232e-006 -0.10693 -0.12916	2.6907e-007 -7.8089e-005 0.16887 -0.25122	-0.236096	-0.34307	-0.450106	-0.557229	-0.664464	-0.771835	-0.879369	-0.98709	-1.09502	-1.20319	-1.31163	-1.42034	-1.52938	-1.63875	-1.74848	-1.85859	-1.96913	-2.08009	-2.19152	-2.30344	-2.41587	-2.52884	-2.64237	-2.75649	-2.87122	-2.98659	-3.10262	-3.21933	-3.33676	-3.45493	-3.57386	-3.69358	-3.81411	-3.93548	-4.05772	-4.18084	-4.30487	-4.42984	-4.55577	-4.6827
D:\Xumeng Li\论文\pic\11March\D102	Wed Mar 11 11-02-53.bmp	2	1.19432	18.2045	D:\Xumeng Li\论文\pic\11March\Test Paper\Fri Mar 13 13-26-36.bmp	-2.9951e-007 -6.9615e-007 -7.7631e-008 0.058177 0.00022111 0	-3.3648e-007 6.3266e-008 -6.6235e-007 0.0002317 0.062233 0	4.8258e-006 0.00072015 0.086229 -0.043804	5.3991e-008 4.3058e-005 0.38127 -0.37254	0.0431505	0.131574	0.221496	0.312945	0.40595	0.50054	0.596744	0.694591	0.794111	0.895331	0.998281	1.10299	1.20949	1.3178	1.42796	1.53999	1.65393	1.7698	1.88763	2.00745	2.12929	2.25318	2.37915	2.50722	2.63743	2.7698	2.90437	3.04115	3.18019	3.32151	3.46514	3.6111	3.75944	3.91016	4.06332	4.21892	4.37701	4.53761	4.70075	4.86647
D:\Xumeng Li\论文\pic\11March\D102	Wed Mar 11 11-02-53.bmp	3	-0.649154	28.502	D:\Xumeng Li\论文\pic\11March\Test Paper\Fri Mar 13 13-26-36.bmp	-2.9951e-007 -6.9615e-007 -7.7631e-008 0.058177 0.00022111 0	-3.3648e-007 6.3266e-008 -6.6235e-007 0.0002317 0.062233 0	5.0498e-006 -0.00070321 -0.023768 -0.3388	2.6756e-007 -5.3296e-005 0.43622 -0.72849	-0.363265	-0.389107	-0.416295	-0.444799	-0.474588	-0.505632	-0.5379	-0.571363	-0.60599	-0.64175	-0.678615	-0.716552	-0.755532	-0.795524	-0.836499	-0.878426	-0.921274	-0.965014	-1.00961	-1.05505	-1.10128	-1.14828	-1.19602	-1.24447	-1.2936	-1.34338	-1.39378	-1.44477	-1.49631	-1.54839	-1.60096	-1.65399	-1.70747	-1.76135	-1.81561	-1.87021	-1.92513	-1.98033	-2.03579	-2.09148
D:\Xumeng Li\论文\pic\11March\D102	Wed Mar 11 11-02-53.bmp	4	0.494784	30.8289	D:\Xumeng Li\论文\pic\11March\Test Paper\Fri Mar 13 13-26-36.bmp	-2.9951e-007 -6.9615e-007 -7.7631e-008 0.058177 0.00022111 0	-3.3648e-007 6.3266e-008 -6.6235e-007 0.0002317 0.062233 0	-2.9874e-006 0.00052774 0.0023866 0.057635	-5.0029e-010 -1.5174e-005 0.40564 -0.53005	0.0605465	0.0644954	0.0694639	0.0754342	0.0823882	0.0903081	0.0991759	0.108974	0.119684	0.131288	0.143768	0.157107	0.171286	0.186287	0.202093	0.218686	0.236047	0.254159	0.273004	0.292564	0.312821	0.333757	0.355354	0.377594	0.40046	0.423933	0.447995	0.472629	0.497817	0.52354	0.549781	0.576522	0.603744	0.631431	0.659564	0.688125	0.717096	0.746459	0.776197	0.806291
D:\Xumeng Li\论文\pic\11March\D102	Wed Mar 11 11-02-53.bmp	5	-0.210263	30.7877	D:\Xumeng Li\论文\pic\11March\Test Paper\Fri Mar 13 13-26-36.bmp	-2.9951e-007 -6.9615e-007 -7.7631e-008 0.058177 0.00022111 0	-3.3648e-007 6.3266e-008 -6.6235e-007 0.0002317 0.062233 0	1.2861e-006 -0.00017849 0.013925 -0.10876	1.2155e-007 -2.7055e-005 0.29511 -0.41924	-0.095007	-0.081608	-0.0685506	-0.055827	-0.0434294	-0.0313503	-0.0195818	-0.00811632	0.00305395	0.0139367	0.0245396	0.0348705	0.044937	0.0547468	0.0643077	0.0736273	0.0827135	0.0915738	0.100216	0.108648	0.116877	0.124912	0.132759	0.140426	0.147922	0.155254	0.16243	0.169456	0.176342	0.183095	0.189722	0.196232	0.202631	0.208928	0.215131	0.221247	0.227283	0.233248	0.239149	0.244994
D:\Xumeng Li\论文\pic\11March\D102	Wed Mar 11 11-04-23.bmp	0	1.10694	10.7774	D:\Xumeng Li\论文\pic\11March\Test Paper\Fri Mar 13 13-26-36.bmp	-2.9951e-007 -6.9615e-007 -7.7631e-008 0.058177 0.00022111 0	-3.3648e-007 6.3266e-008 -6.6235e-007 0.0002317 0.062233 0			0.796492	1.2253	1.16405	1.16405	1.10277	1.10277	1.16404	1.10279	1.53176	1.8995	1.8382	1.8382	1.7769	1.7769	1.7769	1.65431	1.59302	1.53173	1.53173	1.53169	1.47041	1.4704	1.40912	1.34784	1.34783	1.28655	1.22527	1.16399	1.22524	1.16396	1.16396	1.16396	1.04141	1.04141	1.04141	0.980138	0.980136	0.980135	1.04138	1.04138
D:\Xumeng Li\论文\pic\11March\D102	Wed Mar 11 11-04-23.bmp	1	-0.780916	9.85932	D:\Xumeng Li\论文\pic\11March\Test Paper\Fri Mar 13 13-26-36.bmp	-2.9951e-007 -6.9615e-007 -7.7631e-008 0.058177 0.00022111 0	-3.3648e-007 6.3266e-008 -6.6235e-007 0.0002317 0.062233 0	-1.6095e-006 -0.00017853 -0.043172 -0.15479	6.9188e-008 2.356e-005 0.15019 -0.18779	-0.198143	-0.241861	-0.285956	-0.330437	-0.375314	-0.420596	-0.466293	-0.512414	-0.55897	-0.60597	-0.653424	-0.70134	-0.74973	-0.798602	-0.847967	-0.897833	-0.948211	-0.99911	-1.05054	-1.10251	-1.15503	-1.20811	-1.26176	-1.31599	-1.37081	-1.42623	-1.48225	-1.53889	-1.59616	-1.65407	-1.71263	-1.77184	-1.83171	-1.89226	-1.9535	-2.01543	-2.07807	-2.14142	-2.2055	-2.27031
D:\Xumeng Li\论文\pic\11March\D102	Wed Mar 11 11-04-23.bmp	2	0.540426	10.5655	D:\Xumeng Li\论文\pic\11March\Test Paper\Fri Mar 13 13-26-36.bmp	-2.9951e-007 -6.9615e-007 -7.7631e-008 0.058177 0.00022111 0	-3.3648e-007 6.3266e-008 -6.6235e-007 0.0002317 0.062233 0	-3.0387e-006 0.00032637 0.050694 -0.068993	2.7344e-007 -4.4751e-005 0.3677 -0.42535	-0.0179761	0.0336753	0.085943	0.138809	0.192254	0.246261	0.300812	0.355887	0.41147	0.467541	0.524082	0.581076	0.638504	0.696347	0.754588	0.813208	0.872189	0.931513	0.991161	1.05112	1.11136	1.17187	1.23264	1.29363	1.35485	1.41626	1.47784	1.53959	1.60148	1.6635	1.72562	1.78783	1.85011	1.91244	1.9748	2.03717	2.09955	2.1619	2.22421	2.28646
D:\Xumeng Li\论文\pic\11March\D102	Wed Mar 11 11-04-23.bmp	3	-0.194783	10.6232	D:\Xumeng Li\论文\pic\11March\Test Paper\Fri Mar 13 13-26-36.bmp	-2.9951e-007 -6.9615e-007 -7.7631e-008 0.058177 0.00022111 0	-3.3648e-007 6.3266e-008 -6.6235e-007 0.0002317 0.062233 0	4.3631e-006 -0.00089467 0.0339 -0.077705	-5.2836e-007 9.4551e-005 0.25717 -0.18219	-0.0446961	-0.0134499	0.0160594	0.0438578	0.0699716	0.094427	0.11725	0.138467	0.158104	0.176188	0.192743	0.207798	0.221377	0.233507	0.244215	0.253525	0.261465	0.268061	0.273339	0.277325	0.280045	0.281525	0.281793	0.280872	0.278791	0.275575	0.27125	0.265843	0.259379	0.251885	0.243387	0.233912	0.223485	0.212132	0.19988	0.186755	0.172783	0.15799	0.142403	0.126047
D:\Xumeng Li\论文\pic\11March\D102	Wed Mar 11 11-05-16.bmp	0	1.42133	29.583	D:\Xumeng Li\论文\pic\11March\Test Paper\Fri Mar 13 13-26-36.bmp	-2.9951e-007 -6.9615e-007 -7.7631e-008 0.058177 0.00022111 0	-3.3648e-007 6.3266e-008 -6.6235e-007 0.0002317 0.062233 0			0.671282	1.22049	1.15948	1.15947	1.09845	1.09844	1.09846	1.15949	1.09847	1.03745	0.976433	0.976428	1.03746	0.976439	0.976454	0.976449	0.854407	0.854402	0.854416	0.915451	1.95259	0.976145	2.13579	2.01378	1.95276	1.89175	1.83074	1.76972	1.6477	1.64773	1.58671	1.52569	1.52571	1.40368	1.4037	1.34268	1.40372	1.34269	1.28167	1.28169
D:\Xumeng Li\论文\pic\11March\D102	Wed Mar 11 11-05-16.bmp	1	-1.0985	15.5107	D:\Xumeng Li\论文\pic\11March\Test Paper\Fri Mar 13 13-26-36.bmp	-2.9951e-007 -6.9615e-007 -7.7631e-008 0.058177 0.00022111 0	-3.3648e-007 6.3266e-008 -6.6235e-007 0.0002317 0.062233 0	4.7068e-006 -0.001377 -0.099733 0.06164	5.1912e-007 -0.00015115 0.37266 -0.37118	-0.0394647	-0.143295	-0.249823	-0.359021	-0.470859	-0.58531	-0.702346	-0.821938	-0.944058	-1.06868	-1.19577	-1.3253	-1.45725	-1.59159	-1.72829	-1.86731	-2.00864	-2.15224	-2.29809	-2.44615	-2.59641	-2.74882	-2.90337	-3.06002	-3.21875	-3.37953	-3.54232	-3.70711	-3.87386	-4.04255	-4.21314	-4.38561	-4.55993	-4.73608	-4.91401	-5.09372	-5.27516	-5.45831	-5.64314	-5.82962
D:\Xumeng Li\论文\pic\11March\D102	Wed Mar 11 11-05-16.bmp	2	0.603102	24.2987	D:\Xumeng Li\论文\pic\11March\Test Paper\Fri Mar 13 13-26-36.bmp	-2.9951e-007 -6.9615e-007 -7.7631e-008 0.058177 0.00022111 0	-3.3648e-007 6.3266e-008 -6.6235e-007 0.0002317 0.062233 0	-6.0809e-006 0.0010432 0.041289 0.31466	-6.7171e-007 7.6878e-005 0.50359 -0.79303	0.356988	0.401363	0.447753	0.496119	0.546425	0.598636	0.652714	0.708622	0.766326	0.825787	0.88697	0.949838	1.01435	1.08048	1.14819	1.21743	1.28818	1.36039	1.43403	1.50906	1.58545	1.66317	1.74216	1.8224	1.90386	1.98648	2.07025	2.15511	2.24104	2.328	2.41595	2.50486	2.59469	2.68539	2.77695	2.86931	2.96244	3.05632	3.15089	3.24612
D:\Xumeng Li\论文\pic\11March\D102	Wed Mar 11 11-05-16.bmp	3	-0.572835	29.563	D:\Xumeng Li\论文\pic\11March\Test Paper\Fri Mar 13 13-26-36.bmp	-2.9951e-007 -6.9615e-007 -7.7631e-008 0.058177 0.00022111 0	-3.3648e-007 6.3266e-008 -6.6235e-007 0.0002317 0.062233 0	3.0633e-006 -0.00072743 1.7418e-005 -0.15857	2.8733e-007 -8.9394e-005 0.44876 -0.51978	-0.159282	-0.161425	-0.164987	-0.169948	-0.176291	-0.183996	-0.193046	-0.203423	-0.215107	-0.22808	-0.242325	-0.257822	-0.274554	-0.292501	-0.311646	-0.33197	-0.353455	-0.376083	-0.399834	-0.424691	-0.450635	-0.477649	-0.505712	-0.534808	-0.564918	-0.596023	-0.628104	-0.661145	-0.695126	-0.730028	-0.765834	-0.802525	-0.840083	-0.878489	-0.917725	-0.957773	-0.998614	-1.04023	-1.0826	-1.12571
D:\Xumeng Li\论文\pic\11March\D102	Wed Mar 11 11-05-16.bmp	4	0.129246	29.6375	D:\Xumeng Li\论文\pic\11March\Test Paper\Fri Mar 13 13-26-36.bmp	-2.9951e-007 -6.9615e-007 -7.7631e-008 0.058177 0.00022111 0	-3.3648e-007 6.3266e-008 -6.6235e-007 0.0002317 0.062233 0	-3.6179e-006 0.00066938 -0.023705 0.10332	-3.0572e-007 3.848e-005 0.41157 -0.46742	0.0802847	0.0585622	0.038135	0.0189814	0.00107972	-0.0155917	-0.0310546	-0.0453308	-0.0584418	-0.0704095	-0.0812554	-0.0910014	-0.0996691	-0.10728	-0.113857	-0.11942	-0.123992	-0.127594	-0.130248	-0.131975	-0.132798	-0.132738	-0.131817	-0.130057	-0.127479	-0.124104	-0.119956	-0.115054	-0.109422	-0.10308	-0.0960511	-0.0883562	-0.0800171	-0.0710557	-0.0614935	-0.0513523	-0.0406538	-0.0294198	-0.0176719	-0.00543177
D:\Xumeng Li\论文\pic\11March\D102	Wed Mar 11 11-06-11.bmp	0	1.21385	24.2553	D:\Xumeng Li\论文\pic\11March\Test Paper\Fri Mar 13 13-26-36.bmp	-2.9951e-007 -6.9615e-007 -7.7631e-008 0.058177 0.00022111 0	-3.3648e-007 6.3266e-008 -6.6235e-007 0.0002317 0.062233 0			1.16298	1.28539	1.22417	1.16296	1.10174	1.04052	1.04051	1.04051	0.979306	0.979302	0.979298	0.918098	1.04048	1.04048	0.918086	0.918082	0.856882	0.918094	0.91809	0.979302	0.979298	0.979294	1.04051	1.0405	1.10171	1.10171	1.10171	1.1017	0.918129	0.918125	1.40767	1.83594	1.89715	1.77478	1.71359	1.71362	1.65243	1.59124	1.65249	1.5913
D:\Xumeng Li\论文\pic\11March\D102	Wed Mar 11 11-06-11.bmp	1	-0.830903	9.58417	D:\Xumeng Li\论文\pic\11March\Test Paper\Fri Mar 13 13-26-36.bmp	-2.9951e-007 -6.9615e-007 -7.7631e-008 0.058177 0.00022111 0	-3.3648e-007 6.3266e-008 -6.6235e-007 0.0002317 0.062233 0	6.6588e-006 -0.00072779 -0.10193 -0.0033458	5.2856e-007 -5.9943e-005 0.2697 -0.38588	-0.105994	-0.210058	-0.315498	-0.422273	-0.530344	-0.639671	-0.750214	-0.861933	-0.974788	-1.08874	-1.20375	-1.31977	-1.43677	-1.5547	-1.67353	-1.79322	-1.91373	-2.03501	-2.15702	-2.27974	-2.40311	-2.52709	-2.65166	-2.77676	-2.90235	-3.02841	-3.15488	-3.28172	-3.40891	-3.53639	-3.66413	-3.79208	-3.92021	-4.04848	-4.17685	-4.30527	-4.43371	-4.56213	-4.69049	-4.81874
D:\Xumeng Li\论文\pic\11March\D102	Wed Mar 11 11-06-11.bmp	2	0.870944	17.6072	D:\Xumeng Li\论文\pic\11March\Test Paper\Fri Mar 13 13-26-36.bmp	-2.9951e-007 -6.9615e-007 -7.7631e-008 0.058177 0.00022111 0	-3.3648e-007 6.3266e-008 -6.6235e-007 0.0002317 0.062233 0	-4.0417e-006 0.00042155 0.086391 -0.0028457	-1.0669e-007 -2.3612e-005 0.41377 -0.9598	0.0839629	0.17159	0.260012	0.349205	0.439143	0.529804	0.621162	0.713193	0.805873	0.899178	0.993084	1.08757	1.1826	1.27816	1.37423	1.47077	1.56777	1.6652	1.76304	1.86126	1.95984	2.05875	2.15797	2.25748	2.35725	2.45725	2.55747	2.65788	2.75844	2.85915	2.95998	3.0609	3.16188	3.26291	3.36395	3.46499	3.566	3.66696	3.76783	3.86861
D:\Xumeng Li\论文\pic\11March\D102	Wed Mar 11 11-06-11.bmp	3	-0.881934	24.2005	D:\Xumeng Li\论文\pic\11March\Test Paper\Fri Mar 13 13-26-36.bmp	-2.9951e-007 -6.9615e-007 -7.7631e-008 0.058177 0.00022111 0	-3.3648e-007 6.3266e-008 -6.6235e-007 0.0002317 0.062233 0	1.3168e-006 -0.00032179 -0.047997 -0.034646	3.7965e-008 -2.9618e-005 0.43087 -0.37478	-0.0829635	-0.131917	-0.181499	-0.2317	-0.282513	-0.33393	-0.385944	-0.438546	-0.491728	-0.545482	-0.599801	-0.654677	-0.710102	-0.766067	-0.822566	-0.879589	-0.93713	-0.99518	-1.05373	-1.11278	-1.17231	-1.23231	-1.29279	-1.35373	-1.41512	-1.47696	-1.53924	-1.60195	-1.66508	-1.72863	-1.79258	-1.85693	-1.92167	-1.98679	-2.05229	-2.11815	-2.18438	-2.25096	-2.31788	-2.38513
D:\Xumeng Li\论文\pic\11March\D102	Wed Mar 11 11-06-11.bmp	4	-0.361483	24.2419	D:\Xumeng Li\论文\pic\11March\Test Paper\Fri Mar 13 13-26-36.bmp	-2.9951e-007 -6.9615e-007 -7.7631e-008 0.058177 0.00022111 0	-3.3648e-007 6.3266e-008 -6.6235e-007 0.0002317 0.062233 0	1.4748e-006 -8.3561e-005 8.9347e-005 -0.22158	2.2363e-008 -1.01e-005 0.39382 -0.34731	-0.221569	-0.22172	-0.222021	-0.222462	-0.223034	-0.22373	-0.22454	-0.225455	-0.226466	-0.227564	-0.228742	-0.229989	-0.231297	-0.232657	-0.23406	-0.235498	-0.236961	-0.238441	-0.239929	-0.241416	-0.242893	-0.244351	-0.245781	-0.247176	-0.248525	-0.24982	-0.251052	-0.252212	-0.253291	-0.254282	-0.255173	-0.255958	-0.256626	-0.25717	-0.25758	-0.257847	-0.257963	-0.257918	-0.257705	-0.257313
D:\Xumeng Li\论文\pic\11March\D102	Wed Mar 11 11-07-08.bmp	0	1.22233	28.8901	D:\Xumeng Li\论文\pic\11March\Test Paper\Fri Mar 13 13-26-36.bmp	-2.9951e-007 -6.9615e-007 -7.7631e-008 0.058177 0.00022111 0	-3.3648e-007 6.3266e-008 -6.6235e-007 0.0002317 0.062233 0			0.490035	1.10262	1.04137	1.04136	1.04136	0.980108	0.980103	0.980098	0.918847	0.918843	0.857591	0.918853	0.918848	0.980089	0.918839	0.857588	0.857583	0.857579	0.857574	0.85757	0.857584	0.85758	0.857575	1.77611	1.77614	1.7149	1.65366	1.65369	1.59245	1.53121	1.46997	1.47	1.40876	1.40875	1.34751	1.34753	1.28628	1.16382	1.16382	1.16381
D:\Xumeng Li\论文\pic\11March\D102	Wed Mar 11 11-07-08.bmp	1	-0.787822	14.7333	D:\Xumeng Li\论文\pic\11March\Test Paper\Fri Mar 13 13-26-36.bmp	-2.9951e-007 -6.9615e-007 -7.7631e-008 0.058177 0.00022111 0	-3.3648e-007 6.3266e-008 -6.6235e-007 0.0002317 0.062233 0	5.4925e-006 -0.0012098 -0.09152 -0.13117	2.8743e-007 -7.3261e-005 0.38285 -0.49856	-0.223899	-0.319011	-0.416475	-0.516261	-0.618334	-0.722662	-0.829211	-0.93795	-1.04884	-1.16186	-1.27697	-1.39413	-1.51332	-1.6345	-1.75764	-1.8827	-2.00966	-2.13847	-2.26911	-2.40154	-2.53574	-2.67166	-2.80928	-2.94855	-3.08946	-3.23196	-3.37603	-3.52162	-3.66871	-3.81727	-3.96725	-4.11863	-4.27138	-4.42546	-4.58084	-4.73749	-4.89537	-5.05445	-5.21469	-5.37607
D:\Xumeng Li\论文\pic\11March\D102	Wed Mar 11 11-07-08.bmp	2	0.627317	22.5014	D:\Xumeng Li\论文\pic\11March\Test Paper\Fri Mar 13 13-26-36.bmp	-2.9951e-007 -6.9615e-007 -7.7631e-008 0.058177 0.00022111 0	-3.3648e-007 6.3266e-008 -6.6235e-007 0.0002317 0.062233 0	-5.4536e-006 0.0010709 0.033918 0.31988	-3.0331e-007 2.9769e-005 0.47348 -0.61712	0.354859	0.391951	0.431119	0.472331	0.515554	0.560755	0.607901	0.65696	0.707899	0.760685	0.815286	0.871669	0.9298	0.989648	1.05118	1.11436	1.17916	1.24555	1.31349	1.38295	1.45389	1.52629	1.60012	1.67533	1.7519	1.82979	1.90897	1.98941	2.07108	2.15394	2.23796	2.32311	2.40935	2.49665	2.58499	2.67431	2.76461	2.85583	2.94795	3.04094
D:\Xumeng Li\论文\pic\11March\D102	Wed Mar 11 11-07-08.bmp	3	-0.577322	28.8235	D:\Xumeng Li\论文\pic\11March\Test Paper\Fri Mar 13 13-26-36.bmp	-2.9951e-007 -6.9615e-007 -7.7631e-008 0.058177 0.00022111 0	-3.3648e-007 6.3266e-008 -6.6235e-007 0.0002317 0.062233 0	5.8459e-007 -0.0003788 -0.0088822 -0.13187	7.1681e-008 -4.6961e-005 0.44436 -0.51229	-0.141131	-0.151145	-0.16191	-0.173423	-0.185678	-0.198674	-0.212407	-0.226872	-0.242067	-0.257988	-0.274632	-0.291994	-0.310073	-0.328863	-0.348361	-0.368565	-0.38947	-0.411073	-0.433371	-0.456359	-0.480035	-0.504395	-0.529435	-0.555153	-0.581543	-0.608604	-0.636331	-0.664721	-0.69377	-0.723475	-0.753833	-0.784839	-0.816491	-0.848785	-0.881717	-0.915284	-0.949482	-0.984308	-1.01976	-1.05583
D:\Xumeng Li\论文\pic\11March\D102	Wed Mar 11 11-07-08.bmp	4	0.0660442	28.8676	D:\Xumeng Li\论文\pic\11March\Test Paper\Fri Mar 13 13-26-36.bmp	-2.9951e-007 -6.9615e-007 -7.7631e-008 0.058177 0.00022111 0	-3.3648e-007 6.3266e-008 -6.6235e-007 0.0002317 0.062233 0	-3.6027e-007 8.4563e-005 -0.0085514 -0.061312	-4.0184e-008 -5.5963e-006 0.36044 -0.36429	-0.069779	-0.0780792	-0.0862147	-0.0941875	-0.102	-0.109654	-0.117152	-0.124496	-0.131688	-0.13873	-0.145625	-0.152375	-0.158981	-0.165446	-0.171773	-0.177962	-0.184018	-0.18994	-0.195733	-0.201398	-0.206936	-0.212351	-0.217645	-0.222819	-0.227875	-0.232817	-0.237646	-0.242364	-0.246973	-0.251476	-0.255874	-0.260171	-0.264368	-0.268466	-0.272469	-0.276379	-0.280198	-0.283927	-0.287569	-0.291126
D:\Xumeng Li\论文\pic\11March\D102	Wed Mar 11 11-07-57.bmp	0	1.34867	23.3958	D:\Xumeng Li\论文\pic\11March\Test Paper\Fri Mar 13 13-26-36.bmp	-2.9951e-007 -6.9615e-007 -7.7631e-008 0.058177 0.00022111 0	-3.3648e-007 6.3266e-008 -6.6235e-007 0.0002317 0.062233 0			0.676077	1.16771	1.16771	1.10623	0.983336	0.983332	0.983328	0.983324	0.98332	0.983316	0.983311	0.983307	0.921836	0.921832	0.921829	0.921825	0.921821	0.921817	0.921814	0.92181	1.78189	1.78188	1.72045	1.59755	1.53612	1.53611	1.47468	1.47467	1.41324	1.3518	1.35179	1.35179	1.35178	1.29035	1.29034	1.22888	1.22887	1.22887	1.22886	1.22886
D:\Xumeng Li\论文\pic\11March\D102	Wed Mar 11 11-07-57.bmp	1	-0.879396	12.0726	D:\Xumeng Li\论文\pic\11March\Test Paper\Fri Mar 13 13-26-36.bmp	-2.9951e-007 -6.9615e-007 -7.7631e-008 0.058177 0.00022111 0	-3.3648e-007 6.3266e-008 -6.6235e-007 0.0002317 0.062233 0	6.5252e-006 -0.00072913 -0.068288 -0.089295	-3.4111e-008 -1.0248e-006 0.30172 -0.37244	-0.158306	-0.228736	-0.300546	-0.373697	-0.448149	-0.523864	-0.600803	-0.678925	-0.758193	-0.838567	-0.920007	-1.00247	-1.08593	-1.17034	-1.25565	-1.34184	-1.42886	-1.51667	-1.60523	-1.69451	-1.78447	-1.87506	-1.96625	-2.05799	-2.15026	-2.243	-2.33618	-2.42977	-2.52371	-2.61798	-2.71254	-2.80734	-2.90234	-2.99751	-3.09281	-3.18819	-3.28363	-3.37907	-3.47448	-3.56983
D:\Xumeng Li\论文\pic\11March\D102	Wed Mar 11 11-07-57.bmp	2	0.885953	18.786	D:\Xumeng Li\论文\pic\11March\Test Paper\Fri Mar 13 13-26-36.bmp	-2.9951e-007 -6.9615e-007 -7.7631e-008 0.058177 0.00022111 0	-3.3648e-007 6.3266e-008 -6.6235e-007 0.0002317 0.062233 0	1.891e-005 -0.0014418 0.12026 -0.35517	-4.0595e-007 1.1397e-005 0.43437 -0.42864	-0.236338	-0.120275	-0.00686797	0.103996	0.212429	0.318547	0.422462	0.524287	0.624137	0.722124	0.818362	0.912965	1.00605	1.09772	1.1881	1.27729	1.36542	1.45259	1.53892	1.62453	1.70952	1.794	1.87811	1.96193	2.0456	2.12922	2.2129	2.29677	2.38093	2.4655	2.55058	2.6363	2.72277	2.8101	2.8984	2.98779	3.07838	3.17029	3.26362	3.3585
D:\Xumeng Li\论文\pic\11March\D102	Wed Mar 11 11-07-57.bmp	3	-0.463613	23.2861	D:\Xumeng Li\论文\pic\11March\Test Paper\Fri Mar 13 13-26-36.bmp	-2.9951e-007 -6.9615e-007 -7.7631e-008 0.058177 0.00022111 0	-3.3648e-007 6.3266e-008 -6.6235e-007 0.0002317 0.062233 0	5.6721e-006 -0.0013227 -0.01121 -0.12939	-1.4072e-008 -3.7546e-006 0.47473 -0.46738	-0.141918	-0.157056	-0.174772	-0.195031	-0.217799	-0.243043	-0.270728	-0.30082	-0.333285	-0.36809	-0.4052	-0.444581	-0.486199	-0.53002	-0.57601	-0.624135	-0.674361	-0.726654	-0.78098	-0.837304	-0.895594	-0.955814	-1.01793	-1.08191	-1.14772	-1.21532	-1.28469	-1.35578	-1.42856	-1.503	-1.57907	-1.65672	-1.73594	-1.81667	-1.8989	-1.98257	-2.06767	-2.15416	-2.24199	-2.33115
D:\Xumeng Li\论文\pic\11March\D102	Wed Mar 11 11-07-57.bmp	4	0.243155	23.2794	D:\Xumeng Li\论文\pic\11March\Test Paper\Fri Mar 13 13-26-36.bmp	-2.9951e-007 -6.9615e-007 -7.7631e-008 0.058177 0.00022111 0	-3.3648e-007 6.3266e-008 -6.6235e-007 0.0002317 0.062233 0	-3.2199e-006 0.00056003 -0.011462 -0.054555	3.8576e-008 -2.7979e-005 0.46794 -0.52634	-0.0654603	-0.0752649	-0.0839882	-0.0916493	-0.0982677	-0.103863	-0.108453	-0.112059	-0.1147	-0.116394	-0.117161	-0.117021	-0.115993	-0.114096	-0.111349	-0.107772	-0.103384	-0.0982038	-0.0922518	-0.0855468	-0.0781081	-0.0699551	-0.061107	-0.0515833	-0.0414031	-0.0305859	-0.0191509	-0.00711747	0.00549507	0.0186674	0.0323802	0.0466142	0.06135	0.0765683	0.0922498	0.108375	0.124925	0.14188	0.159221	0.176929
[truncated: 160 more columns]
