# Supplementary material for: A technique system for the measurement, reconstruction and character extraction of rice plant architecture
Source: PLoS One. 2017 May 30;12(5):e0177205. doi: 10.1371/journal.pone.0177205 (PMC5448746; doi:10.1371/journal.pone.0177205)
Supplement: S2 Data — There four type file in the zip file, SystemData is parameters of paratus, SSP_LCAA correspond to the special position of stem, leafvein correspond to data of leaf midrib curves, leafshape correspond to the data of leaf shape. 101: correspond to neighbor 8 hills of Sample S1 (NSICRc222), 1: correspond to neighbor 8 hills of Sample S2 (NSICRc124H). (ZIP) [file pone.0177205.s008.zip › leafveinE101.xls]

## Sheet: Sheet1
Directory	ImageFile	LeafNo(0:Stem)	NodeX	NodeY	CaliberatedImage	CaliberatedEquationX	CaliberatedEquationY	Xdata9	Xdata10	Xdata11	Xdata12	Xdata13	Xdata14	Xdata15	Xdata16	Xdata17	Xdata18	Xdata19	Xdata20	Xdata21	Xdata22	Xdata23	Xdata24	Xdata25	Xdata26	Xdata27	Xdata28	Xdata29	Xdata30	Xdata31	Xdata32	Xdata33	Xdata34	Xdata35	Xdata36	Xdata37	Xdata38	Xdata39	Xdata40	Xdata41	Xdata42	Xdata43	Xdata44	Xdata45	Xdata46	Xdata47	Xdata48	Xdata49	Xdata50
D:\Xumeng Li\论文\pic\11March\E101	Thu Mar 12 07-52-07.bmp	0	1.26646	42.2993	D:\Xumeng Li\论文\pic\11March\Test Paper\Fri Mar 13 13-26-36.bmp	-2.9951e-007 -6.9615e-007 -7.7631e-008 0.058177 0.00022111 0	-3.3648e-007 6.3266e-008 -6.6235e-007 0.0002317 0.062233 0			0.614666	0.799085	0.737619	0.676153	0.676149	0.676143	0.737613	0.737608	0.737602	0.799071	0.799066	0.860534	0.860528	0.860541	0.92201	0.922003	0.983474	0.983466	0.922022	0.922016	1.65983	1.59833	1.53682	1.47532	1.41383	1.35233	1.35232	1.35231	1.22934	1.16787	1.16786	1.16786	1.10637	1.10636	1.10638	1.10637	1.10636	1.10635	1.10634	1.22929
D:\Xumeng Li\论文\pic\11March\E101	Thu Mar 12 07-52-07.bmp	1	-1.72947	3.7372	D:\Xumeng Li\论文\pic\11March\Test Paper\Fri Mar 13 13-26-36.bmp	-2.9951e-007 -6.9615e-007 -7.7631e-008 0.058177 0.00022111 0	-3.3648e-007 6.3266e-008 -6.6235e-007 0.0002317 0.062233 0	2.8605e-007 -4.4688e-005 -0.30593 1.036	-5.2412e-006 0.00019294 0.094853 -0.085857	0.730056	0.423989	0.117836	-0.188401	-0.494721	-0.801121	-1.1076	-1.41416	-1.72079	-2.0275	-2.33428	-2.64112	-2.94804	-3.25503	-3.56208	-3.86919	-4.17637	-4.4836	-4.7909	-5.09825	-5.40566	-5.71312	-6.02063	-6.32819	-6.6358	-6.94345	-7.25115	-7.5589	-7.86668	-8.17451	-8.48237	-8.79027	-9.0982	-9.40617	-9.71416	-10.0222	-10.3302	-10.6383	-10.9464	-11.2546
D:\Xumeng Li\论文\pic\11March\E101	Thu Mar 12 07-52-07.bmp	2	0.848319	7.81082	D:\Xumeng Li\论文\pic\11March\Test Paper\Fri Mar 13 13-26-36.bmp	-2.9951e-007 -6.9615e-007 -7.7631e-008 0.058177 0.00022111 0	-3.3648e-007 6.3266e-008 -6.6235e-007 0.0002317 0.062233 0	9.1988e-006 0.00027734 0.080431 0.16749	1.6858e-007 2.622e-006 0.25243 -0.31487	0.248205	0.329532	0.411524	0.494236	0.577724	0.662043	0.747247	0.833392	0.920534	1.00873	1.09803	1.18849	1.28017	1.37312	1.46739	1.56305	1.66015	1.75874	1.85888	1.96063	2.06403	2.16914	2.27603	2.38473	2.49532	2.60784	2.72236	2.83891	2.95757	3.07838	3.2014	3.32669	3.4543	3.58428	3.7167	3.8516	3.98905	4.12909	4.27178	4.41718
D:\Xumeng Li\论文\pic\11March\E101	Thu Mar 12 07-52-07.bmp	3	-0.929214	12.0171	D:\Xumeng Li\论文\pic\11March\Test Paper\Fri Mar 13 13-26-36.bmp	-2.9951e-007 -6.9615e-007 -7.7631e-008 0.058177 0.00022111 0	-3.3648e-007 6.3266e-008 -6.6235e-007 0.0002317 0.062233 0	-1.4297e-005 4.6322e-005 -0.14248 0.13041	-3.7856e-007 7.1099e-006 0.27052 -0.32369	-0.0120373	-0.154475	-0.296991	-0.439673	-0.582604	-0.725872	-0.869563	-1.01376	-1.15855	-1.30402	-1.45026	-1.59735	-1.74537	-1.89442	-2.04457	-2.19592	-2.34855	-2.50254	-2.65799	-2.81497	-2.97358	-3.13389	-3.296	-3.45999	-3.62595	-3.79396	-3.9641	-4.13647	-4.31115	-4.48822	-4.66778	-4.8499	-5.03467	-5.22218	-5.41252	-5.60576	-5.802	-6.00133	-6.20381	-6.40956
D:\Xumeng Li\论文\pic\11March\E101	Thu Mar 12 07-52-07.bmp	4	0.909261	24.3381	D:\Xumeng Li\论文\pic\11March\Test Paper\Fri Mar 13 13-26-36.bmp	-2.9951e-007 -6.9615e-007 -7.7631e-008 0.058177 0.00022111 0	-3.3648e-007 6.3266e-008 -6.6235e-007 0.0002317 0.062233 0	1.4763e-005 -0.00022135 0.12532 -0.00076699	1.2593e-007 -8.915e-006 0.38512 -0.43444	0.124349	0.24911	0.373606	0.497925	0.622155	0.746386	0.870706	0.995202	1.11997	1.24508	1.37064	1.49673	1.62345	1.75087	1.87909	2.00819	2.13827	2.26941	2.4017	2.53524	2.6701	2.80638	2.94417	3.08355	3.22461	3.36745	3.51214	3.65879	3.80747	3.95827	4.1113	4.26662	4.42434	4.58454	4.7473	4.91273	5.0809	5.2519	5.42583	5.60277
D:\Xumeng Li\论文\pic\11March\E101	Thu Mar 12 07-52-07.bmp	5	-0.777764	34.3433	D:\Xumeng Li\论文\pic\11March\Test Paper\Fri Mar 13 13-26-36.bmp	-2.9951e-007 -6.9615e-007 -7.7631e-008 0.058177 0.00022111 0	-3.3648e-007 6.3266e-008 -6.6235e-007 0.0002317 0.062233 0	-1.8866e-005 0.00075935 -0.092778 0.11594	-3.5025e-007 9.0141e-006 0.37291 -0.52943	0.0239053	-0.0667272	-0.156067	-0.244228	-0.331324	-0.417466	-0.502769	-0.587345	-0.671309	-0.754772	-0.837849	-0.920652	-1.00329	-1.08589	-1.16855	-1.25139	-1.33453	-1.41806	-1.50212	-1.58681	-1.67225	-1.75854	-1.8458	-1.93415	-2.0237	-2.11456	-2.20684	-2.30066	-2.39613	-2.49337	-2.59248	-2.69358	-2.79679	-2.90221	-3.00996	-3.12016	-3.23291	-3.34833	-3.46654	-3.58763
D:\Xumeng Li\论文\pic\11March\E101	Thu Mar 12 07-52-07.bmp	6	0.137833	42.2383	D:\Xumeng Li\论文\pic\11March\Test Paper\Fri Mar 13 13-26-36.bmp	-2.9951e-007 -6.9615e-007 -7.7631e-008 0.058177 0.00022111 0	-3.3648e-007 6.3266e-008 -6.6235e-007 0.0002317 0.062233 0	5.7155e-007 0.00026781 0.0091649 -0.17308	-2.357e-008 -1.0464e-006 0.30247 -0.30526	-0.163643	-0.153671	-0.143156	-0.132095	-0.120485	-0.108322	-0.0956032	-0.0823244	-0.0684826	-0.0540743	-0.039096	-0.0235444	-0.00741605	0.00929254	0.0265848	0.0444641	0.0629339	0.0819976	0.101659	0.121921	0.142787	0.16426	0.186345	0.209045	0.232362	0.2563	0.280864	0.306055	0.331879	0.358337	0.385434	0.413173	0.441557	0.47059	0.500275	0.530616	0.561616	0.593278	0.625607	0.658604
D:\Xumeng Li\论文\pic\11March\E101	Thu Mar 12 07-54-12.bmp	0	1.0881	33.9166	D:\Xumeng Li\论文\pic\11March\Test Paper\Fri Mar 13 13-26-36.bmp	-2.9951e-007 -6.9615e-007 -7.7631e-008 0.058177 0.00022111 0	-3.3648e-007 6.3266e-008 -6.6235e-007 0.0002317 0.062233 0			0.675843	0.675824	0.614375	0.614371	0.614367	0.614364	0.61436	0.614357	0.614353	0.675791	0.675787	0.675783	0.675779	0.675775	0.675771	0.675767	0.675763	0.675758	0.737194	0.73719	0.737185	0.737182	0.798617	0.798612	0.860048	1.53597	1.53596	1.53595	1.47449	1.41303	1.41302	1.41301	1.35155	1.35155	1.29009	1.35153	1.29007	1.1672	1.1672	1.16719
D:\Xumeng Li\论文\pic\11March\E101	Thu Mar 12 07-54-12.bmp	1	-1.06936	6.24185	D:\Xumeng Li\论文\pic\11March\Test Paper\Fri Mar 13 13-26-36.bmp	-2.9951e-007 -6.9615e-007 -7.7631e-008 0.058177 0.00022111 0	-3.3648e-007 6.3266e-008 -6.6235e-007 0.0002317 0.062233 0	-2.7831e-007 9.6939e-005 -0.234 0.56832	8.2481e-006 -0.0028596 0.28274 -0.6922	0.334419	0.100709	-0.132811	-0.366141	-0.599284	-0.832242	-1.06502	-1.29761	-1.53002	-1.76225	-1.99431	-2.22619	-2.45789	-2.68943	-2.92079	-3.15198	-3.38301	-3.61387	-3.84457	-4.07511	-4.30548	-4.5357	-4.76576	-4.99566	-5.22541	-5.45501	-5.68446	-5.91376	-6.14291	-6.37191	-6.60078	-6.8295	-7.05808	-7.28652	-7.51482	-7.74299	-7.97102	-8.19893	-8.4267	-8.65434
D:\Xumeng Li\论文\pic\11March\E101	Thu Mar 12 07-54-12.bmp	2	0.907558	15.1531	D:\Xumeng Li\论文\pic\11March\Test Paper\Fri Mar 13 13-26-36.bmp	-2.9951e-007 -6.9615e-007 -7.7631e-008 0.058177 0.00022111 0	-3.3648e-007 6.3266e-008 -6.6235e-007 0.0002317 0.062233 0	-1.5326e-005 0.0026156 0.066106 0.1713	-5.9459e-007 7.7808e-005 0.33276 -0.3952	0.240006	0.313851	0.392744	0.476592	0.565303	0.658786	0.756948	0.859698	0.966942	1.07859	1.19455	1.31473	1.43904	1.56738	1.69967	1.8358	1.9757	2.11927	2.26641	2.41704	2.57105	2.72837	2.8889	3.05254	3.21921	3.3888	3.56124	3.73643	3.91427	4.09468	4.27756	4.46282	4.65037	4.84011	5.03196	5.22582	5.42161	5.61922	5.81857	6.01956
D:\Xumeng Li\论文\pic\11March\E101	Thu Mar 12 07-54-12.bmp	3	-0.683337	25.702	D:\Xumeng Li\论文\pic\11March\Test Paper\Fri Mar 13 13-26-36.bmp	-2.9951e-007 -6.9615e-007 -7.7631e-008 0.058177 0.00022111 0	-3.3648e-007 6.3266e-008 -6.6235e-007 0.0002317 0.062233 0	-4.7327e-006 -0.00030729 -0.056219 -0.038717	-1.1134e-007 -2.2903e-005 0.33564 -0.42076	-0.0952474	-0.152421	-0.210266	-0.268811	-0.328083	-0.388113	-0.448927	-0.510555	-0.573024	-0.636364	-0.700602	-0.765767	-0.831888	-0.898992	-0.967108	-1.03626	-1.10649	-1.17781	-1.25026	-1.32386	-1.39865	-1.47465	-1.55188	-1.63038	-1.71018	-1.79131	-1.87378	-1.95764	-2.04291	-2.12962	-2.21779	-2.30745	-2.39864	-2.49139	-2.58571	-2.68164	-2.77921	-2.87844	-2.97936	-3.08201
D:\Xumeng Li\论文\pic\11March\E101	Thu Mar 12 07-54-12.bmp	4	-0.259039	33.8594	D:\Xumeng Li\论文\pic\11March\Test Paper\Fri Mar 13 13-26-36.bmp	-2.9951e-007 -6.9615e-007 -7.7631e-008 0.058177 0.00022111 0	-3.3648e-007 6.3266e-008 -6.6235e-007 0.0002317 0.062233 0	5.6488e-006 -0.0004033 -0.0065596 -0.028405	2.4259e-007 -3.5857e-005 0.3699 -0.31807	-0.0353619	-0.0430918	-0.0515606	-0.0607343	-0.070579	-0.0810609	-0.092146	-0.1038	-0.11599	-0.128682	-0.141841	-0.155434	-0.169426	-0.183785	-0.198476	-0.213465	-0.228718	-0.244202	-0.259883	-0.275725	-0.291697	-0.307764	-0.323891	-0.340046	-0.356193	-0.3723	-0.388333	-0.404256	-0.420038	-0.435643	-0.451038	-0.466189	-0.481062	-0.495623	-0.509838	-0.523674	-0.537096	-0.55007	-0.562564	-0.574542
D:\Xumeng Li\论文\pic\11March\E101	Thu Mar 12 07-55-08.bmp	0	1.02972	38.162	D:\Xumeng Li\论文\pic\11March\Test Paper\Fri Mar 13 13-26-36.bmp	-2.9951e-007 -6.9615e-007 -7.7631e-008 0.058177 0.00022111 0	-3.3648e-007 6.3266e-008 -6.6235e-007 0.0002317 0.062233 0			0.79966	0.799654	0.676626	0.676622	0.676617	0.676613	0.676608	0.676603	0.676599	0.676594	0.67659	0.676585	0.738096	0.73809	0.738085	0.738081	0.79959	0.799584	0.799579	0.799574	0.799569	0.861077	0.861071	0.92258	0.922574	0.984082	0.984076	0.984069	0.984063	0.984056	1.04556	1.41467	1.29162	1.35313	1.35312	1.16856	1.10703	1.04554	1.04553	0.98401
D:\Xumeng Li\论文\pic\11March\E101	Thu Mar 12 07-55-08.bmp	1	-0.798498	7.85346	D:\Xumeng Li\论文\pic\11March\Test Paper\Fri Mar 13 13-26-36.bmp	-2.9951e-007 -6.9615e-007 -7.7631e-008 0.058177 0.00022111 0	-3.3648e-007 6.3266e-008 -6.6235e-007 0.0002317 0.062233 0	-4.4125e-007 8.2271e-005 -0.28109 0.44334	3.2191e-005 -0.0073566 0.51863 -0.54397	0.162337	-0.118508	-0.399193	-0.679723	-0.960098	-1.24032	-1.5204	-1.80033	-2.08011	-2.35976	-2.63926	-2.91863	-3.19787	-3.47698	-3.75596	-4.03482	-4.31355	-4.59217	-4.87067	-5.14905	-5.42732	-5.70548	-5.98354	-6.26149	-6.53935	-6.8171	-7.09476	-7.37232	-7.6498	-7.92718	-8.20449	-8.4817	-8.75884	-9.03591	-9.31289	-9.58981	-9.86666	-10.1434	-10.4202	-10.6968
D:\Xumeng Li\论文\pic\11March\E101	Thu Mar 12 07-55-08.bmp	2	0.752069	18.1026	D:\Xumeng Li\论文\pic\11March\Test Paper\Fri Mar 13 13-26-36.bmp	-2.9951e-007 -6.9615e-007 -7.7631e-008 0.058177 0.00022111 0	-3.3648e-007 6.3266e-008 -6.6235e-007 0.0002317 0.062233 0	1.6025e-005 -0.00096174 0.13566 -0.17142	-8.047e-008 -5.1854e-006 0.37767 -0.45323	-0.0367108	0.0961732	0.227326	0.356844	0.484823	0.611359	0.736548	0.860488	0.983272	1.105	1.22576	1.34566	1.46479	1.58325	1.70113	1.81852	1.93553	2.05226	2.16879	2.28522	2.40165	2.51818	2.6349	2.75191	2.8693	2.98718	3.10563	3.22475	3.34464	3.46539	3.58711	3.70988	3.83381	3.95898	4.08551	4.21347	4.34297	4.4741	4.60697	4.74166
D:\Xumeng Li\论文\pic\11March\E101	Thu Mar 12 07-55-08.bmp	3	-0.747736	26.6368	D:\Xumeng Li\论文\pic\11March\Test Paper\Fri Mar 13 13-26-36.bmp	-2.9951e-007 -6.9615e-007 -7.7631e-008 0.058177 0.00022111 0	-3.3648e-007 6.3266e-008 -6.6235e-007 0.0002317 0.062233 0	-1.0426e-005 -0.00047101 -0.10222 0.12154	2.1444e-007 -4.3727e-005 0.46247 -0.64533	0.0188286	-0.0848824	-0.189661	-0.295568	-0.402668	-0.511023	-0.620695	-0.731748	-0.844242	-0.958242	-1.07381	-1.19101	-1.3099	-1.43054	-1.55301	-1.67735	-1.80364	-1.93193	-2.06229	-2.19478	-2.32946	-2.4664	-2.60566	-2.7473	-2.89138	-3.03797	-3.18712	-3.33891	-3.49339	-3.65063	-3.81069	-3.97362	-4.13951	-4.30839	-4.48035	-4.65544	-4.83372	-5.01526	-5.20012	-5.38836
D:\Xumeng Li\论文\pic\11March\E101	Thu Mar 12 07-55-08.bmp	4	-0.0282964	38.0757	D:\Xumeng Li\论文\pic\11March\Test Paper\Fri Mar 13 13-26-36.bmp	-2.9951e-007 -6.9615e-007 -7.7631e-008 0.058177 0.00022111 0	-3.3648e-007 6.3266e-008 -6.6235e-007 0.0002317 0.062233 0	2.6119e-006 -0.00026001 0.031766 -0.070038	-2.0942e-009 -9.6251e-006 0.30214 -0.24292	-0.0385295	-0.00752562	0.0229895	0.0530317	0.0826165	0.11176	0.140477	0.168784	0.196696	0.224229	0.251399	0.278222	0.304712	0.330886	0.35676	0.382348	0.407667	0.432733	0.457561	0.482166	0.506565	0.530773	0.554806	0.578679	0.602409	0.62601	0.649498	0.67289	0.6962	0.719445	0.74264	0.765801	0.788943	0.812083	0.835235	0.858416	0.881641	0.904926	0.928286	0.951738
D:\Xumeng Li\论文\pic\11March\E101	Thu Mar 12 07-55-58.bmp	0	1.08088	35.5809	D:\Xumeng Li\论文\pic\11March\Test Paper\Fri Mar 13 13-26-36.bmp	-2.9951e-007 -6.9615e-007 -7.7631e-008 0.058177 0.00022111 0	-3.3648e-007 6.3266e-008 -6.6235e-007 0.0002317 0.062233 0			0.67673	0.676725	0.676707	0.676702	0.676698	0.676693	0.676689	0.676685	0.676681	0.738184	0.73818	0.738175	0.73817	0.799671	0.799666	0.861182	0.861177	0.861171	0.861166	0.861161	0.861155	0.92267	0.922664	0.861139	0.922653	0.984146	0.98414	0.984133	0.984127	0.984121	0.984115	1.04563	1.7224	1.66086	1.59932	1.53778	1.47624	1.41471	1.4147	1.35317
D:\Xumeng Li\论文\pic\11March\E101	Thu Mar 12 07-55-58.bmp	1	0.7093	3.77542	D:\Xumeng Li\论文\pic\11March\Test Paper\Fri Mar 13 13-26-36.bmp	-2.9951e-007 -6.9615e-007 -7.7631e-008 0.058177 0.00022111 0	-3.3648e-007 6.3266e-008 -6.6235e-007 0.0002317 0.062233 0	-8.2097e-006 0.0012733 0.058746 0.28431	4.6878e-008 -1.772e-005 0.24415 -0.31708	0.344324	0.406832	0.471789	0.539144	0.608849	0.680853	0.755109	0.831567	0.910177	0.990891	1.07366	1.15843	1.24516	1.33379	1.42428	1.51658	1.61064	1.7064	1.80383	1.90286	2.00346	2.10557	2.20914	2.31413	2.42048	2.52815	2.63708	2.74723	2.85854	2.97098	3.08448	3.199	3.31449	3.4309	3.54819	3.6663	3.78518	3.90478	4.02506	4.14597
D:\Xumeng Li\论文\pic\11March\E101	Thu Mar 12 07-55-58.bmp	2	-1.05033	5.48626	D:\Xumeng Li\论文\pic\11March\Test Paper\Fri Mar 13 13-26-36.bmp	-2.9951e-007 -6.9615e-007 -7.7631e-008 0.058177 0.00022111 0	-3.3648e-007 6.3266e-008 -6.6235e-007 0.0002317 0.062233 0	2.9496e-006 -0.0013083 -0.063367 -0.11457	5.4297e-007 -8.3111e-005 0.23279 -0.24305	-0.179247	-0.246518	-0.31637	-0.388786	-0.463748	-0.541239	-0.621239	-0.703733	-0.788701	-0.876127	-0.965993	-1.05828	-1.15297	-1.25005	-1.3495	-1.4513	-1.55543	-1.66188	-1.77062	-1.88165	-1.99494	-2.11047	-2.22824	-2.34821	-2.47037	-2.59471	-2.7212	-2.84983	-2.98059	-3.11345	-3.24839	-3.3854	-3.52446	-3.66556	-3.80866	-3.95377	-4.10086	-4.24991	-4.4009	-4.55382
D:\Xumeng Li\论文\pic\11March\E101	Thu Mar 12 07-55-58.bmp	3	0.758985	12.8559	D:\Xumeng Li\论文\pic\11March\Test Paper\Fri Mar 13 13-26-36.bmp	-2.9951e-007 -6.9615e-007 -7.7631e-008 0.058177 0.00022111 0	-3.3648e-007 6.3266e-008 -6.6235e-007 0.0002317 0.062233 0	1.3077e-005 -0.00058972 0.1388 -0.17172	-9.259e-008 -3.2237e-006 0.2692 -0.30161	-0.033501	0.103617	0.239712	0.374863	0.509148	0.642646	0.775436	0.907595	1.0392	1.17034	1.30108	1.4315	1.56168	1.69171	1.82165	1.9516	2.08161	2.21179	2.34219	2.47291	2.60402	2.73559	2.86771	3.00046	3.13391	3.26814	3.40323	3.53926	3.67631	3.81446	3.95378	4.09435	4.23625	4.37957	4.52437	4.67073	4.81875	4.96848	5.12002	5.27344
D:\Xumeng Li\论文\pic\11March\E101	Thu Mar 12 07-55-58.bmp	4	-0.853995	24.2342	D:\Xumeng Li\论文\pic\11March\Test Paper\Fri Mar 13 13-26-36.bmp	-2.9951e-007 -6.9615e-007 -7.7631e-008 0.058177 0.00022111 0	-3.3648e-007 6.3266e-008 -6.6235e-007 0.0002317 0.062233 0	2.042e-005 -0.0023206 -0.06919 -0.093777	-8.2456e-008 -3.0105e-006 0.49895 -0.51398	-0.165267	-0.241276	-0.321682	-0.406361	-0.495191	-0.588049	-0.684814	-0.785363	-0.889572	-0.99732	-1.10848	-1.22294	-1.34057	-1.46125	-1.58485	-1.71126	-1.84034	-1.97199	-2.10607	-2.24247	-2.38105	-2.52171	-2.66431	-2.80873	-2.95485	-3.10255	-3.25171	-3.4022	-3.55391	-3.7067	-3.86045	-4.01505	-4.17037	-4.32629	-4.48268	-4.63943	-4.7964	-4.95349	-5.11056	-5.26749
D:\Xumeng Li\论文\pic\11March\E101	Thu Mar 12 07-55-58.bmp	5	-0.21047	35.4857	D:\Xumeng Li\论文\pic\11March\Test Paper\Fri Mar 13 13-26-36.bmp	-2.9951e-007 -6.9615e-007 -7.7631e-008 0.058177 0.00022111 0	-3.3648e-007 6.3266e-008 -6.6235e-007 0.0002317 0.062233 0	4.711e-007 -0.0001816 -0.023089 0.059368	-9.8713e-008 4.9414e-006 0.37395 -0.36558	0.0360984	0.0124682	-0.0115196	-0.0358621	-0.0605565	-0.0856	-0.11099	-0.136723	-0.162797	-0.189208	-0.215955	-0.243033	-0.270441	-0.298175	-0.326233	-0.354612	-0.383309	-0.41232	-0.441645	-0.471278	-0.501219	-0.531463	-0.562008	-0.592852	-0.62399	-0.655422	-0.687143	-0.719151	-0.751443	-0.784016	-0.816868	-0.849995	-0.883395	-0.917065	-0.951002	-0.985203	-1.01967	-1.05439	-1.08936	-1.12459
D:\Xumeng Li\论文\pic\11March\E101	Thu Mar 12 07-57-12.bmp	0	1.06009	34.2944	D:\Xumeng Li\论文\pic\11March\Test Paper\Fri Mar 13 13-26-36.bmp	-2.9951e-007 -6.9615e-007 -7.7631e-008 0.058177 0.00022111 0	-3.3648e-007 6.3266e-008 -6.6235e-007 0.0002317 0.062233 0			0.306699	0.736033	0.6747	0.736024	0.73602	0.736015	0.674684	0.674679	0.67469	0.674686	0.674682	0.674693	0.674688	0.674699	0.674695	0.67469	0.736029	0.736025	0.736036	0.736032	0.736027	0.736022	0.858706	0.797374	0.797369	0.858709	0.858704	0.858699	0.920039	0.920033	0.858702	1.34929	1.71716	1.71719	1.53324	1.53327	1.47194	1.41062	1.41064	1.34931
D:\Xumeng Li\论文\pic\11March\E101	Thu Mar 12 07-57-12.bmp	1	0.787204	6.16661	D:\Xumeng Li\论文\pic\11March\Test Paper\Fri Mar 13 13-26-36.bmp	-2.9951e-007 -6.9615e-007 -7.7631e-008 0.058177 0.00022111 0	-3.3648e-007 6.3266e-008 -6.6235e-007 0.0002317 0.062233 0	-2.2166e-007 0.00011764 0.20026 -0.39697	3.1376e-006 -0.0019262 0.34705 -0.84815	-0.196593	0.00401501	0.204856	0.405928	0.607231	0.808762	1.01052	1.2125	1.41471	1.61715	1.8198	2.02267	2.22577	2.42908	2.63261	2.83635	3.04031	3.24448	3.44886	3.65346	3.85826	4.06326	4.26848	4.4739	4.67952	4.88534	5.09137	5.29759	5.50402	5.71063	5.91745	6.12446	6.33166	6.53905	6.74663	6.9544	7.16236	7.37051	7.57884	7.78735
D:\Xumeng Li\论文\pic\11March\E101	Thu Mar 12 07-57-12.bmp	2	-0.90563	14.5059	D:\Xumeng Li\论文\pic\11March\Test Paper\Fri Mar 13 13-26-36.bmp	-2.9951e-007 -6.9615e-007 -7.7631e-008 0.058177 0.00022111 0	-3.3648e-007 6.3266e-008 -6.6235e-007 0.0002317 0.062233 0	-2.4591e-005 0.0011777 -0.12372 0.38311	-1.4813e-006 6.5998e-005 0.29932 -0.28114	0.260534	0.14017	0.0218669	-0.0945239	-0.209149	-0.322157	-0.433695	-0.54391	-0.65295	-0.760962	-0.868095	-0.974495	-1.08031	-1.18569	-1.29078	-1.39572	-1.50067	-1.60578	-1.71118	-1.81703	-1.92348	-2.03067	-2.13875	-2.24787	-2.35818	-2.46982	-2.58294	-2.69768	-2.81421	-2.93265	-3.05317	-3.17591	-3.30101	-3.42862	-3.5589	-3.69199	-3.82803	-3.96717	-4.10957	-4.25536
D:\Xumeng Li\论文\pic\11March\E101	Thu Mar 12 07-57-12.bmp	3	0.667372	23.9295	D:\Xumeng Li\论文\pic\11March\Test Paper\Fri Mar 13 13-26-36.bmp	-2.9951e-007 -6.9615e-007 -7.7631e-008 0.058177 0.00022111 0	-3.3648e-007 6.3266e-008 -6.6235e-007 0.0002317 0.062233 0	7.806e-007 0.00046315 0.054745 0.21446	-9.9503e-008 1.8734e-005 0.45061 -0.6324	0.269668	0.325808	0.382884	0.4409	0.499862	0.559772	0.620638	0.682462	0.74525	0.809007	0.873737	0.939444	1.00613	1.07381	1.14248	1.21215	1.28281	1.35449	1.42717	1.50087	1.57559	1.65133	1.7281	1.80591	1.88476	1.96464	2.04558	2.12757	2.21062	2.29473	2.3799	2.46615	2.55347	2.64188	2.73137	2.82195	2.91362	3.0064	3.10028	3.19527
D:\Xumeng Li\论文\pic\11March\E101	Thu Mar 12 07-57-12.bmp	4	-0.232987	34.2609	D:\Xumeng Li\论文\pic\11March\Test Paper\Fri Mar 13 13-26-36.bmp	-2.9951e-007 -6.9615e-007 -7.7631e-008 0.058177 0.00022111 0	-3.3648e-007 6.3266e-008 -6.6235e-007 0.0002317 0.062233 0	-3.0283e-006 0.00013826 -0.043989 0.16459	4.9681e-009 -2.5352e-005 0.28776 -0.3505	0.120738	0.0771425	0.0337875	-0.00934557	-0.0522747	-0.0950182	-0.137594	-0.180021	-0.222316	-0.264499	-0.306587	-0.348598	-0.39055	-0.432462	-0.474352	-0.516238	-0.558139	-0.600071	-0.642054	-0.684106	-0.726245	-0.768489	-0.810856	-0.853364	-0.896032	-0.938878	-0.981919	-1.02517	-1.06866	-1.1124	-1.15641	-1.2007	-1.2453	-1.29022	-1.33548	-1.38111	-1.42711	-1.4735	-1.52031	-1.56755
D:\Xumeng Li\论文\pic\11March\E101	Thu Mar 12 07-58-12.bmp	0	1.28731	39.0286	D:\Xumeng Li\论文\pic\11March\Test Paper\Fri Mar 13 13-26-36.bmp	-2.9951e-007 -6.9615e-007 -7.7631e-008 0.058177 0.00022111 0	-3.3648e-007 6.3266e-008 -6.6235e-007 0.0002317 0.062233 0			0.615365	0.79996	0.799954	0.799949	0.738401	0.738396	0.738391	0.738386	0.738381	1.90708	1.90707	1.84556	1.84554	1.90707	1.84552	1.78401	1.78399	1.72248	1.66097	1.66096	1.53795	1.53794	1.53793	1.47642	1.47641	1.41489	1.35338	1.29187	1.29186	1.23035	1.0458	1.04579	1.04579	1.04578	1.04577	1.04576	1.23031	1.23031	1.2303	1.23029
D:\Xumeng Li\论文\pic\11March\E101	Thu Mar 12 07-58-12.bmp	1	-0.924627	5.34839	D:\Xumeng Li\论文\pic\11March\Test Paper\Fri Mar 13 13-26-36.bmp	-2.9951e-007 -6.9615e-007 -7.7631e-008 0.058177 0.00022111 0	-3.3648e-007 6.3266e-008 -6.6235e-007 0.0002317 0.062233 0	5.678e-008 -2.6823e-005 -0.28248 0.46822	1.8685e-005 -0.004217 0.40606 -0.59951	0.185717	-0.0968407	-0.379451	-0.662115	-0.94483	-1.2276	-1.51042	-1.79329	-2.07621	-2.35918	-2.6422	-2.92527	-3.2084	-3.49157	-3.77479	-4.05805	-4.34137	-4.62473	-4.90815	-5.1916	-5.47511	-5.75866	-6.04226	-6.32591	-6.6096	-6.89333	-7.17711	-7.46093	-7.7448	-8.02871	-8.31267	-8.59667	-8.88071	-9.16479	-9.44892	-9.73308	-10.0173	-10.3015	-10.5858	-10.8702
D:\Xumeng Li\论文\pic\11March\E101	Thu Mar 12 07-58-12.bmp	2	0.883114	10.7748	D:\Xumeng Li\论文\pic\11March\Test Paper\Fri Mar 13 13-26-36.bmp	-2.9951e-007 -6.9615e-007 -7.7631e-008 0.058177 0.00022111 0	-3.3648e-007 6.3266e-008 -6.6235e-007 0.0002317 0.062233 0	-3.6273e-006 0.0017872 0.09968 0.1788	-1.3121e-007 -4.4681e-006 0.27584 -0.30613	0.280259	0.385275	0.493823	0.605879	0.721423	0.840432	0.962885	1.08876	1.21804	1.35069	1.4867	1.62605	1.76871	1.91466	2.06388	2.21635	2.37204	2.53094	2.69303	2.85827	3.02665	3.19815	3.37275	3.55042	3.73114	3.91489	4.10165	4.2914	4.48411	4.67976	4.87834	5.07982	5.28417	5.49138	5.70143	5.91429	6.12994	6.34836	6.56952	6.79342
D:\Xumeng Li\论文\pic\11March\E101	Thu Mar 12 07-58-12.bmp	3	-0.947294	20.9587	D:\Xumeng Li\论文\pic\11March\Test Paper\Fri Mar 13 13-26-36.bmp	-2.9951e-007 -6.9615e-007 -7.7631e-008 0.058177 0.00022111 0	-3.3648e-007 6.3266e-008 -6.6235e-007 0.0002317 0.062233 0	6.1322e-006 -0.001786 -0.042508 -0.29997	1.4222e-007 -2.0415e-005 0.41181 -0.5493	-0.344257	-0.392079	-0.443401	-0.498184	-0.556391	-0.617987	-0.682934	-0.751196	-0.822736	-0.897516	-0.9755	-1.05665	-1.14093	-1.22831	-1.31874	-1.4122	-1.50863	-1.60802	-1.71031	-1.81548	-1.92348	-2.03428	-2.14784	-2.26413	-2.38311	-2.50474	-2.62899	-2.75582	-2.88518	-3.01706	-3.1514	-3.28817	-3.42733	-3.56886	-3.7127	-3.85883	-4.00721	-4.1578	-4.31056	-4.46546
D:\Xumeng Li\论文\pic\11March\E101	Thu Mar 12 07-58-12.bmp	4	0.511973	35.5965	D:\Xumeng Li\论文\pic\11March\Test Paper\Fri Mar 13 13-26-36.bmp	-2.9951e-007 -6.9615e-007 -7.7631e-008 0.058177 0.00022111 0	-3.3648e-007 6.3266e-008 -6.6235e-007 0.0002317 0.062233 0	-1.2861e-006 0.00073781 0.002359 0.34765	-2.9315e-008 -1.7065e-005 0.36709 -0.42587	0.350746	0.35531	0.361333	0.368809	0.37773	0.388088	0.399875	0.413084	0.427707	0.443736	0.461163	0.479981	0.500182	0.521759	0.544703	0.569006	0.594662	0.621663	0.65	0.679666	0.710654	0.742955	0.776561	0.811466	0.847662	0.88514	0.923893	0.963913	1.00519	1.04773	1.0915	1.13651	1.18275	1.23022	1.27889	1.32877	1.37985	1.43212	1.48557	1.5402
D:\Xumeng Li\论文\pic\11March\E101	Thu Mar 12 07-58-12.bmp	5	-0.269442	38.9288	D:\Xumeng Li\论文\pic\11March\Test Paper\Fri Mar 13 13-26-36.bmp	-2.9951e-007 -6.9615e-007 -7.7631e-008 0.058177 0.00022111 0	-3.3648e-007 6.3266e-008 -6.6235e-007 0.0002317 0.062233 0	1.3789e-006 -0.00027971 0.0023807 -0.0015212	-4.3895e-008 -7.0132e-007 0.30403 -0.3013	0.000581134	0.00213235	0.0031407	0.00361445	0.00356189	0.00299129	0.00191091	0.000329039	-0.00174606	-0.00430611	-0.00734284	-0.010848	-0.0148132	-0.0192304	-0.0240911	-0.0293871	-0.0351101	-0.041252	-0.0478043	-0.0547588	-0.0621073	-0.0698414	-0.077953	-0.0864337	-0.0952752	-0.104469	-0.114008	-0.123882	-0.134084	-0.144606	-0.155439	-0.166575	-0.178005	-0.189722	-0.201717	-0.213982	-0.226509	-0.239288	-0.252313	-0.265575
D:\Xumeng Li\论文\pic\11March\E101	Thu Mar 12 07-59-46.bmp	0	0.997906	25.0783	D:\Xumeng Li\论文\pic\11March\Test Paper\Fri Mar 13 13-26-36.bmp	-2.9951e-007 -6.9615e-007 -7.7631e-008 0.058177 0.00022111 0	-3.3648e-007 6.3266e-008 -6.6235e-007 0.0002317 0.062233 0			0.307045	0.79828	0.736878	0.736875	0.736872	0.67547	0.614068	0.614065	0.675475	0.614073	0.61407	0.552666	0.552664	0.552674	0.552671	0.491266	0.491264	0.491262	1.10524	1.10523	1.04384	1.04386	1.04385	0.982455	0.921057	0.921053	0.921049	0.859651	0.798252	0.859662	0.859658	0.859654	0.798255	0.92108	0.921075	0.921071	1.53528	1.47388	1.47387	1.41244
D:\Xumeng Li\论文\pic\11March\E101	Thu Mar 12 07-59-46.bmp	1	0.765972	9.66799	D:\Xumeng Li\论文\pic\11March\Test Paper\Fri Mar 13 13-26-36.bmp	-2.9951e-007 -6.9615e-007 -7.7631e-008 0.058177 0.00022111 0	-3.3648e-007 6.3266e-008 -6.6235e-007 0.0002317 0.062233 0	-8.1846e-006 0.00091936 0.087197 0.074326	-3.7127e-007 2.6659e-005 0.29331 -0.34348	0.162434	0.252331	0.343969	0.437299	0.532271	0.628836	0.726945	0.826549	0.927599	1.03005	1.13384	1.23893	1.34527	1.45282	1.56151	1.67131	1.78216	1.89401	2.00682	2.12053	2.2351	2.35048	2.46661	2.58346	2.70096	2.81908	2.93776	3.05695	3.1766	3.29667	3.41711	3.53786	3.65887	3.78011	3.90152	4.02304	4.14464	4.26626	4.38785	4.50936
D:\Xumeng Li\论文\pic\11March\E101	Thu Mar 12 07-59-46.bmp	2	-0.665091	16.3343	D:\Xumeng Li\论文\pic\11March\Test Paper\Fri Mar 13 13-26-36.bmp	-2.9951e-007 -6.9615e-007 -7.7631e-008 0.058177 0.00022111 0	-3.3648e-007 6.3266e-008 -6.6235e-007 0.0002317 0.062233 0	5.1379e-006 -0.00067334 -0.071305 0.038114	2.7047e-007 -4.7102e-005 0.42145 -0.64198	-0.0338591	-0.107148	-0.181722	-0.25755	-0.334601	-0.412845	-0.49225	-0.572787	-0.654424	-0.737129	-0.820874	-0.905626	-0.991354	-1.07803	-1.16562	-1.25409	-1.34342	-1.43357	-1.52451	-1.61621	-1.70865	-1.80178	-1.89558	-1.99002	-2.08506	-2.18069	-2.27685	-2.37353	-2.4707	-2.56831	-2.66635	-2.76478	-2.86357	-2.96269	-3.06211	-3.1618	-3.26172	-3.36185	-3.46215	-3.5626
D:\Xumeng Li\论文\pic\11March\E101	Thu Mar 12 07-59-46.bmp	3	0.469673	20.7627	D:\Xumeng Li\论文\pic\11March\Test Paper\Fri Mar 13 13-26-36.bmp	-2.9951e-007 -6.9615e-007 -7.7631e-008 0.058177 0.00022111 0	-3.3648e-007 6.3266e-008 -6.6235e-007 0.0002317 0.062233 0	-2.671e-006 0.00016628 0.042651 -0.020502	-1.9509e-007 5.3699e-006 0.3339 -0.36197	0.0223122	0.0654432	0.108875	0.152591	0.196575	0.240812	0.285285	0.329979	0.374876	0.419963	0.465221	0.510636	0.556191	0.601871	0.647658	0.693538	0.739494	0.785509	0.831569	0.877658	0.923758	0.969854	1.01593	1.06197	1.10796	1.15388	1.19971	1.24545	1.29107	1.33656	1.3819	1.42707	1.47207	1.51686	1.56145	1.60581	1.64992	1.69377	1.73735	1.78063
D:\Xumeng Li\论文\pic\11March\E101	Thu Mar 12 07-59-46.bmp	4	0.0390477	25.0272	D:\Xumeng Li\论文\pic\11March\Test Paper\Fri Mar 13 13-26-36.bmp	-2.9951e-007 -6.9615e-007 -7.7631e-008 0.058177 0.00022111 0	-3.3648e-007 6.3266e-008 -6.6235e-007 0.0002317 0.062233 0	2.574e-007 -0.0001587 -0.0010145 -0.011138	2.0599e-007 -4.1431e-005 0.23272 -0.30629	-0.0123109	-0.0137997	-0.0156027	-0.0177186	-0.0201456	-0.0228823	-0.0259271	-0.0292786	-0.032935	-0.036895	-0.0411569	-0.0457192	-0.0505803	-0.0557388	-0.061193	-0.0669415	-0.0729827	-0.0793149	-0.0859368	-0.0928467	-0.100043	-0.107525	-0.115289	-0.123336	-0.131663	-0.140269	-0.149152	-0.158311	-0.167743	-0.177449	-0.187425	-0.197671	-0.208185	-0.218966	-0.230011	-0.24132	-0.25289	-0.264721	-0.27681	-0.289157
D:\Xumeng Li\论文\pic\11March\E101	Thu Mar 12 08-00-58.bmp	0	1.25476	29.1474	D:\Xumeng Li\论文\pic\11March\Test Paper\Fri Mar 13 13-26-36.bmp	-2.9951e-007 -6.9615e-007 -7.7631e-008 0.058177 0.00022111 0	-3.3648e-007 6.3266e-008 -6.6235e-007 0.0002317 0.062233 0			1.29043	1.41333	1.47478	1.41334	1.41333	1.41333	1.29045	1.29044	1.29044	1.29046	1.22901	1.22901	1.229	1.16756	1.22901	1.22901	1.16756	1.16756	1.16755	1.16755	1.16757	1.16756	1.16755	1.10611	1.1061	1.16756	1.16755	1.16755	1.16754	1.1061	1.84373	1.78224	1.78223	1.65931	1.59783	1.53635	1.4134	1.4134	1.35192	1.16755
D:\Xumeng Li\论文\pic\11March\E101	Thu Mar 12 08-00-58.bmp	1	-0.858344	5.51781	D:\Xumeng Li\论文\pic\11March\Test Paper\Fri Mar 13 13-26-36.bmp	-2.9951e-007 -6.9615e-007 -7.7631e-008 0.058177 0.00022111 0	-3.3648e-007 6.3266e-008 -6.6235e-007 0.0002317 0.062233 0	-3.9393e-007 0.0001372 -0.2947 0.40029	1.8308e-005 -0.0052964 0.50853 -0.61199	0.105727	-0.188563	-0.482583	-0.776337	-1.06982	-1.36305	-1.65602	-1.94872	-2.24117	-2.53337	-2.82532	-3.11702	-3.40848	-3.69969	-3.99065	-4.28138	-4.57188	-4.86214	-5.15216	-5.44196	-5.73153	-6.02088	-6.31	-6.5989	-6.88759	-7.17606	-7.46432	-7.75236	-8.0402	-8.32783	-8.61526	-8.90249	-9.18952	-9.47635	-9.76299	-10.0494	-10.3357	-10.6218	-10.9077	-11.1934
D:\Xumeng Li\论文\pic\11March\E101	Thu Mar 12 08-00-58.bmp	2	0.785627	10.9765	D:\Xumeng Li\论文\pic\11March\Test Paper\Fri Mar 13 13-26-36.bmp	-2.9951e-007 -6.9615e-007 -7.7631e-008 0.058177 0.00022111 0	-3.3648e-007 6.3266e-008 -6.6235e-007 0.0002317 0.062233 0	-1.6227e-006 0.00084284 0.089571 0.16419	-2.5897e-008 4.6227e-006 0.3187 -0.37176	0.254607	0.346695	0.44045	0.535861	0.632919	0.731614	0.831936	0.933875	1.03742	1.14257	1.2493	1.35761	1.4675	1.57894	1.69192	1.80645	1.92251	2.04009	2.15918	2.27977	2.40185	2.52542	2.65045	2.77695	2.90489	3.03428	3.16511	3.29735	3.43101	3.56607	3.70253	3.84037	3.97958	4.12016	4.26209	4.40537	4.54998	4.69592	4.84317	4.99173
D:\Xumeng Li\论文\pic\11March\E101	Thu Mar 12 08-00-58.bmp	3	-1.02923	20.5518	D:\Xumeng Li\论文\pic\11March\Test Paper\Fri Mar 13 13-26-36.bmp	-2.9951e-007 -6.9615e-007 -7.7631e-008 0.058177 0.00022111 0	-3.3648e-007 6.3266e-008 -6.6235e-007 0.0002317 0.062233 0	-2.8269e-005 0.0019999 -0.15057 0.47657	-7.4725e-007 3.9246e-005 0.34979 -0.35809	0.327966	0.183194	0.0420825	-0.0955381	-0.229837	-0.360985	-0.48915	-0.614503	-0.737212	-0.857449	-0.975382	-1.09118	-1.20501	-1.31705	-1.42747	-1.53643	-1.6441	-1.75066	-1.85626	-1.9611	-2.06532	-2.16911	-2.27263	-2.37605	-2.47954	-2.58327	-2.68741	-2.79213	-2.8976	-3.00399	-3.11147	-3.2202	-3.33036	-3.44213	-3.55565	-3.67112	-3.78869	-3.90854	-4.03083	-4.15574
D:\Xumeng Li\论文\pic\11March\E101	Thu Mar 12 08-00-58.bmp	4	0.623942	29.1147	D:\Xumeng Li\论文\pic\11March\Test Paper\Fri Mar 13 13-26-36.bmp	-2.9951e-007 -6.9615e-007 -7.7631e-008 0.058177 0.00022111 0	-3.3648e-007 6.3266e-008 -6.6235e-007 0.0002317 0.062233 0	-2.8996e-006 0.00030933 0.01702 -0.026906	-1.173e-007 -6.9519e-006 0.4366 -0.37588	-0.00957925	0.00834869	0.0268605	0.0459388	0.0655661	0.0857251	0.106398	0.127568	0.149218	0.17133	0.193886	0.21687	0.240263	0.264049	0.28821	0.312729	0.337588	0.36277	0.388258	0.414033	0.440079	0.466379	0.492914	0.519668	0.546623	0.573762	0.601067	0.628521	0.656107	0.683807	0.711603	0.739479	0.767416	0.795399	0.823408	0.851427	0.879438	0.907425	0.935369	0.963253
D:\Xumeng Li\论文\pic\11March\E101	Thu Mar 12 08-00-58.bmp	5	-0.328647	29.0816	D:\Xumeng Li\论文\pic\11March\Test Paper\Fri Mar 13 13-26-36.bmp	-2.9951e-007 -6.9615e-007 -7.7631e-008 0.058177 0.00022111 0	-3.3648e-007 6.3266e-008 -6.6235e-007 0.0002317 0.062233 0	1.8752e-006 -0.00079571 0.01985 -0.098427	1.435e-007 -4.9194e-005 0.38496 -0.33267	-0.0793713	-0.0618958	-0.0459892	-0.0316402	-0.0188377	-0.0075704	0.00217301	0.0104038	0.0171331	0.0223723	0.0261325	0.0284251	0.0292612	0.0286523	0.0266094	0.0231438	0.0182668	0.0119897	0.00432369	-0.00471999	-0.0151301	-0.0268953	-0.0400044	-0.0544462	-0.0702094	-0.0872827	-0.105655	-0.125315	-0.146251	-0.168452	-0.191908	-0.216606	-0.242535	-0.269684	-0.298043	-0.327598	-0.358341	-0.390258	-0.423339	-0.457573
D:\Xumeng Li\论文\pic\11March\E101	Thu Mar 12 08-01-55.bmp	0	1.18616	26.3846	D:\Xumeng Li\论文\pic\11March\Test Paper\Fri Mar 13 13-26-36.bmp	-2.9951e-007 -6.9615e-007 -7.7631e-008 0.058177 0.00022111 0	-3.3648e-007 6.3266e-008 -6.6235e-007 0.0002317 0.062233 0			0.860635	1.41379	1.41378	1.35232	1.29086	1.2294	1.22939	1.22941	1.10649	1.10648	1.10648	1.04501	1.04501	1.04501	1.045	1.04502	1.04501	1.04501	0.983543	0.983538	0.983534	0.983529	1.045	1.045	1.045	1.04499	1.04499	1.04498	1.04498	1.10645	1.10645	0.983524	1.29094	1.59838	1.53689	1.47539	1.35243	1.29094	1.29093	1.29093
D:\Xumeng Li\论文\pic\11March\E101	Thu Mar 12 08-01-55.bmp	1	-0.84727	5.24213	D:\Xumeng Li\论文\pic\11March\Test Paper\Fri Mar 13 13-26-36.bmp	-2.9951e-007 -6.9615e-007 -7.7631e-008 0.058177 0.00022111 0	-3.3648e-007 6.3266e-008 -6.6235e-007 0.0002317 0.062233 0	-2.2883e-005 0.0019745 -0.15366 0.40062	-5.165e-007 3.6915e-005 0.19627 -0.30396	0.248913	0.101014	-0.04321	-0.183897	-0.321185	-0.45521	-0.58611	-0.714022	-0.839083	-0.961431	-1.0812	-1.19854	-1.31357	-1.42644	-1.53728	-1.64623	-1.75343	-1.85902	-1.96312	-2.06589	-2.16746	-2.26795	-2.36752	-2.4663	-2.56443	-2.66204	-2.75927	-2.85626	-2.95314	-3.05006	-3.14714	-3.24454	-3.34238	-3.4408	-3.53994	-3.63993	-3.74092	-3.84304	-3.94643	-4.05123
D:\Xumeng Li\论文\pic\11March\E101	Thu Mar 12 08-01-55.bmp	2	0.713791	9.83628	D:\Xumeng Li\论文\pic\11March\Test Paper\Fri Mar 13 13-26-36.bmp	-2.9951e-007 -6.9615e-007 -7.7631e-008 0.058177 0.00022111 0	-3.3648e-007 6.3266e-008 -6.6235e-007 0.0002317 0.062233 0	1.2009e-005 -0.00041454 0.10833 -0.14407	4.1404e-007 -4.4216e-005 0.29398 -0.46061	-0.0361455	0.0710268	0.177514	0.283388	0.388722	0.493587	0.598055	0.702198	0.806089	0.909799	1.0134	1.11697	1.22057	1.32427	1.42816	1.5323	1.63677	1.74163	1.84695	1.95282	2.0593	2.16646	2.27438	2.38313	2.49278	2.6034	2.71507	2.82785	2.94182	3.05705	3.17361	3.29158	3.41102	3.53202	3.65463	3.77894	3.90501	4.03292	4.16274	4.29454
D:\Xumeng Li\论文\pic\11March\E101	Thu Mar 12 08-01-55.bmp	3	-0.896365	17.898	D:\Xumeng Li\论文\pic\11March\Test Paper\Fri Mar 13 13-26-36.bmp	-2.9951e-007 -6.9615e-007 -7.7631e-008 0.058177 0.00022111 0	-3.3648e-007 6.3266e-008 -6.6235e-007 0.0002317 0.062233 0	-1.4824e-005 0.00012218 -0.1004 0.061051	-2.7632e-006 0.00029606 0.37155 -0.33118	-0.0392423	-0.13938	-0.239452	-0.339545	-0.439751	-0.540156	-0.640851	-0.741925	-0.843465	-0.945561	-1.0483	-1.15178	-1.25608	-1.36129	-1.4675	-1.5748	-1.68328	-1.79303	-1.90413	-2.01668	-2.13077	-2.24647	-2.36389	-2.48312	-2.60423	-2.72732	-2.85248	-2.97979	-3.10936	-3.24125	-3.37557	-3.51241	-3.65184	-3.79397	-3.93888	-4.08665	-4.23739	-4.39117	-4.54808	-4.70822
D:\Xumeng Li\论文\pic\11March\E101	Thu Mar 12 08-01-55.bmp	4	0.668253	26.3324	D:\Xumeng Li\论文\pic\11March\Test Paper\Fri Mar 13 13-26-36.bmp	-2.9951e-007 -6.9615e-007 -7.7631e-008 0.058177 0.00022111 0	-3.3648e-007 6.3266e-008 -6.6235e-007 0.0002317 0.062233 0	4.1075e-007 0.0014844 0.0003339 0.06525	-8.3875e-008 2.3474e-005 0.36567 -0.42477	0.0670691	0.071859	0.0796225	0.0903622	0.10408	0.12078	0.140463	0.163131	0.188789	0.217437	0.249078	0.283716	0.321352	0.361988	0.405628	0.452273	0.501927	0.554591	0.610269	0.668961	0.730672	0.795404	0.863158	0.933938	1.00775	1.08458	1.16445	1.24736	1.3333	1.42229	1.51432	1.60939	1.70751	1.80868	1.9129	2.02017	2.13051	2.2439	2.36036	2.47988
D:\Xumeng Li\论文\pic\11March\E101	Thu Mar 12 08-01-55.bmp	5	-0.192377	26.3093	D:\Xumeng Li\论文\pic\11March\Test Paper\Fri Mar 13 13-26-36.bmp	-2.9951e-007 -6.9615e-007 -7.7631e-008 0.058177 0.00022111 0	-3.3648e-007 6.3266e-008 -6.6235e-007 0.0002317 0.062233 0	2.2726e-006 -0.00068596 0.019667 -0.1047	1.0542e-007 -3.2807e-005 0.32844 -0.27532	-0.0857187	-0.0680942	-0.0518143	-0.0368654	-0.0232339	-0.0109062	0.000131445	0.00989259	0.0183909	0.02564	0.0316535	0.0364451	0.0400284	0.042417	0.0436246	0.0436648	0.0425512	0.0402975	0.0369174	0.0324243	0.0268321	0.0201543	0.0124045	0.00359641	-0.00625635	-0.0171401	-0.0290413	-0.0419463	-0.0558414	-0.070713	-0.0865475	-0.103331	-0.12105	-0.139692	-0.159241	-0.179686	-0.201011	-0.223204	-0.24625	-0.270137
D:\Xumeng Li\论文\pic\11March\E101	Thu Mar 12 08-03-09.bmp	0	1.18616	26.3846	D:\Xumeng Li\论文\pic\11March\Test Paper\Fri Mar 13 13-26-36.bmp	-2.9951e-007 -6.9615e-007 -7.7631e-008 0.058177 0.00022111 0	-3.3648e-007 6.3266e-008 -6.6235e-007 0.0002317 0.062233 0			0.860635	1.41379	1.41378	1.35232	1.29086	1.2294	1.22939	1.22941	1.10649	1.10648	1.10648	1.04501	1.04501	1.04501	1.045	1.04502	1.04501	1.04501	0.983543	0.983538	0.983534	0.983529	1.045	1.045	1.045	1.04499	1.04499	1.04498	1.04498	1.10645	1.10645	0.983524	1.29094	1.59838	1.53689	1.47539	1.35243	1.29094	1.29093	1.29093
D:\Xumeng Li\论文\pic\11March\E101	Thu Mar 12 08-03-09.bmp	1	-0.84727	5.24213	D:\Xumeng Li\论文\pic\11March\Test Paper\Fri Mar 13 13-26-36.bmp	-2.9951e-007 -6.9615e-007 -7.7631e-008 0.058177 0.00022111 0	-3.3648e-007 6.3266e-008 -6.6235e-007 0.0002317 0.062233 0	-2.2883e-005 0.0019745 -0.15366 0.40062	-5.165e-007 3.6915e-005 0.19627 -0.30396	0.248913	0.101014	-0.04321	-0.183897	-0.321185	-0.45521	-0.58611	-0.714022	-0.839083	-0.961431	-1.0812	-1.19854	-1.31357	-1.42644	-1.53728	-1.64623	-1.75343	-1.85902	-1.96312	-2.06589	-2.16746	-2.26795	-2.36752	-2.4663	-2.56443	-2.66204	-2.75927	-2.85626	-2.95314	-3.05006	-3.14714	-3.24454	-3.34238	-3.4408	-3.53994	-3.63993	-3.74092	-3.84304	-3.94643	-4.05123
D:\Xumeng Li\论文\pic\11March\E101	Thu Mar 12 08-03-09.bmp	2	0.713791	9.83628	D:\Xumeng Li\论文\pic\11March\Test Paper\Fri Mar 13 13-26-36.bmp	-2.9951e-007 -6.9615e-007 -7.7631e-008 0.058177 0.00022111 0	-3.3648e-007 6.3266e-008 -6.6235e-007 0.0002317 0.062233 0	1.2009e-005 -0.00041454 0.10833 -0.14407	4.1404e-007 -4.4216e-005 0.29398 -0.46061	-0.0361455	0.0710268	0.177514	0.283388	0.388722	0.493587	0.598055	0.702198	0.806089	0.909799	1.0134	1.11697	1.22057	1.32427	1.42816	1.5323	1.63677	1.74163	1.84695	1.95282	2.0593	2.16646	2.27438	2.38313	2.49278	2.6034	2.71507	2.82785	2.94182	3.05705	3.17361	3.29158	3.41102	3.53202	3.65463	3.77894	3.90501	4.03292	4.16274	4.29454
D:\Xumeng Li\论文\pic\11March\E101	Thu Mar 12 08-03-09.bmp	3	-0.896365	17.898	D:\Xumeng Li\论文\pic\11March\Test Paper\Fri Mar 13 13-26-36.bmp	-2.9951e-007 -6.9615e-007 -7.7631e-008 0.058177 0.00022111 0	-3.3648e-007 6.3266e-008 -6.6235e-007 0.0002317 0.062233 0	-1.4824e-005 0.00012218 -0.1004 0.061051	-2.7632e-006 0.00029606 0.37155 -0.33118	-0.0392423	-0.13938	-0.239452	-0.339545	-0.439751	-0.540156	-0.640851	-0.741925	-0.843465	-0.945561	-1.0483	-1.15178	-1.25608	-1.36129	-1.4675	-1.5748	-1.68328	-1.79303	-1.90413	-2.01668	-2.13077	-2.24647	-2.36389	-2.48312	-2.60423	-2.72732	-2.85248	-2.97979	-3.10936	-3.24125	-3.37557	-3.51241	-3.65184	-3.79397	-3.93888	-4.08665	-4.23739	-4.39117	-4.54808	-4.70822
D:\Xumeng Li\论文\pic\11March\E101	Thu Mar 12 08-03-09.bmp	4	0.668253	26.3324	D:\Xumeng Li\论文\pic\11March\Test Paper\Fri Mar 13 13-26-36.bmp	-2.9951e-007 -6.9615e-007 -7.7631e-008 0.058177 0.00022111 0	-3.3648e-007 6.3266e-008 -6.6235e-007 0.0002317 0.062233 0	4.1075e-007 0.0014844 0.0003339 0.06525	-8.3875e-008 2.3474e-005 0.36567 -0.42477	0.0670691	0.071859	0.0796225	0.0903622	0.10408	0.12078	0.140463	0.163131	0.188789	0.217437	0.249078	0.283716	0.321352	0.361988	0.405628	0.452273	0.501927	0.554591	0.610269	0.668961	0.730672	0.795404	0.863158	0.933938	1.00775	1.08458	1.16445	1.24736	1.3333	1.42229	1.51432	1.60939	1.70751	1.80868	1.9129	2.02017	2.13051	2.2439	2.36036	2.47988
D:\Xumeng Li\论文\pic\11March\E101	Thu Mar 12 08-03-09.bmp	5	-0.192377	26.3093	D:\Xumeng Li\论文\pic\11March\Test Paper\Fri Mar 13 13-26-36.bmp	-2.9951e-007 -6.9615e-007 -7.7631e-008 0.058177 0.00022111 0	-3.3648e-007 6.3266e-008 -6.6235e-007 0.0002317 0.062233 0	2.2726e-006 -0.00068596 0.019667 -0.1047	1.0542e-007 -3.2807e-005 0.32844 -0.27532	-0.0857187	-0.0680942	-0.0518143	-0.0368654	-0.0232339	-0.0109062	0.000131445	0.00989259	0.0183909	0.02564	0.0316535	0.0364451	0.0400284	0.042417	0.0436246	0.0436648	0.0425512	0.0402975	0.0369174	0.0324243	0.0268321	0.0201543	0.0124045	0.00359641	-0.00625635	-0.0171401	-0.0290413	-0.0419463	-0.0558414	-0.070713	-0.0865475	-0.103331	-0.12105	-0.139692	-0.159241	-0.179686	-0.201011	-0.223204	-0.24625	-0.270137
D:\Xumeng Li\论文\pic\11March\E101	Thu Mar 12 08-04-24.bmp	0	1.11841	26.5457	D:\Xumeng Li\论文\pic\11March\Test Paper\Fri Mar 13 13-26-36.bmp	-2.9951e-007 -6.9615e-007 -7.7631e-008 0.058177 0.00022111 0	-3.3648e-007 6.3266e-008 -6.6235e-007 0.0002317 0.062233 0			1.16703	1.35128	1.22843	1.16699	1.16698	0.982687	0.982682	0.982678	0.921246	0.921242	0.859831	0.859826	0.859823	0.859819	0.798408	0.798404	0.859825	0.859821	0.859817	0.859813	0.859809	0.859804	0.982651	0.982646	0.982642	1.41243	1.84216	1.7808	1.7194	1.59662	1.53522	1.35103	1.28963	1.22825	1.22824	1.16684	1.10543	1.16685	1.10545	1.10544
D:\Xumeng Li\论文\pic\11March\E101	Thu Mar 12 08-04-24.bmp	1	0.938523	5.39705	D:\Xumeng Li\论文\pic\11March\Test Paper\Fri Mar 13 13-26-36.bmp	-2.9951e-007 -6.9615e-007 -7.7631e-008 0.058177 0.00022111 0	-3.3648e-007 6.3266e-008 -6.6235e-007 0.0002317 0.062233 0	1.2173e-007 2.5254e-005 0.14596 -0.49916	-3.3181e-006 -0.00057298 0.2442 -0.50745	-0.353166	-0.207125	-0.0610323	0.0851134	0.231313	0.377566	0.523874	0.670238	0.816658	0.963135	1.10967	1.25626	1.40292	1.54963	1.6964	1.84324	1.99014	2.1371	2.28412	2.43121	2.57836	2.72558	2.87287	3.02022	3.16764	3.31513	3.46269	3.61032	3.75802	3.90579	4.05364	4.20155	4.34955	4.49761	4.64575	4.79397	4.94227	5.09064	5.23909	5.38762
D:\Xumeng Li\论文\pic\11March\E101	Thu Mar 12 08-04-24.bmp	2	-0.751363	12.7841	D:\Xumeng Li\论文\pic\11March\Test Paper\Fri Mar 13 13-26-36.bmp	-2.9951e-007 -6.9615e-007 -7.7631e-008 0.058177 0.00022111 0	-3.3648e-007 6.3266e-008 -6.6235e-007 0.0002317 0.062233 0	-3.204e-007 -0.0010202 -0.018778 -0.17418	2.1608e-008 -5.3997e-005 0.31643 -0.47319	-0.193974	-0.215815	-0.239701	-0.265633	-0.293612	-0.323642	-0.355724	-0.38986	-0.426051	-0.464301	-0.50461	-0.54698	-0.591414	-0.637914	-0.686481	-0.737117	-0.789825	-0.844605	-0.901461	-0.960393	-1.02141	-1.0845	-1.14967	-1.21693	-1.28628	-1.35771	-1.43124	-1.50686	-1.58457	-1.66438	-1.74628	-1.83029	-1.9164	-2.00461	-2.09493	-2.18735	-2.28189	-2.37854	-2.4773	-2.57817
D:\Xumeng Li\论文\pic\11March\E101	Thu Mar 12 08-04-24.bmp	3	0.803906	19.975	D:\Xumeng Li\论文\pic\11March\Test Paper\Fri Mar 13 13-26-36.bmp	-2.9951e-007 -6.9615e-007 -7.7631e-008 0.058177 0.00022111 0	-3.3648e-007 6.3266e-008 -6.6235e-007 0.0002317 0.062233 0	-1.543e-005 0.003275 0.042803 0.44878	-8.4474e-007 0.00014005 0.34266 -0.35721	0.494842	0.547361	0.606246	0.671402	0.742738	0.820161	0.903579	0.992898	1.08803	1.18887	1.29534	1.40734	1.52478	1.64757	1.77561	1.90881	2.04708	2.19032	2.33845	2.49137	2.64899	2.81122	2.97795	3.14911	3.3246	3.50432	3.68818	3.8761	4.06797	4.2637	4.46321	4.6664	4.87318	5.08345	5.29712	5.51411	5.7343	5.95763	6.18398	6.41328
D:\Xumeng Li\论文\pic\11March\E101	Thu Mar 12 08-04-24.bmp	4	-0.757133	26.4832	D:\Xumeng Li\论文\pic\11March\Test Paper\Fri Mar 13 13-26-36.bmp	-2.9951e-007 -6.9615e-007 -7.7631e-008 0.058177 0.00022111 0	-3.3648e-007 6.3266e-008 -6.6235e-007 0.0002317 0.062233 0	3.4244e-006 -0.00088449 -0.028126 0.049745	1.5434e-007 -4.4709e-005 0.3335 -0.2738	0.0207378	-0.0100182	-0.042502	-0.0766932	-0.112571	-0.150115	-0.189305	-0.23012	-0.27254	-0.316544	-0.362111	-0.409221	-0.457854	-0.507988	-0.559604	-0.612681	-0.667198	-0.723134	-0.78047	-0.839184	-0.899256	-0.960666	-1.02339	-1.08742	-1.15271	-1.21927	-1.28706	-1.35606	-1.42626	-1.49763	-1.57015	-1.64381	-1.71857	-1.79443	-1.87136	-1.94933	-2.02834	-2.10836	-2.18936	-2.27133
D:\Xumeng Li\论文\pic\11March\E101	Thu Mar 12 08-04-24.bmp	5	0.102912	26.5221	D:\Xumeng Li\论文\pic\11March\Test Paper\Fri Mar 13 13-26-36.bmp	-2.9951e-007 -6.9615e-007 -7.7631e-008 0.058177 0.00022111 0	-3.3648e-007 6.3266e-008 -6.6235e-007 0.0002317 0.062233 0	-2.1574e-006 9.6929e-005 0.013009 -0.21223	-6.5925e-008 -8.8397e-006 0.29896 -0.25144	-0.199129	-0.185844	-0.172391	-0.158784	-0.145034	-0.131155	-0.11716	-0.103062	-0.0888731	-0.0746071	-0.0602767	-0.0458948	-0.0314745	-0.0170285	-0.00256989	0.0118884	0.0263334	0.0407523	0.055132	0.0694596	0.0837222	0.0979068	0.112	0.12599	0.139863	0.153607	0.167207	0.180652	0.193928	0.207023	0.219924	0.232617	0.245089	0.257328	0.269321	0.281055	0.292517	0.303693	0.314572	0.32514
D:\Xumeng Li\论文\pic\11March\E101	Thu Mar 12 08-05-32.bmp	0	1.1608	38.19	D:\Xumeng Li\论文\pic\11March\Test Paper\Fri Mar 13 13-26-36.bmp	-2.9951e-007 -6.9615e-007 -7.7631e-008 0.058177 0.00022111 0	-3.3648e-007 6.3266e-008 -6.6235e-007 0.0002317 0.062233 0			0.614157	0.736967	0.675571	0.675566	0.675562	0.675557	0.798397	0.798392	0.798404	0.798398	0.79841	0.798404	0.798399	0.859818	0.859812	0.859825	0.859837	0.859831	0.921252	0.982672	0.921259	0.98268	0.982673	0.92128	0.921273	1.53561	1.5356	1.53559	1.53558	1.41272	1.41271	1.4127	1.28985	1.28984	1.28983	1.22842	1.22841	1.16699	1.16699	1.22841
D:\Xumeng Li\论文\pic\11March\E101	Thu Mar 12 08-05-32.bmp	1	0.86921	5.09257	D:\Xumeng Li\论文\pic\11March\Test Paper\Fri Mar 13 13-26-36.bmp	-2.9951e-007 -6.9615e-007 -7.7631e-008 0.058177 0.00022111 0	-3.3648e-007 6.3266e-008 -6.6235e-007 0.0002317 0.062233 0	-9.5831e-006 0.0014837 0.14 -0.037588	-6.3737e-007 8.3042e-005 0.23566 -0.25898	0.103883	0.248265	0.395499	0.545529	0.698295	0.853742	1.01181	1.17245	1.33559	1.50118	1.66916	1.83948	2.01208	2.1869	2.36388	2.54296	2.72409	2.90721	3.09227	3.2792	3.46794	3.65845	3.85066	4.04451	4.23996	4.43693	4.63537	4.83523	5.03645	5.23897	5.44273	5.64767	5.85374	6.06089	6.26904	6.47815	6.68816	6.89901	7.11064	7.32299
D:\Xumeng Li\论文\pic\11March\E101	Thu Mar 12 08-05-32.bmp	2	-0.909946	9.4695	D:\Xumeng Li\论文\pic\11March\Test Paper\Fri Mar 13 13-26-36.bmp	-2.9951e-007 -6.9615e-007 -7.7631e-008 0.058177 0.00022111 0	-3.3648e-007 6.3266e-008 -6.6235e-007 0.0002317 0.062233 0	-1.0443e-006 0.00028867 -0.30827 0.40547	2.8909e-005 -0.0074844 0.68577 -0.35098	0.0974891	-0.209925	-0.516775	-0.823067	-1.12881	-1.434	-1.73865	-2.04277	-2.34636	-2.64944	-2.95199	-3.25404	-3.55559	-3.85664	-4.1572	-4.45728	-4.75688	-5.05601	-5.35467	-5.65288	-5.95063	-6.24794	-6.54481	-6.84125	-7.13726	-7.43285	-7.72802	-8.02279	-8.31715	-8.61112	-8.9047	-9.1979	-9.49072	-9.78317	-10.0753	-10.367	-10.6584	-10.9494	-11.2401	-11.5304
D:\Xumeng Li\论文\pic\11March\E101	Thu Mar 12 08-05-32.bmp	3	0.763139	19.2979	D:\Xumeng Li\论文\pic\11March\Test Paper\Fri Mar 13 13-26-36.bmp	-2.9951e-007 -6.9615e-007 -7.7631e-008 0.058177 0.00022111 0	-3.3648e-007 6.3266e-008 -6.6235e-007 0.0002317 0.062233 0	-3.4859e-007 0.0018663 0.067641 0.29812	-2.7284e-007 8.7175e-005 0.34523 -0.37924	0.367629	0.440866	0.517832	0.598524	0.68294	0.771079	0.862937	0.958514	1.05781	1.16081	1.26753	1.37796	1.49209	1.60993	1.73148	1.85672	1.98567	2.11831	2.25465	2.39467	2.5384	2.6858	2.8369	2.99168	3.15014	3.31229	3.47811	3.6476	3.82078	3.99762	4.17813	4.36231	4.55016	4.74167	4.93684	5.13568	5.33816	5.54431	5.75411	5.96755
D:\Xumeng Li\论文\pic\11March\E101	Thu Mar 12 08-05-32.bmp	4	-0.70775	29.0037	D:\Xumeng Li\论文\pic\11March\Test Paper\Fri Mar 13 13-26-36.bmp	-2.9951e-007 -6.9615e-007 -7.7631e-008 0.058177 0.00022111 0	-3.3648e-007 6.3266e-008 -6.6235e-007 0.0002317 0.062233 0	-2.9749e-005 0.0014071 -0.10534 0.19622	-9.394e-007 1.8986e-005 0.44132 -0.71363	0.0922625	-0.00906104	-0.107927	-0.204515	-0.299003	-0.391569	-0.482391	-0.571649	-0.659521	-0.746185	-0.83182	-0.916604	-1.00072	-1.08433	-1.16764	-1.2508	-1.33401	-1.41744	-1.50127	-1.58567	-1.67083	-1.75693	-1.84413	-1.93263	-2.0226	-2.11421	-2.20766	-2.3031	-2.40074	-2.50073	-2.60326	-2.70852	-2.81667	-2.9279	-3.04238	-3.16029	-3.28182	-3.40714	-3.53642	-3.66985
D:\Xumeng Li\论文\pic\11March\E101	Thu Mar 12 08-05-32.bmp	5	0.122221	38.1366	D:\Xumeng Li\论文\pic\11March\Test Paper\Fri Mar 13 13-26-36.bmp	-2.9951e-007 -6.9615e-007 -7.7631e-008 0.058177 0.00022111 0	-3.3648e-007 6.3266e-008 -6.6235e-007 0.0002317 0.062233 0	7.4542e-007 -0.00015611 0.018548 -0.12075	7.8035e-008 -2.5655e-005 0.33573 -0.28517	-0.102357	-0.0842725	-0.0664908	-0.0490079	-0.0318194	-0.0149208	0.00169249	0.0180248	0.0340807	0.0498647	0.0653811	0.0806345	0.0956293	0.11037	0.124861	0.139107	0.153113	0.166882	0.180419	0.193729	0.206817	0.219686	0.232341	0.244787	0.257028	0.269069	0.280913	0.292567	0.304033	0.315316	0.326422	0.337354	0.348117	0.358715	0.369154	0.379436	0.389567	0.399552	0.409394	0.419099
D:\Xumeng Li\论文\pic\11March\E101	Thu Mar 12 08-07-04.bmp	0	1.13128	37.1009	D:\Xumeng Li\论文\pic\11March\Test Paper\Fri Mar 13 13-26-36.bmp	-2.9951e-007 -6.9615e-007 -7.7631e-008 0.058177 0.00022111 0	-3.3648e-007 6.3266e-008 -6.6235e-007 0.0002317 0.062233 0			0.734874	0.979825	0.857341	0.796106	0.734854	0.673619	0.673629	0.673625	0.734867	0.67363	0.67364	0.734883	0.734879	0.796139	0.7349	0.796146	0.857391	0.796152	0.796164	0.857411	0.857406	0.857418	0.918666	0.91868	1.47002	1.47001	1.34753	1.28628	1.28628	1.28627	1.22502	1.16378	1.16377	1.16376	1.16375	1.10251	1.10252	1.10252	1.10251	1.10253
D:\Xumeng Li\论文\pic\11March\E101	Thu Mar 12 08-07-04.bmp	1	0.878257	4.93147	D:\Xumeng Li\论文\pic\11March\Test Paper\Fri Mar 13 13-26-36.bmp	-2.9951e-007 -6.9615e-007 -7.7631e-008 0.058177 0.00022111 0	-3.3648e-007 6.3266e-008 -6.6235e-007 0.0002317 0.062233 0	-1.1294e-006 0.0003538 0.2388 -0.43574	1.5037e-005 -0.0046696 0.44736 -0.9187	-0.19658	0.0432759	0.283826	0.525064	0.766982	1.00957	1.25283	1.49675	1.74132	1.98654	2.2324	2.47889	2.72601	2.97375	3.2221	3.47106	3.72061	3.97076	4.22149	4.47281	4.72469	4.97714	5.23015	5.48371	5.73781	5.99246	6.24763	6.50333	6.75955	7.01628	7.27351	7.53124	7.78946	8.04816	8.30734	8.567	8.82711	9.08769	9.34871	9.61017
D:\Xumeng Li\论文\pic\11March\E101	Thu Mar 12 08-07-04.bmp	2	-1.02315	10.2997	D:\Xumeng Li\论文\pic\11March\Test Paper\Fri Mar 13 13-26-36.bmp	-2.9951e-007 -6.9615e-007 -7.7631e-008 0.058177 0.00022111 0	-3.3648e-007 6.3266e-008 -6.6235e-007 0.0002317 0.062233 0	-1.1423e-005 0.00060185 -0.11671 0.26907	-8.9818e-007 4.3959e-005 0.26033 -0.26165	0.152954	0.0379728	-0.0759421	-0.188859	-0.300846	-0.411973	-0.522306	-0.631916	-0.740871	-0.849239	-0.957088	-1.06449	-1.17151	-1.27821	-1.38467	-1.49096	-1.59714	-1.70328	-1.80945	-1.91572	-2.02216	-2.12883	-2.2358	-2.34315	-2.45094	-2.55924	-2.66812	-2.77765	-2.88789	-2.99891	-3.11079	-3.22359	-3.33737	-3.45222	-3.56819	-3.68536	-3.80379	-3.92355	-4.04472	-4.16735
D:\Xumeng Li\论文\pic\11March\E101	Thu Mar 12 08-07-04.bmp	3	0.757524	20.2278	D:\Xumeng Li\论文\pic\11March\Test Paper\Fri Mar 13 13-26-36.bmp	-2.9951e-007 -6.9615e-007 -7.7631e-008 0.058177 0.00022111 0	-3.3648e-007 6.3266e-008 -6.6235e-007 0.0002317 0.062233 0	1.1228e-005 1.7293e-005 0.11256 0.044887	8.2337e-007 -1.4956e-005 0.32445 -0.39565	0.157471	0.270157	0.383013	0.496106	0.609502	0.72327	0.837477	0.952189	1.06748	1.1834	1.30004	1.41745	1.5357	1.65487	1.77501	1.8962	2.0185	2.14198	2.26671	2.39275	2.52017	2.64904	2.77943	2.91141	3.04503	3.18038	3.31751	3.45649	3.59739	3.74029	3.88524	4.03231	4.18157	4.33309	4.48693	4.64317	4.80187	4.96309	5.12691	5.29339
D:\Xumeng Li\论文\pic\11March\E101	Thu Mar 12 08-07-04.bmp	4	-0.72702	28.5076	D:\Xumeng Li\论文\pic\11March\Test Paper\Fri Mar 13 13-26-36.bmp	-2.9951e-007 -6.9615e-007 -7.7631e-008 0.058177 0.00022111 0	-3.3648e-007 6.3266e-008 -6.6235e-007 0.0002317 0.062233 0	2.5309e-006 -0.0012942 -0.029275 -0.15269	3.2476e-007 -0.00012692 0.40686 -0.48339	-0.183256	-0.216395	-0.252093	-0.290334	-0.331102	-0.374382	-0.42016	-0.46842	-0.519146	-0.572324	-0.627939	-0.685975	-0.746417	-0.80925	-0.874459	-0.942028	-1.01194	-1.08419	-1.15875	-1.23561	-1.31475	-1.39616	-1.47983	-1.56574	-1.65387	-1.74421	-1.83674	-1.93145	-2.02833	-2.12735	-2.22851	-2.33178	-2.43715	-2.54462	-2.65415	-2.76574	-2.87938	-2.99503	-3.11271	-3.23237
D:\Xumeng Li\论文\pic\11March\E101	Thu Mar 12 08-07-04.bmp	5	0.0732504	37.0963	D:\Xumeng Li\论文\pic\11March\Test Paper\Fri Mar 13 13-26-36.bmp	-2.9951e-007 -6.9615e-007 -7.7631e-008 0.058177 0.00022111 0	-3.3648e-007 6.3266e-008 -6.6235e-007 0.0002317 0.062233 0	-6.1421e-006 0.0010523 -0.010756 0.077194	-4.7349e-007 6.8557e-005 0.30497 -0.2407	0.0674848	0.0598429	0.0542318	0.0506149	0.0489551	0.0492156	0.0513597	0.0553504	0.0611508	0.0687243	0.0780338	0.0890425	0.101714	0.11601	0.131896	0.149333	0.168285	0.188715	0.210586	0.233862	0.258506	0.28448	0.311748	0.340273	0.370018	0.400947	0.433022	0.466206	0.500463	0.535756	0.572049	0.609303	0.647483	0.686551	0.726471	0.767205	0.808718	0.850971	0.893929	0.937554
D:\Xumeng Li\论文\pic\11March\E101	Thu Mar 12 08-08-12.bmp	0	1.01434	27.5383	D:\Xumeng Li\论文\pic\11March\Test Paper\Fri Mar 13 13-26-36.bmp	-2.9951e-007 -6.9615e-007 -7.7631e-008 0.058177 0.00022111 0	-3.3648e-007 6.3266e-008 -6.6235e-007 0.0002317 0.062233 0			0.368841	0.676169	0.676165	0.73764	0.676174	0.67617	0.676167	0.614701	0.676175	0.676171	0.614705	0.614702	0.614699	1.22929	1.16783	1.10637	1.10639	1.04493	0.983468	0.922006	0.860545	0.860541	0.860536	0.860532	0.922004	0.922	0.921995	0.92199	1.5983	1.53683	1.53683	1.41384	1.35235	1.35234	1.16792	1.10643	1.04494	0.983462	0.983457	1.04493
D:\Xumeng Li\论文\pic\11March\E101	Thu Mar 12 08-08-12.bmp	1	-0.826374	4.4577	D:\Xumeng Li\论文\pic\11March\Test Paper\Fri Mar 13 13-26-36.bmp	-2.9951e-007 -6.9615e-007 -7.7631e-008 0.058177 0.00022111 0	-3.3648e-007 6.3266e-008 -6.6235e-007 0.0002317 0.062233 0	1.1838e-006 -0.00066778 -0.1061 0.016564	6.327e-008 -2.2152e-005 0.21207 -0.23009	-0.0902055	-0.198303	-0.307722	-0.418456	-0.530496	-0.643837	-0.758471	-0.87439	-0.991588	-1.11006	-1.22979	-1.35078	-1.47303	-1.59651	-1.72123	-1.84718	-1.97435	-2.10274	-2.23234	-2.36313	-2.49512	-2.6283	-2.76265	-2.89818	-3.03487	-3.17272	-3.31172	-3.45186	-3.59315	-3.73556	-3.87909	-4.02374	-4.16949	-4.31635	-4.4643	-4.61334	-4.76346	-4.91465	-5.06691	-5.22023
D:\Xumeng Li\论文\pic\11March\E101	Thu Mar 12 08-08-12.bmp	2	0.863946	11.8837	D:\Xumeng Li\论文\pic\11March\Test Paper\Fri Mar 13 13-26-36.bmp	-2.9951e-007 -6.9615e-007 -7.7631e-008 0.058177 0.00022111 0	-3.3648e-007 6.3266e-008 -6.6235e-007 0.0002317 0.062233 0	6.6606e-006 0.00034009 0.067362 -0.068128	4.3064e-008 1.044e-005 0.29989 -0.29677	-0.000419903	0.0680085	0.137197	0.207186	0.278014	0.349723	0.422351	0.49594	0.570528	0.646157	0.722865	0.800693	0.87968	0.959868	1.04129	1.124	1.20803	1.29341	1.3802	1.46842	1.55813	1.64935	1.74213	1.83652	1.93254	2.03024	2.12966	2.23084	2.33382	2.43864	2.54533	2.65395	2.76452	2.8771	2.99171	3.1084	3.22721	3.34818	3.47135	3.59676
D:\Xumeng Li\论文\pic\11March\E101	Thu Mar 12 08-08-12.bmp	3	-0.683941	20.0388	D:\Xumeng Li\论文\pic\11March\Test Paper\Fri Mar 13 13-26-36.bmp	-2.9951e-007 -6.9615e-007 -7.7631e-008 0.058177 0.00022111 0	-3.3648e-007 6.3266e-008 -6.6235e-007 0.0002317 0.062233 0	1.0937e-005 -0.0010293 -0.059481 0.012843	3.2492e-007 -4.2923e-005 0.36936 -0.56363	-0.0476562	-0.110148	-0.174568	-0.240849	-0.308927	-0.378735	-0.450208	-0.52328	-0.597886	-0.67396	-0.751436	-0.830249	-0.910333	-0.991623	-1.07405	-1.15756	-1.24207	-1.32753	-1.41386	-1.501	-1.5889	-1.67747	-1.76665	-1.85639	-1.94661	-2.03725	-2.12824	-2.21952	-2.31102	-2.40267	-2.49441	-2.58618	-2.67791	-2.76953	-2.86098	-2.95219	-3.0431	-3.13363	-3.22373	-3.31334
D:\Xumeng Li\论文\pic\11March\E101	Thu Mar 12 08-08-12.bmp	4	0.568749	24.1599	D:\Xumeng Li\论文\pic\11March\Test Paper\Fri Mar 13 13-26-36.bmp	-2.9951e-007 -6.9615e-007 -7.7631e-008 0.058177 0.00022111 0	-3.3648e-007 6.3266e-008 -6.6235e-007 0.0002317 0.062233 0	1.0376e-006 -7.7362e-005 0.020155 0.019731	-6.9392e-008 3.5366e-006 0.28068 -0.28747	0.0398104	0.0597409	0.0795292	0.0991814	0.118704	0.138103	0.157384	0.176554	0.19562	0.214586	0.23346	0.252248	0.270956	0.28959	0.308157	0.326662	0.345112	0.363514	0.381872	0.400194	0.418486	0.436754	0.455004	0.473243	0.491476	0.50971	0.527951	0.546206	0.56448	0.58278	0.601113	0.619483	0.637898	0.656363	0.674886	0.693472	0.712127	0.730857	0.74967	0.76857
D:\Xumeng Li\论文\pic\11March\E101	Thu Mar 12 08-08-12.bmp	5	-0.0862056	27.4643	D:\Xumeng Li\论文\pic\11March\Test Paper\Fri Mar 13 13-26-36.bmp	-2.9951e-007 -6.9615e-007 -7.7631e-008 0.058177 0.00022111 0	-3.3648e-007 6.3266e-008 -6.6235e-007 0.0002317 0.062233 0	-3.8143e-006 0.00054589 -0.017884 0.08361	-2.6009e-007 3.3539e-005 0.22676 -0.27021	0.0662686	0.0499958	0.0347689	0.0205652	0.00736171	-0.00486444	-0.0161361	-0.0264762	-0.0359077	-0.0444533	-0.052136	-0.0589786	-0.0650042	-0.0702354	-0.0746953	-0.0784067	-0.0813925	-0.0836755	-0.0852788	-0.086225	-0.0865373	-0.0862383	-0.0853511	-0.0838984	-0.0819032	-0.0793884	-0.0763769	-0.0728914	-0.068955	-0.0645906	-0.0598209	-0.0546688	-0.0491574	-0.0433094	-0.0371477	-0.0306953	-0.0239749	-0.0170096	-0.00982214	-0.00243544
D:\Xumeng Li\论文\pic\11March\E101	Thu Mar 12 08-09-09.bmp	0	1.22249	40.3449	D:\Xumeng Li\论文\pic\11March\Test Paper\Fri Mar 13 13-26-36.bmp	-2.9951e-007 -6.9615e-007 -7.7631e-008 0.058177 0.00022111 0	-3.3648e-007 6.3266e-008 -6.6235e-007 0.0002317 0.062233 0			0.676366	0.799318	0.799312	0.737829	0.737824	0.737819	0.737814	0.737808	0.737803	0.676322	0.676317	0.737803	0.737798	0.737792	0.737787	0.860764	0.860758	0.860751	0.922237	0.92223	0.922224	0.983709	0.983702	0.983695	1.04518	0.983702	1.84471	1.78318	1.78317	1.59868	1.53716	1.47565	1.47564	1.47563	1.41412	1.35261	1.2911	1.29109	1.29108	1.29108
D:\Xumeng Li\论文\pic\11March\E101	Thu Mar 12 08-09-09.bmp	1	0.985611	6.01602	D:\Xumeng Li\论文\pic\11March\Test Paper\Fri Mar 13 13-26-36.bmp	-2.9951e-007 -6.9615e-007 -7.7631e-008 0.058177 0.00022111 0	-3.3648e-007 6.3266e-008 -6.6235e-007 0.0002317 0.062233 0	-4.2169e-007 4.3183e-005 0.27021 -0.59894	9.14e-006 -0.001258 0.27218 -0.50172	-0.32869	-0.0583525	0.212067	0.482564	0.753139	1.02379	1.29451	1.56529	1.83615	2.10706	2.37804	2.64908	2.92017	3.19132	3.46252	3.73376	4.00505	4.27639	4.54777	4.81918	5.09063	5.36211	5.63363	5.90517	6.17674	6.44833	6.71994	6.99157	7.26321	7.53487	7.80654	8.07822	8.3499	8.62158	8.89327	9.16495	9.43663	9.7083	9.97996	10.2516
D:\Xumeng Li\论文\pic\11March\E101	Thu Mar 12 08-09-09.bmp	2	-1.06426	9.44067	D:\Xumeng Li\论文\pic\11March\Test Paper\Fri Mar 13 13-26-36.bmp	-2.9951e-007 -6.9615e-007 -7.7631e-008 0.058177 0.00022111 0	-3.3648e-007 6.3266e-008 -6.6235e-007 0.0002317 0.062233 0	-5.3055e-007 -0.00060308 -0.16666 0.25683	4.1078e-008 -1.8572e-005 0.32514 -0.35783	0.0895719	-0.0788979	-0.24858	-0.419478	-0.591595	-0.764934	-0.939499	-1.11529	-1.29232	-1.47057	-1.65007	-1.83081	-2.01279	-2.19602	-2.3805	-2.56624	-2.75323	-2.94148	-3.131	-3.32178	-3.51383	-3.70716	-3.90176	-4.09764	-4.2948	-4.49325	-4.69299	-4.89402	-5.09635	-5.29997	-5.50489	-5.71112	-5.91866	-6.12751	-6.33768	-6.54916	-6.76196	-6.97609	-7.19154	-7.40832
D:\Xumeng Li\论文\pic\11March\E101	Thu Mar 12 08-09-09.bmp	3	0.762474	20.3549	D:\Xumeng Li\论文\pic\11March\Test Paper\Fri Mar 13 13-26-36.bmp	-2.9951e-007 -6.9615e-007 -7.7631e-008 0.058177 0.00022111 0	-3.3648e-007 6.3266e-008 -6.6235e-007 0.0002317 0.062233 0	-9.7898e-006 0.00017893 0.12245 0.065405	-6.6913e-008 -3.8151e-005 0.44701 -0.5669	0.188024	0.310943	0.434103	0.557444	0.680908	0.804436	0.927969	1.05145	1.17482	1.29801	1.42098	1.54366	1.66599	1.78792	1.90938	2.03032	2.15068	2.2704	2.38941	2.50767	2.62511	2.74168	2.85731	2.97195	3.08554	3.19801	3.30932	3.4194	3.52819	3.63564	3.74168	3.84626	3.94931	4.05079	4.15063	4.24877	4.34515	4.43972	4.53241	4.62317
D:\Xumeng Li\论文\pic\11March\E101	Thu Mar 12 08-09-09.bmp	4	-0.912237	30.103	D:\Xumeng Li\论文\pic\11March\Test Paper\Fri Mar 13 13-26-36.bmp	-2.9951e-007 -6.9615e-007 -7.7631e-008 0.058177 0.00022111 0	-3.3648e-007 6.3266e-008 -6.6235e-007 0.0002317 0.062233 0	-9.8689e-006 -0.00012802 -0.076 0.10537	-6.7438e-008 -2.2508e-005 0.438 -0.44987	0.0292318	-0.0472217	-0.12405	-0.201311	-0.279066	-0.357373	-0.436291	-0.515879	-0.596197	-0.677305	-0.75926	-0.842123	-0.925952	-1.01081	-1.09675	-1.18383	-1.27212	-1.36167	-1.45254	-1.5448	-1.63849	-1.73368	-1.83044	-1.92881	-2.02885	-2.13064	-2.23422	-2.33965	-2.447	-2.55632	-2.66767	-2.78112	-2.89672	-3.01452	-3.1346	-3.257	-3.38179	-3.50903	-3.63878	-3.77109
D:\Xumeng Li\论文\pic\11March\E101	Thu Mar 12 08-09-09.bmp	5	-0.122274	40.2695	D:\Xumeng Li\论文\pic\11March\Test Paper\Fri Mar 13 13-26-36.bmp	-2.9951e-007 -6.9615e-007 -7.7631e-008 0.058177 0.00022111 0	-3.3648e-007 6.3266e-008 -6.6235e-007 0.0002317 0.062233 0	1.4117e-006 -0.00022991 0.0010285 -0.0034039	-1.7965e-008 -8.0621e-006 0.33523 -0.27493	-0.00260394	-0.00225534	-0.00234962	-0.00287831	-0.00383295	-0.00520506	-0.00698618	-0.00916783	-0.0117415	-0.0146988	-0.0180313	-0.0217303	-0.0257876	-0.0301946	-0.0349428	-0.0400238	-0.0454291	-0.0511502	-0.0571787	-0.063506	-0.0701238	-0.0770236	-0.0841968	-0.091635	-0.0993298	-0.107273	-0.115455	-0.123869	-0.132505	-0.141355	-0.150411	-0.159665	-0.169107	-0.178729	-0.188524	-0.198481	-0.208594	-0.218853	-0.22925	-0.239776
D:\Xumeng Li\论文\pic\11March\E101	Thu Mar 12 08-10-34.bmp	0	1.14719	23.1121	D:\Xumeng Li\论文\pic\11March\Test Paper\Fri Mar 13 13-26-36.bmp	-2.93e-007 -6.9611e-007 -6.534e-008 0.058169 0.00020875 0	-3.1298e-007 6.0602e-008 -6.6296e-007 0.0002145 0.062234 0			1.16674	1.41243	1.41242	1.35102	1.35102	1.35104	1.35104	1.28964	1.22823	1.22823	1.22825	1.22824	1.16684	1.16684	1.16683	1.10543	1.04402	1.10544	1.10544	1.10543	1.10543	1.04402	1.04402	1.04404	1.04403	1.04403	1.04402	1.04402	1.04402	0.982611	0.982607	0.982603	0.982599	1.65833	1.59688	1.59688	1.59687	1.474	1.41256	1.28972
D:\Xumeng Li\论文\pic\11March\E101	Thu Mar 12 08-10-34.bmp	1	-0.845801	2.7926	D:\Xumeng Li\论文\pic\11March\Test Paper\Fri Mar 13 13-26-36.bmp	-2.93e-007 -6.9611e-007 -6.534e-008 0.058169 0.00020875 0	-3.1298e-007 6.0602e-008 -6.6296e-007 0.0002145 0.062234 0	2.9241e-006 -0.000641 -0.057836 -0.051182	2.1946e-007 -4.3032e-005 0.17674 -0.26658	-0.109656	-0.169394	-0.230379	-0.292593	-0.35602	-0.42064	-0.486437	-0.553394	-0.621492	-0.690714	-0.761043	-0.832461	-0.90495	-0.978493	-1.05307	-1.12867	-1.20527	-1.28285	-1.3614	-1.4409	-1.52133	-1.60268	-1.68491	-1.76803	-1.85201	-1.93683	-2.02248	-2.10894	-2.19618	-2.2842	-2.37298	-2.46249	-2.55273	-2.64367	-2.73529	-2.82758	-2.92052	-3.01409	-3.10828	-3.20307
D:\Xumeng Li\论文\pic\11March\E101	Thu Mar 12 08-10-34.bmp	2	0.775035	4.64279	D:\Xumeng Li\论文\pic\11March\Test Paper\Fri Mar 13 13-26-36.bmp	-2.93e-007 -6.9611e-007 -6.534e-008 0.058169 0.00020875 0	-3.1298e-007 6.0602e-008 -6.6296e-007 0.0002145 0.062234 0	-5.3417e-007 0.00017982 0.19877 -0.36214	1.256e-005 -0.0041857 0.49716 -0.93744	-0.163195	0.0361067	0.235761	0.435766	0.636118	0.836813	1.03785	1.23922	1.44093	1.64297	1.84533	2.04802	2.25103	2.45436	2.658	2.86196	3.06622	3.27079	3.47566	3.68083	3.88629	4.09205	4.2981	4.50443	4.71104	4.91794	5.12511	5.33255	5.54027	5.74825	5.95649	6.16499	6.37375	6.58277	6.79203	7.00155	7.2113	7.4213	7.63154	7.84201
D:\Xumeng Li\论文\pic\11March\E101	Thu Mar 12 08-10-34.bmp	3	-0.740965	15.6418	D:\Xumeng Li\论文\pic\11March\Test Paper\Fri Mar 13 13-26-36.bmp	-2.93e-007 -6.9611e-007 -6.534e-008 0.058169 0.00020875 0	-3.1298e-007 6.0602e-008 -6.6296e-007 0.0002145 0.062234 0	4.198e-006 -0.00050258 -0.064943 -0.069648	1.7897e-007 -2.7431e-005 0.33529 -0.50184	-0.135089	-0.20151	-0.268886	-0.337192	-0.406402	-0.476491	-0.547434	-0.619206	-0.691782	-0.765136	-0.839244	-0.914079	-0.989618	-1.06583	-1.1427	-1.2202	-1.2983	-1.37697	-1.4562	-1.53595	-1.61621	-1.69694	-1.77812	-1.85973	-1.94174	-2.02412	-2.10686	-2.18991	-2.27327	-2.35691	-2.44079	-2.5249	-2.60921	-2.69369	-2.77832	-2.86307	-2.94792	-3.03285	-3.11782	-3.20281
D:\Xumeng Li\论文\pic\11March\E101	Thu Mar 12 08-10-34.bmp	4	0.630558	23.0967	D:\Xumeng Li\论文\pic\11March\Test Paper\Fri Mar 13 13-26-36.bmp	-2.93e-007 -6.9611e-007 -6.534e-008 0.058169 0.00020875 0	-3.1298e-007 6.0602e-008 -6.6296e-007 0.0002145 0.062234 0	-1.8275e-007 6.0998e-005 0.041658 -0.087391	-1.0584e-008 -1.8961e-005 0.42781 -0.37218	-0.0456719	-0.00383196	0.0381278	0.0802063	0.122402	0.164715	0.207143	0.249685	0.292341	0.335109	0.377987	0.420976	0.464074	0.507279	0.550591	0.594008	0.63753	0.681155	0.724883	0.768712	0.81264	0.856668	0.900794	0.945016	0.989334	1.03375	1.07825	1.12285	1.16754	1.21232	1.25719	1.30215	1.34719	1.39232	1.43754	1.48283	1.52821	1.57368	1.61922	1.66484
D:\Xumeng Li\论文\pic\11March\E101	Thu Mar 12 08-10-34.bmp	5	-0.229258	23.0561	D:\Xumeng Li\论文\pic\11March\Test Paper\Fri Mar 13 13-26-36.bmp	-2.93e-007 -6.9611e-007 -6.534e-008 0.058169 0.00020875 0	-3.1298e-007 6.0602e-008 -6.6296e-007 0.0002145 0.062234 0	6.0753e-006 -0.0007776 0.020518 -0.11681	3.4119e-007 -5.8364e-005 0.3604 -0.36988	-0.0970595	-0.0788321	-0.0620869	-0.0467876	-0.0328977	-0.0203807	-0.00920016	0.000680302	0.00929718	0.0166869	0.022886	0.0279308	0.0318579	0.0347036	0.0365044	0.0372969	0.0371173	0.0360022	0.0339881	0.0311113	0.0274084	0.0229158	0.0176699	0.0117071	0.00506405	-0.00222294	-0.0101174	-0.0185828	-0.0275828	-0.037081	-0.0470407	-0.0574257	-0.0681994	-0.0793254	-0.0907672	-0.102488	-0.114453	-0.126623	-0.138964	-0.151438
D:\Xumeng Li\论文\pic\11March\E101	Thu Mar 12 08-11-48.bmp	0	1.14345	33.5758	D:\Xumeng Li\论文\pic\11March\Test Paper\Fri Mar 13 13-26-36.bmp	-2.9951e-007 -6.9615e-007 -7.7631e-008 0.058177 0.00022111 0	-3.3648e-007 6.3266e-008 -6.6235e-007 0.0002317 0.062233 0			0.430207	0.73747	0.983245	0.98324	0.983255	0.798916	0.737464	0.676012	0.614559	0.614556	0.553091	0.491639	0.491636	0.553093	0.55309	0.553086	0.553083	0.614539	0.553088	1.04463	0.983182	0.921738	0.921752	0.921746	0.8603	0.860295	0.79885	0.798845	0.860299	0.860293	0.860288	0.798843	0.798838	1.72084	1.59792	1.53643	1.53642	1.47494	1.47493	1.41345
D:\Xumeng Li\论文\pic\11March\E101	Thu Mar 12 08-11-48.bmp	1	0.790947	4.38091	D:\Xumeng Li\论文\pic\11March\Test Paper\Fri Mar 13 13-26-36.bmp	-2.9951e-007 -6.9615e-007 -7.7631e-008 0.058177 0.00022111 0	-3.3648e-007 6.3266e-008 -6.6235e-007 0.0002317 0.062233 0	1.0031e-005 -0.00071883 0.10638 -0.15289	2.0346e-007 -1.243e-005 0.20674 -0.24248	-0.0472205	0.057073	0.160049	0.261768	0.362291	0.461676	0.559985	0.657278	0.753614	0.849054	0.943659	1.03749	1.1306	1.22306	1.31492	1.40625	1.4971	1.58754	1.67763	1.76742	1.85697	1.94636	2.03563	2.12484	2.21406	2.30335	2.39277	2.48237	2.57223	2.66238	2.75291	2.84387	2.93531	3.0273	3.1199	3.21317	3.30717	3.40195	3.49759	3.59414
D:\Xumeng Li\论文\pic\11March\E101	Thu Mar 12 08-11-48.bmp	2	-0.862843	6.52905	D:\Xumeng Li\论文\pic\11March\Test Paper\Fri Mar 13 13-26-36.bmp	-2.9951e-007 -6.9615e-007 -7.7631e-008 0.058177 0.00022111 0	-3.3648e-007 6.3266e-008 -6.6235e-007 0.0002317 0.062233 0	2.0563e-007 -0.00050369 -0.083868 -0.0038289	4.0737e-008 -2.3029e-005 0.27468 -0.33513	-0.0882007	-0.173579	-0.259961	-0.347348	-0.435737	-0.525127	-0.615517	-0.706906	-0.799293	-0.892675	-0.987053	-1.08242	-1.17879	-1.27614	-1.37449	-1.47382	-1.57415	-1.67545	-1.77775	-1.88103	-1.98529	-2.09053	-2.19675	-2.30395	-2.41213	-2.52129	-2.63142	-2.74252	-2.8546	-2.96765	-3.08167	-3.19666	-3.31261	-3.42954	-3.54742	-3.66628	-3.78609	-3.90687	-4.02861	-4.15131
D:\Xumeng Li\论文\pic\11March\E101	Thu Mar 12 08-11-48.bmp	3	0.841162	14.4389	D:\Xumeng Li\论文\pic\11March\Test Paper\Fri Mar 13 13-26-36.bmp	-2.9951e-007 -6.9615e-007 -7.7631e-008 0.058177 0.00022111 0	-3.3648e-007 6.3266e-008 -6.6235e-007 0.0002317 0.062233 0	1.2788e-005 -0.00058483 0.1181 -0.097832	2.3297e-007 -1.6257e-005 0.33715 -0.38791	0.0196943	0.136128	0.251545	0.366023	0.479639	0.592468	0.704588	0.816076	0.927007	1.03746	1.14751	1.25723	1.36671	1.47601	1.58522	1.69441	1.80366	1.91304	2.02263	2.13251	2.24276	2.35345	2.46466	2.57646	2.68893	2.80215	2.9162	3.03115	3.14708	3.26406	3.38218	3.5015	3.62211	3.74408	3.8675	3.99242	4.11894	4.24713	4.37707	4.50883
D:\Xumeng Li\论文\pic\11March\E101	Thu Mar 12 08-11-48.bmp	4	-0.830272	22.6206	D:\Xumeng Li\论文\pic\11March\Test Paper\Fri Mar 13 13-26-36.bmp	-2.9951e-007 -6.9615e-007 -7.7631e-008 0.058177 0.00022111 0	-3.3648e-007 6.3266e-008 -6.6235e-007 0.0002317 0.062233 0	3.8115e-006 -0.00068992 -0.073894 0.039709	1.3304e-007 -3.3962e-005 0.44247 -0.44411	-0.0348711	-0.110809	-0.18808	-0.266663	-0.346534	-0.427671	-0.51005	-0.593649	-0.678445	-0.764415	-0.851536	-0.939786	-1.02914	-1.11958	-1.21107	-1.30361	-1.39716	-1.4917	-1.5872	-1.68365	-1.78103	-1.8793	-1.97845	-2.07846	-2.1793	-2.28094	-2.38337	-2.48656	-2.59049	-2.69514	-2.80048	-2.90649	-3.01315	-3.12044	-3.22833	-3.3368	-3.44582	-3.55538	-3.66545	-3.776
D:\Xumeng Li\论文\pic\11March\E101	Thu Mar 12 08-11-48.bmp	5	0.533948	29.3809	D:\Xumeng Li\论文\pic\11March\Test Paper\Fri Mar 13 13-26-36.bmp	-2.9951e-007 -6.9615e-007 -7.7631e-008 0.058177 0.00022111 0	-3.3648e-007 6.3266e-008 -6.6235e-007 0.0002317 0.062233 0	-5.6768e-006 0.0006994 0.01113 0.038117	-1.476e-007 5.0999e-006 0.33057 -2.4427	0.049941	0.0631298	0.0776493	0.0934654	0.110544	0.128851	0.148353	0.169015	0.190803	0.213683	0.237622	0.262585	0.288538	0.315447	0.343278	0.371996	0.401569	0.431961	0.463139	0.495069	0.527716	0.561047	0.595027	0.629623	0.6648	0.700524	0.736761	0.773478	0.81064	0.848212	0.886162	0.924455	0.963056	1.00193	1.04105	1.08037	1.11987	1.1595	1.19924	1.23905
D:\Xumeng Li\论文\pic\11March\E101	Thu Mar 12 08-11-48.bmp	6	-0.00293816	33.518	D:\Xumeng Li\论文\pic\11March\Test Paper\Fri Mar 13 13-26-36.bmp	-2.9951e-007 -6.9615e-007 -7.7631e-008 0.058177 0.00022111 0	-3.3648e-007 6.3266e-008 -6.6235e-007 0.0002317 0.062233 0	4.2461e-006 -0.00046914 0.012235 -0.11854	9.7706e-008 -1.6042e-005 0.2457 -0.24767	-0.106765	-0.095908	-0.0859382	-0.0768303	-0.0685587	-0.0610981	-0.0544228	-0.0485076	-0.0433267	-0.0388549	-0.0350666	-0.0319363	-0.0294386	-0.027548	-0.026239	-0.0254861	-0.0252639	-0.0255468	-0.0263095	-0.0275264	-0.029172	-0.0312209	-0.0336476	-0.0364266	-0.0395324	-0.0429396	-0.0466227	-0.0505562	-0.0547147	-0.0590726	-0.0636045	-0.0682849	-0.0730883	-0.0779892	-0.0829622	-0.0879819	-0.0930226	-0.098059	-0.103066	-0.108017
D:\Xumeng Li\论文\pic\11March\E101	Thu Mar 12 08-12-55.bmp	0	1.08655	31.9616	D:\Xumeng Li\论文\pic\11March\Test Paper\Fri Mar 13 13-26-36.bmp	-2.9951e-007 -6.9615e-007 -7.7631e-008 0.058177 0.00022111 0	-3.3648e-007 6.3266e-008 -6.6235e-007 0.0002317 0.062233 0			0.430509	0.615003	0.615	0.614996	0.5535	0.553496	0.614999	0.614995	0.614992	0.614988	0.614985	0.614982	0.614978	0.614975	0.676475	0.676472	0.676467	0.676464	0.67646	1.35275	1.35274	1.35277	1.29128	1.2298	1.22979	1.22981	1.22981	1.2298	1.16831	1.10683	1.10682	1.10682	1.16831	1.16831	1.1683	1.04534	1.04533	1.04532	1.04532	0.983835
D:\Xumeng Li\论文\pic\11March\E101	Thu Mar 12 08-12-55.bmp	1	-0.856893	5.10757	D:\Xumeng Li\论文\pic\11March\Test Paper\Fri Mar 13 13-26-36.bmp	-2.9951e-007 -6.9615e-007 -7.7631e-008 0.058177 0.00022111 0	-3.3648e-007 6.3266e-008 -6.6235e-007 0.0002317 0.062233 0	-2.8886e-005 0.0025081 -0.16625 0.50766	-4.3843e-007 3.5619e-005 0.21119 -0.28879	0.343894	0.18497	0.0307153	-0.119043	-0.264478	-0.405764	-0.543074	-0.67658	-0.806457	-0.932877	-1.05601	-1.17604	-1.29313	-1.40746	-1.5192	-1.62852	-1.7356	-1.84061	-1.94372	-2.04511	-2.14494	-2.24341	-2.34066	-2.43689	-2.53226	-2.62695	-2.72113	-2.81497	-2.90865	-3.00234	-3.09621	-3.19044	-3.2852	-3.38066	-3.47699	-3.57438	-3.67299	-3.773	-3.87457	-3.97789
D:\Xumeng Li\论文\pic\11March\E101	Thu Mar 12 08-12-55.bmp	2	0.656602	9.19615	D:\Xumeng Li\论文\pic\11March\Test Paper\Fri Mar 13 13-26-36.bmp	-2.9951e-007 -6.9615e-007 -7.7631e-008 0.058177 0.00022111 0	-3.3648e-007 6.3266e-008 -6.6235e-007 0.0002317 0.062233 0	-8.8566e-006 0.0010284 0.055007 0.15856	-5.982e-009 -1.6729e-005 0.29855 -0.51598	0.214588	0.272618	0.332599	0.394478	0.4582	0.523714	0.590966	0.659902	0.730471	0.802617	0.87629	0.951434	1.028	1.10593	1.18517	1.26567	1.34738	1.43024	1.51421	1.59921	1.68522	1.77216	1.85999	1.94866	2.03811	2.12829	2.21914	2.31061	2.40265	2.49521	2.58823	2.68166	2.77545	2.86954	2.96388	3.05842	3.1531	3.24787	3.34268	3.43747
D:\Xumeng Li\论文\pic\11March\E101	Thu Mar 12 08-12-55.bmp	3	-0.748359	17.7443	D:\Xumeng Li\论文\pic\11March\Test Paper\Fri Mar 13 13-26-36.bmp	-2.93e-007 -6.9611e-007 -6.534e-008 0.058169 0.00020875 0	-3.1298e-007 6.0602e-008 -6.6296e-007 0.0002145 0.062234 0	-7.6998e-006 -5.6589e-006 -0.092397 -0.045899	-6.329e-008 -6.8459e-006 0.32247 -0.3492	-0.138309	-0.230778	-0.32335	-0.416072	-0.50899	-0.60215	-0.695599	-0.789382	-0.883547	-0.978138	-1.0732	-1.16879	-1.26494	-1.3617	-1.45912	-1.55724	-1.65612	-1.75579	-1.85631	-1.95771	-2.06005	-2.16337	-2.26772	-2.37314	-2.47968	-2.58739	-2.69631	-2.80649	-2.91797	-3.03081	-3.14504	-3.26072	-3.37788	-3.49659	-3.61687	-3.73878	-3.86237	-3.98768	-4.11475	-4.24364
D:\Xumeng Li\论文\pic\11March\E101	Thu Mar 12 08-12-55.bmp	4	0.463196	26.1482	D:\Xumeng Li\论文\pic\11March\Test Paper\Fri Mar 13 13-26-36.bmp	-2.9951e-007 -6.9615e-007 -7.7631e-008 0.058177 0.00022111 0	-3.3648e-007 6.3266e-008 -6.6235e-007 0.0002317 0.062233 0	-4.0433e-006 0.00099621 0.040456 0.10322	3.3347e-008 -2.5276e-005 0.41217 -0.59359	0.144669	0.188085	0.233445	0.280725	0.3299	0.380946	0.43384	0.488555	0.54507	0.603358	0.663396	0.72516	0.788625	0.853767	0.920562	0.988985	1.05901	1.13062	1.20378	1.27848	1.35468	1.43237	1.51151	1.59209	1.67408	1.75745	1.84219	1.92826	2.01565	2.10432	2.19426	2.28544	2.37784	2.47143	2.56619	2.66208	2.7591	2.85722	2.9564	3.05663
D:\Xumeng Li\论文\pic\11March\E101	Thu Mar 12 08-12-55.bmp	5	-0.126309	31.881	D:\Xumeng Li\论文\pic\11March\Test Paper\Fri Mar 13 13-26-36.bmp	-2.9951e-007 -6.9615e-007 -7.7631e-008 0.058177 0.00022111 0	-3.3648e-007 6.3266e-008 -6.6235e-007 0.0002317 0.062233 0	4.4002e-006 -0.00078526 0.0005215 -0.11944	-1.1312e-007 9.8929e-006 0.28433 -0.21561	-0.119699	-0.121503	-0.124824	-0.129636	-0.135914	-0.14363	-0.152758	-0.163272	-0.175145	-0.188351	-0.202863	-0.218656	-0.235702	-0.253975	-0.27345	-0.294099	-0.315896	-0.338815	-0.362829	-0.387912	-0.414037	-0.441179	-0.46931	-0.498404	-0.528436	-0.559378	-0.591204	-0.623887	-0.657402	-0.691722	-0.726821	-0.762671	-0.799247	-0.836523	-0.874471	-0.913066	-0.95228	-0.992089	-1.03246	-1.07338
D:\Xumeng Li\论文\pic\11March\E101	Thu Mar 12 08-14-00.bmp	0	0.978155	6.3093	D:\Xumeng Li\论文\pic\11March\Test Paper\Fri Mar 13 13-26-36.bmp	-2.9951e-007 -6.9615e-007 -7.7631e-008 0.058177 0.00022111 0	-3.3648e-007 6.3266e-008 -6.6235e-007 0.0002317 0.062233 0			0.671595	0.793703	0.854765	0.854764	0.854763	0.793717	0.793716	0.854778	0.854777	0.854776	0.793729	0.854793	0.793744	0.793743	0.793743	0.793742	0.793741	0.854825	0.854824	0.854822	0.793771	0.854839	0.854838	0.854837	0.854836	0.793784	0.793783	0.854852	0.854851	0.793798	0.793797	0.793796	1.16024	1.16024	1.09918	1.09918	1.09918	1.03812	1.03812	1.03812
D:\Xumeng Li\论文\pic\11March\E101	Thu Mar 12 08-14-00.bmp	1	-0.996119	2.18839	D:\Xumeng Li\论文\pic\11March\Test Paper\Fri Mar 13 13-26-36.bmp	-2.9951e-007 -6.9615e-007 -7.7631e-008 0.058177 0.00022111 0	-3.3648e-007 6.3266e-008 -6.6235e-007 0.0002317 0.062233 0	9.1153e-007 -1.3817e-005 -0.17899 0.61076	-7.7967e-006 6.5189e-005 0.092942 -0.1964	0.43175	0.25272	0.0736728	-0.105385	-0.284449	-0.463513	-0.642572	-0.82162	-1.00065	-1.17966	-1.35865	-1.5376	-1.71651	-1.89538	-2.0742	-2.25297	-2.43167	-2.61031	-2.78888	-2.96738	-3.14579	-3.32411	-3.50235	-3.68048	-3.85851	-4.03643	-4.21424	-4.39192	-4.56949	-4.74692	-4.92421	-5.10136	-5.27837	-5.45522	-5.63191	-5.80844	-5.9848	-6.16099	-6.33699	-6.51281
D:\Xumeng Li\论文\pic\11March\E101	Thu Mar 12 08-14-00.bmp	2	0.34058	6.29064	D:\Xumeng Li\论文\pic\11March\Test Paper\Fri Mar 13 13-26-36.bmp	-2.9951e-007 -6.9615e-007 -7.7631e-008 0.058177 0.00022111 0	-3.3648e-007 6.3266e-008 -6.6235e-007 0.0002317 0.062233 0	8.9762e-006 -0.00056068 0.061283 -0.3155	1.1012e-006 -8.4355e-005 0.25387 -0.23125	-0.254769	-0.195105	-0.136455	-0.0787653	-0.021981	0.0339512	0.0890852	0.143475	0.197174	0.250237	0.302716	0.354667	0.406143	0.457197	0.507885	0.558258	0.608372	0.658281	0.708037	0.757695	0.807309	0.856933	0.90662	0.956425	1.0064	1.0566	1.10708	1.15789	1.20909	1.26073	1.31287	1.36555	1.41883	1.47277	1.52742	1.58284	1.63907	1.69617	1.7542	1.81321
D:\Xumeng Li\论文\pic\11March\E101	Thu Mar 12 08-14-35.bmp	0	1.09861	7.43491	D:\Xumeng Li\论文\pic\11March\Test Paper\Fri Mar 13 13-26-36.bmp	-2.9951e-007 -6.9615e-007 -7.7631e-008 0.058177 0.00022111 0	-3.3648e-007 6.3266e-008 -6.6235e-007 0.0002317 0.062233 0			1.16839	1.22987	1.22987	1.22987	1.22987	1.16836	1.16836	1.16836	1.16835	1.10687	1.10687	1.04537	1.04536	1.04536	0.922358	0.922357	0.922356	0.922354	0.922353	0.922352	0.92235	0.922349	0.922348	0.922347	0.860865	0.799365	0.737883	0.79938	0.799379	0.799378	0.799377	0.799376	0.799375	0.799374	0.799372	0.799372	0.799371	0.79937	0.799368	0.799367
D:\Xumeng Li\论文\pic\11March\E101	Thu Mar 12 08-14-35.bmp	1	0.741445	3.36884	D:\Xumeng Li\论文\pic\11March\Test Paper\Fri Mar 13 13-26-36.bmp	-2.9951e-007 -6.9615e-007 -7.7631e-008 0.058177 0.00022111 0	-3.3648e-007 6.3266e-008 -6.6235e-007 0.0002317 0.062233 0	-1.9566e-008 -1.4349e-005 0.23073 -0.54038	-1.6049e-005 0.0011192 0.2081 -0.32401	-0.309662	-0.0789701	0.151692	0.382326	0.61293	0.843505	1.07405	1.30457	1.53505	1.76551	1.99594	2.22633	2.4567	2.68704	2.91734	3.14762	3.37786	3.60808	3.83826	4.06842	4.29854	4.52863	4.75869	4.98871	5.21871	5.44868	5.67861	5.90851	6.13838	6.36822	6.59802	6.82779	7.05753	7.28724	7.51691	7.74656	7.97617	8.20574	8.43528	8.66479
D:\Xumeng Li\论文\pic\11March\E101	Thu Mar 12 08-14-35.bmp	2	-0.556998	7.33442	D:\Xumeng Li\论文\pic\11March\Test Paper\Fri Mar 13 13-26-36.bmp	-2.9951e-007 -6.9615e-007 -7.7631e-008 0.058177 0.00022111 0	-3.3648e-007 6.3266e-008 -6.6235e-007 0.0002317 0.062233 0	-2.5692e-006 0.00019282 -0.067082 0.27497	-2.3023e-008 5.0944e-007 0.29834 -0.23863	0.208073	0.141552	0.0753849	0.00955745	-0.055946	-0.121141	-0.186043	-0.250667	-0.315028	-0.379143	-0.443026	-0.506693	-0.57016	-0.633441	-0.696553	-0.75951	-0.822328	-0.885022	-0.947609	-1.0101	-1.07252	-1.13487	-1.19718	-1.25946	-1.32172	-1.38398	-1.44625	-1.50856	-1.57091	-1.63333	-1.69582	-1.7584	-1.82109	-1.8839	-1.94686	-2.00996	-2.07324	-2.1367	-2.20036	-2.26423
D:\Xumeng Li\论文\pic\11March\E101	Thu Mar 12 08-14-35.bmp	3	0.273199	7.33305	D:\Xumeng Li\论文\pic\11March\Test Paper\Fri Mar 13 13-26-36.bmp	-2.9951e-007 -6.9615e-007 -7.7631e-008 0.058177 0.00022111 0	-3.3648e-007 6.3266e-008 -6.6235e-007 0.0002317 0.062233 0	1.8361e-005 -0.0012354 0.057054 -0.28533	-3.55e-007 3.4988e-005 0.25891 -0.18596	-0.229489	-0.176013	-0.124787	-0.0757014	-0.0286461	0.0164893	0.059815	0.101441	0.141478	0.180035	0.217223	0.253152	0.287933	0.321675	0.354488	0.386483	0.41777	0.448459	0.478661	0.508484	0.538041	0.56744	0.596791	0.626206	0.655794	0.685666	0.715931	0.7467	0.778082	0.810189	0.84313	0.877015	0.911955	0.94806	0.985439	1.0242	1.06446	1.10633	1.14991	1.19532
[truncated: 160 more columns]
