# Supplementary material for: A technique system for the measurement, reconstruction and character extraction of rice plant architecture
Source: PLoS One. 2017 May 30;12(5):e0177205. doi: 10.1371/journal.pone.0177205 (PMC5448746; doi:10.1371/journal.pone.0177205)
Supplement: S2 Data — There four type file in the zip file, SystemData is parameters of paratus, SSP_LCAA correspond to the special position of stem, leafvein correspond to data of leaf midrib curves, leafshape correspond to the data of leaf shape. 101: correspond to neighbor 8 hills of Sample S1 (NSICRc222), 1: correspond to neighbor 8 hills of Sample S2 (NSICRc124H). (ZIP) [file pone.0177205.s008.zip › leafveinE102.xls]

## Sheet: Sheet1
Directory	ImageFile	LeafNo(0:Stem)	NodeX	NodeY	CaliberatedImage	CaliberatedEquationX	CaliberatedEquationY	Xdata9	Xdata10	Xdata11	Xdata12	Xdata13	Xdata14	Xdata15	Xdata16	Xdata17	Xdata18	Xdata19	Xdata20	Xdata21	Xdata22	Xdata23	Xdata24	Xdata25	Xdata26	Xdata27	Xdata28	Xdata29	Xdata30	Xdata31	Xdata32	Xdata33	Xdata34	Xdata35	Xdata36	Xdata37	Xdata38	Xdata39	Xdata40	Xdata41	Xdata42	Xdata43	Xdata44	Xdata45	Xdata46	Xdata47	Xdata48	Xdata49	Xdata50
D:\Xumeng Li\论文\pic\11March\E102	Wed Mar 11 11-38-43.bmp	0	1.55971	31.612	D:\Xumeng Li\论文\pic\11March\Test Paper\Fri Mar 13 13-26-36.bmp	-2.9951e-007 -6.9615e-007 -7.7631e-008 0.058177 0.00022111 0	-3.3648e-007 6.3266e-008 -6.6235e-007 0.0002317 0.062233 0			0.674388	1.28732	1.22603	1.22602	1.16472	1.16472	1.10342	1.10342	1.10341	1.10343	1.10342	1.10342	1.16472	1.10343	0.980818	1.04212	1.04212	0.980823	0.980817	0.980833	0.980827	0.980822	1.04213	2.14513	1.96131	1.9613	1.90006	1.90005	1.83877	1.77749	1.71624	1.65495	1.59367	1.59369	1.59368	1.5324	1.47111	1.47113	1.40984	1.47118
D:\Xumeng Li\论文\pic\11March\E102	Wed Mar 11 11-38-43.bmp	1	1.14524	8.36096	D:\Xumeng Li\论文\pic\11March\Test Paper\Fri Mar 13 13-26-36.bmp	-2.9951e-007 -6.9615e-007 -7.7631e-008 0.058177 0.00022111 0	-3.3648e-007 6.3266e-008 -6.6235e-007 0.0002317 0.062233 0	-2.4111e-007 0.00014051 0.21788 -0.52613	2.7369e-006 -0.0023321 0.40909 -0.94589	-0.308108	-0.0898076	0.128771	0.347626	0.566756	0.786161	1.00584	1.22578	1.446	1.66649	1.88724	2.10825	2.32953	2.55108	2.77288	2.99494	3.21726	3.43984	3.66267	3.88576	4.10909	4.33268	4.55652	4.78061	5.00494	5.22951	5.45433	5.67939	5.9047	6.13024	6.35602	6.58203	6.80828	7.03476	7.26148	7.48842	7.7156	7.943	8.17063	8.39848
D:\Xumeng Li\论文\pic\11March\E102	Wed Mar 11 11-38-43.bmp	2	-0.995544	16.1428	D:\Xumeng Li\论文\pic\11March\Test Paper\Fri Mar 13 13-26-36.bmp	-2.9951e-007 -6.9615e-007 -7.7631e-008 0.058177 0.00022111 0	-3.3648e-007 6.3266e-008 -6.6235e-007 0.0002317 0.062233 0	-5.0433e-005 0.0046012 -0.25113 0.93247	-2.6464e-006 0.00022965 0.30155 -0.35308	0.685884	0.448201	0.219115	-0.00167608	-0.214476	-0.419586	-0.617309	-0.807948	-0.991806	-1.16918	-1.34039	-1.50572	-1.66547	-1.81996	-1.96949	-2.11435	-2.25484	-2.39129	-2.52397	-2.6532	-2.77929	-2.90252	-3.02321	-3.14166	-3.25816	-3.37303	-3.48657	-3.59907	-3.71084	-3.82219	-3.93341	-4.04481	-4.15669	-4.26936	-4.38311	-4.49825	-4.61508	-4.7339	-4.85502	-4.97874
D:\Xumeng Li\论文\pic\11March\E102	Wed Mar 11 11-38-43.bmp	3	0.674105	24.7261	D:\Xumeng Li\论文\pic\11March\Test Paper\Fri Mar 13 13-26-36.bmp	-2.9951e-007 -6.9615e-007 -7.7631e-008 0.058177 0.00022111 0	-3.3648e-007 6.3266e-008 -6.6235e-007 0.0002317 0.062233 0	4.9809e-005 -0.0052862 0.23051 -0.87602	2.5426e-006 -0.0002979 0.44303 -0.63159	-0.650747	-0.43575	-0.230727	-0.0353807	0.150589	0.32748	0.495592	0.655224	0.806674	0.950241	1.08622	1.21492	1.33663	1.45166	1.5603	1.66284	1.7596	1.85086	1.93693	2.01811	2.09469	2.16697	2.23526	2.29985	2.36104	2.41912	2.47441	2.52719	2.57776	2.62644	2.6735	2.71926	2.764	2.80804	2.85166	2.89518	2.93887	2.98306	3.02803	3.07408
D:\Xumeng Li\论文\pic\11March\E102	Wed Mar 11 11-38-43.bmp	4	0.109437	31.6186	D:\Xumeng Li\论文\pic\11March\Test Paper\Fri Mar 13 13-26-36.bmp	-2.9951e-007 -6.9615e-007 -7.7631e-008 0.058177 0.00022111 0	-3.3648e-007 6.3266e-008 -6.6235e-007 0.0002317 0.062233 0	-6.7129e-007 0.0001477 -0.00053367 0.017233	4.6942e-008 -2.2891e-005 0.41004 -0.47295	0.016846	0.0167507	0.0169428	0.0174182	0.0181728	0.0192028	0.0205039	0.0220723	0.0239038	0.0259945	0.0283402	0.0309371	0.0337811	0.036868	0.040194	0.043755	0.0475469	0.0515658	0.0558075	0.0602681	0.0649436	0.0698298	0.0749229	0.0802187	0.0857132	0.0914025	0.0972824	0.103349	0.109598	0.116026	0.122628	0.129401	0.136341	0.143442	0.150703	0.158117	0.165683	0.173394	0.181248	0.18924
D:\Xumeng Li\论文\pic\11March\E102	Wed Mar 11 11-38-43.bmp	5	-0.657059	31.5743	D:\Xumeng Li\论文\pic\11March\Test Paper\Fri Mar 13 13-26-36.bmp	-2.9951e-007 -6.9615e-007 -7.7631e-008 0.058177 0.00022111 0	-3.3648e-007 6.3266e-008 -6.6235e-007 0.0002317 0.062233 0	4.4127e-007 -0.00035207 -0.0048025 -0.0052008	9.6218e-008 -4.5759e-005 0.42463 -0.36917	-0.0103549	-0.0162106	-0.0227651	-0.0300159	-0.0379601	-0.0465953	-0.0559188	-0.0659279	-0.0766199	-0.0879923	-0.100042	-0.112767	-0.126165	-0.140232	-0.154966	-0.170365	-0.186425	-0.203145	-0.220521	-0.238551	-0.257232	-0.276562	-0.296538	-0.317156	-0.338416	-0.360313	-0.382846	-0.406011	-0.429807	-0.45423	-0.479277	-0.504947	-0.531236	-0.558141	-0.585661	-0.613793	-0.642533	-0.671879	-0.701829	-0.73238
D:\Xumeng Li\论文\pic\11March\E102	Wed Mar 11 11-41-50.bmp	0	1.55971	31.612	D:\Xumeng Li\论文\pic\11March\Test Paper\Fri Mar 13 13-26-36.bmp	-2.9951e-007 -6.9615e-007 -7.7631e-008 0.058177 0.00022111 0	-3.3648e-007 6.3266e-008 -6.6235e-007 0.0002317 0.062233 0			0.674388	1.28732	1.22603	1.22602	1.16472	1.16472	1.10342	1.10342	1.10341	1.10343	1.10342	1.10342	1.16472	1.10343	0.980818	1.04212	1.04212	0.980823	0.980817	0.980833	0.980827	0.980822	1.04213	2.14513	1.96131	1.9613	1.90006	1.90005	1.83877	1.77749	1.71624	1.65495	1.59367	1.59369	1.59368	1.5324	1.47111	1.47113	1.40984	1.47118
D:\Xumeng Li\论文\pic\11March\E102	Wed Mar 11 11-41-50.bmp	1	1.14524	8.36096	D:\Xumeng Li\论文\pic\11March\Test Paper\Fri Mar 13 13-26-36.bmp	-2.9951e-007 -6.9615e-007 -7.7631e-008 0.058177 0.00022111 0	-3.3648e-007 6.3266e-008 -6.6235e-007 0.0002317 0.062233 0	-2.4111e-007 0.00014051 0.21788 -0.52613	2.7369e-006 -0.0023321 0.40909 -0.94589	-0.308108	-0.0898076	0.128771	0.347626	0.566756	0.786161	1.00584	1.22578	1.446	1.66649	1.88724	2.10825	2.32953	2.55108	2.77288	2.99494	3.21726	3.43984	3.66267	3.88576	4.10909	4.33268	4.55652	4.78061	5.00494	5.22951	5.45433	5.67939	5.9047	6.13024	6.35602	6.58203	6.80828	7.03476	7.26148	7.48842	7.7156	7.943	8.17063	8.39848
D:\Xumeng Li\论文\pic\11March\E102	Wed Mar 11 11-41-50.bmp	2	-0.995544	16.1428	D:\Xumeng Li\论文\pic\11March\Test Paper\Fri Mar 13 13-26-36.bmp	-2.9951e-007 -6.9615e-007 -7.7631e-008 0.058177 0.00022111 0	-3.3648e-007 6.3266e-008 -6.6235e-007 0.0002317 0.062233 0	-5.0433e-005 0.0046012 -0.25113 0.93247	-2.6464e-006 0.00022965 0.30155 -0.35308	0.685884	0.448201	0.219115	-0.00167608	-0.214476	-0.419586	-0.617309	-0.807948	-0.991806	-1.16918	-1.34039	-1.50572	-1.66547	-1.81996	-1.96949	-2.11435	-2.25484	-2.39129	-2.52397	-2.6532	-2.77929	-2.90252	-3.02321	-3.14166	-3.25816	-3.37303	-3.48657	-3.59907	-3.71084	-3.82219	-3.93341	-4.04481	-4.15669	-4.26936	-4.38311	-4.49825	-4.61508	-4.7339	-4.85502	-4.97874
D:\Xumeng Li\论文\pic\11March\E102	Wed Mar 11 11-41-50.bmp	3	0.674105	24.7261	D:\Xumeng Li\论文\pic\11March\Test Paper\Fri Mar 13 13-26-36.bmp	-2.9951e-007 -6.9615e-007 -7.7631e-008 0.058177 0.00022111 0	-3.3648e-007 6.3266e-008 -6.6235e-007 0.0002317 0.062233 0	4.9809e-005 -0.0052862 0.23051 -0.87602	2.5426e-006 -0.0002979 0.44303 -0.63159	-0.650747	-0.43575	-0.230727	-0.0353807	0.150589	0.32748	0.495592	0.655224	0.806674	0.950241	1.08622	1.21492	1.33663	1.45166	1.5603	1.66284	1.7596	1.85086	1.93693	2.01811	2.09469	2.16697	2.23526	2.29985	2.36104	2.41912	2.47441	2.52719	2.57776	2.62644	2.6735	2.71926	2.764	2.80804	2.85166	2.89518	2.93887	2.98306	3.02803	3.07408
D:\Xumeng Li\论文\pic\11March\E102	Wed Mar 11 11-41-50.bmp	4	0.109437	31.6186	D:\Xumeng Li\论文\pic\11March\Test Paper\Fri Mar 13 13-26-36.bmp	-2.9951e-007 -6.9615e-007 -7.7631e-008 0.058177 0.00022111 0	-3.3648e-007 6.3266e-008 -6.6235e-007 0.0002317 0.062233 0	-6.7129e-007 0.0001477 -0.00053367 0.017233	4.6942e-008 -2.2891e-005 0.41004 -0.47295	0.016846	0.0167507	0.0169428	0.0174182	0.0181728	0.0192028	0.0205039	0.0220723	0.0239038	0.0259945	0.0283402	0.0309371	0.0337811	0.036868	0.040194	0.043755	0.0475469	0.0515658	0.0558075	0.0602681	0.0649436	0.0698298	0.0749229	0.0802187	0.0857132	0.0914025	0.0972824	0.103349	0.109598	0.116026	0.122628	0.129401	0.136341	0.143442	0.150703	0.158117	0.165683	0.173394	0.181248	0.18924
D:\Xumeng Li\论文\pic\11March\E102	Wed Mar 11 11-41-50.bmp	5	-0.657059	31.5743	D:\Xumeng Li\论文\pic\11March\Test Paper\Fri Mar 13 13-26-36.bmp	-2.9951e-007 -6.9615e-007 -7.7631e-008 0.058177 0.00022111 0	-3.3648e-007 6.3266e-008 -6.6235e-007 0.0002317 0.062233 0	4.4127e-007 -0.00035207 -0.0048025 -0.0052008	9.6218e-008 -4.5759e-005 0.42463 -0.36917	-0.0103549	-0.0162106	-0.0227651	-0.0300159	-0.0379601	-0.0465953	-0.0559188	-0.0659279	-0.0766199	-0.0879923	-0.100042	-0.112767	-0.126165	-0.140232	-0.154966	-0.170365	-0.186425	-0.203145	-0.220521	-0.238551	-0.257232	-0.276562	-0.296538	-0.317156	-0.338416	-0.360313	-0.382846	-0.406011	-0.429807	-0.45423	-0.479277	-0.504947	-0.531236	-0.558141	-0.585661	-0.613793	-0.642533	-0.671879	-0.701829	-0.73238
D:\Xumeng Li\论文\pic\11March\E102	Wed Mar 11 11-42-41.bmp	0	1.49151	28.9065	D:\Xumeng Li\论文\pic\11March\Test Paper\Fri Mar 13 13-26-36.bmp	-2.9951e-007 -6.9615e-007 -7.7631e-008 0.058177 0.00022111 0	-3.3648e-007 6.3266e-008 -6.6235e-007 0.0002317 0.062233 0			0.860111	1.29012	1.29008	1.29008	1.22863	1.22862	1.16717	1.16716	1.16713	1.16713	1.10568	1.2285	1.16708	1.10564	1.0442	1.04419	1.04419	1.04418	0.982745	0.98274	1.04414	1.04414	1.04413	0.982699	0.982694	1.0441	1.04409	1.04408	1.04408	1.04407	0.921217	0.982616	0.982611	0.982606	1.78071	1.6579	1.65789	1.5965	1.5351	1.4737
D:\Xumeng Li\论文\pic\11March\E102	Wed Mar 11 11-42-41.bmp	1	1.01987	7.32558	D:\Xumeng Li\论文\pic\11March\Test Paper\Fri Mar 13 13-26-36.bmp	-2.9951e-007 -6.9615e-007 -7.7631e-008 0.058177 0.00022111 0	-3.3648e-007 6.3266e-008 -6.6235e-007 0.0002317 0.062233 0	3.0743e-005 -0.0026971 0.16577 -0.37579	-1.4616e-006 0.00012649 0.21114 -0.26488	-0.212694	-0.0548031	0.0980621	0.246086	0.389454	0.52835	0.662958	0.793464	0.92005	1.0429	1.16221	1.27814	1.3909	1.50066	1.60761	1.71193	1.81381	1.91343	2.01097	2.10663	2.20058	2.29301	2.38411	2.47405	2.56302	2.65122	2.73881	2.82599	2.91294	2.99985	3.08689	3.17426	3.26214	3.35071	3.44016	3.53067	3.62242	3.71561	3.81041	3.90702
D:\Xumeng Li\论文\pic\11March\E102	Wed Mar 11 11-42-41.bmp	2	-1.00627	11.7223	D:\Xumeng Li\论文\pic\11March\Test Paper\Fri Mar 13 13-26-36.bmp	-2.9951e-007 -6.9615e-007 -7.7631e-008 0.058177 0.00022111 0	-3.3648e-007 6.3266e-008 -6.6235e-007 0.0002317 0.062233 0	-1.2374e-005 0.00040077 -0.14992 0.13427	7.8616e-007 -5.1517e-005 0.29713 -0.37047	-0.0152592	-0.164059	-0.312206	-0.459775	-0.606838	-0.753472	-0.899749	-1.04574	-1.19153	-1.33719	-1.48278	-1.62839	-1.77409	-1.91996	-2.06606	-2.21247	-2.35927	-2.50653	-2.65433	-2.80273	-2.95182	-3.10166	-3.25234	-3.40392	-3.55649	-3.71011	-3.86485	-4.0208	-4.17803	-4.33661	-4.49661	-4.65812	-4.8212	-4.98592	-5.15237	-5.32062	-5.49074	-5.6628	-5.83689	-6.01306
D:\Xumeng Li\论文\pic\11March\E102	Wed Mar 11 11-42-41.bmp	3	0.809189	19.0039	D:\Xumeng Li\论文\pic\11March\Test Paper\Fri Mar 13 13-26-36.bmp	-2.9951e-007 -6.9615e-007 -7.7631e-008 0.058177 0.00022111 0	-3.3648e-007 6.3266e-008 -6.6235e-007 0.0002317 0.062233 0	-1.4109e-005 0.0017986 0.07706 0.13922	6.875e-007 -0.00011907 0.47433 -0.51822	0.21806	0.300417	0.386201	0.475329	0.567716	0.663276	0.761926	0.863581	0.968155	1.07556	1.18572	1.29855	1.41396	1.53186	1.65218	1.77482	1.89971	2.02675	2.15587	2.28698	2.41999	2.55482	2.69138	2.8296	2.96938	3.11064	3.2533	3.39727	3.54246	3.6888	3.83619	3.98456	4.13382	4.28388	4.43466	4.58607	4.73803	4.89046	5.04327	5.19637
D:\Xumeng Li\论文\pic\11March\E102	Wed Mar 11 11-42-41.bmp	4	0.113521	28.7268	D:\Xumeng Li\论文\pic\11March\Test Paper\Fri Mar 13 13-26-36.bmp	-2.9951e-007 -6.9615e-007 -7.7631e-008 0.058177 0.00022111 0	-3.3648e-007 6.3266e-008 -6.6235e-007 0.0002317 0.062233 0	3.2064e-007 -3.4736e-005 -0.0072364 0.051041	-1.1108e-007 -5.628e-007 0.4529 -0.44821	0.0437697	0.0364314	0.0290274	0.0215597	0.0140303	0.00644096	-0.00120628	-0.00890952	-0.0166668	-0.0244763	-0.032336	-0.0402441	-0.0481985	-0.0561974	-0.0642388	-0.0723208	-0.0804415	-0.088599	-0.0967913	-0.105017	-0.113273	-0.121558	-0.129871	-0.138208	-0.146569	-0.154952	-0.163353	-0.171773	-0.180208	-0.188656	-0.197117	-0.205587	-0.214065	-0.222549	-0.231037	-0.239528	-0.248018	-0.256507	-0.264992	-0.273472
D:\Xumeng Li\论文\pic\11March\E102	Wed Mar 11 11-42-41.bmp	5	-0.68505	28.7615	D:\Xumeng Li\论文\pic\11March\Test Paper\Fri Mar 13 13-26-36.bmp	-2.9951e-007 -6.9615e-007 -7.7631e-008 0.058177 0.00022111 0	-3.3648e-007 6.3266e-008 -6.6235e-007 0.0002317 0.062233 0	8.3236e-007 -0.00039622 -0.034782 0.080922	-1.0654e-007 1.7435e-005 0.45417 -0.44976	0.045744	0.00977896	-0.0269685	-0.0644934	-0.102791	-0.141856	-0.181683	-0.222268	-0.263605	-0.30569	-0.348517	-0.392082	-0.436379	-0.481404	-0.527151	-0.573616	-0.620793	-0.668678	-0.717265	-0.76655	-0.816528	-0.867193	-0.91854	-0.970565	-1.02326	-1.07663	-1.13066	-1.18534	-1.24068	-1.29667	-1.35329	-1.41056	-1.46846	-1.52698	-1.58613	-1.6459	-1.70628	-1.76727	-1.82885	-1.89104
D:\Xumeng Li\论文\pic\11March\E102	Wed Mar 11 11-43-29.bmp	0	1.29696	12.8428	D:\Xumeng Li\论文\pic\11March\Test Paper\Fri Mar 13 13-26-36.bmp	-2.9951e-007 -6.9615e-007 -7.7631e-008 0.058177 0.00022111 0	-3.3648e-007 6.3266e-008 -6.6235e-007 0.0002317 0.062233 0			0.552878	1.28991	1.22847	1.22846	1.22846	1.22846	1.16705	1.10561	1.04419	1.04419	1.04419	1.04419	1.04418	1.04418	1.04418	1.10561	1.10561	1.10561	1.1056	1.04419	1.04419	1.04419	1.04418	1.04418	1.04418	1.04418	1.04417	2.02657	2.02657	2.02656	1.78099	1.71959	1.5354	1.47399	1.41259	1.35118	1.35118	1.35118	1.28977	1.28977
D:\Xumeng Li\论文\pic\11March\E102	Wed Mar 11 11-43-29.bmp	1	1.04165	9.3923	D:\Xumeng Li\论文\pic\11March\Test Paper\Fri Mar 13 13-26-36.bmp	-2.9951e-007 -6.9615e-007 -7.7631e-008 0.058177 0.00022111 0	-3.3648e-007 6.3266e-008 -6.6235e-007 0.0002317 0.062233 0	-4.242e-006 0.00070005 0.070681 -0.092388	-7.0498e-008 7.1952e-006 0.1387 -0.14441	-0.0210109	0.0517408	0.125842	0.201266	0.277989	0.355985	0.435228	0.515693	0.597354	0.680187	0.764165	0.849263	0.935456	1.02272	1.11102	1.20035	1.29067	1.38195	1.47418	1.56732	1.66135	1.75625	1.85199	1.94855	2.04589	2.144	2.24285	2.3424	2.44265	2.54356	2.6451	2.74726	2.85	2.9533	3.05714	3.16149	3.26632	3.3716	3.47733	3.58345
D:\Xumeng Li\论文\pic\11March\E102	Wed Mar 11 11-43-29.bmp	2	0.20686	12.7749	D:\Xumeng Li\论文\pic\11March\Test Paper\Fri Mar 13 13-26-36.bmp	-2.9951e-007 -6.9615e-007 -7.7631e-008 0.058177 0.00022111 0	-3.3648e-007 6.3266e-008 -6.6235e-007 0.0002317 0.062233 0	-1.2312e-006 0.00052112 0.011297 -0.020784	5.2514e-008 -2.431e-005 0.43181 -0.49817	-0.00896714	0.00388501	0.0177646	0.0326643	0.0485767	0.0654944	0.08341	0.102316	0.122205	0.14307	0.164904	0.187698	0.211446	0.236141	0.261774	0.288338	0.315826	0.344232	0.373546	0.403762	0.434873	0.466871	0.499749	0.533499	0.568114	0.603586	0.639909	0.677074	0.715075	0.753904	0.793554	0.834016	0.875285	0.917352	0.96021	1.00385	1.04827	1.09346	1.13941	1.18611
D:\Xumeng Li\论文\pic\11March\E102	Wed Mar 11 11-43-29.bmp	3	-0.591689	12.7575	D:\Xumeng Li\论文\pic\11March\Test Paper\Fri Mar 13 13-26-36.bmp	-2.9951e-007 -6.9615e-007 -7.7631e-008 0.058177 0.00022111 0	-3.3648e-007 6.3266e-008 -6.6235e-007 0.0002317 0.062233 0	-5.6445e-006 5.1102e-005 -0.076111 0.19223	-5.6528e-008 -1.0166e-005 0.36227 -0.30029	0.116166	0.040169	-0.0357938	-0.111756	-0.187751	-0.263814	-0.339978	-0.416276	-0.492743	-0.569413	-0.646319	-0.723496	-0.800977	-0.878795	-0.956986	-1.03558	-1.11462	-1.19413	-1.27415	-1.3547	-1.43584	-1.51758	-1.59997	-1.68303	-1.7668	-1.85132	-1.93661	-2.02272	-2.10968	-2.19751	-2.28626	-2.37595	-2.46663	-2.55832	-2.65106	-2.74489	-2.83983	-2.93592	-3.0332	-3.13169
D:\Xumeng Li\论文\pic\11March\E102	Wed Mar 11 11-44-05.bmp	0	1.30048	27.3788	D:\Xumeng Li\论文\pic\11March\Test Paper\Fri Mar 13 13-26-36.bmp	-2.9951e-007 -6.9615e-007 -7.7631e-008 0.058177 0.00022111 0	-3.3648e-007 6.3266e-008 -6.6235e-007 0.0002317 0.062233 0			1.0418	1.16436	1.16435	1.10308	1.0418	1.0418	1.04179	1.04181	0.980531	0.980526	0.980522	0.919245	0.91924	0.919235	0.980524	0.980519	0.980514	0.980509	1.0418	0.796699	0.796695	0.857984	0.857981	0.796701	0.796697	1.59361	1.53233	1.47101	1.4097	1.40969	1.34838	1.22579	1.16448	1.16448	1.1032	1.10319	1.10318	1.10318	1.16447	1.10319
D:\Xumeng Li\论文\pic\11March\E102	Wed Mar 11 11-44-05.bmp	1	-0.893969	7.45442	D:\Xumeng Li\论文\pic\11March\Test Paper\Fri Mar 13 13-26-36.bmp	-2.9951e-007 -6.9615e-007 -7.7631e-008 0.058177 0.00022111 0	-3.3648e-007 6.3266e-008 -6.6235e-007 0.0002317 0.062233 0	-1.0518e-005 0.00043969 -0.094461 0.12132	-6.9982e-007 3.2225e-005 0.20477 -0.25594	0.0272913	-0.0659246	-0.158387	-0.25016	-0.341306	-0.431888	-0.521969	-0.611612	-0.700881	-0.789839	-0.878548	-0.967073	-1.05547	-1.14382	-1.23217	-1.32058	-1.40913	-1.49786	-1.58686	-1.67617	-1.76587	-1.85602	-1.94667	-2.03789	-2.12975	-2.22231	-2.31563	-2.40978	-2.50481	-2.60079	-2.69779	-2.79586	-2.89508	-2.9955	-3.09718	-3.20019	-3.3046	-3.41046	-3.51784	-3.62681
D:\Xumeng Li\论文\pic\11March\E102	Wed Mar 11 11-44-05.bmp	2	0.679188	13.7683	D:\Xumeng Li\论文\pic\11March\Test Paper\Fri Mar 13 13-26-36.bmp	-2.9951e-007 -6.9615e-007 -7.7631e-008 0.058177 0.00022111 0	-3.3648e-007 6.3266e-008 -6.6235e-007 0.0002317 0.062233 0	4.8317e-006 -0.0001601 0.08498 0.068543	3.266e-007 -3.1722e-005 0.32078 -0.57458	0.153368	0.237901	0.322172	0.406211	0.490044	0.573703	0.657215	0.740611	0.823917	0.907165	0.990382	1.0736	1.15684	1.24014	1.32353	1.40703	1.49067	1.57449	1.65851	1.74276	1.82727	1.91206	1.99718	2.08264	2.16848	2.25472	2.3414	2.42853	2.51616	2.60431	2.69301	2.78229	2.87218	2.9627	3.05389	3.14577	3.23837	3.33173	3.42587	3.52082
D:\Xumeng Li\论文\pic\11March\E102	Wed Mar 11 11-44-05.bmp	3	-0.828168	20.5205	D:\Xumeng Li\论文\pic\11March\Test Paper\Fri Mar 13 13-26-36.bmp	-2.9951e-007 -6.9615e-007 -7.7631e-008 0.058177 0.00022111 0	-3.3648e-007 6.3266e-008 -6.6235e-007 0.0002317 0.062233 0	-1.3281e-006 -9.9005e-005 -0.053077 0.062116	-4.9003e-008 -1.4204e-005 0.25181 -0.2669	0.00893909	-0.044444	-0.098041	-0.15186	-0.205909	-0.260195	-0.314728	-0.369514	-0.424562	-0.47988	-0.535475	-0.591357	-0.647531	-0.704008	-0.760794	-0.817897	-0.875326	-0.933088	-0.991192	-1.04965	-1.10846	-1.16763	-1.22718	-1.28711	-1.34743	-1.40815	-1.46927	-1.53081	-1.59276	-1.65515	-1.71797	-1.78124	-1.84496	-1.90914	-1.97379	-2.03892	-2.10453	-2.17064	-2.23724	-2.30436
D:\Xumeng Li\论文\pic\11March\E102	Wed Mar 11 11-44-05.bmp	4	0.423974	27.3832	D:\Xumeng Li\论文\pic\11March\Test Paper\Fri Mar 13 13-26-36.bmp	-2.9951e-007 -6.9615e-007 -7.7631e-008 0.058177 0.00022111 0	-3.3648e-007 6.3266e-008 -6.6235e-007 0.0002317 0.062233 0	-3.7071e-006 0.00057525 0.0058095 -0.092925	-7.2543e-007 9.1301e-005 0.40115 -0.33969	-0.0865437	-0.0790344	-0.0704191	-0.06072	-0.0499594	-0.0381595	-0.0253426	-0.0115308	0.00325353	0.0189882	0.0356509	0.0532195	0.0716717	0.0909852	0.111138	0.132107	0.153872	0.176408	0.199695	0.223709	0.24843	0.273833	0.299898	0.326602	0.353922	0.381837	0.410324	0.439361	0.468926	0.498996	0.52955	0.560564	0.592018	0.623887	0.656151	0.688787	0.721773	0.755086	0.788705	0.822607
D:\Xumeng Li\论文\pic\11March\E102	Wed Mar 11 11-44-05.bmp	5	-0.31157	27.3369	D:\Xumeng Li\论文\pic\11March\Test Paper\Fri Mar 13 13-26-36.bmp	-2.9951e-007 -6.9615e-007 -7.7631e-008 0.058177 0.00022111 0	-3.3648e-007 6.3266e-008 -6.6235e-007 0.0002317 0.062233 0	-1.7936e-008 -7.1945e-005 -0.00062645 -0.049748	9.2833e-009 -1.7074e-005 0.33435 -0.27919	-0.0504462	-0.0512886	-0.0522751	-0.0534058	-0.0546809	-0.0561004	-0.0576644	-0.059373	-0.0612264	-0.0632247	-0.0653679	-0.0676562	-0.0700897	-0.0726684	-0.0753926	-0.0782623	-0.0812776	-0.0844386	-0.0877454	-0.0911981	-0.0947969	-0.0985419	-0.102433	-0.106471	-0.110655	-0.114985	-0.119463	-0.124087	-0.128858	-0.133776	-0.138841	-0.144053	-0.149413	-0.15492	-0.160575	-0.166377	-0.172327	-0.178425	-0.184671	-0.191065
D:\Xumeng Li\论文\pic\11March\E102	Wed Mar 11 11-44-54.bmp	0	1.33756	27.5469	D:\Xumeng Li\论文\pic\11March\Test Paper\Fri Mar 13 13-26-36.bmp	-2.9951e-007 -6.9615e-007 -7.7631e-008 0.058177 0.00022111 0	-3.3648e-007 6.3266e-008 -6.6235e-007 0.0002317 0.062233 0			1.16461	1.3485	1.3485	1.28721	1.2872	1.22591	1.28722	1.22593	1.22592	1.16463	1.16463	1.10334	1.04205	1.10335	1.10335	1.16465	1.04205	1.04204	1.04204	1.04203	1.04203	1.10333	1.10333	0.858175	0.858171	0.919474	0.91947	0.858177	1.22604	1.65527	1.53265	1.53264	1.47131	1.47131	1.4713	1.34868	1.34868	1.34867	1.28738	1.28737
D:\Xumeng Li\论文\pic\11March\E102	Wed Mar 11 11-44-54.bmp	1	0.739735	14.1479	D:\Xumeng Li\论文\pic\11March\Test Paper\Fri Mar 13 13-26-36.bmp	-2.9951e-007 -6.9615e-007 -7.7631e-008 0.058177 0.00022111 0	-3.3648e-007 6.3266e-008 -6.6235e-007 0.0002317 0.062233 0	6.4228e-006 -0.00021679 0.11671 -0.035559	2.7695e-007 -1.9437e-005 0.33206 -0.39268	0.0809403	0.197044	0.312792	0.428221	0.543372	0.658281	0.772988	0.887531	1.00195	1.11628	1.23056	1.34484	1.45914	1.57351	1.68798	1.8026	1.9174	2.03243	2.14771	2.2633	2.37922	2.49551	2.61222	2.72939	2.84704	2.96522	3.08398	3.20333	3.32334	3.44403	3.56544	3.68761	3.81058	3.93439	4.05908	4.18468	4.31124	4.43878	4.56736	4.69701
D:\Xumeng Li\论文\pic\11March\E102	Wed Mar 11 11-44-54.bmp	2	-0.643301	20.0888	D:\Xumeng Li\论文\pic\11March\Test Paper\Fri Mar 13 13-26-36.bmp	-2.9951e-007 -6.9615e-007 -7.7631e-008 0.058177 0.00022111 0	-3.3648e-007 6.3266e-008 -6.6235e-007 0.0002317 0.062233 0	1.727e-006 -0.00078295 -0.061588 -0.16195	1.2593e-007 -6.2373e-005 0.49575 -0.83577	-0.224316	-0.28824	-0.353709	-0.420714	-0.489242	-0.559285	-0.630832	-0.703872	-0.778395	-0.85439	-0.931848	-1.01076	-1.09111	-1.17289	-1.25609	-1.34071	-1.42672	-1.51413	-1.60291	-1.69306	-1.78457	-1.87743	-1.97163	-2.06715	-2.16399	-2.26214	-2.36159	-2.46232	-2.56433	-2.6676	-2.77213	-2.8779	-2.98491	-3.09314	-3.20258	-3.31323	-3.42507	-3.53809	-3.65228	-3.76764
D:\Xumeng Li\论文\pic\11March\E102	Wed Mar 11 11-44-54.bmp	3	-0.251587	27.5028	D:\Xumeng Li\论文\pic\11March\Test Paper\Fri Mar 13 13-26-36.bmp	-2.9951e-007 -6.9615e-007 -7.7631e-008 0.058177 0.00022111 0	-3.3648e-007 6.3266e-008 -6.6235e-007 0.0002317 0.062233 0	8.3215e-007 -0.00017508 0.0016832 -0.12319	4.4006e-008 -2.298e-005 0.36806 -0.31712	-0.121677	-0.120513	-0.119689	-0.119201	-0.119043	-0.11921	-0.119697	-0.120499	-0.121612	-0.12303	-0.124748	-0.126761	-0.129064	-0.131653	-0.134522	-0.137667	-0.141081	-0.144761	-0.148701	-0.152897	-0.157342	-0.162033	-0.166965	-0.172131	-0.177528	-0.183151	-0.188993	-0.195051	-0.20132	-0.207794	-0.214468	-0.221337	-0.228397	-0.235642	-0.243068	-0.250669	-0.258441	-0.266378	-0.274475	-0.282728
D:\Xumeng Li\论文\pic\11March\E102	Wed Mar 11 11-44-54.bmp	4	0.514755	27.5483	D:\Xumeng Li\论文\pic\11March\Test Paper\Fri Mar 13 13-26-36.bmp	-2.9951e-007 -6.9615e-007 -7.7631e-008 0.058177 0.00022111 0	-3.3648e-007 6.3266e-008 -6.6235e-007 0.0002317 0.062233 0	-3.2582e-006 0.00053925 0.012011 -0.09532	-2.7296e-007 1.9793e-005 0.44724 -0.38942	-0.0827726	-0.0691665	-0.0545209	-0.0388555	-0.0221898	-0.0045434	0.0140643	0.0336136	0.054085	0.075459	0.097716	0.120836	0.144801	0.16959	0.195183	0.221562	0.248706	0.276597	0.305214	0.334539	0.364551	0.395231	0.426559	0.458516	0.491083	0.524239	0.557965	0.592243	0.627051	0.662371	0.698183	0.734467	0.771205	0.808375	0.84596	0.883939	0.922292	0.961001	1.00005	1.03941
D:\Xumeng Li\论文\pic\11March\E102	Wed Mar 11 11-46-04.bmp	0	1.33341	29.865	D:\Xumeng Li\论文\pic\11March\Test Paper\Fri Mar 13 13-26-36.bmp	-2.9951e-007 -6.9615e-007 -7.7631e-008 0.058177 0.00022111 0	-3.3648e-007 6.3266e-008 -6.6235e-007 0.0002317 0.062233 0			0.673875	1.10271	1.04145	1.04145	1.04144	0.980187	0.980182	0.918925	0.918941	0.918935	0.857677	0.796419	0.796432	0.796428	0.735169	0.73518	0.735176	0.673915	0.673926	0.673923	0.673934	0.67393	1.2252	1.28647	1.22522	1.16396	1.22523	1.16397	1.10272	1.16399	1.16398	1.10272	1.16399	1.10274	1.10273	1.164	1.10274	1.16401	1.16401	1.10275
D:\Xumeng Li\论文\pic\11March\E102	Wed Mar 11 11-46-04.bmp	1	1.23174	9.63849	D:\Xumeng Li\论文\pic\11March\Test Paper\Fri Mar 13 13-26-36.bmp	-2.9951e-007 -6.9615e-007 -7.7631e-008 0.058177 0.00022111 0	-3.3648e-007 6.3266e-008 -6.6235e-007 0.0002317 0.062233 0	3.0801e-005 -0.0038019 0.19082 -0.95206	1.9661e-006 -0.00024903 0.22256 -0.2696	-0.76501	-0.58538	-0.412985	-0.247638	-0.0891566	0.0626455	0.207953	0.34695	0.479822	0.606753	0.727929	0.843534	0.953753	1.05877	1.15877	1.25394	1.34446	1.43052	1.51231	1.59	1.66378	1.73384	1.80037	1.86354	1.92354	1.98056	2.03478	2.08638	2.13556	2.18249	2.22736	2.27036	2.31167	2.35147	2.38995	2.4273	2.46369	2.49932	2.53437	2.56903
D:\Xumeng Li\论文\pic\11March\E102	Wed Mar 11 11-46-04.bmp	2	-0.831443	15.7517	D:\Xumeng Li\论文\pic\11March\Test Paper\Fri Mar 13 13-26-36.bmp	-2.9951e-007 -6.9615e-007 -7.7631e-008 0.058177 0.00022111 0	-3.3648e-007 6.3266e-008 -6.6235e-007 0.0002317 0.062233 0	-4.6836e-006 -0.00063958 -0.11508 0.0005608	-1.799e-007 -5.9863e-005 0.37901 -0.52443	-0.115163	-0.232193	-0.350559	-0.470289	-0.59141	-0.713951	-0.837939	-0.963404	-1.09037	-1.21887	-1.34893	-1.48058	-1.61385	-1.74876	-1.88534	-2.02362	-2.16363	-2.3054	-2.44896	-2.59432	-2.74153	-2.89061	-3.04158	-3.19448	-3.34934	-3.50617	-3.66502	-3.8259	-3.98885	-4.15389	-4.32106	-4.49038	-4.66187	-4.83557	-5.01151	-5.18971	-5.37019	-5.553	-5.73816	-5.92569
D:\Xumeng Li\论文\pic\11March\E102	Wed Mar 11 11-46-04.bmp	3	0.460948	25.891	D:\Xumeng Li\论文\pic\11March\Test Paper\Fri Mar 13 13-26-36.bmp	-2.9951e-007 -6.9615e-007 -7.7631e-008 0.058177 0.00022111 0	-3.3648e-007 6.3266e-008 -6.6235e-007 0.0002317 0.062233 0	-8.7958e-006 0.001019 0.025494 0.076916	-5.2595e-007 2.8649e-005 0.50996 -2.8473	0.10342	0.13191	0.162333	0.194635	0.228764	0.264667	0.302291	0.341584	0.382492	0.424964	0.468946	0.514386	0.56123	0.609426	0.658921	0.709662	0.761598	0.814673	0.868837	0.924037	0.980218	1.03733	1.09532	1.15413	1.21371	1.27402	1.33499	1.39657	1.45871	1.52136	1.58446	1.64797	1.71182	1.77598	1.84037	1.90496	1.96968	2.03449	2.09933	2.16415
D:\Xumeng Li\论文\pic\11March\E102	Wed Mar 11 11-46-04.bmp	4	-0.40208	29.8234	D:\Xumeng Li\论文\pic\11March\Test Paper\Fri Mar 13 13-26-36.bmp	-2.9951e-007 -6.9615e-007 -7.7631e-008 0.058177 0.00022111 0	-3.3648e-007 6.3266e-008 -6.6235e-007 0.0002317 0.062233 0	-2.7757e-006 0.00032972 -0.002643 -0.025365	-1.563e-007 -3.1585e-006 0.44411 -0.50554	-0.0276814	-0.0293546	-0.0304017	-0.0308394	-0.0306842	-0.0299528	-0.0286619	-0.0268282	-0.0244683	-0.0215988	-0.0182364	-0.0143978	-0.0100996	-0.00535847	-0.000191063	0.00538597	0.011356	0.0177023	0.0244083	0.0314573	0.0388326	0.0465176	0.0544957	0.0627502	0.0712644	0.0800217	0.0890054	0.0981989	0.107585	0.117149	0.126871	0.136737	0.14673	0.156832	0.167028	0.1773	0.187632	0.198007	0.208409	0.218821
D:\Xumeng Li\论文\pic\11March\E102	Wed Mar 11 11-46-04.bmp	5	0.302619	29.8696	D:\Xumeng Li\论文\pic\11March\Test Paper\Fri Mar 13 13-26-36.bmp	-2.9951e-007 -6.9615e-007 -7.7631e-008 0.058177 0.00022111 0	-3.3648e-007 6.3266e-008 -6.6235e-007 0.0002317 0.062233 0	2.6909e-006 -0.0002281 0.020284 -0.046134	6.8696e-008 -1.1605e-005 0.32098 -0.31753	-0.0260754	-0.0064568	0.0127379	0.0315248	0.0499201	0.06794	0.0856005	0.102918	0.119908	0.136588	0.152972	0.169078	0.184922	0.200519	0.215887	0.23104	0.245995	0.260769	0.275377	0.289835	0.304161	0.318369	0.332476	0.346498	0.360452	0.374353	0.388218	0.402062	0.415902	0.429755	0.443635	0.45756	0.471545	0.485607	0.499761	0.514025	0.528413	0.542943	0.55763	0.572491
D:\Xumeng Li\论文\pic\11March\E102	Wed Mar 11 11-47-04.bmp	0	1.48874	31.427	D:\Xumeng Li\论文\pic\11March\Test Paper\Fri Mar 13 13-26-36.bmp	-2.9951e-007 -6.9615e-007 -7.7631e-008 0.058177 0.00022111 0	-3.3648e-007 6.3266e-008 -6.6235e-007 0.0002317 0.062233 0			0.737063	1.35116	1.35115	1.35114	1.35114	1.28973	1.22832	1.22831	1.2283	1.2283	1.16689	1.16688	1.22828	1.16687	1.10546	1.10545	1.10545	1.10544	1.10544	1.04403	1.04402	1.04402	1.10543	1.04403	1.04402	1.04402	1.04401	1.044	1.044	0.982591	1.04401	1.044	1.044	1.04399	2.02621	1.96482	1.96481	1.78069	1.7193	1.6579
D:\Xumeng Li\论文\pic\11March\E102	Wed Mar 11 11-47-04.bmp	1	1.12634	6.43005	D:\Xumeng Li\论文\pic\11March\Test Paper\Fri Mar 13 13-26-36.bmp	-2.9951e-007 -6.9615e-007 -7.7631e-008 0.058177 0.00022111 0	-3.3648e-007 6.3266e-008 -6.6235e-007 0.0002317 0.062233 0	9.4858e-008 1.0236e-007 0.24177 -0.6386	4.9138e-006 -0.0017613 0.26602 -0.60368	-0.396829	-0.155062	0.0867062	0.328477	0.57025	0.812025	1.0538	1.29559	1.53738	1.77917	2.02097	2.26278	2.50459	2.74641	2.98824	3.23008	3.47192	3.71378	3.95565	4.19753	4.43942	4.68132	4.92323	5.16516	5.4071	5.64906	5.89103	6.13302	6.37502	6.61704	6.85908	7.10113	7.34321	7.5853	7.82741	8.06954	8.3117	8.55387	8.79607	9.03829
D:\Xumeng Li\论文\pic\11March\E102	Wed Mar 11 11-47-04.bmp	2	-0.931241	14.3611	D:\Xumeng Li\论文\pic\11March\Test Paper\Fri Mar 13 13-26-36.bmp	-2.9951e-007 -6.9615e-007 -7.7631e-008 0.058177 0.00022111 0	-3.3648e-007 6.3266e-008 -6.6235e-007 0.0002317 0.062233 0	-1.0413e-005 0.00031708 -0.12054 0.034455	-9.9335e-008 -1.4868e-005 0.34732 -0.46602	-0.0857761	-0.205435	-0.324585	-0.443288	-0.561607	-0.679604	-0.797341	-0.914882	-1.03229	-1.14962	-1.26695	-1.38433	-1.50182	-1.61949	-1.73741	-1.85562	-1.9742	-2.09321	-2.21271	-2.33276	-2.45343	-2.57478	-2.69687	-2.81975	-2.94351	-3.06819	-3.19386	-3.32059	-3.44843	-3.57745	-3.70771	-3.83927	-3.9722	-4.10655	-4.24239	-4.37979	-4.5188	-4.65949	-4.80192	-4.94615
D:\Xumeng Li\论文\pic\11March\E102	Wed Mar 11 11-47-04.bmp	3	0.75984	20.9011	D:\Xumeng Li\论文\pic\11March\Test Paper\Fri Mar 13 13-26-36.bmp	-2.9951e-007 -6.9615e-007 -7.7631e-008 0.058177 0.00022111 0	-3.3648e-007 6.3266e-008 -6.6235e-007 0.0002317 0.062233 0	-1.4718e-005 0.0026034 0.063185 0.31248	-4.2962e-007 2.895e-005 0.50609 -0.58891	0.378251	0.449143	0.525066	0.605931	0.691649	0.782132	0.877293	0.977042	1.08129	1.18995	1.30294	1.42016	1.54153	1.66695	1.79635	1.92963	2.0667	2.20748	2.35187	2.4998	2.65116	2.80588	2.96386	3.12502	3.28926	3.45651	3.62666	3.79964	3.97535	4.1537	4.33462	4.518	4.70377	4.89182	5.08208	5.27446	5.46887	5.66521	5.86341	6.06336
D:\Xumeng Li\论文\pic\11March\E102	Wed Mar 11 11-47-04.bmp	4	0.307065	31.371	D:\Xumeng Li\论文\pic\11March\Test Paper\Fri Mar 13 13-26-36.bmp	-2.9951e-007 -6.9615e-007 -7.7631e-008 0.058177 0.00022111 0	-3.3648e-007 6.3266e-008 -6.6235e-007 0.0002317 0.062233 0	-2.9768e-006 0.0005269 -0.00025609 0.056491	2.214e-008 -2.1837e-005 0.42761 -0.48899	0.0567592	0.058063	0.0603848	0.0637069	0.0680113	0.0732802	0.0794958	0.0866401	0.0946953	0.103644	0.113467	0.124148	0.135668	0.14801	0.161156	0.175087	0.189787	0.205237	0.221419	0.238315	0.255908	0.27418	0.293113	0.312688	0.332889	0.353697	0.375095	0.397064	0.419587	0.442645	0.466222	0.490299	0.514858	0.539881	0.565351	0.591249	0.617559	0.644261	0.671339	0.698773
D:\Xumeng Li\论文\pic\11March\E102	Wed Mar 11 11-47-04.bmp	5	-0.491453	31.352	D:\Xumeng Li\论文\pic\11March\Test Paper\Fri Mar 13 13-26-36.bmp	-2.9951e-007 -6.9615e-007 -7.7631e-008 0.058177 0.00022111 0	-3.3648e-007 6.3266e-008 -6.6235e-007 0.0002317 0.062233 0	6.4425e-007 -0.00014437 0.0026828 -0.059513	5.3729e-008 -2.6428e-005 0.42621 -0.37389	-0.0569741	-0.05472	-0.0527468	-0.0510508	-0.0496281	-0.0484748	-0.0475871	-0.046961	-0.0465928	-0.0464785	-0.0466144	-0.0469964	-0.0476208	-0.0484837	-0.0495813	-0.0509096	-0.0524648	-0.054243	-0.0562404	-0.0584531	-0.0608773	-0.063509	-0.0663444	-0.0693797	-0.0726109	-0.0760343	-0.0796459	-0.0834419	-0.0874184	-0.0915715	-0.0958974	-0.100392	-0.105052	-0.109873	-0.114852	-0.119983	-0.125265	-0.130692	-0.136261	-0.141968
D:\Xumeng Li\论文\pic\11March\E102	Wed Mar 11 11-48-23.bmp	0	1.37752	23.238	D:\Xumeng Li\论文\pic\11March\Test Paper\Fri Mar 13 13-26-36.bmp	-2.9951e-007 -6.9615e-007 -7.7631e-008 0.058177 0.00022111 0	-3.3648e-007 6.3266e-008 -6.6235e-007 0.0002317 0.062233 0			0.552307	1.16608	1.16607	1.10471	1.1047	1.1047	1.10469	1.04333	0.981964	0.98196	0.981956	0.981951	1.35029	1.71866	1.71865	1.65728	1.53448	1.53448	1.53447	1.47307	1.4117	1.41169	1.41169	1.35029	1.35029	1.28892	1.22752	1.22752	1.22751	1.16612	1.16611	1.16611	1.1661	1.10474	0.982006	0.982002	0.981998	0.981993	0.981989	0.981985
D:\Xumeng Li\论文\pic\11March\E102	Wed Mar 11 11-48-23.bmp	1	-0.678559	8.49662	D:\Xumeng Li\论文\pic\11March\Test Paper\Fri Mar 13 13-26-36.bmp	-2.9951e-007 -6.9615e-007 -7.7631e-008 0.058177 0.00022111 0	-3.3648e-007 6.3266e-008 -6.6235e-007 0.0002317 0.062233 0	-2.342e-006 -6.3881e-005 -0.065168 -0.15541	-5.2322e-008 -9.1594e-006 0.15313 -0.2229	-0.220645	-0.286021	-0.351554	-0.417256	-0.483142	-0.549226	-0.615522	-0.682045	-0.748807	-0.815824	-0.883109	-0.950677	-1.01854	-1.08671	-1.15521	-1.22405	-1.29324	-1.3628	-1.43273	-1.50307	-1.57381	-1.64497	-1.71657	-1.78862	-1.86114	-1.93414	-2.00762	-2.08162	-2.15614	-2.23119	-2.30679	-2.38296	-2.4597	-2.53703	-2.61497	-2.69353	-2.77272	-2.85257	-2.93307	-3.01425
D:\Xumeng Li\论文\pic\11March\E102	Wed Mar 11 11-48-23.bmp	2	0.822605	13.9824	D:\Xumeng Li\论文\pic\11March\Test Paper\Fri Mar 13 13-26-36.bmp	-2.9951e-007 -6.9615e-007 -7.7631e-008 0.058177 0.00022111 0	-3.3648e-007 6.3266e-008 -6.6235e-007 0.0002317 0.062233 0	2.368e-006 0.00026274 0.073394 0.020968	1.7664e-007 -1.373e-005 0.23675 -0.29984	0.0946272	0.168826	0.243578	0.318899	0.394802	0.471301	0.548411	0.626146	0.704521	0.783548	0.863243	0.94362	1.02469	1.10648	1.18898	1.27223	1.35623	1.44099	1.52654	1.61288	1.70003	1.78801	1.87682	1.96649	2.05702	2.14844	2.24074	2.33396	2.4281	2.52318	2.61921	2.71621	2.81418	2.91315	3.01313	3.11413	3.21617	3.31926	3.42341	3.52865
D:\Xumeng Li\论文\pic\11March\E102	Wed Mar 11 11-48-23.bmp	3	-0.631183	20.7029	D:\Xumeng Li\论文\pic\11March\Test Paper\Fri Mar 13 13-26-36.bmp	-2.9951e-007 -6.9615e-007 -7.7631e-008 0.058177 0.00022111 0	-3.3648e-007 6.3266e-008 -6.6235e-007 0.0002317 0.062233 0	-3.9764e-006 -0.00028096 -0.058067 -0.1624	-1.3065e-007 -2.1284e-005 0.4383 -0.76983	-0.220749	-0.279687	-0.339235	-0.399416	-0.460255	-0.521775	-0.584	-0.646954	-0.710661	-0.775144	-0.840428	-0.906536	-0.973493	-1.04132	-1.11005	-1.17969	-1.25028	-1.32183	-1.39438	-1.46794	-1.54254	-1.61821	-1.69496	-1.77282	-1.85182	-1.93197	-2.01331	-2.09585	-2.17962	-2.26465	-2.35096	-2.43856	-2.52749	-2.61777	-2.70943	-2.80248	-2.89695	-2.99287	-3.09025	-3.18913
D:\Xumeng Li\论文\pic\11March\E102	Wed Mar 11 11-48-23.bmp	4	0.439909	23.1816	D:\Xumeng Li\论文\pic\11March\Test Paper\Fri Mar 13 13-26-36.bmp	-2.9951e-007 -6.9615e-007 -7.7631e-008 0.058177 0.00022111 0	-3.3648e-007 6.3266e-008 -6.6235e-007 0.0002317 0.062233 0	-9.416e-007 0.00039405 0.0023015 0.027902	5.7226e-008 -1.3994e-005 0.34961 -0.29884	0.0305967	0.0340737	0.0383276	0.0433526	0.0491431	0.0556935	0.0629981	0.0710512	0.0798473	0.0893806	0.0996455	0.110636	0.122348	0.134773	0.147908	0.161746	0.176282	0.19151	0.207425	0.22402	0.24129	0.25923	0.277833	0.297095	0.317009	0.33757	0.358773	0.38061	0.403078	0.42617	0.449881	0.474205	0.499135	0.524668	0.550797	0.577516	0.604819	0.632702	0.661158	0.690182
D:\Xumeng Li\论文\pic\11March\E102	Wed Mar 11 11-48-23.bmp	5	-0.265957	23.1534	D:\Xumeng Li\论文\pic\11March\Test Paper\Fri Mar 13 13-26-36.bmp	-2.9951e-007 -6.9615e-007 -7.7631e-008 0.058177 0.00022111 0	-3.3648e-007 6.3266e-008 -6.6235e-007 0.0002317 0.062233 0	-3.3162e-007 1.3862e-005 -0.0059528 0.030585	-1.3695e-007 1.4571e-005 0.22627 -0.27552	0.0246457	0.0187321	0.0128423	0.00697419	0.00112587	-0.00470467	-0.0105194	-0.0163204	-0.0221095	-0.0278889	-0.0336604	-0.0394261	-0.0451879	-0.0509479	-0.056708	-0.0624702	-0.0682366	-0.074009	-0.0797896	-0.0855802	-0.0913829	-0.0971996	-0.103032	-0.108883	-0.114754	-0.120647	-0.126564	-0.132507	-0.138478	-0.144479	-0.150511	-0.156578	-0.162681	-0.168822	-0.175002	-0.181225	-0.187491	-0.193804	-0.200164	-0.206574
D:\Xumeng Li\论文\pic\11March\E102	Wed Mar 11 11-49-30.bmp	0	1.34929	27.3626	D:\Xumeng Li\论文\pic\11March\Test Paper\Fri Mar 13 13-26-36.bmp	-2.9951e-007 -6.9615e-007 -7.7631e-008 0.058177 0.00022111 0	-3.3648e-007 6.3266e-008 -6.6235e-007 0.0002317 0.062233 0			1.04223	1.22614	1.22613	1.16483	1.04221	0.980913	0.980909	0.980904	1.04222	1.04221	0.980911	0.919609	0.919605	0.9196	0.980913	0.858313	0.858309	0.858304	0.797002	0.796998	0.796994	0.858306	0.858302	0.858298	0.796995	0.797008	0.797005	0.797001	0.858314	1.5938	1.53251	1.47121	1.40992	1.34866	1.28736	1.22607	1.22606	1.22606	1.28737	1.28736
D:\Xumeng Li\论文\pic\11March\E102	Wed Mar 11 11-49-30.bmp	1	0.996896	6.94891	D:\Xumeng Li\论文\pic\11March\Test Paper\Fri Mar 13 13-26-36.bmp	-2.9951e-007 -6.9615e-007 -7.7631e-008 0.058177 0.00022111 0	-3.3648e-007 6.3266e-008 -6.6235e-007 0.0002317 0.062233 0	-1.3968e-005 0.0022979 0.091213 0.20903	-8.362e-007 0.00012407 0.21748 -0.26654	0.302527	0.400536	0.502974	0.609756	0.720798	0.836018	0.95533	1.07865	1.2059	1.33699	1.47183	1.61035	1.75246	1.89808	2.04712	2.1995	2.35513	2.51393	2.67582	2.84072	3.00853	3.17918	3.35258	3.52865	3.70731	3.88846	4.07204	4.25794	4.4461	4.63642	4.82882	5.02322	5.21953	5.41767	5.61756	5.81912	6.02225	6.22688	6.43291	6.64028
D:\Xumeng Li\论文\pic\11March\E102	Wed Mar 11 11-49-30.bmp	2	-0.927138	14.1334	D:\Xumeng Li\论文\pic\11March\Test Paper\Fri Mar 13 13-26-36.bmp	-2.9951e-007 -6.9615e-007 -7.7631e-008 0.058177 0.00022111 0	-3.3648e-007 6.3266e-008 -6.6235e-007 0.0002317 0.062233 0	-1.2468e-005 0.00056416 -0.12124 0.11027	-7.3663e-007 3.6957e-005 0.33616 -0.36286	-0.0104239	-0.13006	-0.248717	-0.36647	-0.483394	-0.599564	-0.715055	-0.82994	-0.944296	-1.0582	-1.17172	-1.28493	-1.39792	-1.51075	-1.62349	-1.73623	-1.84904	-1.962	-2.07517	-2.18863	-2.30247	-2.41674	-2.53153	-2.64692	-2.76297	-2.87976	-2.99738	-3.11588	-3.23535	-3.35585	-3.47748	-3.6003	-3.72438	-3.8498	-3.97664	-4.10496	-4.23485	-4.36638	-4.49963	-4.63466
D:\Xumeng Li\论文\pic\11March\E102	Wed Mar 11 11-49-30.bmp	3	0.676119	19.7288	D:\Xumeng Li\论文\pic\11March\Test Paper\Fri Mar 13 13-26-36.bmp	-2.9951e-007 -6.9615e-007 -7.7631e-008 0.058177 0.00022111 0	-3.3648e-007 6.3266e-008 -6.6235e-007 0.0002317 0.062233 0	-5.4603e-006 0.0011803 0.094005 -0.074356	-3.224e-007 2.7742e-005 0.48594 -0.54379	0.020824	0.118332	0.218134	0.3202	0.424494	0.530986	0.639641	0.750428	0.863314	0.978265	1.09525	1.21423	1.33519	1.45807	1.58286	1.70952	1.83801	1.96831	2.10038	2.23419	2.3697	2.50689	2.64571	2.78615	2.92815	3.0717	3.21676	3.36329	3.51127	3.66065	3.81142	3.96353	4.11695	4.27165	4.4276	4.58476	4.74311	4.9026	5.06321	5.2249
D:\Xumeng Li\论文\pic\11March\E102	Wed Mar 11 11-49-30.bmp	4	0.217732	27.3606	D:\Xumeng Li\论文\pic\11March\Test Paper\Fri Mar 13 13-26-36.bmp	-2.9951e-007 -6.9615e-007 -7.7631e-008 0.058177 0.00022111 0	-3.3648e-007 6.3266e-008 -6.6235e-007 0.0002317 0.062233 0	-5.7737e-007 0.00013947 0.010702 -0.062995	6.4176e-009 -1.2612e-005 0.35486 -0.30317	-0.0521543	-0.0410383	-0.0296503	-0.0179937	-0.0060721	0.00611115	0.0185526	0.0312487	0.044196	0.0573911	0.0708304	0.0845107	0.0984283	0.11258	0.126962	0.141571	0.156403	0.171455	0.186725	0.202207	0.217899	0.233797	0.249897	0.266197	0.282693	0.299381	0.316258	0.333321	0.350565	0.367988	0.385586	0.403355	0.421293	0.439395	0.457658	0.476079	0.494654	0.51338	0.532253	0.551271
D:\Xumeng Li\论文\pic\11March\E102	Wed Mar 11 11-49-30.bmp	5	-0.51812	27.319	D:\Xumeng Li\论文\pic\11March\Test Paper\Fri Mar 13 13-26-36.bmp	-2.9951e-007 -6.9615e-007 -7.7631e-008 0.058177 0.00022111 0	-3.3648e-007 6.3266e-008 -6.6235e-007 0.0002317 0.062233 0	6.7885e-006 -0.0010595 0.01235 -0.13532	4.1828e-007 -8.3472e-005 0.44963 -0.39771	-0.124026	-0.114807	-0.107626	-0.102441	-0.0992126	-0.0978995	-0.0984611	-0.100857	-0.105045	-0.110987	-0.11864	-0.127964	-0.138918	-0.151462	-0.165554	-0.181155	-0.198223	-0.216718	-0.236599	-0.257824	-0.280355	-0.304149	-0.329165	-0.355365	-0.382705	-0.411147	-0.440648	-0.471169	-0.502669	-0.535106	-0.56844	-0.602631	-0.637637	-0.673419	-0.709934	-0.747143	-0.785005	-0.823479	-0.862524	-0.9021
[truncated: 160 more columns]
