# Supplementary material for: A technique system for the measurement, reconstruction and character extraction of rice plant architecture
Source: PLoS One. 2017 May 30;12(5):e0177205. doi: 10.1371/journal.pone.0177205 (PMC5448746; doi:10.1371/journal.pone.0177205)
Supplement: S2 Data — There four type file in the zip file, SystemData is parameters of paratus, SSP_LCAA correspond to the special position of stem, leafvein correspond to data of leaf midrib curves, leafshape correspond to the data of leaf shape. 101: correspond to neighbor 8 hills of Sample S1 (NSICRc222), 1: correspond to neighbor 8 hills of Sample S2 (NSICRc124H). (ZIP) [file pone.0177205.s008.zip › leafveinF101.xls]

## Sheet: Sheet1
Directory	ImageFile	LeafNo(0:Stem)	NodeX	NodeY	CaliberatedImage	CaliberatedEquationX	CaliberatedEquationY	Xdata9	Xdata10	Xdata11	Xdata12	Xdata13	Xdata14	Xdata15	Xdata16	Xdata17	Xdata18	Xdata19	Xdata20	Xdata21	Xdata22	Xdata23	Xdata24	Xdata25	Xdata26	Xdata27	Xdata28	Xdata29	Xdata30	Xdata31	Xdata32	Xdata33	Xdata34	Xdata35	Xdata36	Xdata37	Xdata38	Xdata39	Xdata40	Xdata41	Xdata42	Xdata43	Xdata44	Xdata45	Xdata46	Xdata47	Xdata48	Xdata49	Xdata50
D:\Xumeng Li\论文\pic\11March\F101	Wed Mar 11 14-50-25.bmp	0	1.21514	26.745	D:\Xumeng Li\论文\pic\11March\Test Paper\Fri Mar 13 13-26-36.bmp	-2.9951e-007 -6.9615e-007 -7.7631e-008 0.058177 0.00022111 0	-3.3648e-007 6.3266e-008 -6.6235e-007 0.0002317 0.062233 0			0.183762	0.7963	0.735051	0.735047	0.735044	0.612547	0.673805	0.673803	0.612551	0.551299	0.551297	0.551294	0.551292	0.49004	0.490037	0.79635	0.980171	0.980166	2.02121	1.95998	1.89874	1.8375	1.83753	1.71506	1.65382	1.59257	1.59257	1.59259	1.59259	1.53134	1.53137	1.53136	1.40887	1.34763	1.28638	1.34764	1.28639	1.28642	1.28641	1.22516
D:\Xumeng Li\论文\pic\11March\F101	Wed Mar 11 14-50-25.bmp	1	0.941423	5.36769	D:\Xumeng Li\论文\pic\11March\Test Paper\Fri Mar 13 13-26-36.bmp	-2.9951e-007 -6.9615e-007 -7.7631e-008 0.058177 0.00022111 0	-3.3648e-007 6.3266e-008 -6.6235e-007 0.0002317 0.062233 0	-1.4666e-008 6.4268e-005 0.19243 -0.48192	2.8957e-006 -0.0013262 0.29686 -0.70531	-0.28943	-0.0968107	0.0959374	0.288814	0.481818	0.674951	0.868212	1.0616	1.25512	1.44876	1.64253	1.83643	2.03046	2.22461	2.41889	2.6133	2.80784	3.0025	3.19729	3.39221	3.58725	3.78242	3.97772	4.17314	4.36869	4.56437	4.76017	4.9561	5.15215	5.34834	5.54464	5.74107	5.93763	6.13432	6.33112	6.52806	6.72512	6.9223	7.11961	7.31705
D:\Xumeng Li\论文\pic\11March\F101	Wed Mar 11 14-50-25.bmp	2	-0.936898	11.0725	D:\Xumeng Li\论文\pic\11March\Test Paper\Fri Mar 13 13-26-36.bmp	-2.9951e-007 -6.9615e-007 -7.7631e-008 0.058177 0.00022111 0	-3.3648e-007 6.3266e-008 -6.6235e-007 0.0002317 0.062233 0	-4.1895e-006 -0.0013395 -0.078195 -0.21663	-1.8873e-007 -0.0001271 0.33107 -0.39287	-0.296172	-0.378415	-0.463387	-0.551113	-0.641619	-0.734929	-0.83107	-0.930066	-1.03194	-1.13672	-1.24443	-1.3551	-1.46875	-1.5854	-1.70509	-1.82783	-1.95365	-2.08258	-2.21464	-2.34986	-2.48825	-2.62986	-2.7747	-2.92279	-3.07417	-3.22885	-3.38687	-3.54825	-3.713	-3.88117	-4.05277	-4.22783	-4.40637	-4.58842	-4.774	-4.96314	-5.15587	-5.35221	-5.55218	-5.7558
D:\Xumeng Li\论文\pic\11March\F101	Wed Mar 11 14-50-25.bmp	3	0.623968	22.0896	D:\Xumeng Li\论文\pic\11March\Test Paper\Fri Mar 13 13-26-36.bmp	-2.9951e-007 -6.9615e-007 -7.7631e-008 0.058177 0.00022111 0	-3.3648e-007 6.3266e-008 -6.6235e-007 0.0002317 0.062233 0	1.822e-005 -0.0010135 0.092064 -0.13106	1.4282e-006 -0.00011388 0.4135 -0.48733	-0.039987	0.0491641	0.136507	0.222151	0.306205	0.388779	0.469982	0.549923	0.628712	0.706457	0.783269	0.859257	0.934529	1.0092	1.08337	1.15715	1.23065	1.30399	1.37727	1.45059	1.52408	1.59784	1.67197	1.74659	1.82181	1.89773	1.97447	2.05214	2.13083	2.21067	2.29177	2.37422	2.45815	2.54366	2.63085	2.71985	2.81075	2.90368	2.99873	3.09601
D:\Xumeng Li\论文\pic\11March\F101	Wed Mar 11 14-50-25.bmp	4	-0.593736	23.3759	D:\Xumeng Li\论文\pic\11March\Test Paper\Fri Mar 13 13-26-36.bmp	-2.9951e-007 -6.9615e-007 -7.7631e-008 0.058177 0.00022111 0	-3.3648e-007 6.3266e-008 -6.6235e-007 0.0002317 0.062233 0	6.7647e-006 -0.0010429 -0.025571 0.028983	5.4381e-007 -9.2988e-005 0.35475 -1.0476	0.00237587	-0.0262766	-0.0569335	-0.0895544	-0.124099	-0.160526	-0.198795	-0.238866	-0.280698	-0.32425	-0.369482	-0.416353	-0.464823	-0.514851	-0.566397	-0.619419	-0.673878	-0.729732	-0.786942	-0.845466	-0.905264	-0.966295	-1.02852	-1.0919	-1.15638	-1.22194	-1.28853	-1.35611	-1.42464	-1.49408	-1.56438	-1.63551	-1.70743	-1.7801	-1.85347	-1.92751	-2.00217	-2.07741	-2.1532	-2.22949
D:\Xumeng Li\论文\pic\11March\F101	Wed Mar 11 14-50-25.bmp	5	-0.102156	26.7041	D:\Xumeng Li\论文\pic\11March\Test Paper\Fri Mar 13 13-26-36.bmp	-2.9951e-007 -6.9615e-007 -7.7631e-008 0.058177 0.00022111 0	-3.3648e-007 6.3266e-008 -6.6235e-007 0.0002317 0.062233 0	-2.5651e-006 0.00024207 0.00091062 -0.14552	-2.1214e-007 1.2967e-005 0.26793 -0.33442	-0.144366	-0.142747	-0.140675	-0.138165	-0.135232	-0.131892	-0.12816	-0.124052	-0.119583	-0.114768	-0.109623	-0.104164	-0.0984043	-0.092361	-0.086049	-0.0794837	-0.0726805	-0.0656549	-0.0584221	-0.0509976	-0.0433968	-0.0356351	-0.0277278	-0.0196903	-0.0115381	-0.00328654	0.00504902	0.0134532	0.0219105	0.0304057	0.0389233	0.0474479	0.0559642	0.0644567	0.0729101	0.0813089	0.0896378	0.0978815	0.106024	0.114051
D:\Xumeng Li\论文\pic\11March\F101	Wed Mar 11 14-51-35.bmp	0	1.27691	30.9765	D:\Xumeng Li\论文\pic\11March\Test Paper\Fri Mar 13 13-26-36.bmp	-2.9951e-007 -6.9615e-007 -7.7631e-008 0.058177 0.00022111 0	-3.3648e-007 6.3266e-008 -6.6235e-007 0.0002317 0.062233 0			1.10711	1.23007	1.23006	1.16854	1.10702	1.0455	0.983983	0.983977	0.983972	0.922459	0.922453	0.922449	0.922444	0.922438	0.922434	0.922428	0.922423	0.983924	0.983917	0.983912	0.983907	0.983901	1.0454	1.04539	1.04539	1.04538	1.72159	1.66012	1.59864	1.53716	1.47568	1.4142	1.41423	1.35275	1.35274	1.29126	1.29125	1.22977	1.22976	1.22976
D:\Xumeng Li\论文\pic\11March\F101	Wed Mar 11 14-51-35.bmp	1	1.0084	6.34465	D:\Xumeng Li\论文\pic\11March\Test Paper\Fri Mar 13 13-26-36.bmp	-2.9951e-007 -6.9615e-007 -7.7631e-008 0.058177 0.00022111 0	-3.3648e-007 6.3266e-008 -6.6235e-007 0.0002317 0.062233 0	-1.8004e-007 3.7552e-005 0.27368 -0.63147	5.8173e-006 -0.0023636 0.28922 -0.58298	-0.357751	-0.0839582	0.189908	0.463846	0.737855	1.01193	1.28608	1.5603	1.83458	2.10892	2.38333	2.65781	2.93234	3.20694	3.4816	3.75631	4.03109	4.30592	4.58081	4.85575	5.13074	5.40579	5.68089	5.95603	6.23123	6.50648	6.78177	7.05711	7.33249	7.60792	7.88339	8.1589	8.43445	8.71005	8.98568	9.26134	9.53705	9.81278	10.0886	10.3644
D:\Xumeng Li\论文\pic\11March\F101	Wed Mar 11 14-51-35.bmp	2	-0.986333	13.7345	D:\Xumeng Li\论文\pic\11March\Test Paper\Fri Mar 13 13-26-36.bmp	-2.9951e-007 -6.9615e-007 -7.7631e-008 0.058177 0.00022111 0	-3.3648e-007 6.3266e-008 -6.6235e-007 0.0002317 0.062233 0	-9.9048e-007 -0.0007182 -0.11 0.0689	-7.7095e-008 -4.6989e-007 0.33975 -0.39019	-0.0418221	-0.153987	-0.267599	-0.382666	-0.499193	-0.617187	-0.736652	-0.857595	-0.980022	-1.10394	-1.22935	-1.35627	-1.48469	-1.61463	-1.74608	-1.87906	-2.01358	-2.14963	-2.28722	-2.42636	-2.56706	-2.70932	-2.85315	-2.99854	-3.14552	-3.29409	-3.44424	-3.59599	-3.74935	-3.90431	-4.06089	-4.21908	-4.37891	-4.54037	-4.70346	-4.8682	-5.03459	-5.20264	-5.37235	-5.54372
D:\Xumeng Li\论文\pic\11March\F101	Wed Mar 11 14-51-35.bmp	3	0.760721	23.2877	D:\Xumeng Li\论文\pic\11March\Test Paper\Fri Mar 13 13-26-36.bmp	-2.9951e-007 -6.9615e-007 -7.7631e-008 0.058177 0.00022111 0	-3.3648e-007 6.3266e-008 -6.6235e-007 0.0002317 0.062233 0	-1.2962e-005 0.0027451 0.039486 0.26718	-4.0927e-007 2.8487e-005 0.48982 -0.60767	0.309398	0.357028	0.409993	0.468215	0.531616	0.600119	0.673644	0.752116	0.835456	0.923586	1.01643	1.11391	1.21594	1.32245	1.43337	1.5486	1.66809	1.79174	1.91948	2.05124	2.18693	2.32647	2.4698	2.61683	2.76748	2.92167	3.07934	3.2404	3.40476	3.57237	3.74313	3.91696	4.09381	4.27357	4.45618	4.64156	4.82963	5.02031	5.21353	5.4092
D:\Xumeng Li\论文\pic\11March\F101	Wed Mar 11 14-51-35.bmp	4	0.171065	30.9068	D:\Xumeng Li\论文\pic\11March\Test Paper\Fri Mar 13 13-26-36.bmp	-2.9951e-007 -6.9615e-007 -7.7631e-008 0.058177 0.00022111 0	-3.3648e-007 6.3266e-008 -6.6235e-007 0.0002317 0.062233 0	-2.1707e-006 0.00047728 -0.011162 -0.074444	-4.2539e-008 -9.7164e-006 0.41317 -0.41542	-0.0851311	-0.0948768	-0.103694	-0.111596	-0.118595	-0.124705	-0.129938	-0.134308	-0.137827	-0.140509	-0.142367	-0.143414	-0.143662	-0.143125	-0.141816	-0.139748	-0.136933	-0.133385	-0.129117	-0.124142	-0.118473	-0.112123	-0.105105	-0.0974318	-0.0891166	-0.0801725	-0.0706124	-0.0604494	-0.0496965	-0.0383667	-0.0264731	-0.0140286	-0.00104636	0.0124607	0.0264794	0.0409969	0.0560002	0.071476	0.0874116	0.103794
D:\Xumeng Li\论文\pic\11March\F101	Wed Mar 11 14-51-35.bmp	5	-0.690058	30.8941	D:\Xumeng Li\论文\pic\11March\Test Paper\Fri Mar 13 13-26-36.bmp	-2.9951e-007 -6.9615e-007 -7.7631e-008 0.058177 0.00022111 0	-3.3648e-007 6.3266e-008 -6.6235e-007 0.0002317 0.062233 0	9.3977e-006 -0.0011629 -0.0036824 -0.12069	1.6728e-007 -3.6794e-005 0.41598 -0.36493	-0.125525	-0.13263	-0.141948	-0.153423	-0.166998	-0.182617	-0.200223	-0.219761	-0.241172	-0.264403	-0.289395	-0.316093	-0.344439	-0.374379	-0.405855	-0.43881	-0.47319	-0.508936	-0.545994	-0.584305	-0.623815	-0.664466	-0.706203	-0.748969	-0.792707	-0.837361	-0.882875	-0.929192	-0.976256	-1.02401	-1.0724	-1.12137	-1.17085	-1.22081	-1.27117	-1.32188	-1.37289	-1.42414	-1.47557	-1.52713
D:\Xumeng Li\论文\pic\11March\F101	Wed Mar 11 14-53-20.bmp	0	1.227	34.9213	D:\Xumeng Li\论文\pic\11March\Test Paper\Fri Mar 13 13-26-36.bmp	-2.9951e-007 -6.9615e-007 -7.7631e-008 0.058177 0.00022111 0	-3.3648e-007 6.3266e-008 -6.6235e-007 0.0002317 0.062233 0			0.184209	0.859611	0.859606	0.8596	0.859595	0.859608	0.736802	0.736798	0.736809	0.614017	0.614013	0.614009	0.614005	0.614001	0.613998	0.613994	0.614003	1.16671	1.10529	0.982472	0.921052	0.921046	0.859628	0.859623	0.859636	0.859631	0.859625	0.859639	0.859633	0.859628	0.921033	0.921028	0.921022	0.921016	0.92103	1.78038	1.65762	1.59623	1.65767	1.59628
D:\Xumeng Li\论文\pic\11March\F101	Wed Mar 11 14-53-20.bmp	1	-1.43588	2.88166	D:\Xumeng Li\论文\pic\11March\Test Paper\Fri Mar 13 13-26-36.bmp	-2.9951e-007 -6.9615e-007 -7.7631e-008 0.058177 0.00022111 0	-3.3648e-007 6.3266e-008 -6.6235e-007 0.0002317 0.062233 0	1.7005e-007 -3.7406e-005 -0.26328 0.7218	-2.2692e-006 0.00028115 0.13868 -0.13142	0.458484	0.195096	-0.0683649	-0.331898	-0.595501	-0.859174	-1.12292	-1.38673	-1.6506	-1.91454	-2.17855	-2.44262	-2.70675	-2.97095	-3.2352	-3.49952	-3.76389	-4.02832	-4.2928	-4.55735	-4.82194	-5.08659	-5.35129	-5.61605	-5.88085	-6.14571	-6.41061	-6.67556	-6.94055	-7.20559	-7.47067	-7.7358	-8.00097	-8.26618	-8.53143	-8.79672	-9.06205	-9.32742	-9.59282	-9.85825
D:\Xumeng Li\论文\pic\11March\F101	Wed Mar 11 14-53-20.bmp	2	0.947778	6.61576	D:\Xumeng Li\论文\pic\11March\Test Paper\Fri Mar 13 13-26-36.bmp	-2.9951e-007 -6.9615e-007 -7.7631e-008 0.058177 0.00022111 0	-3.3648e-007 6.3266e-008 -6.6235e-007 0.0002317 0.062233 0	-7.8134e-007 0.00016726 0.25356 -0.49877	1.9785e-005 -0.0042748 0.47488 -1.0004	-0.245043	0.00901747	0.263403	0.518109	0.773131	1.02846	1.2841	1.54004	1.79628	2.05281	2.30963	2.56673	2.82411	3.08176	3.33968	3.59787	3.85631	4.11501	4.37397	4.63316	4.8926	5.15227	5.41217	5.6723	5.93266	6.19323	6.45401	6.715	6.97619	7.23759	7.49917	7.76095	8.02291	8.28505	8.54736	8.80985	9.0725	9.33531	9.59828	9.8614
D:\Xumeng Li\论文\pic\11March\F101	Wed Mar 11 14-53-20.bmp	3	-0.73628	15.653	D:\Xumeng Li\论文\pic\11March\Test Paper\Fri Mar 13 13-26-36.bmp	-2.9951e-007 -6.9615e-007 -7.7631e-008 0.058177 0.00022111 0	-3.3648e-007 6.3266e-008 -6.6235e-007 0.0002317 0.062233 0	-4.8748e-006 0.00047435 -0.1068 0.042066	-2.2202e-007 1.198e-005 0.40957 -0.85559	-0.0642675	-0.169681	-0.274205	-0.377867	-0.480698	-0.582726	-0.683981	-0.784492	-0.884289	-0.9834	-1.08185	-1.17968	-1.27691	-1.37357	-1.4697	-1.56531	-1.66044	-1.75512	-1.84938	-1.94324	-2.03674	-2.12991	-2.22277	-2.31536	-2.4077	-2.49982	-2.59175	-2.68352	-2.77517	-2.86671	-2.95819	-3.04962	-3.14103	-3.23247	-3.32395	-3.4155	-3.50716	-3.59895	-3.69091	-3.78306
D:\Xumeng Li\论文\pic\11March\F101	Wed Mar 11 14-53-20.bmp	4	0.626151	23.0837	D:\Xumeng Li\论文\pic\11March\Test Paper\Fri Mar 13 13-26-36.bmp	-2.9951e-007 -6.9615e-007 -7.7631e-008 0.058177 0.00022111 0	-3.3648e-007 6.3266e-008 -6.6235e-007 0.0002317 0.062233 0	-1.0152e-005 0.0012209 0.066661 0.23929	-3.9324e-007 1.0235e-005 0.50491 -0.68539	0.307161	0.377414	0.449986	0.524817	0.601847	0.681013	0.762256	0.845515	0.930728	1.01783	1.10677	1.19748	1.28991	1.38398	1.47964	1.57683	1.67548	1.77554	1.87695	1.97964	2.08356	2.18864	2.29482	2.40204	2.51024	2.61936	2.72933	2.84011	2.95162	3.0638	3.1766	3.28996	3.4038	3.51808	3.63273	3.74769	3.86289	3.97829	4.09381	4.2094
D:\Xumeng Li\论文\pic\11March\F101	Wed Mar 11 14-53-20.bmp	5	-0.601907	31.1193	D:\Xumeng Li\论文\pic\11March\Test Paper\Fri Mar 13 13-26-36.bmp	-2.9951e-007 -6.9615e-007 -7.7631e-008 0.058177 0.00022111 0	-3.3648e-007 6.3266e-008 -6.6235e-007 0.0002317 0.062233 0	2.6413e-006 -0.00060394 -0.023746 -0.10601	6.907e-008 -3.1373e-005 0.39593 -2.2959	-0.13036	-0.155899	-0.182615	-0.21049	-0.23951	-0.269659	-0.30092	-0.333279	-0.366718	-0.401223	-0.436777	-0.473365	-0.51097	-0.549578	-0.589171	-0.629734	-0.671252	-0.713708	-0.757087	-0.801373	-0.846549	-0.892601	-0.939512	-0.987266	-1.03585	-1.08524	-1.13543	-1.1864	-1.23813	-1.29061	-1.34383	-1.39776	-1.45239	-1.50771	-1.56369	-1.62033	-1.67761	-1.7355	-1.79401	-1.8531
D:\Xumeng Li\论文\pic\11March\F101	Wed Mar 11 14-53-20.bmp	6	-0.0526689	34.8829	D:\Xumeng Li\论文\pic\11March\Test Paper\Fri Mar 13 13-26-36.bmp	-2.9951e-007 -6.9615e-007 -7.7631e-008 0.058177 0.00022111 0	-3.3648e-007 6.3266e-008 -6.6235e-007 0.0002317 0.062233 0	-8.1099e-007 5.5646e-005 -0.0061859 -0.049713	-5.1552e-008 -5.2575e-006 0.32005 -0.37911	-0.055844	-0.0618686	-0.0677917	-0.0736181	-0.0793527	-0.0850003	-0.0905658	-0.0960541	-0.10147	-0.106818	-0.112104	-0.117332	-0.122507	-0.127634	-0.132718	-0.137764	-0.142776	-0.14776	-0.15272	-0.157661	-0.162588	-0.167506	-0.17242	-0.177334	-0.182254	-0.187184	-0.192129	-0.197095	-0.202085	-0.207106	-0.212161	-0.217255	-0.222394	-0.227583	-0.232825	-0.238126	-0.243492	-0.248926	-0.254433	-0.260019
D:\Xumeng Li\论文\pic\11March\F101	Wed Mar 11 14-54-53.bmp	0	1.10528	28.7322	D:\Xumeng Li\论文\pic\11March\Test Paper\Fri Mar 13 13-26-36.bmp	-2.9951e-007 -6.9615e-007 -7.7631e-008 0.058177 0.00022111 0	-3.3648e-007 6.3266e-008 -6.6235e-007 0.0002317 0.062233 0			0.306661	0.79728	0.797275	0.735951	0.797284	0.735959	0.674633	0.674629	0.735979	0.797315	0.735988	0.674659	0.674656	0.674667	0.674663	0.613334	1.16524	1.16524	1.0426	1.04261	1.04261	1.04262	1.04262	0.981294	1.04263	0.981306	1.04264	0.981317	0.981312	0.981306	0.981323	0.981318	1.04266	0.920005	0.981345	0.98134	1.04268	0.981351	1.04269	1.04269
D:\Xumeng Li\论文\pic\11March\F101	Wed Mar 11 14-54-53.bmp	1	0.774861	7.92111	D:\Xumeng Li\论文\pic\11March\Test Paper\Fri Mar 13 13-26-36.bmp	-2.9951e-007 -6.9615e-007 -7.7631e-008 0.058177 0.00022111 0	-3.3648e-007 6.3266e-008 -6.6235e-007 0.0002317 0.062233 0	-1.0758e-006 0.00031642 0.23559 -0.37245	1.8078e-005 -0.0052452 0.58465 -0.97295	-0.136546	0.0999838	0.337133	0.574897	0.813267	1.05224	1.2918	1.53195	1.77269	2.014	2.25587	2.49831	2.74131	2.98485	3.22893	3.47356	3.71871	3.96438	4.21057	4.45727	4.70448	4.95218	5.20037	5.44905	5.6982	5.94783	6.19792	6.44847	6.69947	6.95092	7.20281	7.45513	7.70787	7.96104	8.21462	8.4686	8.72299	8.97777	9.23294	9.48849
D:\Xumeng Li\论文\pic\11March\F101	Wed Mar 11 14-54-53.bmp	2	-0.797882	16.6934	D:\Xumeng Li\论文\pic\11March\Test Paper\Fri Mar 13 13-26-36.bmp	-2.9951e-007 -6.9615e-007 -7.7631e-008 0.058177 0.00022111 0	-3.3648e-007 6.3266e-008 -6.6235e-007 0.0002317 0.062233 0	-9.6965e-006 -0.00046221 -0.098589 -0.031365	-4.4043e-007 -5.544e-005 0.40676 -0.52728	-0.130426	-0.23047	-0.331555	-0.433738	-0.537079	-0.641635	-0.747464	-0.854625	-0.963176	-1.07318	-1.18468	-1.29775	-1.41244	-1.52881	-1.64693	-1.76684	-1.8886	-2.01228	-2.13793	-2.26561	-2.39537	-2.52729	-2.6614	-2.79778	-2.93649	-3.07756	-3.22108	-3.36709	-3.51566	-3.66684	-3.82068	-3.97726	-4.13662	-4.29882	-4.46393	-4.632	-4.80309	-4.97725	-5.15455	-5.33505
D:\Xumeng Li\论文\pic\11March\F101	Wed Mar 11 14-54-53.bmp	3	0.515403	26.3053	D:\Xumeng Li\论文\pic\11March\Test Paper\Fri Mar 13 13-26-36.bmp	-2.9951e-007 -6.9615e-007 -7.7631e-008 0.058177 0.00022111 0	-3.3648e-007 6.3266e-008 -6.6235e-007 0.0002317 0.062233 0	8.435e-007 0.0007409 0.0044605 0.19246	5.1207e-008 2.0696e-005 0.40998 -2.5326	0.197666	0.204355	0.212536	0.222214	0.233394	0.246081	0.260281	0.275997	0.293236	0.312003	0.332301	0.354137	0.377516	0.402442	0.428921	0.456958	0.486557	0.517725	0.550465	0.584783	0.620684	0.658173	0.697256	0.737936	0.78022	0.824113	0.869618	0.916742	0.96549	1.01587	1.06788	1.12152	1.17682	1.23376	1.29235	1.35261	1.41452	1.47811	1.54337	1.61031
D:\Xumeng Li\论文\pic\11March\F101	Wed Mar 11 14-54-53.bmp	4	0.107744	28.6962	D:\Xumeng Li\论文\pic\11March\Test Paper\Fri Mar 13 13-26-36.bmp	-2.9951e-007 -6.9615e-007 -7.7631e-008 0.058177 0.00022111 0	-3.3648e-007 6.3266e-008 -6.6235e-007 0.0002317 0.062233 0	-2.3213e-006 0.00026826 -0.0048744 0.012194	-1.7008e-007 9.0943e-006 0.33065 -0.393	0.00758565	0.00349973	-7.75248e-05	-0.00316005	-0.00576177	-0.00789661	-0.0095785	-0.0108214	-0.0116391	-0.0120457	-0.0120551	-0.0116812	-0.0109378	-0.00983906	-0.00839875	-0.00663084	-0.00454925	-0.00216792	0.000499227	0.00343827	0.00663527	0.0100763	0.0137474	0.0176348	0.0217243	0.0260022	0.0304545	0.0350673	0.0398266	0.0447185	0.0497291	0.0548445	0.0600507	0.0653338	0.0706799	0.076075	0.0815052	0.0869567	0.0924154	0.0978674
D:\Xumeng Li\论文\pic\11March\F101	Wed Mar 11 14-55-43.bmp	0	0.887712	5.91986	D:\Xumeng Li\论文\pic\11March\Test Paper\Fri Mar 13 13-26-36.bmp	-2.9951e-007 -6.9615e-007 -7.7631e-008 0.058177 0.00022111 0	-3.3648e-007 6.3266e-008 -6.6235e-007 0.0002317 0.062233 0			0.49113	0.675296	0.675296	0.675295	0.675294	0.675294	0.675293	0.675292	0.675291	0.675291	1.04356	1.35042	1.35042	1.28905	1.35044	1.28907	1.28907	1.2277	1.16633	1.16632	1.16632	1.16632	1.16632	1.10495	1.04357	1.10497	0.982212	0.982211	0.98221	0.982209	0.92083	0.920829	0.920828	0.920827	0.859429	0.798049	0.736668	0.736667	0.736666	0.736665
D:\Xumeng Li\论文\pic\11March\F101	Wed Mar 11 14-55-43.bmp	1	0.496794	5.39266	D:\Xumeng Li\论文\pic\11March\Test Paper\Fri Mar 13 13-26-36.bmp	-2.9951e-007 -6.9615e-007 -7.7631e-008 0.058177 0.00022111 0	-3.3648e-007 6.3266e-008 -6.6235e-007 0.0002317 0.062233 0	6.7935e-006 -0.00054796 0.10801 -0.15622	4.572e-007 -5.1148e-005 0.19424 -0.27367	-0.0487448	0.0576722	0.163075	0.267504	0.371	0.473604	0.575357	0.676299	0.776471	0.875914	0.974669	1.07278	1.17028	1.26721	1.36362	1.45955	1.55503	1.65011	1.74482	1.83922	1.93333	2.0272	2.12088	2.21439	2.30779	2.40111	2.4944	2.58769	2.68103	2.77445	2.868	2.96171	3.05564	3.14981	3.24428	3.33907	3.43424	3.52982	3.62585	3.72237
D:\Xumeng Li\论文\pic\11March\F101	Wed Mar 11 14-55-43.bmp	2	-0.125121	5.86604	D:\Xumeng Li\论文\pic\11March\Test Paper\Fri Mar 13 13-26-36.bmp	-2.9951e-007 -6.9615e-007 -7.7631e-008 0.058177 0.00022111 0	-3.3648e-007 6.3266e-008 -6.6235e-007 0.0002317 0.062233 0	-5.3688e-006 -0.00036798 -0.019085 0.029237	-3.3064e-007 -1.7931e-005 0.34048 -0.27495	0.00977912	-0.0104471	-0.0314737	-0.0533329	-0.0760569	-0.099678	-0.124228	-0.14974	-0.176245	-0.203777	-0.232366	-0.262045	-0.292848	-0.324804	-0.357948	-0.392311	-0.427925	-0.464823	-0.503037	-0.542599	-0.58354	-0.625895	-0.669694	-0.714969	-0.761754	-0.81008	-0.85998	-0.911485	-0.964629	-1.01944	-1.07596	-1.13421	-1.19422	-1.25604	-1.31969	-1.3852	-1.4526	-1.52194	-1.59323	-1.66652
D:\Xumeng Li\论文\pic\11March\F101	Wed Mar 11 14-56-44.bmp	0	1.03327	9.27022	D:\Xumeng Li\论文\pic\11March\Test Paper\Fri Mar 13 13-26-36.bmp	-2.9951e-007 -6.9615e-007 -7.7631e-008 0.058177 0.00022111 0	-3.3648e-007 6.3266e-008 -6.6235e-007 0.0002317 0.062233 0			1.59849	1.78291	1.65998	1.59848	1.47555	1.47555	1.41408	1.47558	1.41411	1.41411	1.35261	1.29113	1.22966	1.22966	1.22966	1.16819	1.16818	1.10671	1.10671	1.10671	1.10671	1.1067	1.1067	1.04523	1.04523	1.04523	1.04522	1.04522	0.983747	0.983746	0.983744	0.983742	0.983741	0.922265	0.983759	0.983757	0.983755	0.983754	0.983752	0.983751
D:\Xumeng Li\论文\pic\11March\F101	Wed Mar 11 14-56-44.bmp	1	0.70002	9.2069	D:\Xumeng Li\论文\pic\11March\Test Paper\Fri Mar 13 13-26-36.bmp	-2.9951e-007 -6.9615e-007 -7.7631e-008 0.058177 0.00022111 0	-3.3648e-007 6.3266e-008 -6.6235e-007 0.0002317 0.062233 0	3.7033e-005 -0.0043032 0.16868 -0.82848	6.6948e-007 -8.8757e-005 0.23774 -0.19796	-0.664066	-0.508032	-0.360159	-0.220227	-0.088012	0.0367076	0.154154	0.264549	0.368116	0.465076	0.555652	0.640066	0.71854	0.791296	0.858556	0.920543	0.977479	1.02959	1.07709	1.1202	1.15916	1.19417	1.22546	1.25326	1.27779	1.29926	1.31791	1.33395	1.3476	1.35909	1.36865	1.37648	1.38282	1.38788	1.39189	1.39507	1.39765	1.39984	1.40187	1.40395
D:\Xumeng Li\论文\pic\11March\F101	Wed Mar 11 14-56-44.bmp	2	-0.345151	9.18636	D:\Xumeng Li\论文\pic\11March\Test Paper\Fri Mar 13 13-26-36.bmp	-2.9951e-007 -6.9615e-007 -7.7631e-008 0.058177 0.00022111 0	-3.3648e-007 6.3266e-008 -6.6235e-007 0.0002317 0.062233 0	4.4437e-006 -0.00029235 -0.005974 0.091351	7.2993e-008 -1.0315e-005 0.24123 -0.18256	0.0850889	0.078269	0.0709176	0.0630616	0.0547275	0.045942	0.0367318	0.0271235	0.0171439	0.00681949	-0.00382299	-0.0147569	-0.0259555	-0.0373922	-0.0490404	-0.0608733	-0.0728643	-0.0849868	-0.097214	-0.109519	-0.121876	-0.134258	-0.146638	-0.158989	-0.171285	-0.183499	-0.195605	-0.207575	-0.219384	-0.231004	-0.242409	-0.253572	-0.264466	-0.275066	-0.285344	-0.295273	-0.304827	-0.313979	-0.322703	-0.330972
D:\Xumeng Li\论文\pic\11March\F101	Wed Mar 11 14-57-21.bmp	0	1.2914	30.291	D:\Xumeng Li\论文\pic\11March\Test Paper\Fri Mar 13 13-26-36.bmp	-2.9951e-007 -6.9615e-007 -7.7631e-008 0.058177 0.00022111 0	-3.3648e-007 6.3266e-008 -6.6235e-007 0.0002317 0.062233 0			0.491723	1.04483	1.04482	0.983345	0.98334	0.983334	0.860412	0.860408	0.983318	0.921866	0.798946	0.798942	0.798937	0.737485	0.798946	0.798942	0.798937	0.798933	1.59763	1.59762	1.53622	1.47478	1.47477	1.41333	1.41332	1.35188	1.3519	1.29046	1.22902	1.22901	1.16756	1.22902	1.16758	1.16757	1.10612	1.10612	1.10611	1.04467	1.10612	1.10612
D:\Xumeng Li\论文\pic\11March\F101	Wed Mar 11 14-57-21.bmp	1	-1.11956	4.55458	D:\Xumeng Li\论文\pic\11March\Test Paper\Fri Mar 13 13-26-36.bmp	-2.9951e-007 -6.9615e-007 -7.7631e-008 0.058177 0.00022111 0	-3.3648e-007 6.3266e-008 -6.6235e-007 0.0002317 0.062233 0	9.4213e-007 -0.00109 -0.057354 -0.19016	-3.1041e-009 -3.1656e-005 0.21627 -0.22057	-0.248605	-0.309223	-0.372009	-0.436959	-0.504066	-0.573324	-0.644729	-0.718274	-0.793954	-0.871764	-0.951696	-1.03375	-1.11791	-1.20418	-1.29255	-1.38301	-1.47557	-1.57021	-1.66693	-1.76571	-1.86657	-1.96949	-2.07446	-2.18149	-2.29055	-2.40166	-2.5148	-2.62997	-2.74716	-2.86636	-2.98758	-3.1108	-3.23602	-3.36323	-3.49243	-3.62361	-3.75677	-3.8919	-4.029	-4.16805
D:\Xumeng Li\论文\pic\11March\F101	Wed Mar 11 14-57-21.bmp	2	0.829077	8.16177	D:\Xumeng Li\论文\pic\11March\Test Paper\Fri Mar 13 13-26-36.bmp	-2.9951e-007 -6.9615e-007 -7.7631e-008 0.058177 0.00022111 0	-3.3648e-007 6.3266e-008 -6.6235e-007 0.0002317 0.062233 0	1.4433e-006 0.0013622 0.088849 0.24814	8.442e-009 3.4243e-005 0.24322 -0.30321	0.338358	0.431304	0.526991	0.625429	0.726626	0.830591	0.937332	1.04686	1.15918	1.2743	1.39223	1.51299	1.63657	1.76298	1.89225	2.02436	2.15935	2.2972	2.43793	2.58155	2.72807	2.87749	3.02983	3.1851	3.34329	3.50443	3.66852	3.83556	4.00557	4.17856	4.35453	4.53349	4.71546	4.90043	5.08842	5.27945	5.4735	5.6706	5.87076	6.07398
D:\Xumeng Li\论文\pic\11March\F101	Wed Mar 11 14-57-21.bmp	3	-1.0979	16.6768	D:\Xumeng Li\论文\pic\11March\Test Paper\Fri Mar 13 13-26-36.bmp	-2.9951e-007 -6.9615e-007 -7.7631e-008 0.058177 0.00022111 0	-3.3648e-007 6.3266e-008 -6.6235e-007 0.0002317 0.062233 0	-1.1602e-005 -0.0011539 -0.069851 -0.1887	-2.9656e-005 0.0034203 0.28036 0.29003	-0.259712	-0.333106	-0.408948	-0.487305	-0.568249	-0.651849	-0.738175	-0.827295	-0.91928	-1.0142	-1.11212	-1.21312	-1.31726	-1.42461	-1.53525	-1.64923	-1.76664	-1.88754	-2.012	-2.14009	-2.27188	-2.40744	-2.54684	-2.69015	-2.83744	-2.98877	-3.14423	-3.30387	-3.46776	-3.63599	-3.80861	-3.98569	-4.16731	-4.35354	-4.54444	-4.74008	-4.94054	-5.14588	-5.35618	-5.5715
D:\Xumeng Li\论文\pic\11March\F101	Wed Mar 11 14-57-21.bmp	4	0.573776	24.9897	D:\Xumeng Li\论文\pic\11March\Test Paper\Fri Mar 13 13-26-36.bmp	-2.9951e-007 -6.9615e-007 -7.7631e-008 0.058177 0.00022111 0	-3.3648e-007 6.3266e-008 -6.6235e-007 0.0002317 0.062233 0	1.2291e-005 -0.00020889 0.056647 0.10592	2.9513e-007 -2.872e-005 0.42996 -0.56242	0.162365	0.218472	0.274308	0.329947	0.385464	0.440932	0.496424	0.552015	0.607778	0.663787	0.720116	0.776838	0.834027	0.891758	0.950103	1.00914	1.06893	1.12956	1.1911	1.25363	1.31721	1.38192	1.44784	1.51504	1.58359	1.65356	1.72503	1.79808	1.87278	1.94919	2.0274	2.10748	2.1895	2.27354	2.35966	2.44795	2.53848	2.63132	2.72654	2.82422
D:\Xumeng Li\论文\pic\11March\F101	Wed Mar 11 14-57-21.bmp	5	-0.543863	30.2254	D:\Xumeng Li\论文\pic\11March\Test Paper\Fri Mar 13 13-26-36.bmp	-2.9951e-007 -6.9615e-007 -7.7631e-008 0.058177 0.00022111 0	-3.3648e-007 6.3266e-008 -6.6235e-007 0.0002317 0.062233 0	-1.2356e-006 -8.3559e-005 -0.035279 0.16282	-6.1051e-008 -5.465e-006 0.31975 -0.25425	0.127457	0.0919187	0.0561988	0.0202895	-0.0158166	-0.0521269	-0.0886487	-0.12539	-0.162357	-0.199558	-0.237	-0.274692	-0.312639	-0.350849	-0.389331	-0.428091	-0.467136	-0.506475	-0.546114	-0.586062	-0.626324	-0.66691	-0.707826	-0.749079	-0.790677	-0.832628	-0.874939	-0.917617	-0.96067	-1.0041	-1.04793	-1.09215	-1.13678	-1.18181	-1.22727	-1.27315	-1.31947	-1.36623	-1.41344	-1.4611
D:\Xumeng Li\论文\pic\11March\F101	Wed Mar 11 14-57-21.bmp	6	0.132298	30.2473	D:\Xumeng Li\论文\pic\11March\Test Paper\Fri Mar 13 13-26-36.bmp	-2.9951e-007 -6.9615e-007 -7.7631e-008 0.058177 0.00022111 0	-3.3648e-007 6.3266e-008 -6.6235e-007 0.0002317 0.062233 0	-7.5013e-006 0.00098406 -0.030141 0.1712	-1.6014e-007 1.2768e-005 0.26835 -0.3248	0.142034	0.114792	0.0894288	0.0658982	0.0441558	0.0241564	0.00585512	-0.0107931	-0.0258332	-0.0393103	-0.0512693	-0.0617553	-0.0708133	-0.0784882	-0.0848251	-0.089869	-0.0936648	-0.0962577	-0.0976926	-0.0980145	-0.0972684	-0.0954993	-0.0927523	-0.0890724	-0.0845045	-0.0790936	-0.0728849	-0.0659232	-0.0582535	-0.049921	-0.0409706	-0.0314473	-0.0213961	-0.010862	0.000109894	0.0114747	0.0231873	0.0352028	0.0474762	0.0599623
D:\Xumeng Li\论文\pic\11March\F101	Wed Mar 11 14-58-46.bmp	0	1.21578	27.7016	D:\Xumeng Li\论文\pic\11March\Test Paper\Fri Mar 13 13-26-36.bmp	-2.9951e-007 -6.9615e-007 -7.7631e-008 0.058177 0.00022111 0	-3.3648e-007 6.3266e-008 -6.6235e-007 0.0002317 0.062233 0			0.860525	1.22931	1.16783	1.16783	1.10634	1.04486	1.04486	1.04485	0.921925	0.92192	0.921915	0.860459	0.860455	0.860451	0.860447	0.860442	0.860438	0.860433	0.86043	0.860425	0.798971	0.860435	0.860431	1.65916	1.65915	1.53628	1.47484	1.41339	1.47485	1.41341	1.35197	1.29052	1.22907	1.22907	1.16762	1.16764	1.16763	1.10619	1.10618	1.10618
D:\Xumeng Li\论文\pic\11March\F101	Wed Mar 11 14-58-46.bmp	1	1.00696	6.14252	D:\Xumeng Li\论文\pic\11March\Test Paper\Fri Mar 13 13-26-36.bmp	-2.9951e-007 -6.9615e-007 -7.7631e-008 0.058177 0.00022111 0	-3.3648e-007 6.3266e-008 -6.6235e-007 0.0002317 0.062233 0	-2.0918e-008 6.4808e-005 0.22864 -0.52771	-1.5361e-006 -0.0020801 0.38373 -0.87821	-0.29901	-0.0701782	0.158783	0.387872	0.617091	0.84644	1.07592	1.30552	1.53526	1.76512	1.99511	2.22523	2.45548	2.68585	2.91636	3.14699	3.37775	3.60863	3.83964	4.07079	4.30205	4.53345	4.76497	4.99662	5.22839	5.46029	5.69232	5.92448	6.15676	6.38916	6.62169	6.85435	7.08714	7.32004	7.55308	7.78624	8.01952	8.25293	8.48647	8.72012
D:\Xumeng Li\论文\pic\11March\F101	Wed Mar 11 14-58-46.bmp	2	-0.745665	14.1337	D:\Xumeng Li\论文\pic\11March\Test Paper\Fri Mar 13 13-26-36.bmp	-2.9951e-007 -6.9615e-007 -7.7631e-008 0.058177 0.00022111 0	-3.3648e-007 6.3266e-008 -6.6235e-007 0.0002317 0.062233 0	-2.3267e-005 0.0010897 -0.11892 0.18954	-5.4895e-007 1.3922e-005 0.32631 -0.54388	0.0716903	-0.0441215	-0.158033	-0.270184	-0.380714	-0.489762	-0.597469	-0.703973	-0.809415	-0.913934	-1.01767	-1.12076	-1.22335	-1.32557	-1.42757	-1.52948	-1.63145	-1.73361	-1.8361	-1.93907	-2.04265	-2.14698	-2.2522	-2.35845	-2.46588	-2.57462	-2.6848	-2.79658	-2.91008	-3.02546	-3.14284	-3.26237	-3.38419	-3.50844	-3.63526	-3.76478	-3.89714	-4.0325	-4.17097	-4.31272
D:\Xumeng Li\论文\pic\11March\F101	Wed Mar 11 14-58-46.bmp	3	0.594976	21.5731	D:\Xumeng Li\论文\pic\11March\Test Paper\Fri Mar 13 13-26-36.bmp	-2.9951e-007 -6.9615e-007 -7.7631e-008 0.058177 0.00022111 0	-3.3648e-007 6.3266e-008 -6.6235e-007 0.0002317 0.062233 0	2.2873e-005 -0.0011888 0.0853 0.015285	3.6628e-007 -2.2311e-005 0.37853 -0.54726	0.0994188	0.181312	0.261103	0.338927	0.414923	0.489228	0.561978	0.633312	0.703366	0.772277	0.840183	0.907221	0.973529	1.03924	1.1045	1.16944	1.2342	1.29891	1.36371	1.42875	1.49415	1.56006	1.62661	1.69393	1.76218	1.83147	1.90196	1.97378	2.04706	2.12194	2.19856	2.27706	2.35758	2.44024	2.52519	2.61257	2.70252	2.79516	2.89064	2.98909
D:\Xumeng Li\论文\pic\11March\F101	Wed Mar 11 14-58-46.bmp	4	-0.651383	27.6284	D:\Xumeng Li\论文\pic\11March\Test Paper\Fri Mar 13 13-26-36.bmp	-2.9951e-007 -6.9615e-007 -7.7631e-008 0.058177 0.00022111 0	-3.3648e-007 6.3266e-008 -6.6235e-007 0.0002317 0.062233 0	1.3156e-006 -0.00026411 -0.024637 -0.078306	3.4349e-008 -1.2599e-005 0.27925 -0.33851	-0.103206	-0.128626	-0.154559	-0.180997	-0.207931	-0.235354	-0.263258	-0.291634	-0.320476	-0.349775	-0.379523	-0.409713	-0.440336	-0.471385	-0.502851	-0.534728	-0.567006	-0.599678	-0.632737	-0.666173	-0.69998	-0.73415	-0.768674	-0.803544	-0.838754	-0.874294	-0.910157	-0.946336	-0.982821	-1.01961	-1.05668	-1.09404	-1.13168	-1.16958	-1.20774	-1.24616	-1.28482	-1.32371	-1.36284	-1.40218
D:\Xumeng Li\论文\pic\11March\F101	Wed Mar 11 14-58-46.bmp	5	0.11703	27.6515	D:\Xumeng Li\论文\pic\11March\Test Paper\Fri Mar 13 13-26-36.bmp	-2.9951e-007 -6.9615e-007 -7.7631e-008 0.058177 0.00022111 0	-3.3648e-007 6.3266e-008 -6.6235e-007 0.0002317 0.062233 0	-5.7382e-006 0.00067478 -0.013724 -0.023832	-1.4241e-007 9.184e-006 0.26931 -0.27308	-0.0368863	-0.0486257	-0.0590844	-0.0682968	-0.0762974	-0.0831205	-0.0888007	-0.0933724	-0.0968699	-0.0993277	-0.10078	-0.101262	-0.100807	-0.0994507	-0.0972266	-0.0941693	-0.0903133	-0.0856931	-0.080343	-0.0742975	-0.0675911	-0.0602581	-0.0523331	-0.0438503	-0.0348443	-0.0253495	-0.0154002	-0.00503105	0.00572367	0.0168295	0.028252	0.0399567	0.0519093	0.0640752	0.0764202	0.0889096	0.101509	0.114184	0.126901	0.139624
D:\Xumeng Li\论文\pic\11March\F101	Wed Mar 11 14-59-38.bmp	0	1.29723	34.3194	D:\Xumeng Li\论文\pic\11March\Test Paper\Fri Mar 13 13-26-36.bmp	-2.9951e-007 -6.9615e-007 -7.7631e-008 0.058177 0.00022111 0	-3.3648e-007 6.3266e-008 -6.6235e-007 0.0002317 0.062233 0			0.429261	0.674564	0.674559	0.674555	0.674551	0.674562	0.674557	0.674568	0.674564	0.735892	1.1039	1.41064	1.34928	1.34928	1.28795	1.2266	1.22659	1.16527	1.10392	1.10394	1.04259	1.04258	1.10392	1.04259	1.04259	1.0426	1.0426	1.04259	1.04258	0.981259	1.04259	1.04259	1.10392	2.08481	2.0235	1.96223	1.90092	1.71701	1.71703	1.65572
D:\Xumeng Li\论文\pic\11March\F101	Wed Mar 11 14-59-38.bmp	1	0.873608	6.53054	D:\Xumeng Li\论文\pic\11March\Test Paper\Fri Mar 13 13-26-36.bmp	-2.9951e-007 -6.9615e-007 -7.7631e-008 0.058177 0.00022111 0	-3.3648e-007 6.3266e-008 -6.6235e-007 0.0002317 0.062233 0	-6.1862e-007 0.00013717 0.2497 -0.47815	1.0595e-005 -0.0024926 0.38088 -0.95011	-0.228318	0.0217861	0.272158	0.522792	0.773686	1.02484	1.27624	1.52789	1.77978	2.03192	2.28429	2.5369	2.78974	3.0428	3.29608	3.54959	3.80331	4.05724	4.31137	4.56571	4.82026	5.07499	5.32992	5.58504	5.84035	6.09583	6.3515	6.60734	6.86334	7.11952	7.37586	7.63236	7.88901	8.14581	8.40277	8.65986	8.9171	9.17448	9.43199	9.68962
D:\Xumeng Li\论文\pic\11March\F101	Wed Mar 11 14-59-38.bmp	2	-0.904594	12.9215	D:\Xumeng Li\论文\pic\11March\Test Paper\Fri Mar 13 13-26-36.bmp	-2.9951e-007 -6.9615e-007 -7.7631e-008 0.058177 0.00022111 0	-3.3648e-007 6.3266e-008 -6.6235e-007 0.0002317 0.062233 0	-1.9787e-005 0.00062383 -0.14724 0.10951	-1.2452e-006 3.7215e-005 0.32708 -0.40752	-0.037135	-0.182647	-0.327148	-0.470758	-0.613595	-0.755778	-0.897426	-1.03866	-1.17959	-1.32034	-1.46104	-1.60179	-1.74272	-1.88394	-2.02558	-2.16775	-2.31058	-2.45417	-2.59866	-2.74415	-2.89077	-3.03863	-3.18786	-3.33857	-3.49088	-3.64491	-3.80079	-3.95862	-4.11852	-4.28062	-4.44504	-4.61189	-4.78129	-4.95336	-5.12822	-5.30598	-5.48677	-5.67071	-5.85791	-6.0485
D:\Xumeng Li\论文\pic\11March\F101	Wed Mar 11 14-59-38.bmp	3	0.864503	23.2569	D:\Xumeng Li\论文\pic\11March\Test Paper\Fri Mar 13 13-26-36.bmp	-2.9951e-007 -6.9615e-007 -7.7631e-008 0.058177 0.00022111 0	-3.3648e-007 6.3266e-008 -6.6235e-007 0.0002317 0.062233 0	-7.4525e-006 0.00089206 0.090887 0.1479	-5.2349e-007 2.6539e-005 0.51118 -0.57301	0.23967	0.333181	0.428387	0.525243	0.623704	0.723725	0.825263	0.928272	1.03271	1.13852	1.24568	1.35412	1.46382	1.57471	1.68677	1.79993	1.91417	2.02943	2.14567	2.26285	2.38091	2.49982	2.61953	2.73999	2.86117	2.98301	3.10548	3.22852	3.35209	3.47615	3.60065	3.72555	3.85081	3.97637	4.1022	4.22824	4.35446	4.48081	4.60725	4.73372
D:\Xumeng Li\论文\pic\11March\F101	Wed Mar 11 14-59-38.bmp	4	-0.606809	30.9886	D:\Xumeng Li\论文\pic\11March\Test Paper\Fri Mar 13 13-26-36.bmp	-2.9951e-007 -6.9615e-007 -7.7631e-008 0.058177 0.00022111 0	-3.3648e-007 6.3266e-008 -6.6235e-007 0.0002317 0.062233 0	-3.3663e-006 -0.0011007 -0.01984 -0.30405	-1.1021e-007 -8.7619e-005 0.41851 -0.57338	-0.324998	-0.348163	-0.37357	-0.401239	-0.43119	-0.463444	-0.49802	-0.534938	-0.57422	-0.615884	-0.659952	-0.706443	-0.755378	-0.806777	-0.86066	-0.917047	-0.975959	-1.03742	-1.10144	-1.16804	-1.23725	-1.30909	-1.38357	-1.46072	-1.54056	-1.6231	-1.70836	-1.79638	-1.88716	-1.98073	-2.0771	-2.1763	-2.27835	-2.38327	-2.49108	-2.60179	-2.71543	-2.83202	-2.95158	-3.07413
D:\Xumeng Li\论文\pic\11March\F101	Wed Mar 11 14-59-38.bmp	5	0.000775421	34.2888	D:\Xumeng Li\论文\pic\11March\Test Paper\Fri Mar 13 13-26-36.bmp	-2.9951e-007 -6.9615e-007 -7.7631e-008 0.058177 0.00022111 0	-3.3648e-007 6.3266e-008 -6.6235e-007 0.0002317 0.062233 0	3.1793e-006 -0.00051449 0.0026041 -0.14906	2.9825e-007 -5.656e-005 0.31511 -0.3301	-0.146964	-0.145881	-0.145789	-0.146669	-0.148502	-0.151268	-0.154948	-0.159524	-0.164976	-0.171286	-0.178434	-0.186401	-0.195168	-0.204716	-0.215027	-0.226079	-0.237856	-0.250338	-0.263505	-0.277338	-0.291819	-0.306928	-0.322647	-0.338956	-0.355836	-0.373269	-0.391234	-0.409713	-0.428687	-0.448137	-0.468043	-0.488387	-0.50915	-0.530312	-0.551855	-0.573759	-0.596005	-0.618574	-0.641448	-0.664606
D:\Xumeng Li\论文\pic\11March\F101	Wed Mar 11 15-01-06.bmp	0	1.04155	8.41749	D:\Xumeng Li\论文\pic\11March\Test Paper\Fri Mar 13 13-26-36.bmp	-2.9951e-007 -6.9615e-007 -7.7631e-008 0.058177 0.00022111 0	-3.3648e-007 6.3266e-008 -6.6235e-007 0.0002317 0.062233 0			1.16842	1.35289	1.35289	1.35289	1.2914	1.22989	1.22989	1.22989	1.16841	1.1684	1.1684	1.10692	1.10692	1.10691	1.04541	0.983921	0.98392	1.04542	1.04542	1.04542	0.983935	0.983934	0.983932	0.983931	0.922424	0.922423	0.922421	0.92242	0.922418	0.983922	0.98392	0.983919	1.04542	1.04542	1.04542	0.983913	0.983912	0.98391	0.983909	0.983907
D:\Xumeng Li\论文\pic\11March\F101	Wed Mar 11 15-01-06.bmp	1	0.538581	8.31018	D:\Xumeng Li\论文\pic\11March\Test Paper\Fri Mar 13 13-26-36.bmp	-2.9951e-007 -6.9615e-007 -7.7631e-008 0.058177 0.00022111 0	-3.3648e-007 6.3266e-008 -6.6235e-007 0.0002317 0.062233 0	-3.3962e-006 0.00083232 0.052687 -0.10793	4.8839e-008 -2.5161e-005 0.30953 -0.25467	-0.0544186	0.000741746	0.057526	0.115914	0.175885	0.237418	0.300494	0.365092	0.431192	0.498773	0.567815	0.638297	0.7102	0.783502	0.858183	0.934224	1.0116	1.0903	1.1703	1.25157	1.3341	1.41786	1.50285	1.58903	1.67638	1.76489	1.85454	1.94529	2.03715	2.13007	2.22405	2.31907	2.41509	2.51211	2.6101	2.70904	2.80891	2.9097	3.01137	3.11391
D:\Xumeng Li\论文\pic\11March\F101	Wed Mar 11 15-01-06.bmp	2	-0.322353	8.31476	D:\Xumeng Li\论文\pic\11March\Test Paper\Fri Mar 13 13-26-36.bmp	-2.9951e-007 -6.9615e-007 -7.7631e-008 0.058177 0.00022111 0	-3.3648e-007 6.3266e-008 -6.6235e-007 0.0002317 0.062233 0	-4.7647e-008 -0.00028114 -0.0012817 -0.016009	-1.292e-008 2.7194e-006 0.15255 -0.091699	-0.0175715	-0.019697	-0.0223853	-0.0256368	-0.0294517	-0.0338303	-0.0387729	-0.0442798	-0.0503513	-0.0569876	-0.0641891	-0.071956	-0.0802887	-0.0891873	-0.0986522	-0.108684	-0.119282	-0.130447	-0.14218	-0.154481	-0.16735	-0.180787	-0.194792	-0.209366	-0.22451	-0.240223	-0.256506	-0.273358	-0.290781	-0.308775	-0.327339	-0.346474	-0.366181	-0.38646	-0.407311	-0.428734	-0.450729	-0.473298	-0.496439	-0.520154
D:\Xumeng Li\论文\pic\11March\F101	Wed Mar 11 15-01-34.bmp	0	1.21518	28.1844	D:\Xumeng Li\论文\pic\11March\Test Paper\Fri Mar 13 13-26-36.bmp	-2.9951e-007 -6.9615e-007 -7.7631e-008 0.058177 0.00022111 0	-3.3648e-007 6.3266e-008 -6.6235e-007 0.0002317 0.062233 0			1.04376	1.16655	1.22795	1.16656	1.10517	1.04378	0.982384	0.92101	0.859614	0.85961	0.798213	0.859619	0.859615	0.859611	0.798215	0.798211	0.859617	0.859612	0.859608	0.859622	0.859617	0.859614	0.859609	0.921015	0.921011	0.921006	0.921001	1.53519	1.53518	1.47375	1.47375	1.35093	1.2895	1.2895	1.28949	1.22806	1.16664	1.10525	1.10524	1.10524
D:\Xumeng Li\论文\pic\11March\F101	Wed Mar 11 15-01-34.bmp	1	-0.799136	6.44253	D:\Xumeng Li\论文\pic\11March\Test Paper\Fri Mar 13 13-26-36.bmp	-2.9951e-007 -6.9615e-007 -7.7631e-008 0.058177 0.00022111 0	-3.3648e-007 6.3266e-008 -6.6235e-007 0.0002317 0.062233 0	-8.7128e-007 0.00022059 -0.26489 0.37282	1.9899e-005 -0.0050139 0.49571 -0.60922	0.108151	-0.156086	-0.419892	-0.683273	-0.946233	-1.20878	-1.47091	-1.73264	-1.99398	-2.25491	-2.51546	-2.77563	-3.03541	-3.29483	-3.55387	-3.81256	-4.07088	-4.32885	-4.58648	-4.84376	-5.10071	-5.35733	-5.61362	-5.86958	-6.12524	-6.38058	-6.63562	-6.89035	-7.1448	-7.39895	-7.65282	-7.90641	-8.15972	-8.41277	-8.66555	-8.91808	-9.17035	-9.42237	-9.67416	-9.9257
D:\Xumeng Li\论文\pic\11March\F101	Wed Mar 11 15-01-34.bmp	2	0.811022	14.554	D:\Xumeng Li\论文\pic\11March\Test Paper\Fri Mar 13 13-26-36.bmp	-2.9951e-007 -6.9615e-007 -7.7631e-008 0.058177 0.00022111 0	-3.3648e-007 6.3266e-008 -6.6235e-007 0.0002317 0.062233 0	2.2412e-005 -0.0012855 0.13271 -0.1027	8.364e-007 -5.3644e-005 0.3468 -0.42043	0.0287525	0.157765	0.284476	0.409019	0.531529	0.65214	0.770987	0.888204	1.00393	1.11829	1.23142	1.34346	1.45455	1.56481	1.67439	1.78341	1.89201	2.00032	2.10849	2.21664	2.32491	2.43343	2.54233	2.65176	2.76185	2.87272	2.98453	3.09739	3.21144	3.32683	3.44367	3.56212	3.68229	3.80434	3.92838	4.05456	4.18301	4.31386	4.44726	4.58332
D:\Xumeng Li\论文\pic\11March\F101	Wed Mar 11 15-01-34.bmp	3	-0.770565	20.7918	D:\Xumeng Li\论文\pic\11March\Test Paper\Fri Mar 13 13-26-36.bmp	-2.9951e-007 -6.9615e-007 -7.7631e-008 0.058177 0.00022111 0	-3.3648e-007 6.3266e-008 -6.6235e-007 0.0002317 0.062233 0	-1.474e-005 0.00053433 -0.097857 0.14673	-5.1119e-007 -2.9864e-006 0.34583 -0.40987	0.0493882	-0.0469691	-0.142435	-0.237097	-0.331044	-0.424365	-0.517148	-0.609481	-0.701453	-0.793152	-0.884667	-0.976087	-1.0675	-1.15899	-1.25065	-1.34257	-1.43484	-1.52754	-1.62077	-1.7146	-1.80914	-1.90447	-2.00067	-2.09783	-2.19606	-2.29542	-2.39601	-2.49793	-2.60125	-2.70607	-2.81247	-2.92054	-3.03038	-3.14207	-3.25569	-3.37134	-3.48911	-3.60908	-3.73134	-3.85598
D:\Xumeng Li\论文\pic\11March\F101	Wed Mar 11 15-01-34.bmp	4	-0.110234	28.1387	D:\Xumeng Li\论文\pic\11March\Test Paper\Fri Mar 13 13-26-36.bmp	-2.9951e-007 -6.9615e-007 -7.7631e-008 0.058177 0.00022111 0	-3.3648e-007 6.3266e-008 -6.6235e-007 0.0002317 0.062233 0	1.6994e-006 -0.00019303 0.00029779 -0.14638	1.132e-007 -2.3976e-005 0.31185 -0.26522	-0.146275	-0.146545	-0.14718	-0.14817	-0.149506	-0.151177	-0.153173	-0.155484	-0.158099	-0.161008	-0.164201	-0.167669	-0.1714	-0.175384	-0.179612	-0.184073	-0.188757	-0.193654	-0.198753	-0.204045	-0.209518	-0.215164	-0.220972	-0.22693	-0.233031	-0.239262	-0.245615	-0.252078	-0.258642	-0.265296	-0.27203	-0.278835	-0.285699	-0.292613	-0.299566	-0.306548	-0.313549	-0.32056	-0.327568	-0.334565
D:\Xumeng Li\论文\pic\11March\F101	Wed Mar 11 15-01-34.bmp	5	0.595937	28.1732	D:\Xumeng Li\论文\pic\11March\Test Paper\Fri Mar 13 13-26-36.bmp	-2.9951e-007 -6.9615e-007 -7.7631e-008 0.058177 0.00022111 0	-3.3648e-007 6.3266e-008 -6.6235e-007 0.0002317 0.062233 0	-6.0098e-006 0.00075308 0.0032941 -0.15526	-3.0994e-007 2.7101e-005 0.33244 -0.27967	-0.151221	-0.14571	-0.138765	-0.130422	-0.120716	-0.109685	-0.0973644	-0.0837897	-0.0689974	-0.0530234	-0.0359039	-0.0176748	0.00162774	0.0219677	0.043309	0.0656155	0.0888513	0.11298	0.137966	0.163773	0.190366	0.217707	0.24576	0.274491	0.303863	0.333839	0.364384	0.395461	0.427035	0.459069	0.491528	0.524375	0.557575	0.59109	0.624886	0.658926	0.693174	0.727594	0.76215	0.796806
D:\Xumeng Li\论文\pic\11March\F101	Wed Mar 11 15-02-32.bmp	0	1.18282	32.6166	D:\Xumeng Li\论文\pic\11March\Test Paper\Fri Mar 13 13-26-36.bmp	-2.9951e-007 -6.9615e-007 -7.7631e-008 0.058177 0.00022111 0	-3.3648e-007 6.3266e-008 -6.6235e-007 0.0002317 0.062233 0			0.184235	0.736894	0.73689	0.736901	0.614081	0.675493	0.614087	0.614083	0.61408	0.675491	0.675487	0.614082	0.675494	0.67549	0.614085	0.614081	0.614078	0.614087	0.614084	0.552678	0.61409	0.859684	1.10525	1.16666	1.10526	0.982473	1.04388	0.982482	0.982477	1.04389	0.982486	0.982481	0.982475	1.04389	0.982485	1.0439	0.982495	0.982489	1.10532	1.10531
D:\Xumeng Li\论文\pic\11March\F101	Wed Mar 11 15-02-32.bmp	1	-0.899223	4.02307	D:\Xumeng Li\论文\pic\11March\Test Paper\Fri Mar 13 13-26-36.bmp	-2.9951e-007 -6.9615e-007 -7.7631e-008 0.058177 0.00022111 0	-3.3648e-007 6.3266e-008 -6.6235e-007 0.0002317 0.062233 0	-9.2074e-007 0.00020061 -0.23351 0.44057	1.8342e-005 -0.0042646 0.42756 -0.76251	0.207266	-0.0256458	-0.258167	-0.490304	-0.722062	-0.953446	-1.18446	-1.41512	-1.64541	-1.87536	-2.10496	-2.33422	-2.56314	-2.79173	-3.02	-3.24796	-3.47559	-3.70293	-3.92996	-4.15669	-4.38313	-4.60929	-4.83517	-5.06077	-5.28611	-5.51118	-5.736	-5.96056	-6.18488	-6.40895	-6.63279	-6.8564	-7.07979	-7.30295	-7.5259	-7.74865	-7.97119	-8.19354	-8.41569	-8.63766
D:\Xumeng Li\论文\pic\11March\F101	Wed Mar 11 15-02-32.bmp	2	0.922575	10.3803	D:\Xumeng Li\论文\pic\11March\Test Paper\Fri Mar 13 13-26-36.bmp	-2.9951e-007 -6.9615e-007 -7.7631e-008 0.058177 0.00022111 0	-3.3648e-007 6.3266e-008 -6.6235e-007 0.0002317 0.062233 0	1.7304e-005 -0.0011226 0.14618 -0.091196	7.6136e-007 -6.6341e-005 0.3089 -0.36533	0.0538773	0.19681	0.337704	0.476665	0.613796	0.749201	0.882983	1.01525	1.1461	1.27563	1.40397	1.53119	1.65742	1.78276	1.9073	2.03115	2.15442	2.27721	2.39962	2.52176	2.64374	2.76564	2.88759	3.00968	3.13201	3.2547	3.37783	3.50153	3.62589	3.75102	3.87701	4.00398	4.13202	4.26125	4.39176	4.52366	4.65705	4.79203	4.92872	5.06721
D:\Xumeng Li\论文\pic\11March\F101	Wed Mar 11 15-02-32.bmp	3	-0.983619	18.513	D:\Xumeng Li\论文\pic\11March\Test Paper\Fri Mar 13 13-26-36.bmp	-2.9951e-007 -6.9615e-007 -7.7631e-008 0.058177 0.00022111 0	-3.3648e-007 6.3266e-008 -6.6235e-007 0.0002317 0.062233 0	1.3932e-005 -0.0032236 -0.040178 -0.40617	6.9281e-007 -0.00015538 0.41237 -0.46764	-0.449561	-0.499312	-0.555343	-0.617571	-0.685911	-0.760281	-0.840597	-0.926775	-1.01873	-1.11638	-1.21964	-1.32844	-1.44267	-1.56227	-1.68714	-1.8172	-1.95238	-2.09258	-2.23773	-2.38773	-2.54251	-2.70198	-2.86606	-3.03466	-3.20771	-3.38511	-3.56679	-3.75265	-3.94263	-4.13662	-4.33456	-4.53635	-4.74192	-4.95117	-5.16403	-5.38041	-5.60023	-5.8234	-6.04985	-6.27948
D:\Xumeng Li\论文\pic\11March\F101	Wed Mar 11 15-02-32.bmp	4	0.43335	28.1594	D:\Xumeng Li\论文\pic\11March\Test Paper\Fri Mar 13 13-26-36.bmp	-2.9951e-007 -6.9615e-007 -7.7631e-008 0.058177 0.00022111 0	-3.3648e-007 6.3266e-008 -6.6235e-007 0.0002317 0.062233 0	-8.6809e-006 0.0012853 -0.013026 0.22714	-3.449e-007 2.3818e-005 0.48475 -2.8878	0.21539	0.206159	0.199394	0.195044	0.193056	0.193378	0.195959	0.200745	0.207685	0.216727	0.227819	0.240909	0.255944	0.272873	0.291643	0.312203	0.334499	0.358481	0.384096	0.411293	0.440017	0.470219	0.501846	0.534845	0.569165	0.604753	0.641558	0.679527	0.718608	0.75875	0.799899	0.842005	0.885014	0.928876	0.973537	1.01895	1.06505	1.1118	1.15914	1.20701
D:\Xumeng Li\论文\pic\11March\F101	Wed Mar 11 15-02-32.bmp	5	-0.0407683	32.572	D:\Xumeng Li\论文\pic\11March\Test Paper\Fri Mar 13 13-26-36.bmp	-2.9951e-007 -6.9615e-007 -7.7631e-008 0.058177 0.00022111 0	-3.3648e-007 6.3266e-008 -6.6235e-007 0.0002317 0.062233 0	2.8653e-006 -0.00082745 0.018593 -0.11513	-4.6796e-008 -1.945e-005 0.34328 -0.38924	-0.0973638	-0.0812334	-0.0667235	-0.0538169	-0.0424965	-0.032745	-0.0245453	-0.0178802	-0.0127324	-0.0090848	-0.0069202	-0.0062214	-0.00697121	-0.00915244	-0.0127479	-0.0177404	-0.0241127	-0.0318477	-0.0409281	-0.0513368	-0.0630566	-0.0760703	-0.0903606	-0.10591	-0.122703	-0.14072	-0.159945	-0.180361	-0.201951	-0.224696	-0.248581	-0.273588	-0.2997	-0.326899	-0.355169	-0.384492	-0.414851	-0.446229	-0.478608	-0.511972
D:\Xumeng Li\论文\pic\11March\F101	Wed Mar 11 15-04-00.bmp	0	1.13867	34.444	D:\Xumeng Li\论文\pic\11March\Test Paper\Fri Mar 13 13-26-36.bmp	-2.9951e-007 -6.9615e-007 -7.7631e-008 0.058177 0.00022111 0	-3.3648e-007 6.3266e-008 -6.6235e-007 0.0002317 0.062233 0			0.491448	0.614306	0.675739	0.675735	0.614294	0.614291	0.614287	0.614283	0.614279	0.614275	0.55285	0.552847	0.552844	0.55284	0.552837	0.552833	0.55283	0.552827	0.552824	0.55282	0.491398	1.04432	0.98289	0.982884	0.982878	0.982872	0.982866	0.982859	0.982853	0.982847	0.982841	0.982835	0.982829	1.1057	1.10569	1.04427	1.04426	1.1057	1.10569	1.10568
D:\Xumeng Li\论文\pic\11March\F101	Wed Mar 11 15-04-00.bmp	1	0.932412	5.59189	D:\Xumeng Li\论文\pic\11March\Test Paper\Fri Mar 13 13-26-36.bmp	-2.9951e-007 -6.9615e-007 -7.7631e-008 0.058177 0.00022111 0	-3.3648e-007 6.3266e-008 -6.6235e-007 0.0002317 0.062233 0	-1.2077e-007 7.1573e-005 0.2623 -0.56863	8.3029e-006 -0.0028567 0.36201 -0.72165	-0.306256	-0.0437438	0.21891	0.481705	0.74464	1.00772	1.27093	1.53428	1.79777	2.0614	2.32516	2.58905	2.85308	3.11725	3.38155	3.64598	3.91054	4.17523	4.44005	4.70501	4.97009	5.2353	5.50063	5.76609	6.03168	6.29739	6.56323	6.82919	7.09528	7.36148	7.62781	7.89426	8.16083	8.42751	8.69432	8.96124	9.22828	9.49544	9.76271	10.0301
D:\Xumeng Li\论文\pic\11March\F101	Wed Mar 11 15-04-00.bmp	2	-1.10932	11.7755	D:\Xumeng Li\论文\pic\11March\Test Paper\Fri Mar 13 13-26-36.bmp	-2.9951e-007 -6.9615e-007 -7.7631e-008 0.058177 0.00022111 0	-3.3648e-007 6.3266e-008 -6.6235e-007 0.0002317 0.062233 0	8.1664e-006 -0.0026028 -0.1013 -0.053026	3.8833e-007 -0.00010971 0.3171 -0.32204	-0.156923	-0.265977	-0.380138	-0.499358	-0.623588	-0.752778	-0.88688	-1.02584	-1.16962	-1.31817	-1.47142	-1.62935	-1.79189	-1.959	-2.13063	-2.30674	-2.48726	-2.67216	-2.86138	-3.05487	-3.25259	-3.45449	-3.66051	-3.87061	-4.08475	-4.30286	-4.52491	-4.75083	-4.9806	-5.21414	-5.45142	-5.69239	-5.937	-6.18519	-6.43693	-6.69215	-6.95082	-7.21288	-7.47828	-7.74698
D:\Xumeng Li\论文\pic\11March\F101	Wed Mar 11 15-04-00.bmp	3	0.742253	21.0323	D:\Xumeng Li\论文\pic\11March\Test Paper\Fri Mar 13 13-26-36.bmp	-2.9951e-007 -6.9615e-007 -7.7631e-008 0.058177 0.00022111 0	-3.3648e-007 6.3266e-008 -6.6235e-007 0.0002317 0.062233 0	7.7211e-006 -0.00030873 0.088746 0.0069465	1.9323e-007 -3.2218e-005 0.47541 -0.59437	0.0953918	0.183266	0.270615	0.357486	0.443925	0.529978	0.615691	0.701111	0.786285	0.871257	0.956076	1.04079	1.12544	1.21007	1.29473	1.37948	1.46434	1.54938	1.63463	1.72015	1.80597	1.89215	1.97873	2.06576	2.15329	2.24135	2.33	2.41929	2.50925	2.59994	2.69141	2.78369	2.87684	2.97089	3.06591	3.16193	3.259	3.35716	3.45647	3.55697
D:\Xumeng Li\论文\pic\11March\F101	Wed Mar 11 15-04-00.bmp	4	-0.421704	27.2849	D:\Xumeng Li\论文\pic\11March\Test Paper\Fri Mar 13 13-26-36.bmp	-2.9951e-007 -6.9615e-007 -7.7631e-008 0.058177 0.00022111 0	-3.3648e-007 6.3266e-008 -6.6235e-007 0.0002317 0.062233 0	-1.8328e-006 0.00014776 -0.057413 0.094304	-1.3794e-007 2.0831e-006 0.43253 -0.46116	0.0370375	-0.0199447	-0.0766534	-0.1331	-0.189294	-0.245248	-0.300973	-0.356479	-0.411777	-0.466879	-0.521796	-0.576538	-0.631116	-0.685542	-0.739826	-0.793979	-0.848013	-0.901939	-0.955767	-1.00951	-1.06317	-1.11677	-1.17032	-1.22383	-1.2773	-1.33075	-1.3842	-1.43764	-1.4911	-1.54458	-1.59809	-1.65165	-1.70527	-1.75895	-1.81271	-1.86657	-1.92052	-1.97458	-2.02877	-2.08309
D:\Xumeng Li\论文\pic\11March\F101	Wed Mar 11 15-04-00.bmp	5	-0.115057	34.3925	D:\Xumeng Li\论文\pic\11March\Test Paper\Fri Mar 13 13-26-36.bmp	-2.9951e-007 -6.9615e-007 -7.7631e-008 0.058177 0.00022111 0	-3.3648e-007 6.3266e-008 -6.6235e-007 0.0002317 0.062233 0	-1.3983e-006 0.00026141 -0.022902 0.10141	-7.4347e-008 3.1385e-006 0.32218 -0.25669	0.0787675	0.0566398	0.0350181	0.0138941	-0.00674059	-0.0268945	-0.0465758	-0.0657931	-0.0845547	-0.102869	-0.120744	-0.138189	-0.155212	-0.171821	-0.188024	-0.203831	-0.219249	-0.234287	-0.248953	-0.263256	-0.277203	-0.290804	-0.304067	-0.317	-0.329611	-0.341909	-0.353903	-0.3656	-0.37701	-0.38814	-0.398999	-0.409595	-0.419936	-0.430032	-0.43989	-0.44952	-0.458928	-0.468124	-0.477116	-0.485912
[truncated: 160 more columns]
