# Supplementary material for: A technique system for the measurement, reconstruction and character extraction of rice plant architecture
Source: PLoS One. 2017 May 30;12(5):e0177205. doi: 10.1371/journal.pone.0177205 (PMC5448746; doi:10.1371/journal.pone.0177205)
Supplement: S2 Data — There four type file in the zip file, SystemData is parameters of paratus, SSP_LCAA correspond to the special position of stem, leafvein correspond to data of leaf midrib curves, leafshape correspond to the data of leaf shape. 101: correspond to neighbor 8 hills of Sample S1 (NSICRc222), 1: correspond to neighbor 8 hills of Sample S2 (NSICRc124H). (ZIP) [file pone.0177205.s008.zip › leafveinF102.xls]

## Sheet: Sheet1
Directory	ImageFile	LeafNo(0:Stem)	NodeX	NodeY	CaliberatedImage	CaliberatedEquationX	CaliberatedEquationY	Xdata9	Xdata10	Xdata11	Xdata12	Xdata13	Xdata14	Xdata15	Xdata16	Xdata17	Xdata18	Xdata19	Xdata20	Xdata21	Xdata22	Xdata23	Xdata24	Xdata25	Xdata26	Xdata27	Xdata28	Xdata29	Xdata30	Xdata31	Xdata32	Xdata33	Xdata34	Xdata35	Xdata36	Xdata37	Xdata38	Xdata39	Xdata40	Xdata41	Xdata42	Xdata43	Xdata44	Xdata45	Xdata46	Xdata47	Xdata48	Xdata49	Xdata50
D:\Xumeng Li\论文\pic\11March\F102	Wed Mar 11 13-50-44.bmp	0	1.36494	25.547	D:\Xumeng Li\论文\pic\11March\Test Paper\Fri Mar 13 13-26-36.bmp	-2.9951e-007 -6.9615e-007 -7.7631e-008 0.058177 0.00022111 0	-3.3648e-007 6.3266e-008 -6.6235e-007 0.0002317 0.062233 0			0.307027	1.28942	1.28942	1.22803	1.28943	1.16665	1.16665	1.10525	1.10525	1.10524	1.04384	1.04384	1.10525	1.04385	0.982456	0.982452	0.982446	0.92105	0.921045	0.859648	0.859644	1.28956	1.71953	1.65813	1.59669	1.59668	1.59668	1.59667	1.59666	1.53526	1.47383	1.47382	1.47382	1.47381	1.41241	1.4124	1.35097	1.28957	1.28957	1.28956
D:\Xumeng Li\论文\pic\11March\F102	Wed Mar 11 13-50-44.bmp	1	-0.817655	4.02719	D:\Xumeng Li\论文\pic\11March\Test Paper\Fri Mar 13 13-26-36.bmp	-2.9951e-007 -6.9615e-007 -7.7631e-008 0.058177 0.00022111 0	-3.3648e-007 6.3266e-008 -6.6235e-007 0.0002317 0.062233 0	-9.0183e-006 0.0011795 -0.085692 -0.073973	-4.5177e-007 5.2973e-005 0.30106 -0.45302	-0.158495	-0.240711	-0.320677	-0.398447	-0.474073	-0.547612	-0.619116	-0.68864	-0.756237	-0.821963	-0.885871	-0.948015	-1.00845	-1.06723	-1.12441	-1.18004	-1.23417	-1.28687	-1.33818	-1.38817	-1.43687	-1.48435	-1.53067	-1.57587	-1.62001	-1.66314	-1.70532	-1.7466	-1.78704	-1.82669	-1.86561	-1.90384	-1.94144	-1.97847	-2.01499	-2.05103	-2.08667	-2.12195	-2.15692	-2.19165
D:\Xumeng Li\论文\pic\11March\F102	Wed Mar 11 13-50-44.bmp	2	0.923748	9.99589	D:\Xumeng Li\论文\pic\11March\Test Paper\Fri Mar 13 13-26-36.bmp	-2.9951e-007 -6.9615e-007 -7.7631e-008 0.058177 0.00022111 0	-3.3648e-007 6.3266e-008 -6.6235e-007 0.0002317 0.062233 0	5.2949e-006 0.00093211 0.10745 0.063617	2.4946e-007 2.1351e-005 0.30306 -0.36722	0.172005	0.282289	0.394501	0.508672	0.624834	0.74302	0.86326	0.985587	1.11003	1.23663	1.36541	1.4964	1.62963	1.76515	1.90297	2.04313	2.18567	2.33061	2.47799	2.62783	2.78017	2.93505	3.09249	3.25252	3.41518	3.5805	3.74851	3.91924	4.09272	4.26899	4.44808	4.63002	4.81483	5.00256	5.19324	5.38689	5.58355	5.78325	5.98601	6.19189
D:\Xumeng Li\论文\pic\11March\F102	Wed Mar 11 13-50-44.bmp	3	-0.591001	21.2468	D:\Xumeng Li\论文\pic\11March\Test Paper\Fri Mar 13 13-26-36.bmp	-2.9951e-007 -6.9615e-007 -7.7631e-008 0.058177 0.00022111 0	-3.3648e-007 6.3266e-008 -6.6235e-007 0.0002317 0.062233 0	-3.0055e-007 6.6996e-005 -0.034331 -0.1866	-5.7377e-008 -7.3919e-006 0.43827 -1.5744	-0.220863	-0.254995	-0.288997	-0.322871	-0.356617	-0.390239	-0.423737	-0.457114	-0.490371	-0.523511	-0.556535	-0.589444	-0.622242	-0.654928	-0.687506	-0.719977	-0.752343	-0.784605	-0.816766	-0.848828	-0.880791	-0.912658	-0.944431	-0.976111	-1.0077	-1.0392	-1.07062	-1.10194	-1.13319	-1.16435	-1.19543	-1.22644	-1.25737	-1.28822	-1.319	-1.34972	-1.38036	-1.41093	-1.44144	-1.47189
D:\Xumeng Li\论文\pic\11March\F102	Wed Mar 11 13-50-44.bmp	4	0.627674	25.5366	D:\Xumeng Li\论文\pic\11March\Test Paper\Fri Mar 13 13-26-36.bmp	-2.9951e-007 -6.9615e-007 -7.7631e-008 0.058177 0.00022111 0	-3.3648e-007 6.3266e-008 -6.6235e-007 0.0002317 0.062233 0	-3.7523e-006 0.00077638 0.0038831 -0.075503	-1.2051e-007 6.7249e-006 0.4095 -0.53022	-0.0708471	-0.0646611	-0.0569674	-0.0477884	-0.0371467	-0.0250649	-0.0115654	0.0033293	0.0195966	0.0372141	0.0561592	0.0764094	0.0979421	0.120735	0.144765	0.170011	0.196449	0.224057	0.252813	0.282693	0.313676	0.345739	0.37886	0.413015	0.448183	0.484341	0.521466	0.559536	0.598528	0.63842	0.67919	0.720815	0.763271	0.806538	0.850592	0.89541	0.940971	0.987252	1.03423	1.08188
D:\Xumeng Li\论文\pic\11March\F102	Wed Mar 11 13-50-44.bmp	5	-0.170647	25.4975	D:\Xumeng Li\论文\pic\11March\Test Paper\Fri Mar 13 13-26-36.bmp	-2.9951e-007 -6.9615e-007 -7.7631e-008 0.058177 0.00022111 0	-3.3648e-007 6.3266e-008 -6.6235e-007 0.0002317 0.062233 0	2.6188e-006 -0.00036075 0.0096689 -0.14687	1.8476e-007 -3.9131e-005 0.35571 -0.42568	-0.137564	-0.128959	-0.121044	-0.113804	-0.107222	-0.101283	-0.0959713	-0.0912711	-0.0871668	-0.0836425	-0.0806827	-0.0782714	-0.0763932	-0.0750322	-0.0741727	-0.073799	-0.0738954	-0.0744462	-0.0754357	-0.0768481	-0.0786678	-0.080879	-0.0834661	-0.0864132	-0.0897048	-0.093325	-0.0972582	-0.101489	-0.106001	-0.110779	-0.115806	-0.121069	-0.12655	-0.132234	-0.138105	-0.144148	-0.150347	-0.156686	-0.163149	-0.169721
D:\Xumeng Li\论文\pic\11March\F102	Wed Mar 11 13-52-17.bmp	0	1.27403	27.5503	D:\Xumeng Li\论文\pic\11March\Test Paper\Fri Mar 13 13-26-36.bmp	-2.9951e-007 -6.9615e-007 -7.7631e-008 0.058177 0.00022111 0	-3.3648e-007 6.3266e-008 -6.6235e-007 0.0002317 0.062233 0			0.859213	1.04331	0.981948	0.920562	0.859196	0.859192	0.859188	0.859184	0.859179	0.797814	0.79781	0.675081	0.675078	0.675075	0.675072	0.675068	0.613702	0.613699	0.613696	0.613693	0.552327	0.552325	0.552322	1.22752	1.22751	1.22751	1.04337	1.04336	0.981993	0.981988	0.981983	0.981978	0.981974	0.920606	0.920601	0.859233	0.859229	0.859225	0.981987	0.981983
D:\Xumeng Li\论文\pic\11March\F102	Wed Mar 11 13-52-17.bmp	1	1.02354	2.68565	D:\Xumeng Li\论文\pic\11March\Test Paper\Fri Mar 13 13-26-36.bmp	-2.9951e-007 -6.9615e-007 -7.7631e-008 0.058177 0.00022111 0	-3.3648e-007 6.3266e-008 -6.6235e-007 0.0002317 0.062233 0	7.2004e-008 4.4182e-005 0.15025 -0.44247	-1.1079e-006 -0.00090789 0.24875 -0.5052	-0.292177	-0.141799	0.0086696	0.159227	0.309875	0.460614	0.611443	0.762364	0.913376	1.06448	1.21568	1.36697	1.51835	1.66983	1.8214	1.97307	2.12483	2.27669	2.42865	2.5807	2.73285	2.88509	3.03744	3.18988	3.34242	3.49506	3.6478	3.80064	3.95358	4.10662	4.25976	4.413	4.56635	4.7198	4.87335	5.027	5.18076	5.33462	5.48859	5.64267
D:\Xumeng Li\论文\pic\11March\F102	Wed Mar 11 13-52-17.bmp	2	-1.0194	6.18586	D:\Xumeng Li\论文\pic\11March\Test Paper\Fri Mar 13 13-26-36.bmp	-2.9951e-007 -6.9615e-007 -7.7631e-008 0.058177 0.00022111 0	-3.3648e-007 6.3266e-008 -6.6235e-007 0.0002317 0.062233 0	2.9859e-007 -0.00010991 -0.035188 -0.082705	2.3467e-008 -7.5815e-006 0.095493 -0.16273	-0.118003	-0.153519	-0.189251	-0.225197	-0.261357	-0.297727	-0.334306	-0.371092	-0.408084	-0.44528	-0.482678	-0.520275	-0.558071	-0.596064	-0.634251	-0.672631	-0.711203	-0.749964	-0.788912	-0.828046	-0.867364	-0.906865	-0.946545	-0.986405	-1.02644	-1.06665	-1.10704	-1.14759	-1.18832	-1.22921	-1.27027	-1.3115	-1.35288	-1.39443	-1.43613	-1.478	-1.52002	-1.56219	-1.60451	-1.64699
D:\Xumeng Li\论文\pic\11March\F102	Wed Mar 11 13-52-17.bmp	3	1.0528	16.2445	D:\Xumeng Li\论文\pic\11March\Test Paper\Fri Mar 13 13-26-36.bmp	-2.9951e-007 -6.9615e-007 -7.7631e-008 0.058177 0.00022111 0	-3.3648e-007 6.3266e-008 -6.6235e-007 0.0002317 0.062233 0	1.9339e-005 -0.0011554 0.10521 -0.35885	8.5094e-007 -5.6195e-005 0.34619 -0.35399	-0.254776	-0.152897	-0.0530958	0.0447422	0.140733	0.234994	0.32764	0.418787	0.508552	0.59705	0.684397	0.77071	0.856104	0.940696	1.0246	1.10794	1.19082	1.27336	1.35568	1.43789	1.52012	1.60247	1.68506	1.76801	1.85143	1.93544	2.02016	2.1057	2.19218	2.27972	2.36842	2.45841	2.5498	2.64271	2.73725	2.83355	2.93171	3.03185	3.13409	3.23855
D:\Xumeng Li\论文\pic\11March\F102	Wed Mar 11 13-52-17.bmp	4	-0.51202	21.4939	D:\Xumeng Li\论文\pic\11March\Test Paper\Fri Mar 13 13-26-36.bmp	-2.9951e-007 -6.9615e-007 -7.7631e-008 0.058177 0.00022111 0	-3.3648e-007 6.3266e-008 -6.6235e-007 0.0002317 0.062233 0	3.0974e-006 -0.00030623 -0.057049 0.024561	6.557e-007 -0.0001028 0.40244 -0.44823	-0.0327909	-0.0907366	-0.149258	-0.208335	-0.267951	-0.328087	-0.388723	-0.449842	-0.511424	-0.573452	-0.635906	-0.698768	-0.76202	-0.825643	-0.889618	-0.953927	-1.01855	-1.08347	-1.14867	-1.21413	-1.27982	-1.34575	-1.41187	-1.47818	-1.54465	-1.61128	-1.67803	-1.74489	-1.81185	-1.87888	-1.94596	-2.01308	-2.08022	-2.14736	-2.21448	-2.28156	-2.34858	-2.41553	-2.48238	-2.54912
D:\Xumeng Li\论文\pic\11March\F102	Wed Mar 11 13-52-17.bmp	5	0.104726	27.5433	D:\Xumeng Li\论文\pic\11March\Test Paper\Fri Mar 13 13-26-36.bmp	-2.9951e-007 -6.9615e-007 -7.7631e-008 0.058177 0.00022111 0	-3.3648e-007 6.3266e-008 -6.6235e-007 0.0002317 0.062233 0	-1.8773e-006 0.00045081 -0.0089247 -0.006424	-9.4924e-008 7.9088e-006 0.36548 -0.31179	-0.0148997	-0.0224851	-0.0291914	-0.0350299	-0.0400118	-0.0441484	-0.0474509	-0.0499307	-0.0515989	-0.0524669	-0.0525459	-0.0518472	-0.050382	-0.0481616	-0.0451973	-0.0415003	-0.0370819	-0.0319534	-0.0261259	-0.0196109	-0.0124195	-0.00456303	0.00394727	0.0131001	0.0228843	0.0332885	0.0443015	0.0559119	0.0681087	0.0808804	0.0942158	0.108104	0.122533	0.137492	0.152969	0.168954	0.185436	0.202402	0.219841	0.237743
D:\Xumeng Li\论文\pic\11March\F102	Wed Mar 11 13-52-17.bmp	6	-0.539834	27.507	D:\Xumeng Li\论文\pic\11March\Test Paper\Fri Mar 13 13-26-36.bmp	-2.9951e-007 -6.9615e-007 -7.7631e-008 0.058177 0.00022111 0	-3.3648e-007 6.3266e-008 -6.6235e-007 0.0002317 0.062233 0	-3.1262e-007 -1.792e-005 -0.018697 0.040688	-1.312e-007 1.2033e-005 0.22614 -0.2153	0.0219725	0.00321919	-0.0155737	-0.034408	-0.0532857	-0.0722085	-0.0911785	-0.110197	-0.129267	-0.14839	-0.167567	-0.1868	-0.206092	-0.225445	-0.244859	-0.264337	-0.283881	-0.303493	-0.323174	-0.342927	-0.362754	-0.382655	-0.402634	-0.422691	-0.44283	-0.463051	-0.483357	-0.503749	-0.524229	-0.5448	-0.565463	-0.58622	-0.607073	-0.628023	-0.649074	-0.670225	-0.69148	-0.712841	-0.734308	-0.755884
D:\Xumeng Li\论文\pic\11March\F102	Wed Mar 11 13-53-18.bmp	0	1.27268	19.1614	D:\Xumeng Li\论文\pic\11March\Test Paper\Fri Mar 13 13-26-36.bmp	-2.9951e-007 -6.9615e-007 -7.7631e-008 0.058177 0.00022111 0	-3.3648e-007 6.3266e-008 -6.6235e-007 0.0002317 0.062233 0			0.67493	1.16583	1.16583	1.16583	1.16582	1.10447	1.04312	1.04312	1.10448	1.16588	1.16587	1.04312	0.981771	0.981768	0.981765	0.920411	0.920408	0.920405	0.859051	0.859048	0.981787	0.981783	0.98178	0.981777	0.920423	0.981791	0.981788	0.981785	0.981781	0.981778	0.981796	0.981792	0.981789	0.981786	0.981782	0.981779	1.04315	1.04315	1.35005	1.77974
D:\Xumeng Li\论文\pic\11March\F102	Wed Mar 11 13-53-18.bmp	1	0.951395	6.33513	D:\Xumeng Li\论文\pic\11March\Test Paper\Fri Mar 13 13-26-36.bmp	-2.9951e-007 -6.9615e-007 -7.7631e-008 0.058177 0.00022111 0	-3.3648e-007 6.3266e-008 -6.6235e-007 0.0002317 0.062233 0	8.9611e-006 -0.00043492 0.095987 -0.068522	4.8457e-007 -2.7584e-005 0.2126 -0.24381	0.0270393	0.121785	0.215768	0.309042	0.401662	0.49368	0.585152	0.676129	0.766668	0.85682	0.94664	1.03618	1.1255	1.21464	1.30367	1.39264	1.4816	1.5706	1.65969	1.74894	1.8384	1.92811	2.01814	2.10854	2.19935	2.29064	2.38246	2.47486	2.56789	2.66162	2.75608	2.85135	2.94746	3.04448	3.14246	3.24145	3.34151	3.44268	3.54503	3.64861
D:\Xumeng Li\论文\pic\11March\F102	Wed Mar 11 13-53-18.bmp	2	-0.733229	12.0175	D:\Xumeng Li\论文\pic\11March\Test Paper\Fri Mar 13 13-26-36.bmp	-2.9951e-007 -6.9615e-007 -7.7631e-008 0.058177 0.00022111 0	-3.3648e-007 6.3266e-008 -6.6235e-007 0.0002317 0.062233 0	4.9927e-006 -0.0011989 -0.04413 -0.23418	3.9168e-007 -9.237e-005 0.39027 -0.62346	-0.279503	-0.327194	-0.377223	-0.42956	-0.484175	-0.541038	-0.600119	-0.661389	-0.724816	-0.790371	-0.858025	-0.927747	-0.999507	-1.07328	-1.14902	-1.22672	-1.30633	-1.38783	-1.47119	-1.55638	-1.64337	-1.73213	-1.82262	-1.91483	-2.00871	-2.10424	-2.20139	-2.30013	-2.40043	-2.50226	-2.60559	-2.71038	-2.81662	-2.92426	-3.03329	-3.14366	-3.25535	-3.36834	-3.48258	-3.59805
D:\Xumeng Li\论文\pic\11March\F102	Wed Mar 11 13-53-18.bmp	3	0.449279	19.1469	D:\Xumeng Li\论文\pic\11March\Test Paper\Fri Mar 13 13-26-36.bmp	-2.9951e-007 -6.9615e-007 -7.7631e-008 0.058177 0.00022111 0	-3.3648e-007 6.3266e-008 -6.6235e-007 0.0002317 0.062233 0	-5.3847e-006 0.000998 0.009396 0.017946	-3.0567e-007 3.0757e-005 0.44653 -0.44653	0.0283343	0.0406866	0.0549702	0.0711529	0.0892024	0.109086	0.130772	0.154228	0.179422	0.20632	0.234892	0.265104	0.296925	0.330321	0.365261	0.401713	0.439644	0.479021	0.519813	0.561987	0.60551	0.650352	0.696478	0.743858	0.792458	0.842246	0.89319	0.945258	0.998418	1.05264	1.10788	1.16412	1.22132	1.27945	1.33848	1.39838	1.4591	1.52063	1.58293	1.64596
D:\Xumeng Li\论文\pic\11March\F102	Wed Mar 11 13-53-18.bmp	4	-0.317793	19.1002	D:\Xumeng Li\论文\pic\11March\Test Paper\Fri Mar 13 13-26-36.bmp	-2.9951e-007 -6.9615e-007 -7.7631e-008 0.058177 0.00022111 0	-3.3648e-007 6.3266e-008 -6.6235e-007 0.0002317 0.062233 0	1.5212e-006 -0.00036424 -0.0079703 0.01219	-1.6879e-009 -2.4339e-005 0.43356 -0.48517	0.00385684	-0.00519558	-0.0149582	-0.025422	-0.0365777	-0.0484163	-0.0609286	-0.0741055	-0.0879378	-0.102416	-0.117532	-0.133276	-0.149639	-0.166612	-0.184186	-0.202351	-0.221098	-0.240419	-0.260304	-0.280744	-0.30173	-0.323253	-0.345303	-0.367872	-0.390951	-0.41453	-0.4386	-0.463152	-0.488177	-0.513665	-0.539609	-0.565998	-0.592823	-0.620076	-0.647746	-0.675826	-0.704306	-0.733176	-0.762428	-0.792053
D:\Xumeng Li\论文\pic\11March\F102	Wed Mar 11 13-54-20.bmp	0	1.17713	23.4402	D:\Xumeng Li\论文\pic\11March\Test Paper\Fri Mar 13 13-26-36.bmp	-2.9951e-007 -6.9615e-007 -7.7631e-008 0.058177 0.00022111 0	-3.3648e-007 6.3266e-008 -6.6235e-007 0.0002317 0.062233 0			0.183986	0.858569	0.735929	0.735926	0.735923	0.73592	0.674598	0.674595	0.674592	0.61327	0.6746	0.674598	0.674595	0.613272	0.61327	0.551946	0.551944	0.551942	0.551939	0.551937	1.16535	1.16534	1.04267	1.04267	1.16533	1.104	1.104	1.04267	1.04267	1.04266	1.04266	0.981331	1.04267	1.04267	1.04266	0.981336	0.981332	0.981328	0.981345	0.981341
D:\Xumeng Li\论文\pic\11March\F102	Wed Mar 11 13-54-20.bmp	1	-0.806172	5.80339	D:\Xumeng Li\论文\pic\11March\Test Paper\Fri Mar 13 13-26-36.bmp	-2.9951e-007 -6.9615e-007 -7.7631e-008 0.058177 0.00022111 0	-3.3648e-007 6.3266e-008 -6.6235e-007 0.0002317 0.062233 0	-1.0164e-006 -0.00050824 -0.034295 -0.19034	-4.6169e-008 -4.0244e-005 0.22907 -0.38005	-0.225145	-0.260971	-0.297826	-0.335716	-0.374647	-0.414625	-0.455655	-0.497745	-0.540901	-0.585127	-0.630432	-0.676819	-0.724297	-0.77287	-0.822545	-0.873328	-0.925225	-0.978242	-1.03239	-1.08766	-1.14408	-1.20163	-1.26034	-1.32021	-1.38124	-1.44344	-1.50681	-1.57136	-1.63711	-1.70404	-1.77217	-1.84151	-1.91207	-1.98383	-2.05683	-2.13105	-2.20651	-2.28321	-2.36116	-2.44036
D:\Xumeng Li\论文\pic\11March\F102	Wed Mar 11 13-54-20.bmp	2	0.690021	12.6943	D:\Xumeng Li\论文\pic\11March\Test Paper\Fri Mar 13 13-26-36.bmp	-2.9951e-007 -6.9615e-007 -7.7631e-008 0.058177 0.00022111 0	-3.3648e-007 6.3266e-008 -6.6235e-007 0.0002317 0.062233 0	2.507e-005 -0.0024267 0.13105 -0.30272	1.5233e-006 -0.00015306 0.27088 -0.37193	-0.174071	-0.0501247	0.069269	0.184261	0.295001	0.401639	0.504327	0.603214	0.698451	0.790189	0.878578	0.963767	1.04591	1.12515	1.20165	1.27555	1.347	1.41616	1.48317	1.54818	1.61135	1.67283	1.73276	1.79129	1.84859	1.90479	1.96005	2.01452	2.06834	2.12168	2.17467	2.22747	2.28023	2.33311	2.38624	2.43979	2.4939	2.54872	2.6044	2.6611
D:\Xumeng Li\论文\pic\11March\F102	Wed Mar 11 13-54-20.bmp	3	-0.502583	19.8102	D:\Xumeng Li\论文\pic\11March\Test Paper\Fri Mar 13 13-26-36.bmp	-2.9951e-007 -6.9615e-007 -7.7631e-008 0.058177 0.00022111 0	-3.3648e-007 6.3266e-008 -6.6235e-007 0.0002317 0.062233 0	-5.863e-006 0.00032447 -0.036822 0.028306	-3.2145e-007 1.9391e-006 0.36855 -1.429	-0.00819665	-0.0440859	-0.0793965	-0.114164	-0.148423	-0.182209	-0.215557	-0.248502	-0.28108	-0.313325	-0.345274	-0.37696	-0.40842	-0.439687	-0.470799	-0.501789	-0.532693	-0.563546	-0.594384	-0.625241	-0.656152	-0.687153	-0.71828	-0.749566	-0.781048	-0.81276	-0.844738	-0.877017	-0.909632	-0.942618	-0.97601	-1.00984	-1.04416	-1.07898	-1.11435	-1.1503	-1.18687	-1.22409	-1.262	-1.30063
D:\Xumeng Li\论文\pic\11March\F102	Wed Mar 11 13-54-20.bmp	4	0.346705	23.4251	D:\Xumeng Li\论文\pic\11March\Test Paper\Fri Mar 13 13-26-36.bmp	-2.9951e-007 -6.9615e-007 -7.7631e-008 0.058177 0.00022111 0	-3.3648e-007 6.3266e-008 -6.6235e-007 0.0002317 0.062233 0	-2.6286e-006 0.00048273 -0.0057088 -0.048479	-2.4684e-007 2.3119e-005 0.41458 -0.47633	-0.0537081	-0.0579871	-0.0613321	-0.0637591	-0.0652836	-0.0659215	-0.0656886	-0.0646006	-0.0626733	-0.0599225	-0.056364	-0.0520135	-0.0468867	-0.0409995	-0.0343677	-0.027007	-0.0189331	-0.0101619	-0.000709135	0.00940945	0.0201781	0.0315809	0.0436023	0.0562264	0.0694374	0.0832196	0.0975572	0.112434	0.127836	0.143745	0.160146	0.177024	0.194363	0.212147	0.23036	0.248986	0.268011	0.287417	0.307189	0.327312
D:\Xumeng Li\论文\pic\11March\F102	Wed Mar 11 13-54-20.bmp	5	-0.174653	23.3897	D:\Xumeng Li\论文\pic\11March\Test Paper\Fri Mar 13 13-26-36.bmp	-2.9951e-007 -6.9615e-007 -7.7631e-008 0.058177 0.00022111 0	-3.3648e-007 6.3266e-008 -6.6235e-007 0.0002317 0.062233 0	-2.9655e-007 6.9128e-005 -0.011553 -0.046176	1.9326e-008 -7.6287e-006 0.25111 -0.31552	-0.0576598	-0.0690074	-0.0802203	-0.0913002	-0.102249	-0.113068	-0.12376	-0.134326	-0.144768	-0.155088	-0.165288	-0.175368	-0.185332	-0.195181	-0.204916	-0.21454	-0.224054	-0.23346	-0.242759	-0.251955	-0.261047	-0.270039	-0.278931	-0.287727	-0.296426	-0.305032	-0.313546	-0.32197	-0.330305	-0.338554	-0.346718	-0.354798	-0.362797	-0.370717	-0.378559	-0.386325	-0.394017	-0.401637	-0.409185	-0.416665
D:\Xumeng Li\论文\pic\11March\F102	Wed Mar 11 13-55-41.bmp	0	1.23868	27.0204	D:\Xumeng Li\论文\pic\11March\Test Paper\Fri Mar 13 13-26-36.bmp	-2.9951e-007 -6.9615e-007 -7.7631e-008 0.058177 0.00022111 0	-3.3648e-007 6.3266e-008 -6.6235e-007 0.0002317 0.062233 0			0.184402	0.86049	0.799032	0.8605	0.799023	0.79902	0.737561	0.799029	0.799026	0.799022	0.737563	0.73756	1.47492	1.41347	1.41347	1.35202	1.35201	1.35201	1.22912	1.16767	1.16766	1.16766	1.10621	1.16767	1.16767	1.22913	1.16768	1.10621	1.04476	1.04475	0.983301	0.983296	0.983291	0.983287	1.04475	0.983298	0.983294	0.983289	1.04475	1.04475
D:\Xumeng Li\论文\pic\11March\F102	Wed Mar 11 13-55-41.bmp	1	-1.35929	1.37305	D:\Xumeng Li\论文\pic\11March\Test Paper\Fri Mar 13 13-26-36.bmp	-2.9951e-007 -6.9615e-007 -7.7631e-008 0.058177 0.00022111 0	-3.3648e-007 6.3266e-008 -6.6235e-007 0.0002317 0.062233 0	-1.0312e-007 7.9626e-005 -0.21187 0.59493	3.9644e-006 -0.0029322 0.26681 -0.78114	0.383139	0.171511	-0.0399598	-0.251273	-0.462429	-0.673429	-0.884274	-1.09496	-1.3055	-1.51588	-1.72611	-1.93618	-2.14611	-2.35588	-2.5655	-2.77498	-2.9843	-3.19347	-3.4025	-3.61138	-3.82011	-4.0287	-4.23714	-4.44543	-4.65358	-4.86159	-5.06945	-5.27717	-5.48475	-5.69219	-5.89949	-6.10665	-6.31366	-6.52054	-6.72728	-6.93389	-7.14035	-7.34668	-7.55288	-7.75893
D:\Xumeng Li\论文\pic\11March\F102	Wed Mar 11 13-55-41.bmp	2	0.837927	7.23998	D:\Xumeng Li\论文\pic\11March\Test Paper\Fri Mar 13 13-26-36.bmp	-2.9951e-007 -6.9615e-007 -7.7631e-008 0.058177 0.00022111 0	-3.3648e-007 6.3266e-008 -6.6235e-007 0.0002317 0.062233 0	1.0071e-005 -0.0003467 0.1017 -0.030727	2.7339e-007 -1.86e-005 0.25488 -0.32383	0.0706373	0.171369	0.271528	0.371174	0.470369	0.569173	0.667646	0.765848	0.863841	0.961684	1.05944	1.15716	1.25492	1.35277	1.45077	1.54898	1.64747	1.74629	1.84551	1.94518	2.04537	2.14613	2.24752	2.34962	2.45247	2.55614	2.66068	2.76616	2.87265	2.98019	3.08885	3.19869	3.30977	3.42215	3.53589	3.65105	3.7677	3.88589	4.00568	4.12713
D:\Xumeng Li\论文\pic\11March\F102	Wed Mar 11 13-55-41.bmp	3	-0.855615	12.9761	D:\Xumeng Li\论文\pic\11March\Test Paper\Fri Mar 13 13-26-36.bmp	-2.9951e-007 -6.9615e-007 -7.7631e-008 0.058177 0.00022111 0	-3.3648e-007 6.3266e-008 -6.6235e-007 0.0002317 0.062233 0	1.2229e-005 -0.0018328 -0.051708 -0.11971	4.57e-007 -7.7086e-005 0.42924 -0.47396	-0.173237	-0.230358	-0.290998	-0.355083	-0.42254	-0.493296	-0.567277	-0.64441	-0.724622	-0.807839	-0.893987	-0.982994	-1.07479	-1.16929	-1.26643	-1.36614	-1.46834	-1.57295	-1.67991	-1.78915	-1.90058	-2.01413	-2.12974	-2.24732	-2.36681	-2.48813	-2.61121	-2.73597	-2.86235	-2.99026	-3.11963	-3.2504	-3.38248	-3.51581	-3.65031	-3.7859	-3.92252	-4.06009	-4.19854	-4.33779
D:\Xumeng Li\论文\pic\11March\F102	Wed Mar 11 13-55-41.bmp	4	0.369991	24.2713	D:\Xumeng Li\论文\pic\11March\Test Paper\Fri Mar 13 13-26-36.bmp	-2.9951e-007 -6.9615e-007 -7.7631e-008 0.058177 0.00022111 0	-3.3648e-007 6.3266e-008 -6.6235e-007 0.0002317 0.062233 0	-1.2936e-006 0.00055592 0.02961 0.24883	-1.585e-008 -1.3696e-005 0.44314 -0.89465	0.278993	0.310261	0.342626	0.37608	0.410614	0.446221	0.482894	0.520624	0.559404	0.599226	0.640082	0.681965	0.724866	0.768778	0.813694	0.859605	0.906503	0.954381	1.00323	1.05305	1.10382	1.15554	1.2082	1.2618	1.31632	1.37175	1.4281	1.48535	1.5435	1.60253	1.66244	1.72322	1.78487	1.84737	1.91072	1.97491	2.03993	2.10578	2.17244	2.23991
D:\Xumeng Li\论文\pic\11March\F102	Wed Mar 11 13-55-41.bmp	5	-0.399559	26.9547	D:\Xumeng Li\论文\pic\11March\Test Paper\Fri Mar 13 13-26-36.bmp	-2.9951e-007 -6.9615e-007 -7.7631e-008 0.058177 0.00022111 0	-3.3648e-007 6.3266e-008 -6.6235e-007 0.0002317 0.062233 0	-2.9185e-006 0.00037677 -0.029779 0.087366	-1.046e-007 -1.6841e-006 0.41909 -0.47282	0.0579609	0.0292921	0.00134192	-0.0259073	-0.052473	-0.0783727	-0.103624	-0.128244	-0.152251	-0.175662	-0.198494	-0.220766	-0.242494	-0.263696	-0.28439	-0.304593	-0.324323	-0.343596	-0.362432	-0.380846	-0.398857	-0.416483	-0.43374	-0.450646	-0.467219	-0.483476	-0.499435	-0.515114	-0.530529	-0.545698	-0.560639	-0.575369	-0.589907	-0.604268	-0.618471	-0.632534	-0.646474	-0.660308	-0.674053	-0.687728
D:\Xumeng Li\论文\pic\11March\F102	Wed Mar 11 13-55-41.bmp	6	0.153669	26.9718	D:\Xumeng Li\论文\pic\11March\Test Paper\Fri Mar 13 13-26-36.bmp	-2.9951e-007 -6.9615e-007 -7.7631e-008 0.058177 0.00022111 0	-3.3648e-007 6.3266e-008 -6.6235e-007 0.0002317 0.062233 0	1.233e-006 -0.00014354 0.0037446 -0.038052	5.3637e-007 -8.5268e-005 0.23243 -0.30061	-0.0344497	-0.0311271	-0.0280768	-0.0252913	-0.0227634	-0.0204855	-0.0184504	-0.0166505	-0.0150785	-0.0137271	-0.0125887	-0.0116561	-0.0109218	-0.0103783	-0.0100184	-0.00983465	-0.00981958	-0.00996583	-0.010266	-0.0107127	-0.0112985	-0.0120161	-0.012858	-0.0138168	-0.0148851	-0.0160556	-0.0173208	-0.0186734	-0.0201059	-0.021611	-0.0231812	-0.0248092	-0.0264875	-0.0282087	-0.0299655	-0.0317505	-0.0335563	-0.0353754	-0.0372004	-0.0390241
D:\Xumeng Li\论文\pic\11March\F102	Wed Mar 11 13-57-22.bmp	0	1.15799	25.2556	D:\Xumeng Li\论文\pic\11March\Test Paper\Fri Mar 13 13-26-36.bmp	-2.9951e-007 -6.9615e-007 -7.7631e-008 0.058177 0.00022111 0	-3.3648e-007 6.3266e-008 -6.6235e-007 0.0002317 0.062233 0			0.429537	0.859023	0.797669	0.797666	0.736312	0.736308	0.674953	0.736317	0.736314	0.674959	0.674955	0.674953	0.67495	0.674961	0.674958	0.674969	0.674966	0.674964	1.16574	1.16574	1.16576	1.10443	1.10443	0.981706	0.981702	0.920352	0.981714	0.98171	0.920359	0.920355	0.920351	0.859	0.920362	0.920358	0.920354	0.92037	0.920366	0.920361	0.920357	0.981742
D:\Xumeng Li\论文\pic\11March\F102	Wed Mar 11 13-57-22.bmp	1	-1.18832	2.2771	D:\Xumeng Li\论文\pic\11March\Test Paper\Fri Mar 13 13-26-36.bmp	-2.9951e-007 -6.9615e-007 -7.7631e-008 0.058177 0.00022111 0	-3.3648e-007 6.3266e-008 -6.6235e-007 0.0002317 0.062233 0	3.9429e-008 6.0586e-005 -0.25281 0.55617	2.0968e-006 -0.0016134 0.26757 -0.47129	0.303419	0.0507914	-0.201714	-0.454098	-0.706359	-0.958499	-1.21052	-1.46241	-1.71418	-1.96583	-2.21735	-2.46875	-2.72003	-2.97118	-3.22221	-3.47311	-3.72389	-3.97454	-4.22507	-4.47547	-4.72574	-4.97589	-5.22592	-5.47581	-5.72558	-5.97522	-6.22474	-6.47413	-6.72339	-6.97252	-7.22152	-7.4704	-7.71914	-7.96776	-8.21625	-8.46461	-8.71284	-8.96093	-9.2089	-9.45674
D:\Xumeng Li\论文\pic\11March\F102	Wed Mar 11 13-57-22.bmp	2	0.771225	5.37806	D:\Xumeng Li\论文\pic\11March\Test Paper\Fri Mar 13 13-26-36.bmp	-2.9951e-007 -6.9615e-007 -7.7631e-008 0.058177 0.00022111 0	-3.3648e-007 6.3266e-008 -6.6235e-007 0.0002317 0.062233 0	3.151e-005 -0.0031322 0.1932 -0.60694	1.8604e-006 -0.00019298 0.22051 -0.30269	-0.416839	-0.232811	-0.054668	0.117777	0.284714	0.446332	0.60282	0.754367	0.901162	1.04339	1.18125	1.31493	1.4446	1.57047	1.69273	1.81155	1.92714	2.03967	2.14935	2.25635	2.36087	2.46309	2.56321	2.66141	2.75789	2.85283	2.94642	3.03885	3.13031	3.22098	3.31107	3.40075	3.49022	3.57966	3.66926	3.75922	3.84972	3.94095	4.0331	4.12636
D:\Xumeng Li\论文\pic\11March\F102	Wed Mar 11 13-57-22.bmp	3	-0.71869	13.0477	D:\Xumeng Li\论文\pic\11March\Test Paper\Fri Mar 13 13-26-36.bmp	-2.9951e-007 -6.9615e-007 -7.7631e-008 0.058177 0.00022111 0	-3.3648e-007 6.3266e-008 -6.6235e-007 0.0002317 0.062233 0	-1.3728e-005 0.0017397 -0.092838 0.14029	-9.118e-007 0.00011321 0.25508 -0.37959	0.0491787	-0.0385367	-0.122937	-0.204106	-0.282125	-0.357076	-0.429042	-0.498105	-0.564348	-0.627852	-0.688701	-0.746977	-0.802762	-0.856138	-0.907188	-0.955994	-1.00264	-1.0472	-1.08977	-1.13043	-1.16925	-1.20632	-1.24173	-1.27555	-1.30787	-1.33876	-1.36832	-1.39663	-1.42376	-1.4498	-1.47483	-1.49894	-1.5222	-1.5447	-1.56653	-1.58775	-1.60847	-1.62875	-1.64868	-1.66834
D:\Xumeng Li\论文\pic\11March\F102	Wed Mar 11 13-57-22.bmp	4	0.448465	22.4755	D:\Xumeng Li\论文\pic\11March\Test Paper\Fri Mar 13 13-26-36.bmp	-2.9951e-007 -6.9615e-007 -7.7631e-008 0.058177 0.00022111 0	-3.3648e-007 6.3266e-008 -6.6235e-007 0.0002317 0.062233 0	-2.5322e-007 0.00039058 0.027496 0.010985	-1.4531e-007 2.2527e-005 0.37787 -1.8958	0.0388709	0.0675368	0.0969807	0.127201	0.158197	0.189966	0.222507	0.255819	0.2899	0.324748	0.360363	0.396741	0.433883	0.471786	0.510449	0.54987	0.590048	0.630982	0.672669	0.715109	0.758299	0.802239	0.846926	0.89236	0.938538	0.98546	1.03312	1.08153	1.13067	1.18055	1.23116	1.28251	1.33459	1.3874	1.44095	1.49522	1.55021	1.60593	1.66238	1.71954
D:\Xumeng Li\论文\pic\11March\F102	Wed Mar 11 13-57-22.bmp	5	-0.298104	25.2265	D:\Xumeng Li\论文\pic\11March\Test Paper\Fri Mar 13 13-26-36.bmp	-2.9951e-007 -6.9615e-007 -7.7631e-008 0.058177 0.00022111 0	-3.3648e-007 6.3266e-008 -6.6235e-007 0.0002317 0.062233 0	-1.2193e-006 8.4623e-005 -0.0050349 -0.12995	-1.8616e-007 1.0955e-005 0.33998 -0.28281	-0.134902	-0.139691	-0.144326	-0.148814	-0.153162	-0.157377	-0.161466	-0.165438	-0.169299	-0.173056	-0.176718	-0.18029	-0.183782	-0.187199	-0.190549	-0.19384	-0.197078	-0.200272	-0.203428	-0.206554	-0.209657	-0.212744	-0.215823	-0.218901	-0.221985	-0.225083	-0.228202	-0.231349	-0.234532	-0.237758	-0.241034	-0.244367	-0.247766	-0.251236	-0.254786	-0.258423	-0.262154	-0.265986	-0.269927	-0.273985
D:\Xumeng Li\论文\pic\11March\F102	Wed Mar 11 13-57-22.bmp	6	0.223533	25.258	D:\Xumeng Li\论文\pic\11March\Test Paper\Fri Mar 13 13-26-36.bmp	-2.9951e-007 -6.9615e-007 -7.7631e-008 0.058177 0.00022111 0	-3.3648e-007 6.3266e-008 -6.6235e-007 0.0002317 0.062233 0	-2.1727e-006 0.00039647 -0.0063582 -0.040485	-1.8517e-007 2.7114e-005 0.20411 -0.2608	-0.0464489	-0.0516329	-0.05605	-0.0597133	-0.0626358	-0.0648305	-0.0663105	-0.0670889	-0.0671785	-0.0665925	-0.065344	-0.0634459	-0.0609113	-0.0577532	-0.0539847	-0.0496188	-0.0446685	-0.0391469	-0.033067	-0.0264418	-0.0192845	-0.0116079	-0.00342521	0.0052506	0.0144065	0.0240294	0.0341063	0.0446242	0.05557	0.0669307	0.0786933	0.0908447	0.103372	0.116262	0.129501	0.143078	0.156978	0.171188	0.185696	0.200489
D:\Xumeng Li\论文\pic\11March\F102	Wed Mar 11 13-58-31.bmp	0	1.24229	5.86733	D:\Xumeng Li\论文\pic\11March\Test Paper\Fri Mar 13 13-26-36.bmp	-2.9951e-007 -6.9615e-007 -7.7631e-008 0.058177 0.00022111 0	-3.3648e-007 6.3266e-008 -6.6235e-007 0.0002317 0.062233 0			0.919423	1.16463	1.34853	1.34853	1.28722	1.2259	1.2259	1.2259	1.2259	1.16459	1.16459	1.10328	1.10328	1.10328	1.10328	1.10328	1.10328	1.10328	1.10328	1.10327	1.10327	1.10327	1.10327	1.10327	1.10327	1.10327	1.04196	1.04196	1.04196	1.04196	1.04196	1.04196	1.04196	1.10323	1.10323	1.10323	1.10323	1.10323	1.10323	1.10323
D:\Xumeng Li\论文\pic\11March\F102	Wed Mar 11 13-58-31.bmp	1	0.232971	5.62329	D:\Xumeng Li\论文\pic\11March\Test Paper\Fri Mar 13 13-26-36.bmp	-2.9951e-007 -6.9615e-007 -7.7631e-008 0.058177 0.00022111 0	-3.3648e-007 6.3266e-008 -6.6235e-007 0.0002317 0.062233 0	-1.991e-006 0.00036471 0.045962 0.0047593	1.8374e-007 -4.8383e-005 0.37294 -0.30623	0.0510845	0.0981271	0.145875	0.194317	0.24344	0.293233	0.343684	0.394781	0.446511	0.498864	0.551826	0.605386	0.659533	0.714253	0.769536	0.825369	0.88174	0.938638	0.99605	1.05396	1.11237	1.17125	1.2306	1.29041	1.35066	1.41133	1.47243	1.53394	1.59583	1.65812	1.72077	1.78378	1.84714	1.91083	1.97485	2.03918	2.10381	2.16873	2.23392	2.29937
D:\Xumeng Li\论文\pic\11March\F102	Wed Mar 11 13-58-31.bmp	2	-0.83993	5.71039	D:\Xumeng Li\论文\pic\11March\Test Paper\Fri Mar 13 13-26-36.bmp	-2.9951e-007 -6.9615e-007 -7.7631e-008 0.058177 0.00022111 0	-3.3648e-007 6.3266e-008 -6.6235e-007 0.0002317 0.062233 0	1.0468e-006 -0.00059879 -0.056556 0.34943	-1.3031e-007 5.7158e-005 0.13882 -0.21755	0.292273	0.233928	0.174398	0.11369	0.0518083	-0.0112391	-0.0754464	-0.140807	-0.207316	-0.274965	-0.343749	-0.413662	-0.484696	-0.556847	-0.630107	-0.704471	-0.779932	-0.856484	-0.93412	-1.01283	-1.09262	-1.17347	-1.25538	-1.33835	-1.42236	-1.50741	-1.5935	-1.68061	-1.76875	-1.8579	-1.94806	-2.03922	-2.13138	-2.22453	-2.31867	-2.41378	-2.50986	-2.60691	-2.70492	-2.80388
D:\Xumeng Li\论文\pic\11March\F102	Wed Mar 11 13-59-01.bmp	0	1.29048	24.3771	D:\Xumeng Li\论文\pic\11March\Test Paper\Fri Mar 13 13-26-36.bmp	-2.9951e-007 -6.9615e-007 -7.7631e-008 0.058177 0.00022111 0	-3.3648e-007 6.3266e-008 -6.6235e-007 0.0002317 0.062233 0			0.86035	1.29053	1.22909	1.22908	1.22908	1.16763	1.16763	1.16762	1.10617	1.10617	1.10616	1.10616	1.04471	1.04471	0.983261	0.983257	0.983252	1.04471	0.983265	0.921797	0.86035	1.72095	1.72094	1.65946	1.65945	1.59796	1.41356	1.41356	1.41355	1.35207	1.35206	1.29059	1.22911	1.16766	1.16766	1.10619	1.16762	1.10618	1.10617	1.0447
D:\Xumeng Li\论文\pic\11March\F102	Wed Mar 11 13-59-01.bmp	1	-0.989105	4.27305	D:\Xumeng Li\论文\pic\11March\Test Paper\Fri Mar 13 13-26-36.bmp	-2.9951e-007 -6.9615e-007 -7.7631e-008 0.058177 0.00022111 0	-3.3648e-007 6.3266e-008 -6.6235e-007 0.0002317 0.062233 0	-3.3885e-005 0.0034582 -0.1767 0.82573	-1.1198e-006 0.00011259 0.2145 -0.1921	0.652453	0.485892	0.32584	0.172095	0.024453	-0.117289	-0.253335	-0.383888	-0.509151	-0.629327	-0.74462	-0.855234	-0.961371	-1.06323	-1.16103	-1.25495	-1.34522	-1.43202	-1.51557	-1.59606	-1.6737	-1.7487	-1.82125	-1.89157	-1.95984	-2.02629	-2.0911	-2.15448	-2.21664	-2.27779	-2.33811	-2.39782	-2.45712	-2.51622	-2.5753	-2.63459	-2.69429	-2.75458	-2.81569	-2.87781
D:\Xumeng Li\论文\pic\11March\F102	Wed Mar 11 13-59-01.bmp	2	0.628862	12.41	D:\Xumeng Li\论文\pic\11March\Test Paper\Fri Mar 13 13-26-36.bmp	-2.9951e-007 -6.9615e-007 -7.7631e-008 0.058177 0.00022111 0	-3.3648e-007 6.3266e-008 -6.6235e-007 0.0002317 0.062233 0	1.4311e-006 0.00044103 0.035046 0.2369	1.0844e-007 -1.5143e-005 0.36206 -0.64433	0.272391	0.30877	0.346048	0.384234	0.423336	0.463363	0.504324	0.546227	0.589081	0.632894	0.677675	0.723433	0.770176	0.817912	0.866651	0.916401	0.96717	1.01897	1.0718	1.12568	1.18061	1.23661	1.29367	1.35182	1.41105	1.47138	1.53282	1.59537	1.65904	1.72385	1.78979	1.85688	1.92513	1.99454	2.06513	2.1369	2.20986	2.28402	2.35939	2.43598
D:\Xumeng Li\论文\pic\11March\F102	Wed Mar 11 13-59-01.bmp	3	-0.704728	19.712	D:\Xumeng Li\论文\pic\11March\Test Paper\Fri Mar 13 13-26-36.bmp	-2.9951e-007 -6.9615e-007 -7.7631e-008 0.058177 0.00022111 0	-3.3648e-007 6.3266e-008 -6.6235e-007 0.0002317 0.062233 0	-1.5388e-005 0.00094058 -0.089443 0.081634	-3.7539e-007 1.1476e-005 0.35063 -0.83712	-0.00688332	-0.0936122	-0.178645	-0.262073	-0.343989	-0.424486	-0.503656	-0.58159	-0.658383	-0.734125	-0.808909	-0.882827	-0.955972	-1.02844	-1.10031	-1.17169	-1.24267	-1.31333	-1.38378	-1.45409	-1.52438	-1.59472	-1.66521	-1.73594	-1.80701	-1.8785	-1.95052	-2.02314	-2.09647	-2.1706	-2.24562	-2.32161	-2.39868	-2.47691	-2.55641	-2.63725	-2.71953	-2.80336	-2.8888	-2.97597
D:\Xumeng Li\论文\pic\11March\F102	Wed Mar 11 13-59-01.bmp	4	0.516049	24.3368	D:\Xumeng Li\论文\pic\11March\Test Paper\Fri Mar 13 13-26-36.bmp	-2.9951e-007 -6.9615e-007 -7.7631e-008 0.058177 0.00022111 0	-3.3648e-007 6.3266e-008 -6.6235e-007 0.0002317 0.062233 0	-4.496e-006 0.00070538 -0.0055366 0.001279	-4.3126e-008 -7.0329e-006 0.35919 -0.36546	-0.00355678	-0.00700873	-0.00910386	-0.00986915	-0.00933158	-0.00751811	-0.00445574	-0.00017143	0.00530784	0.0119551	0.0197434	0.0286457	0.038635	0.0496844	0.061767	0.0748556	0.0889234	0.103943	0.119889	0.136732	0.154447	0.173006	0.192382	0.212548	0.233478	0.255144	0.27752	0.300578	0.324292	0.348634	0.373577	0.399095	0.42516	0.451746	0.478826	0.506372	0.534358	0.562757	0.591541	0.620684
D:\Xumeng Li\论文\pic\11March\F102	Wed Mar 11 13-59-01.bmp	5	-0.221455	24.3124	D:\Xumeng Li\论文\pic\11March\Test Paper\Fri Mar 13 13-26-36.bmp	-2.9951e-007 -6.9615e-007 -7.7631e-008 0.058177 0.00022111 0	-3.3648e-007 6.3266e-008 -6.6235e-007 0.0002317 0.062233 0	3.0648e-006 -0.00039246 0.012048 -0.18486	2.9835e-008 -1.1775e-005 0.3064 -0.30875	-0.173198	-0.162306	-0.152162	-0.142748	-0.134045	-0.126035	-0.1187	-0.112021	-0.105979	-0.100557	-0.0957365	-0.0914983	-0.0878243	-0.0846961	-0.0820955	-0.0800039	-0.078403	-0.0772744	-0.0765997	-0.0763606	-0.0765385	-0.0771153	-0.0780723	-0.0793914	-0.081054	-0.0830418	-0.0853364	-0.0879194	-0.0907725	-0.0938771	-0.0972151	-0.100768	-0.104517	-0.108444	-0.112531	-0.11676	-0.121111	-0.125567	-0.130109	-0.134718
D:\Xumeng Li\论文\pic\11March\F102	Wed Mar 11 14-00-03.bmp	0	1.361	22.0138	D:\Xumeng Li\论文\pic\11March\Test Paper\Fri Mar 13 13-26-36.bmp	-2.9951e-007 -6.9615e-007 -7.7631e-008 0.058177 0.00022111 0	-3.3648e-007 6.3266e-008 -6.6235e-007 0.0002317 0.062233 0			1.34443	1.46664	1.46664	1.52776	1.40556	1.40556	1.34445	1.40557	1.34447	1.34447	1.22226	1.28341	1.28341	1.2223	1.2223	1.22232	1.22231	1.16121	1.1612	1.10009	1.16122	1.10011	1.039	1.039	1.03899	1.10012	1.039	1.039	1.03902	1.03902	1.10014	1.03903	1.03902	1.03902	1.03904	1.03904	1.03903	1.03905	1.03905	1.03904
D:\Xumeng Li\论文\pic\11March\F102	Wed Mar 11 14-00-03.bmp	1	0.914114	6.55748	D:\Xumeng Li\论文\pic\11March\Test Paper\Fri Mar 13 13-26-36.bmp	-2.9951e-007 -6.9615e-007 -7.7631e-008 0.058177 0.00022111 0	-3.3648e-007 6.3266e-008 -6.6235e-007 0.0002317 0.062233 0	6.9004e-006 -0.00037331 0.10997 -0.03371	6.599e-007 -4.1145e-005 0.22915 -0.26916	0.0758893	0.184783	0.293014	0.400622	0.507649	0.614136	0.720125	0.825658	0.930775	1.03552	1.13993	1.24405	1.34792	1.45158	1.55507	1.65844	1.76172	1.86496	1.9682	2.07149	2.17485	2.27833	2.38198	2.48583	2.58993	2.69432	2.79904	2.90413	3.00964	3.11559	3.22205	3.32904	3.43661	3.54479	3.65364	3.76319	3.87349	3.98457	4.09647	4.20925
D:\Xumeng Li\论文\pic\11March\F102	Wed Mar 11 14-00-03.bmp	2	-0.701465	13.4584	D:\Xumeng Li\论文\pic\11March\Test Paper\Fri Mar 13 13-26-36.bmp	-2.9951e-007 -6.9615e-007 -7.7631e-008 0.058177 0.00022111 0	-3.3648e-007 6.3266e-008 -6.6235e-007 0.0002317 0.062233 0	-5.8559e-006 -0.00013764 -0.078442 -0.10864	-4.6323e-007 -3.988e-005 0.3664 -0.66478	-0.187221	-0.266117	-0.345359	-0.424981	-0.505019	-0.585508	-0.666483	-0.74798	-0.830032	-0.912677	-0.995947	-1.07988	-1.16451	-1.24987	-1.336	-1.42293	-1.5107	-1.59934	-1.68889	-1.77938	-1.87085	-1.96333	-2.05686	-2.15148	-2.24721	-2.3441	-2.44217	-2.54147	-2.64203	-2.74388	-2.84707	-2.95161	-3.05756	-3.16494	-3.27379	-3.38415	-3.49604	-3.60951	-3.72459	-3.84132
D:\Xumeng Li\论文\pic\11March\F102	Wed Mar 11 14-00-03.bmp	3	0.810019	22.1449	D:\Xumeng Li\论文\pic\11March\Test Paper\Fri Mar 13 13-26-36.bmp	-2.9951e-007 -6.9615e-007 -7.7631e-008 0.058177 0.00022111 0	-3.3648e-007 6.3266e-008 -6.6235e-007 0.0002317 0.062233 0	-1.2444e-006 0.00018115 0.024774 -0.16193	-1.6515e-007 -1.7609e-006 0.45632 -0.41014	-0.136971	-0.111662	-0.0860056	-0.0600093	-0.0336805	-0.00702681	0.0199444	0.0472256	0.0748095	0.102688	0.130855	0.159302	0.188021	0.217006	0.246248	0.275741	0.305476	0.335447	0.365646	0.396065	0.426697	0.457535	0.488571	0.519797	0.551207	0.582792	0.614545	0.646459	0.678526	0.710739	0.743091	0.775573	0.808178	0.8409	0.873729	0.90666	0.939685	0.972795	1.00598	1.03924
D:\Xumeng Li\论文\pic\11March\F102	Wed Mar 11 14-00-03.bmp	4	-0.412424	22.0173	D:\Xumeng Li\论文\pic\11March\Test Paper\Fri Mar 13 13-26-36.bmp	-2.9951e-007 -6.9615e-007 -7.7631e-008 0.058177 0.00022111 0	-3.3648e-007 6.3266e-008 -6.6235e-007 0.0002317 0.062233 0	1.333e-006 -0.00048461 0.00089672 -0.15478	1.0593e-007 -6.0825e-005 0.41466 -0.36995	-0.154366	-0.154914	-0.156415	-0.158861	-0.162244	-0.166557	-0.171791	-0.177938	-0.184991	-0.19294	-0.201779	-0.211499	-0.222093	-0.233551	-0.245867	-0.259032	-0.273039	-0.287878	-0.303543	-0.320025	-0.337317	-0.355409	-0.374295	-0.393966	-0.414415	-0.435633	-0.457612	-0.480344	-0.503821	-0.528036	-0.55298	-0.578646	-0.605024	-0.632108	-0.659889	-0.68836	-0.717512	-0.747337	-0.777827	-0.808975
D:\Xumeng Li\论文\pic\11March\F102	Wed Mar 11 14-00-03.bmp	5	0.229424	22.0843	D:\Xumeng Li\论文\pic\11March\Test Paper\Fri Mar 13 13-26-36.bmp	-2.9951e-007 -6.9615e-007 -7.7631e-008 0.058177 0.00022111 0	-3.3648e-007 6.3266e-008 -6.6235e-007 0.0002317 0.062233 0	-9.7271e-007 0.0001389 0.0065802 -0.22979	-1.4381e-007 1.7514e-005 0.16518 -0.12771	-0.223075	-0.216085	-0.208829	-0.201312	-0.193541	-0.185522	-0.177259	-0.16876	-0.16003	-0.151074	-0.141899	-0.13251	-0.122914	-0.113115	-0.10312	-0.0929356	-0.0825664	-0.0720185	-0.0612979	-0.0504104	-0.0393618	-0.0281579	-0.0168047	-0.00530786	0.0063267	0.0180932	0.0299857	0.0419984	0.0541256	0.0663613	0.0786997	0.091135	0.103661	0.116273	0.128964	0.141728	0.15456	0.167454	0.180404	0.193405
D:\Xumeng Li\论文\pic\11March\F102	Wed Mar 11 14-01-46.bmp	0	1.29049	25.52	D:\Xumeng Li\论文\pic\11March\Test Paper\Fri Mar 13 13-26-36.bmp	-2.9951e-007 -6.9615e-007 -7.7631e-008 0.058177 0.00022111 0	-3.3648e-007 6.3266e-008 -6.6235e-007 0.0002317 0.062233 0			0.430621	1.59915	1.47613	1.47612	1.47612	1.47611	1.4761	1.4761	1.47609	1.35305	1.23006	1.16857	1.16856	1.16856	1.10704	1.10703	1.10703	1.10702	1.04553	1.04552	1.0455	1.16849	1.16849	0.983993	0.9225	0.922495	0.922491	0.922487	0.922483	0.922479	0.922474	0.92247	0.922466	0.922462	0.922458	0.922453	0.922449	1.66019	1.66018	1.5987
D:\Xumeng Li\论文\pic\11March\F102	Wed Mar 11 14-01-46.bmp	1	0.989529	4.04804	D:\Xumeng Li\论文\pic\11March\Test Paper\Fri Mar 13 13-26-36.bmp	-2.9951e-007 -6.9615e-007 -7.7631e-008 0.058177 0.00022111 0	-3.3648e-007 6.3266e-008 -6.6235e-007 0.0002317 0.062233 0	-4.2278e-006 -0.00062095 0.16718 -0.38551	1.4431e-007 -3.9463e-005 0.23636 -0.28892	-0.218948	-0.0536573	0.110341	0.273021	0.434358	0.594326	0.752901	0.910055	1.06577	1.22	1.37275	1.52397	1.67365	1.82175	1.96826	2.11315	2.25639	2.39795	2.53782	2.67596	2.81235	2.94697	3.07979	3.21078	3.33993	3.46719	3.59256	3.716	3.83748	3.95699	4.0745	4.18997	4.3034	4.41474	4.52398	4.63109	4.73605	4.83882	4.93939	5.03773
D:\Xumeng Li\论文\pic\11March\F102	Wed Mar 11 14-01-46.bmp	2	-0.744507	9.15358	D:\Xumeng Li\论文\pic\11March\Test Paper\Fri Mar 13 13-26-36.bmp	-2.9951e-007 -6.9615e-007 -7.7631e-008 0.058177 0.00022111 0	-3.3648e-007 6.3266e-008 -6.6235e-007 0.0002317 0.062233 0	-1.3973e-005 0.0012016 -0.11951 0.36911	-2.6467e-008 -2.2173e-006 0.27263 -0.59136	0.250787	0.134779	0.0210078	-0.0906122	-0.200164	-0.307732	-0.4134	-0.517252	-0.619371	-0.719842	-0.818748	-0.916172	-1.0122	-1.10691	-1.2004	-1.29274	-1.38402	-1.47432	-1.56372	-1.65232	-1.74019	-1.82741	-1.91408	-2.00027	-2.08607	-2.17157	-2.25684	-2.34197	-2.42705	-2.51215	-2.59737	-2.68278	-2.76847	-2.85452	-2.94103	-3.02806	-3.11571	-3.20406	-3.29318	-3.38318
D:\Xumeng Li\论文\pic\11March\F102	Wed Mar 11 14-01-46.bmp	3	0.683657	16.3049	D:\Xumeng Li\论文\pic\11March\Test Paper\Fri Mar 13 13-26-36.bmp	-2.9951e-007 -6.9615e-007 -7.7631e-008 0.058177 0.00022111 0	-3.3648e-007 6.3266e-008 -6.6235e-007 0.0002317 0.062233 0	7.5166e-006 0.00036911 0.075868 0.065192	-1.0631e-007 -8.4614e-006 0.39607 -0.52739	0.141436	0.218463	0.296319	0.375049	0.454697	0.535308	0.616929	0.699603	0.783377	0.868294	0.954401	1.04174	1.13036	1.22031	1.31162	1.40435	1.49854	1.59423	1.69148	1.79032	1.8908	1.99296	2.09686	2.20253	2.31002	2.41938	2.53064	2.64387	2.75909	2.87636	2.99573	3.11722	3.2409	3.36681	3.49499	3.62548	3.75834	3.8936	4.03132	4.17153
D:\Xumeng Li\论文\pic\11March\F102	Wed Mar 11 14-01-46.bmp	4	0.576985	25.4368	D:\Xumeng Li\论文\pic\11March\Test Paper\Fri Mar 13 13-26-36.bmp	-2.9951e-007 -6.9615e-007 -7.7631e-008 0.058177 0.00022111 0	-3.3648e-007 6.3266e-008 -6.6235e-007 0.0002317 0.062233 0	1.1576e-006 -8.1116e-005 0.025634 -0.072786	-8.4766e-009 -1.28e-005 0.36145 -0.47504	-0.0472318	-0.0218333	0.00341692	0.0285257	0.0535001	0.0783469	0.103073	0.127686	0.152192	0.176598	0.200912	0.225139	0.249288	0.273365	0.297377	0.321331	0.345233	0.369092	0.392913	0.416704	0.440472	0.464224	0.487966	0.511705	0.535449	0.559204	0.582978	0.606777	0.630608	0.654479	0.678395	0.702365	0.726395	0.750491	0.774662	0.798913	0.823252	0.847686	0.872222	0.896866
D:\Xumeng Li\论文\pic\11March\F102	Wed Mar 11 14-01-46.bmp	5	-0.683913	25.4293	D:\Xumeng Li\论文\pic\11March\Test Paper\Fri Mar 13 13-26-36.bmp	-2.9951e-007 -6.9615e-007 -7.7631e-008 0.058177 0.00022111 0	-3.3648e-007 6.3266e-008 -6.6235e-007 0.0002317 0.062233 0	-7.296e-009 -0.00024075 -0.012731 -0.032213	1.1032e-007 -3.1359e-005 0.42995 -0.37802	-0.0451853	-0.0586389	-0.0725742	-0.086991	-0.10189	-0.11727	-0.133132	-0.149476	-0.166301	-0.183609	-0.201398	-0.21967	-0.238423	-0.257659	-0.277377	-0.297577	-0.318259	-0.339423	-0.361069	-0.383198	-0.40581	-0.428903	-0.452479	-0.476538	-0.501079	-0.526103	-0.551609	-0.577598	-0.60407	-0.631025	-0.658462	-0.686383	-0.714786	-0.743672	-0.773041	-0.802893	-0.833228	-0.864046	-0.895348	-0.927133
D:\Xumeng Li\论文\pic\11March\F102	Wed Mar 11 14-02-56.bmp	0	1.19819	24.9199	D:\Xumeng Li\论文\pic\11March\Test Paper\Fri Mar 13 13-26-36.bmp	-2.9951e-007 -6.9615e-007 -7.7631e-008 0.058177 0.00022111 0	-3.3648e-007 6.3266e-008 -6.6235e-007 0.0002317 0.062233 0			0.367951	0.919825	0.91982	0.919816	0.858501	0.919828	0.919824	0.858508	0.797174	0.735857	0.73587	0.735867	0.613232	0.61323	0.674557	0.613237	0.674566	0.674563	0.674559	0.61324	1.04245	1.34897	1.34896	1.28766	1.28768	1.22637	1.22636	1.28769	1.34902	1.28771	1.22639	1.22641	1.22641	1.10379	1.10378	1.04247	1.1038	1.04248	1.04248	1.04247
D:\Xumeng Li\论文\pic\11March\F102	Wed Mar 11 14-02-56.bmp	1	0.877963	5.3157	D:\Xumeng Li\论文\pic\11March\Test Paper\Fri Mar 13 13-26-36.bmp	-2.9951e-007 -6.9615e-007 -7.7631e-008 0.058177 0.00022111 0	-3.3648e-007 6.3266e-008 -6.6235e-007 0.0002317 0.062233 0	-2.5448e-007 0.00014165 0.18638 -0.36498	5.228e-006 -0.0024267 0.38705 -0.75713	-0.178453	0.00835369	0.195441	0.382806	0.570449	0.758367	0.94656	1.13503	1.32376	1.51277	1.70204	1.89158	2.08139	2.27146	2.46179	2.65238	2.84323	3.03433	3.2257	3.41732	3.60919	3.80131	3.99368	4.1863	4.37916	4.57227	4.76563	4.95923	5.15306	5.34714	5.54145	5.736	5.93079	6.1258	6.32105	6.51653	6.71224	6.90817	7.10433	7.30071
D:\Xumeng Li\论文\pic\11March\F102	Wed Mar 11 14-02-56.bmp	2	-0.762513	12.4303	D:\Xumeng Li\论文\pic\11March\Test Paper\Fri Mar 13 13-26-36.bmp	-2.9951e-007 -6.9615e-007 -7.7631e-008 0.058177 0.00022111 0	-3.3648e-007 6.3266e-008 -6.6235e-007 0.0002317 0.062233 0	-4.9897e-006 -0.0002159 -0.088774 -0.1079	-3.4305e-007 -1.6984e-005 0.37169 -0.54292	-0.196898	-0.286354	-0.376302	-0.466772	-0.557793	-0.649396	-0.741611	-0.834466	-0.927993	-1.02222	-1.11718	-1.2129	-1.30941	-1.40675	-1.50493	-1.60399	-1.70397	-1.80488	-1.90677	-2.00966	-2.11358	-2.21855	-2.32462	-2.43181	-2.54015	-2.64967	-2.7604	-2.87237	-2.98561	-3.10015	-3.21602	-3.33325	-3.45187	-3.57191	-3.6934	-3.81637	-3.94085	-4.06686	-4.19445	-4.32364
D:\Xumeng Li\论文\pic\11March\F102	Wed Mar 11 14-02-56.bmp	3	0.433731	21.0005	D:\Xumeng Li\论文\pic\11March\Test Paper\Fri Mar 13 13-26-36.bmp	-2.9951e-007 -6.9615e-007 -7.7631e-008 0.058177 0.00022111 0	-3.3648e-007 6.3266e-008 -6.6235e-007 0.0002317 0.062233 0	1.0736e-005 -0.00019757 0.063146 -0.033659	3.6604e-007 3.8066e-006 0.43642 -1.4449	0.0293003	0.0919287	0.154291	0.216451	0.278474	0.340423	0.402364	0.464361	0.526478	0.588779	0.651329	0.714193	0.777435	0.841119	0.905309	0.970071	1.03547	1.10157	1.16843	1.23612	1.3047	1.37424	1.4448	1.51645	1.58925	1.66327	1.73856	1.8152	1.89325	1.97277	2.05382	2.13648	2.22081	2.30686	2.39472	2.48443	2.57606	2.66968	2.76536	2.86315
D:\Xumeng Li\论文\pic\11March\F102	Wed Mar 11 14-02-56.bmp	4	-0.372412	24.8791	D:\Xumeng Li\论文\pic\11March\Test Paper\Fri Mar 13 13-26-36.bmp	-2.9951e-007 -6.9615e-007 -7.7631e-008 0.058177 0.00022111 0	-3.3648e-007 6.3266e-008 -6.6235e-007 0.0002317 0.062233 0	6.845e-007 -0.00020312 -0.0058646 0.018052	1.2371e-007 -3.6774e-005 0.35008 -0.29888	0.0119848	0.00551565	-0.00135157	-0.00861272	-0.0162637	-0.0243004	-0.0327187	-0.0415144	-0.0506836	-0.0602221	-0.0701257	-0.0803904	-0.0910121	-0.101987	-0.11331	-0.124978	-0.136986	-0.149331	-0.162008	-0.175014	-0.188343	-0.201993	-0.215958	-0.230235	-0.24482	-0.259709	-0.274897	-0.29038	-0.306154	-0.322216	-0.338561	-0.355184	-0.372083	-0.389252	-0.406688	-0.424386	-0.442343	-0.460554	-0.479015	-0.497722
D:\Xumeng Li\论文\pic\11March\F102	Wed Mar 11 14-02-56.bmp	5	0.210258	24.9189	D:\Xumeng Li\论文\pic\11March\Test Paper\Fri Mar 13 13-26-36.bmp	-2.9951e-007 -6.9615e-007 -7.7631e-008 0.058177 0.00022111 0	-3.3648e-007 6.3266e-008 -6.6235e-007 0.0002317 0.062233 0	-6.3127e-006 0.00084863 -0.021763 0.14037	-3.8089e-007 3.9932e-005 0.31581 -0.353	0.119451	0.10019	0.0825498	0.0664935	0.051983	0.0389804	0.0274478	0.0173473	0.00864109	0.00129122	-0.00474015	-0.00949091	-0.0129989	-0.0153021	-0.0164382	-0.0164453	-0.0153611	-0.0132235	-0.0100704	-0.00593979	-0.0008694	0.00510285	0.0119391	0.0196014	0.028052	0.0372529	0.0471663	0.0577543	0.068979	0.0808025	0.0931871	0.106095	0.119488	0.133328	0.147577	0.162199	0.177154	0.192404	0.207913	0.223642
D:\Xumeng Li\论文\pic\11March\F102	Wed Mar 11 14-04-01.bmp	0	0.940745	8.22525	D:\Xumeng Li\论文\pic\11March\Test Paper\Fri Mar 13 13-26-36.bmp	-2.9951e-007 -6.9615e-007 -7.7631e-008 0.058177 0.00022111 0	-3.3648e-007 6.3266e-008 -6.6235e-007 0.0002317 0.062233 0			0.981338	1.28796	1.22664	1.22664	1.22664	1.16532	1.16532	1.16531	1.10399	1.10399	1.04267	1.04267	1.04267	1.04266	0.981339	0.981338	0.981336	0.981335	0.981333	0.981332	0.981331	0.981329	0.920005	0.920003	0.920002	0.92	0.981343	0.981342	0.98134	0.981339	0.981337	0.920013	0.920012	0.92001	0.920009	0.920007	0.920006	0.920004	0.920003	0.920002
D:\Xumeng Li\论文\pic\11March\F102	Wed Mar 11 14-04-01.bmp	1	-0.335892	8.1763	D:\Xumeng Li\论文\pic\11March\Test Paper\Fri Mar 13 13-26-36.bmp	-2.9951e-007 -6.9615e-007 -7.7631e-008 0.058177 0.00022111 0	-3.3648e-007 6.3266e-008 -6.6235e-007 0.0002317 0.062233 0	2.7766e-006 -0.00097688 0.0031313 -0.017332	1.6479e-007 -7.1562e-005 0.37894 -0.31783	-0.015175	-0.0149549	-0.0166552	-0.0202592	-0.0257504	-0.033112	-0.0423275	-0.05338	-0.066253	-0.0809299	-0.0973939	-0.115628	-0.135617	-0.157342	-0.180788	-0.205938	-0.232775	-0.261283	-0.291444	-0.323243	-0.356662	-0.391686	-0.428296	-0.466477	-0.506212	-0.547484	-0.590277	-0.634574	-0.680358	-0.727612	-0.776321	-0.826467	-0.878033	-0.931004	-0.985362	-1.04109	-1.09817	-1.15659	-1.21633	-1.27738
D:\Xumeng Li\论文\pic\11March\F102	Wed Mar 11 14-04-01.bmp	2	0.461389	8.23187	D:\Xumeng Li\论文\pic\11March\Test Paper\Fri Mar 13 13-26-36.bmp	-2.9951e-007 -6.9615e-007 -7.7631e-008 0.058177 0.00022111 0	-3.3648e-007 6.3266e-008 -6.6235e-007 0.0002317 0.062233 0	5.9878e-007 0.00018068 0.06377 -0.18564	-2.3115e-008 4.853e-006 0.32717 -0.3315	-0.121687	-0.0573701	0.00731501	0.0723722	0.137805	0.203617	0.269813	0.336394	0.403366	0.470732	0.538494	0.606658	0.675226	0.744203	0.81359	0.883394	0.953616	1.02426	1.09533	1.16683	1.23876	1.31113	1.38394	1.4572	1.5309	1.60505	1.67966	1.75473	1.83026	1.90625	1.98271	2.05965	2.13706	2.21495	2.29333	2.37219	2.45155	2.53139	2.61174	2.69259
D:\Xumeng Li\论文\pic\11March\F102	Wed Mar 11 14-04-41.bmp	0	1.19489	9.38007	D:\Xumeng Li\论文\pic\11March\Test Paper\Fri Mar 13 13-26-36.bmp	-2.9951e-007 -6.9615e-007 -7.7631e-008 0.058177 0.00022111 0	-3.3648e-007 6.3266e-008 -6.6235e-007 0.0002317 0.062233 0			0.491695	1.41348	1.41348	1.29057	1.29057	1.29056	1.16768	1.16767	1.1062	1.1062	1.1062	1.1062	1.1062	1.04475	0.983282	0.983281	0.983279	0.983277	0.983276	0.983274	0.983273	0.983271	0.983269	0.983268	0.983266	1.78192	1.72049	1.72048	1.65906	1.59762	1.59762	1.59762	1.53618	1.53618	1.47475	1.41331	1.41331	1.35187	1.35187	1.29044
D:\Xumeng Li\论文\pic\11March\F102	Wed Mar 11 14-04-41.bmp	1	0.733836	7.0986	D:\Xumeng Li\论文\pic\11March\Test Paper\Fri Mar 13 13-26-36.bmp	-2.9951e-007 -6.9615e-007 -7.7631e-008 0.058177 0.00022111 0	-3.3648e-007 6.3266e-008 -6.6235e-007 0.0002317 0.062233 0	1.8151e-006 0.00035529 0.064552 0.066896	4.9654e-008 3.1921e-006 0.20434 -0.24457	0.131805	0.197436	0.2638	0.330906	0.398767	0.467393	0.536795	0.606983	0.67797	0.749765	0.822379	0.895824	0.97011	1.04525	1.12125	1.19812	1.27589	1.35454	1.4341	1.51458	1.59599	1.67834	1.76164	1.8459	1.93113	2.01734	2.10455	2.19276	2.28199	2.37224	2.46353	2.55587	2.64927	2.74374	2.83929	2.93593	3.03367	3.13253	3.23251	3.33363
D:\Xumeng Li\论文\pic\11March\F102	Wed Mar 11 14-04-41.bmp	2	-0.592571	9.30588	D:\Xumeng Li\论文\pic\11March\Test Paper\Fri Mar 13 13-26-36.bmp	-2.9951e-007 -6.9615e-007 -7.7631e-008 0.058177 0.00022111 0	-3.3648e-007 6.3266e-008 -6.6235e-007 0.0002317 0.062233 0	-3.8118e-007 -0.00041389 -0.03492 0.023835	5.5406e-008 -3.0722e-005 0.38566 -0.44623	-0.0114998	-0.0476643	-0.0846612	-0.122493	-0.161161	-0.200669	-0.241018	-0.282211	-0.32425	-0.367137	-0.410875	-0.455466	-0.500913	-0.547216	-0.59438	-0.642405	-0.691295	-0.741052	-0.791677	-0.843174	-0.895545	-0.948791	-1.00291	-1.05792	-1.11381	-1.17058	-1.22824	-1.28679	-1.34623	-1.40656	-1.46779	-1.52992	-1.59296	-1.65689	-1.72173	-1.78748	-1.85413	-1.9217	-1.99019	-2.05959
D:\Xumeng Li\论文\pic\11March\F102	Wed Mar 11 14-04-41.bmp	3	0.267822	9.33426	D:\Xumeng Li\论文\pic\11March\Test Paper\Fri Mar 13 13-26-36.bmp	-2.9951e-007 -6.9615e-007 -7.7631e-008 0.058177 0.00022111 0	-3.3648e-007 6.3266e-008 -6.6235e-007 0.0002317 0.062233 0	-3.8238e-006 0.00066054 -0.014418 0.01175	-1.6292e-007 1.8748e-005 0.27914 -0.33432	-0.00201192	-0.0144756	-0.025664	-0.0356001	-0.044307	-0.0518075	-0.0581245	-0.0632811	-0.0673001	-0.0702045	-0.0720172	-0.0727613	-0.0724595	-0.0711349	-0.0688104	-0.065509	-0.0612536	-0.0560671	-0.0499724	-0.0429926	-0.0351506	-0.0264693	-0.0169716	-0.00668051	0.00438105	0.0161901	0.0287238	0.0419591	0.0558731	0.0704428	0.0856454	0.101458	0.117857	0.134821	0.152325	0.170347	0.188865	0.207855	0.227294	0.247159
D:\Xumeng Li\论文\pic\11March\F102	Wed Mar 11 14-05-25.bmp	0	1.13615	8.76145	D:\Xumeng Li\论文\pic\11March\Test Paper\Fri Mar 13 13-26-36.bmp	-2.9951e-007 -6.9615e-007 -7.7631e-008 0.058177 0.00022111 0	-3.3648e-007 6.3266e-008 -6.6235e-007 0.0002317 0.062233 0			1.1684	1.29138	1.29138	1.29138	1.29138	1.29137	1.16839	1.16838	1.16838	1.16838	1.16838	1.10689	1.10689	1.10689	1.10689	1.0454	1.0454	1.0454	1.0454	1.0454	0.983914	0.983912	0.983911	0.983909	0.983908	0.922402	0.922401	0.922399	0.922398	0.922396	0.799392	0.79939	0.799389	0.799388	0.799387	0.799385	0.799384	0.799383	0.799382	0.79938
D:\Xumeng Li\论文\pic\11March\F102	Wed Mar 11 14-05-25.bmp	1	-0.708347	5.11797	D:\Xumeng Li\论文\pic\11March\Test Paper\Fri Mar 13 13-26-36.bmp	-2.9951e-007 -6.9615e-007 -7.7631e-008 0.058177 0.00022111 0	-3.3648e-007 6.3266e-008 -6.6235e-007 0.0002317 0.062233 0	6.7687e-007 -0.00017105 -0.051742 0.0074185	-9.0367e-008 1.3975e-005 0.10789 -0.13605	-0.0444937	-0.0967441	-0.149328	-0.202243	-0.255483	-0.309045	-0.362924	-0.417117	-0.47162	-0.526429	-0.581539	-0.636946	-0.692647	-0.748637	-0.804912	-0.861469	-0.918302	-0.975409	-1.03278	-1.09043	-1.14833	-1.20649	-1.2649	-1.32356	-1.38246	-1.44161	-1.50099	-1.5606	-1.62044	-1.68051	-1.7408	-1.8013	-1.86202	-1.92294	-1.98407	-2.04539	-2.10692	-2.16863	-2.23053	-2.29262
D:\Xumeng Li\论文\pic\11March\F102	Wed Mar 11 14-05-25.bmp	2	-0.353133	8.66167	D:\Xumeng Li\论文\pic\11March\Test Paper\Fri Mar 13 13-26-36.bmp	-2.9951e-007 -6.9615e-007 -7.7631e-008 0.058177 0.00022111 0	-3.3648e-007 6.3266e-008 -6.6235e-007 0.0002317 0.062233 0	7.4338e-007 -0.00010662 -0.02677 0.2025	1.1604e-007 -2.651e-005 0.34937 -0.30157	0.175619	0.148535	0.121246	0.0937569	0.0660728	0.0381976	0.010136	-0.0181077	-0.0465289	-0.0751232	-0.103886	-0.132813	-0.1619	-0.191142	-0.220535	-0.250075	-0.279756	-0.309574	-0.339526	-0.369606	-0.39981	-0.430134	-0.460573	-0.491122	-0.521778	-0.552535	-0.58339	-0.614337	-0.645373	-0.676493	-0.707692	-0.738967	-0.770311	-0.801722	-0.833194	-0.864724	-0.896306	-0.927937	-0.959611	-0.991324
D:\Xumeng Li\论文\pic\11March\F102	Wed Mar 11 14-05-25.bmp	3	0.446305	8.66082	D:\Xumeng Li\论文\pic\11March\Test Paper\Fri Mar 13 13-26-36.bmp	-2.9951e-007 -6.9615e-007 -7.7631e-008 0.058177 0.00022111 0	-3.3648e-007 6.3266e-008 -6.6235e-007 0.0002317 0.062233 0	-7.7502e-006 0.00054896 0.041873 -0.043621	7.9922e-008 -2.0565e-005 0.33001 -0.27465	-0.00120661	0.0422591	0.0867298	0.132159	0.1785	0.225706	0.273731	0.322529	0.372053	0.422256	0.473092	0.524514	0.576476	0.628932	0.681834	0.735137	0.788794	0.842758	0.896983	0.951423	1.00603	1.06076	1.11556	1.17039	1.22521	1.27996	1.3346	1.38908	1.44335	1.49738	1.55111	1.60449	1.65749	1.71005	1.76212	1.81367	1.86464	1.91498	1.96466	2.01362
D:\Xumeng Li\论文\pic\11March\F102	Wed Mar 11 14-06-34.bmp	0	1.25901	22.2845	D:\Xumeng Li\论文\pic\11March\Test Paper\Fri Mar 13 13-26-36.bmp	-2.9951e-007 -6.9615e-007 -7.7631e-008 0.058177 0.00022111 0	-3.3648e-007 6.3266e-008 -6.6235e-007 0.0002317 0.062233 0			1.09956	1.40494	1.34386	1.34386	1.34385	1.2217	1.16063	1.16062	1.16062	1.09954	1.03846	1.03846	1.03845	1.16064	1.09957	1.09956	1.09956	1.09955	1.03847	0.977393	0.916312	0.977406	0.977402	0.977419	0.977416	0.916334	0.91633	0.977425	0.916342	0.977438	0.977434	1.89347	1.8935	1.83243	1.83246	1.71033	1.64926	1.64925	1.58821	1.58821
D:\Xumeng Li\论文\pic\11March\F102	Wed Mar 11 14-06-34.bmp	1	-0.835149	7.53335	D:\Xumeng Li\论文\pic\11March\Test Paper\Fri Mar 13 13-26-36.bmp	-2.9951e-007 -6.9615e-007 -7.7631e-008 0.058177 0.00022111 0	-3.3648e-007 6.3266e-008 -6.6235e-007 0.0002317 0.062233 0	3.5712e-006 -0.00051576 -0.04281 -0.029336	2.8028e-007 -4.2414e-005 0.21263 -0.27062	-0.0726581	-0.11699	-0.162311	-0.208599	-0.255833	-0.303991	-0.353052	-0.402994	-0.453797	-0.505439	-0.557897	-0.611152	-0.665181	-0.719963	-0.775476	-0.8317	-0.888612	-0.946192	-1.00442	-1.06327	-1.12272	-1.18275	-1.24335	-1.30448	-1.36613	-1.42828	-1.4909	-1.55397	-1.61748	-1.68139	-1.7457	-1.81037	-1.87539	-1.94073	-2.00637	-2.0723	-2.13849	-2.20491	-2.27155	-2.33839
D:\Xumeng Li\论文\pic\11March\F102	Wed Mar 11 14-06-34.bmp	2	0.720068	15.6913	D:\Xumeng Li\论文\pic\11March\Test Paper\Fri Mar 13 13-26-36.bmp	-2.9951e-007 -6.9615e-007 -7.7631e-008 0.058177 0.00022111 0	-3.3648e-007 6.3266e-008 -6.6235e-007 0.0002317 0.062233 0	2.5353e-006 0.00032734 0.053558 0.23313	1.7949e-007 2.191e-005 0.3968 -0.46676	0.287017	0.341575	0.396818	0.452761	0.509421	0.56681	0.624946	0.683843	0.743516	0.803981	0.865253	0.927346	0.990277	1.05406	1.11871	1.18424	1.25068	1.31802	1.3863	1.45551	1.52569	1.59684	1.66898	1.74212	1.81629	1.89149	1.96773	2.04505	2.12344	2.20294	2.28354	2.36527	2.44814	2.53216	2.61736	2.70374	2.79133	2.88014	2.97017	3.06146
D:\Xumeng Li\论文\pic\11March\F102	Wed Mar 11 14-06-34.bmp	3	-0.594081	22.2841	D:\Xumeng Li\论文\pic\11March\Test Paper\Fri Mar 13 13-26-36.bmp	-2.9951e-007 -6.9615e-007 -7.7631e-008 0.058177 0.00022111 0	-3.3648e-007 6.3266e-008 -6.6235e-007 0.0002317 0.062233 0	1.5738e-006 -0.00035641 -0.039356 -0.011522	2.8457e-007 -6.6945e-005 0.37117 -0.3274	-0.0512334	-0.0916479	-0.132756	-0.174549	-0.217017	-0.260151	-0.30394	-0.348377	-0.39345	-0.439152	-0.485472	-0.532401	-0.579929	-0.628048	-0.676747	-0.726017	-0.775849	-0.826233	-0.877161	-0.928621	-0.980606	-1.0331	-1.08611	-1.13961	-1.19359	-1.24806	-1.30299	-1.35838	-1.41421	-1.47049	-1.52719	-1.58432	-1.64185	-1.69979	-1.75812	-1.81683	-1.87591	-1.93536	-1.99516	-2.05531
D:\Xumeng Li\论文\pic\11March\F102	Wed Mar 11 14-06-34.bmp	4	0.230763	22.3738	D:\Xumeng Li\论文\pic\11March\Test Paper\Fri Mar 13 13-26-36.bmp	-2.9951e-007 -6.9615e-007 -7.7631e-008 0.058177 0.00022111 0	-3.3648e-007 6.3266e-008 -6.6235e-007 0.0002317 0.062233 0	-1.9454e-006 0.00033937 -0.013111 -0.023268	-2.2176e-007 2.5345e-005 0.33521 -0.33841	-0.0360417	-0.0481482	-0.0595992	-0.0704065	-0.0805818	-0.0901366	-0.0990828	-0.107432	-0.115196	-0.122386	-0.129014	-0.135092	-0.140631	-0.145643	-0.150139	-0.154133	-0.157634	-0.160654	-0.163206	-0.165302	-0.166952	-0.168168	-0.168962	-0.169346	-0.169331	-0.16893	-0.168153	-0.167013	-0.16552	-0.163688	-0.161527	-0.159049	-0.156266	-0.153189	-0.14983	-0.146201	-0.142314	-0.138179	-0.13381	-0.129217
D:\Xumeng Li\论文\pic\11March\F102	Wed Mar 11 14-07-31.bmp	0	1.13245	10.5296	D:\Xumeng Li\论文\pic\11March\Test Paper\Fri Mar 13 13-26-36.bmp	-2.9951e-007 -6.9615e-007 -7.7631e-008 0.058177 0.00022111 0	-3.3648e-007 6.3266e-008 -6.6235e-007 0.0002317 0.062233 0			1.41345	1.53636	1.53635	1.53635	1.47488	1.47488	1.47487	1.41343	1.41343	1.35196	1.35196	1.35196	1.35195	1.35195	1.22904	1.22904	1.22904	1.16757	1.10613	1.10613	1.10613	1.10612	1.10612	1.10612	1.10612	1.16755	1.16755	1.16755	1.04465	0.983207	0.983205	1.04467	1.04466	0.921779	0.921778	0.921776	0.921774	0.921773	0.921771	0.860327
D:\Xumeng Li\论文\pic\11March\F102	Wed Mar 11 14-07-31.bmp	1	-0.644465	10.4579	D:\Xumeng Li\论文\pic\11March\Test Paper\Fri Mar 13 13-26-36.bmp	-2.9951e-007 -6.9615e-007 -7.7631e-008 0.058177 0.00022111 0	-3.3648e-007 6.3266e-008 -6.6235e-007 0.0002317 0.062233 0	-2.2284e-006 0.00043489 -0.078754 0.28181	-7.0371e-008 5.7247e-006 0.34372 -0.27966	0.20349	0.126026	0.0494037	-0.0263885	-0.101364	-0.175537	-0.248921	-0.321528	-0.393373	-0.464467	-0.534826	-0.604463	-0.673389	-0.74162	-0.809169	-0.876048	-0.942271	-1.00785	-1.0728	-1.13714	-1.20087	-1.26402	-1.32659	-1.38859	-1.45005	-1.51097	-1.57137	-1.63126	-1.69066	-1.74957	-1.80802	-1.86601	-1.92356	-1.98068	-2.03738	-2.09368	-2.1496	-2.20514	-2.26031	-2.31514
D:\Xumeng Li\论文\pic\11March\F102	Wed Mar 11 14-07-31.bmp	2	0.308111	10.4892	D:\Xumeng Li\论文\pic\11March\Test Paper\Fri Mar 13 13-26-36.bmp	-2.9951e-007 -6.9615e-007 -7.7631e-008 0.058177 0.00022111 0	-3.3648e-007 6.3266e-008 -6.6235e-007 0.0002317 0.062233 0	1.0984e-006 -0.00021572 0.05085 -0.20361	-1.4643e-008 -1.266e-005 0.33472 -0.27859	-0.152976	-0.102765	-0.0529731	-0.00359235	0.0453833	0.0939604	0.142146	0.189946	0.237367	0.284416	0.331099	0.377424	0.423396	0.469023	0.51431	0.559265	0.603893	0.648203	0.692199	0.735889	0.77928	0.822377	0.865189	0.90772	0.949978	0.991969	1.0337	1.07518	1.11641	1.1574	1.19816	1.23868	1.27899	1.31909	1.35898	1.39866	1.43816	1.47746	1.51658	1.55553
[truncated: 160 more columns]
