# Supplementary material for: A technique system for the measurement, reconstruction and character extraction of rice plant architecture
Source: PLoS One. 2017 May 30;12(5):e0177205. doi: 10.1371/journal.pone.0177205 (PMC5448746; doi:10.1371/journal.pone.0177205)
Supplement: S2 Data — There four type file in the zip file, SystemData is parameters of paratus, SSP_LCAA correspond to the special position of stem, leafvein correspond to data of leaf midrib curves, leafshape correspond to the data of leaf shape. 101: correspond to neighbor 8 hills of Sample S1 (NSICRc222), 1: correspond to neighbor 8 hills of Sample S2 (NSICRc124H). (ZIP) [file pone.0177205.s008.zip › leafveinG101.xls]

## Sheet: Sheet1
Directory	ImageFile	LeafNo(0:Stem)	NodeX	NodeY	CaliberatedImage	CaliberatedEquationX	CaliberatedEquationY	Xdata9	Xdata10	Xdata11	Xdata12	Xdata13	Xdata14	Xdata15	Xdata16	Xdata17	Xdata18	Xdata19	Xdata20	Xdata21	Xdata22	Xdata23	Xdata24	Xdata25	Xdata26	Xdata27	Xdata28	Xdata29	Xdata30	Xdata31	Xdata32	Xdata33	Xdata34	Xdata35	Xdata36	Xdata37	Xdata38	Xdata39	Xdata40	Xdata41	Xdata42	Xdata43	Xdata44	Xdata45	Xdata46	Xdata47	Xdata48	Xdata49	Xdata50
D:\Xumeng Li\论文\pic\11March\G101	Thu Mar 12 08-56-37.bmp	0	1.27368	27.5329	D:\Xumeng Li\论文\pic\11March\Test Paper\Fri Mar 13 13-26-36.bmp	-2.9951e-007 -6.9615e-007 -7.7631e-008 0.058177 0.00022111 0	-3.3648e-007 6.3266e-008 -6.6235e-007 0.0002317 0.062233 0			0.492056	0.861057	0.799541	0.799537	0.799533	0.738035	0.738031	0.738028	0.676515	0.676511	0.676508	0.676505	1.41432	1.41431	1.35283	1.29134	1.29134	1.29133	1.22985	1.16836	1.16836	1.16835	1.10686	1.10686	1.04537	1.04537	1.04536	1.04536	1.04535	0.983867	0.983862	0.983857	0.983852	0.983848	0.983843	0.983838	0.983833	0.983829	0.922345	1.66043
D:\Xumeng Li\论文\pic\11March\G101	Thu Mar 12 08-56-37.bmp	1	-1.09954	4.07624	D:\Xumeng Li\论文\pic\11March\Test Paper\Fri Mar 13 13-26-36.bmp	-2.9951e-007 -6.9615e-007 -7.7631e-008 0.058177 0.00022111 0	-3.3648e-007 6.3266e-008 -6.6235e-007 0.0002317 0.062233 0	-6.594e-008 1.0814e-005 -0.26245 0.45436	7.4022e-006 -0.0029053 0.40256 -0.62721	0.191929	-0.0704846	-0.332877	-0.595249	-0.857601	-1.11993	-1.38225	-1.64454	-1.90682	-2.16907	-2.43131	-2.69354	-2.95574	-3.21793	-3.4801	-3.74226	-4.0044	-4.26653	-4.52864	-4.79074	-5.05283	-5.3149	-5.57696	-5.839	-6.10104	-6.36306	-6.62507	-6.88707	-7.14906	-7.41104	-7.67301	-7.93497	-8.19692	-8.45886	-8.7208	-8.98272	-9.24464	-9.50656	-9.76846	-10.0304
D:\Xumeng Li\论文\pic\11March\G101	Thu Mar 12 08-56-37.bmp	2	0.889217	9.50128	D:\Xumeng Li\论文\pic\11March\Test Paper\Fri Mar 13 13-26-36.bmp	-2.9951e-007 -6.9615e-007 -7.7631e-008 0.058177 0.00022111 0	-3.3648e-007 6.3266e-008 -6.6235e-007 0.0002317 0.062233 0	6.249e-006 0.00037397 0.14297 -0.044985	-2.4023e-007 2.4054e-005 0.28732 -0.33894	0.0983688	0.242508	0.387471	0.533294	0.680015	0.827671	0.9763	1.12594	1.27663	1.4284	1.5813	1.73535	1.89061	2.0471	2.20486	2.36393	2.52435	2.68616	2.84938	3.01407	3.18026	3.34798	3.51728	3.68818	3.86073	4.03497	4.21093	4.38865	4.56817	4.74953	4.93275	5.11789	5.30498	5.49405	5.68514	5.87829	6.07354	6.27093	6.47049	6.67226
D:\Xumeng Li\论文\pic\11March\G101	Thu Mar 12 08-56-37.bmp	3	-0.661918	17.0385	D:\Xumeng Li\论文\pic\11March\Test Paper\Fri Mar 13 13-26-36.bmp	-2.9951e-007 -6.9615e-007 -7.7631e-008 0.058177 0.00022111 0	-3.3648e-007 6.3266e-008 -6.6235e-007 0.0002317 0.062233 0	1.2769e-005 -0.0025459 -0.056514 -0.11927	7.5034e-008 -1.8721e-005 0.46972 -0.71132	-0.178315	-0.242377	-0.311378	-0.38524	-0.463888	-0.547245	-0.635233	-0.727778	-0.8248	-0.926226	-1.03198	-1.14198	-1.25615	-1.37442	-1.4967	-1.62293	-1.75303	-1.88691	-2.02451	-2.16574	-2.31054	-2.45881	-2.6105	-2.76551	-2.92377	-3.08521	-3.24975	-3.41732	-3.58783	-3.76121	-3.93739	-4.11628	-4.29781	-4.4819	-4.66848	-4.85748	-5.0488	-5.24238	-5.43815	-5.63601
D:\Xumeng Li\论文\pic\11March\G101	Thu Mar 12 08-56-37.bmp	4	0.377123	24.5807	D:\Xumeng Li\论文\pic\11March\Test Paper\Fri Mar 13 13-26-36.bmp	-2.9951e-007 -6.9615e-007 -7.7631e-008 0.058177 0.00022111 0	-3.3648e-007 6.3266e-008 -6.6235e-007 0.0002317 0.062233 0	9.6499e-006 0.00011205 0.038495 0.19242	-5.435e-008 -1.439e-005 0.41583 -0.65147	0.231034	0.269932	0.309171	0.348807	0.388899	0.429504	0.470681	0.512488	0.554981	0.59822	0.642262	0.687165	0.732987	0.779786	0.827619	0.876545	0.926621	0.977906	1.03046	1.08433	1.13959	1.19629	1.25448	1.31423	1.3756	1.43863	1.5034	1.56995	1.63835	1.70865	1.78091	1.8552	1.93155	2.01005	2.09073	2.17367	2.25892	2.34653	2.43656	2.52908
D:\Xumeng Li\论文\pic\11March\G101	Thu Mar 12 08-56-37.bmp	5	-0.54718	27.4438	D:\Xumeng Li\论文\pic\11March\Test Paper\Fri Mar 13 13-26-36.bmp	-2.9951e-007 -6.9615e-007 -7.7631e-008 0.058177 0.00022111 0	-3.3648e-007 6.3266e-008 -6.6235e-007 0.0002317 0.062233 0	-3.2916e-006 -0.00016493 -0.017236 0.11541	-3.9956e-008 -3.133e-006 0.33518 -0.27137	0.0980054	0.0802512	0.0621277	0.043615	0.0246936	0.00534349	-0.0144549	-0.0347215	-0.0554758	-0.0767378	-0.0985271	-0.120864	-0.143767	-0.167257	-0.191353	-0.216075	-0.241443	-0.267477	-0.294196	-0.32162	-0.349769	-0.378663	-0.408321	-0.438763	-0.470009	-0.502078	-0.534991	-0.568767	-0.603425	-0.638987	-0.67547	-0.712896	-0.751284	-0.790653	-0.831023	-0.872415	-0.914847	-0.95834	-1.00291	-1.04859
D:\Xumeng Li\论文\pic\11March\G101	Thu Mar 12 08-56-37.bmp	6	0.0371414	27.4482	D:\Xumeng Li\论文\pic\11March\Test Paper\Fri Mar 13 13-26-36.bmp	-2.9951e-007 -6.9615e-007 -7.7631e-008 0.058177 0.00022111 0	-3.3648e-007 6.3266e-008 -6.6235e-007 0.0002317 0.062233 0	-2.3324e-007 0.00010995 -0.0023445 0.096737	-1.576e-009 -4.9821e-006 0.23756 -0.29555	0.094502	0.0924858	0.0906866	0.0891031	0.087734	0.0865777	0.085633	0.0848983	0.0843724	0.0840538	0.0839411	0.0840329	0.0843278	0.0848245	0.0855214	0.0864173	0.0875107	0.0888002	0.0902844	0.0919619	0.0938314	0.0958913	0.0981404	0.100577	0.1032	0.106008	0.109	0.112174	0.115528	0.119062	0.122773	0.126662	0.130725	0.134962	0.139371	0.143952	0.148701	0.153619	0.158704	0.163954
D:\Xumeng Li\论文\pic\11March\G101	Thu Mar 12 08-58-01.bmp	0	1.14226	23.7418	D:\Xumeng Li\论文\pic\11March\Test Paper\Fri Mar 13 13-26-36.bmp	-2.9951e-007 -6.9615e-007 -7.7631e-008 0.058177 0.00022111 0	-3.3648e-007 6.3266e-008 -6.6235e-007 0.0002317 0.062233 0			0.307562	1.10713	1.04561	1.04561	1.0456	0.984081	0.922562	0.922559	0.799548	0.799544	0.73803	0.738027	0.738024	0.738021	0.738017	0.738014	0.738011	0.738008	0.676497	0.676494	0.676492	0.676489	1.41429	1.41428	1.3528	1.35279	1.29131	1.22983	1.22982	1.22982	1.16834	1.16833	1.10685	1.10684	1.10684	1.04535	1.04535	1.04534	1.04534	1.04534
D:\Xumeng Li\论文\pic\11March\G101	Thu Mar 12 08-58-01.bmp	1	0.839506	4.63713	D:\Xumeng Li\论文\pic\11March\Test Paper\Fri Mar 13 13-26-36.bmp	-2.9951e-007 -6.9615e-007 -7.7631e-008 0.058177 0.00022111 0	-3.3648e-007 6.3266e-008 -6.6235e-007 0.0002317 0.062233 0	1.7315e-005 -0.0014013 0.13711 -0.2911	-1.0417e-007 2.7868e-006 0.21022 -0.22063	-0.155377	-0.0223492	0.108084	0.236026	0.361581	0.484853	0.605946	0.724963	0.842008	0.957186	1.0706	1.18235	1.29255	1.4013	1.5087	1.61485	1.71986	1.82384	1.92688	2.0291	2.13059	2.23146	2.33181	2.43175	2.53138	2.63081	2.73013	2.82945	2.92889	3.02853	3.12848	3.22886	3.32975	3.43127	3.53352	3.63661	3.74063	3.84569	3.9519	4.05936
D:\Xumeng Li\论文\pic\11March\G101	Thu Mar 12 08-58-01.bmp	2	-0.888534	12.353	D:\Xumeng Li\论文\pic\11March\Test Paper\Fri Mar 13 13-26-36.bmp	-2.9951e-007 -6.9615e-007 -7.7631e-008 0.058177 0.00022111 0	-3.3648e-007 6.3266e-008 -6.6235e-007 0.0002317 0.062233 0	-2.8047e-005 0.0017913 -0.14335 0.54752	2.9696e-007 -3.2789e-005 0.31552 -0.32287	0.405932	0.267759	0.132831	0.000980803	-0.12796	-0.254159	-0.377786	-0.499008	-0.617994	-0.734911	-0.849929	-0.963216	-1.07494	-1.18527	-1.29437	-1.40241	-1.50957	-1.616	-1.72188	-1.82737	-1.93265	-2.03788	-2.14322	-2.24886	-2.35495	-2.46167	-2.56917	-2.67765	-2.78724	-2.89814	-3.0105	-3.1245	-3.2403	-3.35807	-3.47798	-3.6002	-3.72489	-3.85223	-3.98238	-4.11551
D:\Xumeng Li\论文\pic\11March\G101	Thu Mar 12 08-58-01.bmp	3	0.481592	18.7243	D:\Xumeng Li\论文\pic\11March\Test Paper\Fri Mar 13 13-26-36.bmp	-2.9951e-007 -6.9615e-007 -7.7631e-008 0.058177 0.00022111 0	-3.3648e-007 6.3266e-008 -6.6235e-007 0.0002317 0.062233 0	-4.3679e-007 0.00045168 0.044769 0.1739	1.299e-008 -2.8096e-005 0.42427 -0.63503	0.219116	0.265237	0.312255	0.36017	0.408977	0.458674	0.509259	0.56073	0.613082	0.666314	0.720424	0.775408	0.831264	0.887989	0.945581	1.00404	1.06335	1.12353	1.18456	1.24645	1.30919	1.37277	1.4372	1.50248	1.56859	1.63554	1.70333	1.77195	1.8414	1.91168	1.98278	2.0547	2.12745	2.20101	2.27538	2.35057	2.42657	2.50337	2.58097	2.65938
D:\Xumeng Li\论文\pic\11March\G101	Thu Mar 12 08-58-01.bmp	4	-0.721002	23.6427	D:\Xumeng Li\论文\pic\11March\Test Paper\Fri Mar 13 13-26-36.bmp	-2.9951e-007 -6.9615e-007 -7.7631e-008 0.058177 0.00022111 0	-3.3648e-007 6.3266e-008 -6.6235e-007 0.0002317 0.062233 0	1.7133e-006 -0.00036313 -0.02844 0.14473	-2.3159e-008 -2.2563e-009 0.26727 -0.32207	0.115932	0.0864144	0.0561909	0.0252719	-0.00633221	-0.0386112	-0.0715547	-0.105153	-0.139394	-0.17427	-0.209769	-0.245881	-0.282596	-0.319904	-0.357794	-0.396256	-0.43528	-0.474856	-0.514972	-0.55562	-0.596788	-0.638467	-0.680646	-0.723314	-0.766462	-0.81008	-0.854156	-0.898681	-0.943645	-0.989036	-1.03485	-1.08106	-1.12768	-1.17468	-1.22206	-1.2698	-1.3179	-1.36635	-1.41513	-1.46424
D:\Xumeng Li\论文\pic\11March\G101	Thu Mar 12 08-58-01.bmp	5	-0.0136213	23.6408	D:\Xumeng Li\论文\pic\11March\Test Paper\Fri Mar 13 13-26-36.bmp	-2.9951e-007 -6.9615e-007 -7.7631e-008 0.058177 0.00022111 0	-3.3648e-007 6.3266e-008 -6.6235e-007 0.0002317 0.062233 0	-3.0337e-006 0.0004345 -0.01915 0.16135	-1.0083e-007 1.0884e-005 0.22711 -0.33315	0.142631	0.124763	0.107727	0.091506	0.076081	0.061434	0.0475467	0.0344011	0.0219788	0.0102617	-0.000768465	-0.0111298	-0.0208407	-0.0299191	-0.0383834	-0.0462517	-0.0535423	-0.0602734	-0.066463	-0.0721296	-0.0772912	-0.081966	-0.0861723	-0.0899283	-0.0932521	-0.096162	-0.0986761	-0.100813	-0.10259	-0.104026	-0.10514	-0.105948	-0.10647	-0.106724	-0.106727	-0.106499	-0.106057	-0.10542	-0.104605	-0.103631
D:\Xumeng Li\论文\pic\11March\G101	Thu Mar 12 09-00-31.bmp	0	1.3216	27.1917	D:\Xumeng Li\论文\pic\11March\Test Paper\Fri Mar 13 13-26-36.bmp	-2.9951e-007 -6.9615e-007 -7.7631e-008 0.058177 0.00022111 0	-3.3648e-007 6.3266e-008 -6.6235e-007 0.0002317 0.062233 0			0.860699	0.983651	1.10663	1.04515	0.983679	0.983674	0.98367	0.983665	0.922191	0.922187	0.983672	0.983667	0.922193	0.922189	0.922184	0.983669	0.983665	0.98366	0.983655	0.983651	1.04513	0.983662	1.29112	1.66011	1.53713	1.53712	1.47562	1.47561	1.4141	1.4141	1.41409	1.35259	1.35258	1.22961	1.22961	1.2296	1.1681	1.1681	1.16809	1.16808
D:\Xumeng Li\论文\pic\11March\G101	Thu Mar 12 09-00-31.bmp	1	1.31669	2.49554	D:\Xumeng Li\论文\pic\11March\Test Paper\Fri Mar 13 13-26-36.bmp	-2.9951e-007 -6.9615e-007 -7.7631e-008 0.058177 0.00022111 0	-3.3648e-007 6.3266e-008 -6.6235e-007 0.0002317 0.062233 0	-1.0914e-007 2.0128e-005 0.2491 -0.88294	1.0724e-005 -0.0025001 0.17171 -0.5431	-0.633825	-0.384666	-0.135469	0.113767	0.363041	0.612351	0.861698	1.11108	1.3605	1.60995	1.85944	2.10895	2.3585	2.60809	2.8577	3.10735	3.35702	3.60672	3.85645	4.10621	4.356	4.60581	4.85565	5.10552	5.35541	5.60532	5.85525	6.10521	6.35519	6.60519	6.85522	7.10526	7.35532	7.6054	7.8555	8.10561	8.35575	8.60589	8.85606	9.10624
D:\Xumeng Li\论文\pic\11March\G101	Thu Mar 12 09-00-31.bmp	2	-0.912142	5.8343	D:\Xumeng Li\论文\pic\11March\Test Paper\Fri Mar 13 13-26-36.bmp	-2.9951e-007 -6.9615e-007 -7.7631e-008 0.058177 0.00022111 0	-3.3648e-007 6.3266e-008 -6.6235e-007 0.0002317 0.062233 0	-1.9134e-005 0.0010803 -0.15237 0.22858	-2.186e-007 1.7167e-006 0.25176 -0.31439	0.0772632	-0.0720044	-0.219341	-0.364862	-0.508681	-0.650914	-0.791675	-0.93108	-1.06924	-1.20628	-1.3423	-1.47742	-1.61177	-1.74544	-1.87856	-2.01124	-2.1436	-2.27575	-2.40781	-2.53988	-2.6721	-2.80456	-2.93739	-3.07069	-3.2046	-3.33921	-3.47465	-3.61102	-3.74845	-3.88705	-4.02693	-4.16821	-4.31101	-4.45543	-4.60159	-4.74962	-4.89961	-5.05169	-5.20598	-5.36258
D:\Xumeng Li\论文\pic\11March\G101	Thu Mar 12 09-00-31.bmp	3	0.768406	14.8927	D:\Xumeng Li\论文\pic\11March\Test Paper\Fri Mar 13 13-26-36.bmp	-2.9951e-007 -6.9615e-007 -7.7631e-008 0.058177 0.00022111 0	-3.3648e-007 6.3266e-008 -6.6235e-007 0.0002317 0.062233 0	2.9836e-005 -0.0020591 0.17048 -0.43118	2.9481e-007 -2.8855e-005 0.30187 -0.3864	-0.262722	-0.0982077	0.0625464	0.219719	0.37349	0.524038	0.671541	0.816179	0.958131	1.09758	1.23469	1.36966	1.50266	1.63386	1.76346	1.89162	2.01853	2.14436	2.2693	2.39352	2.5172	2.64052	2.76366	2.8868	3.01012	3.1338	3.25801	3.38294	3.50876	3.63566	3.76381	3.89339	4.02457	4.15755	4.2925	4.42959	4.56901	4.71094	4.85554	5.00302
D:\Xumeng Li\论文\pic\11March\G101	Thu Mar 12 09-00-31.bmp	4	-0.696315	21.4737	D:\Xumeng Li\论文\pic\11March\Test Paper\Fri Mar 13 13-26-36.bmp	-2.9951e-007 -6.9615e-007 -7.7631e-008 0.058177 0.00022111 0	-3.3648e-007 6.3266e-008 -6.6235e-007 0.0002317 0.062233 0	2.9436e-005 -0.002392 0.0086972 -0.49009	2.706e-007 -3.8531e-005 0.47259 -0.83768	-0.483757	-0.482029	-0.484733	-0.491691	-0.502727	-0.517663	-0.536324	-0.558533	-0.584113	-0.612888	-0.64468	-0.679314	-0.716612	-0.756399	-0.798497	-0.84273	-0.888921	-0.936894	-0.986472	-1.03748	-1.08974	-1.14307	-1.1973	-1.25226	-1.30775	-1.36362	-1.41968	-1.47576	-1.53167	-1.58725	-1.64231	-1.69668	-1.75019	-1.80265	-1.85389	-1.90373	-1.95199	-1.99851	-2.0431	-2.08559
D:\Xumeng Li\论文\pic\11March\G101	Thu Mar 12 09-00-31.bmp	5	-0.0637102	27.1136	D:\Xumeng Li\论文\pic\11March\Test Paper\Fri Mar 13 13-26-36.bmp	-2.9951e-007 -6.9615e-007 -7.7631e-008 0.058177 0.00022111 0	-3.3648e-007 6.3266e-008 -6.6235e-007 0.0002317 0.062233 0	3.1692e-006 -0.00036018 0.020602 -0.10233	1.9723e-007 -4.0823e-005 0.34817 -0.30405	-0.0820884	-0.0625446	-0.0436831	-0.0254849	-0.00793109	0.00899748	0.0253198	0.0410548	0.0562217	0.0708393	0.0849266	0.0985028	0.111587	0.124198	0.136354	0.148076	0.159381	0.17029	0.18082	0.190991	0.200822	0.210333	0.219541	0.228466	0.237127	0.245543	0.253733	0.261716	0.269511	0.277138	0.284614	0.291959	0.299193	0.306334	0.313401	0.320413	0.327389	0.334348	0.34131	0.348293
D:\Xumeng Li\论文\pic\11March\G101	Thu Mar 12 09-00-31.bmp	6	0.612583	27.1254	D:\Xumeng Li\论文\pic\11March\Test Paper\Fri Mar 13 13-26-36.bmp	-2.9951e-007 -6.9615e-007 -7.7631e-008 0.058177 0.00022111 0	-3.3648e-007 6.3266e-008 -6.6235e-007 0.0002317 0.062233 0	-9.5184e-007 0.0004244 0.035227 -0.18588	-3.749e-008 -6.6583e-006 0.34561 -0.29067	-0.150234	-0.11374	-0.0764091	-0.0382466	0.000741984	0.0405508	0.0811741	0.122606	0.164841	0.207874	0.251699	0.296309	0.341699	0.387865	0.434799	0.482496	0.53095	0.580157	0.630109	0.680801	0.732229	0.784385	0.837264	0.89086	0.945169	1.00018	1.0559	1.11231	1.16941	1.22719	1.28565	1.34478	1.40457	1.46503	1.52614	1.5879	1.65031	1.71335	1.77702	1.84132
D:\Xumeng Li\论文\pic\11March\G101	Thu Mar 12 09-01-49.bmp	0	1.30889	24.0771	D:\Xumeng Li\论文\pic\11March\Test Paper\Fri Mar 13 13-26-36.bmp	-2.9951e-007 -6.9615e-007 -7.7631e-008 0.058177 0.00022111 0	-3.3648e-007 6.3266e-008 -6.6235e-007 0.0002317 0.062233 0			0.553245	1.53675	1.53675	1.4138	1.41379	1.41379	1.41378	1.41378	2.15106	2.15105	2.08961	2.02816	1.90524	1.90523	1.78234	1.72085	1.65941	1.6594	1.53647	1.53647	1.47502	1.47501	1.475	1.475	1.35211	1.3521	1.22918	1.16772	1.16772	1.10627	1.10626	1.10626	1.04481	1.0448	0.98335	1.04482	1.04481	0.983359	0.983355	0.98335
D:\Xumeng Li\论文\pic\11March\G101	Thu Mar 12 09-01-49.bmp	1	0.970621	2.96485	D:\Xumeng Li\论文\pic\11March\Test Paper\Fri Mar 13 13-26-36.bmp	-2.9951e-007 -6.9615e-007 -7.7631e-008 0.058177 0.00022111 0	-3.3648e-007 6.3266e-008 -6.6235e-007 0.0002317 0.062233 0	-1.8522e-007 4.6685e-005 0.22898 -0.56034	4.624e-006 -0.0017711 0.24844 -0.64043	-0.331318	-0.102202	0.127005	0.356302	0.585688	0.815162	1.04472	1.27437	1.5041	1.73391	1.96381	2.19379	2.42385	2.65398	2.8842	3.11449	3.34485	3.57529	3.80581	4.0364	4.26705	4.49778	4.72858	4.95944	5.19037	5.42137	5.65243	5.88356	6.11474	6.34599	6.5773	6.80867	7.04009	7.27157	7.50311	7.7347	7.96635	8.19804	8.42979	8.66159
D:\Xumeng Li\论文\pic\11March\G101	Thu Mar 12 09-01-49.bmp	2	-0.89056	6.67619	D:\Xumeng Li\论文\pic\11March\Test Paper\Fri Mar 13 13-26-36.bmp	-2.9951e-007 -6.9615e-007 -7.7631e-008 0.058177 0.00022111 0	-3.3648e-007 6.3266e-008 -6.6235e-007 0.0002317 0.062233 0	-7.4332e-006 -0.00011743 -0.10921 0.028537	3.5068e-007 -8.6344e-005 0.28769 -0.33485	-0.0807935	-0.190404	-0.300338	-0.410641	-0.521357	-0.632532	-0.744208	-0.856432	-0.969247	-1.0827	-1.19683	-1.31169	-1.42732	-1.54376	-1.66106	-1.77927	-1.89842	-2.01857	-2.13975	-2.26202	-2.38541	-2.50998	-2.63576	-2.7628	-2.89115	-3.02085	-3.15194	-3.28447	-3.41848	-3.55402	-3.69114	-3.82987	-3.97027	-4.11237	-4.25622	-4.40187	-4.54936	-4.69873	-4.85004	-5.00331
D:\Xumeng Li\论文\pic\11March\G101	Thu Mar 12 09-01-49.bmp	3	0.627751	22.9852	D:\Xumeng Li\论文\pic\11March\Test Paper\Fri Mar 13 13-26-36.bmp	-2.9951e-007 -6.9615e-007 -7.7631e-008 0.058177 0.00022111 0	-3.3648e-007 6.3266e-008 -6.6235e-007 0.0002317 0.062233 0	3.3663e-005 -0.0023253 0.11056 -0.26088	6.3307e-007 -5.1083e-005 0.31465 -1.0487	-0.152615	-0.0487976	0.050773	0.146299	0.237982	0.326024	0.410628	0.491994	0.570326	0.645825	0.718693	0.789132	0.857344	0.923531	0.987895	1.05064	1.11196	1.17207	1.23116	1.28944	1.34711	1.40437	1.46142	1.51846	1.57571	1.63335	1.69159	1.75064	1.81069	1.87194	1.93461	1.99888	2.06497	2.13307	2.20339	2.27613	2.35149	2.42967	2.51088	2.59531
D:\Xumeng Li\论文\pic\11March\G101	Thu Mar 12 09-01-49.bmp	4	-0.924009	23.9939	D:\Xumeng Li\论文\pic\11March\Test Paper\Fri Mar 13 13-26-36.bmp	-2.9951e-007 -6.9615e-007 -7.7631e-008 0.058177 0.00022111 0	-3.3648e-007 6.3266e-008 -6.6235e-007 0.0002317 0.062233 0	1.039e-006 -0.00086035 -0.01314 0.032479	-4.1569e-008 -1.9179e-005 0.3994 -0.44664	0.0184792	0.00276547	-0.0146565	-0.0337805	-0.0546002	-0.0771094	-0.101302	-0.127172	-0.154712	-0.183917	-0.21478	-0.247296	-0.281457	-0.317258	-0.354693	-0.393754	-0.434437	-0.476734	-0.52064	-0.566148	-0.613252	-0.661946	-0.712223	-0.764078	-0.817503	-0.872494	-0.929043	-0.987145	-1.04679	-1.10798	-1.1707	-1.23495	-1.30072	-1.36801	-1.4368	-1.5071	-1.57889	-1.65217	-1.72694	-1.80318
D:\Xumeng Li\论文\pic\11March\G101	Thu Mar 12 09-01-49.bmp	5	0.305493	24.0278	D:\Xumeng Li\论文\pic\11March\Test Paper\Fri Mar 13 13-26-36.bmp	-2.9951e-007 -6.9615e-007 -7.7631e-008 0.058177 0.00022111 0	-3.3648e-007 6.3266e-008 -6.6235e-007 0.0002317 0.062233 0	-2.5287e-006 0.00026009 0.013732 -0.10103	-3.5022e-008 -8.4375e-006 0.31707 -0.36416	-0.0870438	-0.0725496	-0.0575656	-0.0421069	-0.0261887	-0.00982616	0.00696551	0.0241712	0.0417756	0.0597637	0.0781202	0.09683	0.115878	0.135249	0.154927	0.174899	0.195147	0.215658	0.236416	0.257406	0.278613	0.300021	0.321616	0.343381	0.365303	0.387366	0.409554	0.431853	0.454248	0.476722	0.499262	0.521851	0.544475	0.567118	0.589766	0.612403	0.635014	0.657584	0.680097	0.702539
D:\Xumeng Li\论文\pic\11March\G101	Thu Mar 12 09-01-49.bmp	6	-0.309192	24.0109	D:\Xumeng Li\论文\pic\11March\Test Paper\Fri Mar 13 13-26-36.bmp	-2.9951e-007 -6.9615e-007 -7.7631e-008 0.058177 0.00022111 0	-3.3648e-007 6.3266e-008 -6.6235e-007 0.0002317 0.062233 0	1.8879e-006 -0.00028898 0.0063638 -0.034109	9.2737e-008 -2.1416e-005 0.27832 -0.22398	-0.0280326	-0.0225225	-0.0175677	-0.0131568	-0.00927861	-0.00592173	-0.00307483	-0.000726596	0.0011343	0.00251919	0.0034394	0.00390625	0.00393108	0.0035252	0.00269995	0.00146666	-0.000163349	-0.00217875	-0.00456822	-0.00732042	-0.010424	-0.0138677	-0.0176402	-0.0217301	-0.026126	-0.0308168	-0.035791	-0.0410373	-0.0465444	-0.052301	-0.0582957	-0.0645172	-0.0709542	-0.0775954	-0.0844294	-0.0914449	-0.0986305	-0.105975	-0.113467	-0.121095
D:\Xumeng Li\论文\pic\11March\G101	Thu Mar 12 09-02-57.bmp	0	1.26375	32.0195	D:\Xumeng Li\论文\pic\11March\Test Paper\Fri Mar 13 13-26-36.bmp	-2.9951e-007 -6.9615e-007 -7.7631e-008 0.058177 0.00022111 0	-3.3648e-007 6.3266e-008 -6.6235e-007 0.0002317 0.062233 0			0.306607	0.674531	0.674528	0.674523	0.67452	0.67453	0.674527	0.674537	0.674534	0.735858	0.735855	0.735866	0.735862	0.797188	0.735869	0.797196	0.797191	0.858518	0.797199	1.84002	1.71734	1.71733	1.65597	1.65596	1.53329	2.02371	1.41061	1.28794	1.22659	1.16524	2.14616	2.02355	1.9622	1.96223	1.90092	1.90091	1.9009	1.77829	1.77832	1.71701
D:\Xumeng Li\论文\pic\11March\G101	Thu Mar 12 09-02-57.bmp	1	1.10224	3.37633	D:\Xumeng Li\论文\pic\11March\Test Paper\Fri Mar 13 13-26-36.bmp	-2.9951e-007 -6.9615e-007 -7.7631e-008 0.058177 0.00022111 0	-3.3648e-007 6.3266e-008 -6.6235e-007 0.0002317 0.062233 0	-1.1275e-007 2.9592e-005 0.20306 -0.61499	4.7497e-006 -0.0010457 0.19735 -0.47037	-0.411901	-0.208751	-0.00554287	0.197722	0.401044	0.604421	0.807853	1.01134	1.21488	1.41847	1.62212	1.82582	2.02957	2.23337	2.43722	2.64111	2.84506	3.04905	3.25309	3.45718	3.66132	3.86549	4.06972	4.27398	4.47829	4.68264	4.88703	5.09147	5.29594	5.50046	5.70501	5.9096	6.11423	6.31889	6.52359	6.72833	6.9331	7.13791	7.34275	7.54762
D:\Xumeng Li\论文\pic\11March\G101	Thu Mar 12 09-02-57.bmp	2	-0.878135	7.61279	D:\Xumeng Li\论文\pic\11March\Test Paper\Fri Mar 13 13-26-36.bmp	-2.9951e-007 -6.9615e-007 -7.7631e-008 0.058177 0.00022111 0	-3.3648e-007 6.3266e-008 -6.6235e-007 0.0002317 0.062233 0	2.4987e-006 -0.0016439 -0.085258 -0.24545	1.8791e-007 -0.00011062 0.26855 -0.40478	-0.33235	-0.422522	-0.515952	-0.612625	-0.712525	-0.815639	-0.92195	-1.03144	-1.14411	-1.25992	-1.37887	-1.50095	-1.62613	-1.75441	-1.88576	-2.02018	-2.15764	-2.29814	-2.44166	-2.58817	-2.73768	-2.89016	-3.0456	-3.20398	-3.36529	-3.52951	-3.69663	-3.86663	-4.0395	-4.21522	-4.39378	-4.57517	-4.75936	-4.94634	-5.13611	-5.32863	-5.52391	-5.72191	-5.92264	-6.12607
D:\Xumeng Li\论文\pic\11March\G101	Thu Mar 12 09-02-57.bmp	3	0.69409	24.1898	D:\Xumeng Li\论文\pic\11March\Test Paper\Fri Mar 13 13-26-36.bmp	-2.9951e-007 -6.9615e-007 -7.7631e-008 0.058177 0.00022111 0	-3.3648e-007 6.3266e-008 -6.6235e-007 0.0002317 0.062233 0	-4.4898e-006 0.0013303 0.014308 0.47522	-4.3338e-007 8.7919e-005 0.33219 -0.47168	0.490852	0.50912	0.529994	0.553448	0.579455	0.607988	0.639019	0.672523	0.708471	0.746838	0.787595	0.830717	0.876176	0.923946	0.973998	1.02631	1.08085	1.13759	1.1965	1.25757	1.32076	1.38604	1.45339	1.52278	1.59418	1.66758	1.74293	1.82021	1.8994	1.98048	2.0634	2.14815	2.23469	2.32301	2.41308	2.50486	2.59833	2.69346	2.79023	2.88862
D:\Xumeng Li\论文\pic\11March\G101	Thu Mar 12 09-02-57.bmp	4	-0.923043	26.0497	D:\Xumeng Li\论文\pic\11March\Test Paper\Fri Mar 13 13-26-36.bmp	-2.9951e-007 -6.9615e-007 -7.7631e-008 0.058177 0.00022111 0	-3.3648e-007 6.3266e-008 -6.6235e-007 0.0002317 0.062233 0	-1.0679e-006 -0.00042203 -0.032855 -0.049699	-2.3688e-008 -4.2195e-005 0.38327 -0.40534	-0.0829773	-0.117106	-0.152092	-0.187941	-0.22466	-0.262255	-0.300733	-0.340099	-0.380361	-0.421525	-0.463596	-0.506582	-0.55049	-0.595324	-0.641092	-0.687801	-0.735456	-0.784064	-0.833631	-0.884165	-0.93567	-0.988154	-1.04162	-1.09608	-1.15154	-1.208	-1.26548	-1.32397	-1.38348	-1.44403	-1.50561	-1.56823	-1.6319	-1.69663	-1.76242	-1.82927	-1.89721	-1.96622	-2.03632	-2.10752
D:\Xumeng Li\论文\pic\11March\G101	Thu Mar 12 09-02-57.bmp	5	0.0307809	31.9719	D:\Xumeng Li\论文\pic\11March\Test Paper\Fri Mar 13 13-26-36.bmp	-2.9951e-007 -6.9615e-007 -7.7631e-008 0.058177 0.00022111 0	-3.3648e-007 6.3266e-008 -6.6235e-007 0.0002317 0.062233 0	-4.1196e-006 0.00040813 -0.010876 -0.069046	-2.285e-007 1.2366e-005 0.29768 -0.36176	-0.0795175	-0.0891978	-0.0981113	-0.106283	-0.113737	-0.120498	-0.126591	-0.132042	-0.136873	-0.141111	-0.14478	-0.147904	-0.150509	-0.152619	-0.154259	-0.155453	-0.156226	-0.156603	-0.156609	-0.156269	-0.155606	-0.154646	-0.153414	-0.151934	-0.150231	-0.14833	-0.146255	-0.144031	-0.141683	-0.139236	-0.136714	-0.134142	-0.131544	-0.128946	-0.126372	-0.123847	-0.121396	-0.119043	-0.116812	-0.11473
D:\Xumeng Li\论文\pic\11March\G101	Thu Mar 12 09-04-00.bmp	0	1.27682	39.3038	D:\Xumeng Li\论文\pic\11March\Test Paper\Fri Mar 13 13-26-36.bmp	-2.9951e-007 -6.9615e-007 -7.7631e-008 0.058177 0.00022111 0	-3.3648e-007 6.3266e-008 -6.6235e-007 0.0002317 0.062233 0			0.799511	0.922506	0.861009	0.738003	0.737997	0.6765	0.614976	0.737982	0.737976	0.737972	0.737966	0.737961	0.737956	0.799438	0.799433	0.799427	0.799421	0.8609	0.860893	0.860887	0.860882	0.860876	0.92235	0.922344	0.922337	0.98383	0.983824	1.04529	1.90582	1.84435	1.78288	1.78287	1.7214	1.72138	1.65991	1.65994	1.65992	1.59845	1.47552	1.4755
D:\Xumeng Li\论文\pic\11March\G101	Thu Mar 12 09-04-00.bmp	1	-1.56202	2.89592	D:\Xumeng Li\论文\pic\11March\Test Paper\Fri Mar 13 13-26-36.bmp	-2.9951e-007 -6.9615e-007 -7.7631e-008 0.058177 0.00022111 0	-3.3648e-007 6.3266e-008 -6.6235e-007 0.0002317 0.062233 0	-9.7123e-008 1.1919e-005 -0.34745 0.85923	7.7718e-006 -0.0024989 0.19954 -0.46011	0.511791	0.16438	-0.183009	-0.530376	-0.877721	-1.22505	-1.57235	-1.91963	-2.2669	-2.61415	-2.96137	-3.30858	-3.65578	-4.00296	-4.35012	-4.69727	-5.0444	-5.39152	-5.73862	-6.08571	-6.4328	-6.77986	-7.12692	-7.47397	-7.82101	-8.16803	-8.51505	-8.86207	-9.20907	-9.55607	-9.90306	-10.25	-10.597	-10.944	-11.291	-11.6379	-11.9849	-12.3319	-12.6788	-13.0258
D:\Xumeng Li\论文\pic\11March\G101	Thu Mar 12 09-04-00.bmp	2	0.851621	7.49789	D:\Xumeng Li\论文\pic\11March\Test Paper\Fri Mar 13 13-26-36.bmp	-2.9951e-007 -6.9615e-007 -7.7631e-008 0.058177 0.00022111 0	-3.3648e-007 6.3266e-008 -6.6235e-007 0.0002317 0.062233 0	1.5936e-005 -0.0014415 0.207 -0.40656	7.9811e-008 -1.7999e-005 0.27907 -0.34479	-0.200989	0.00179353	0.201885	0.39938	0.594374	0.786964	0.977244	1.16531	1.35126	1.53519	1.71719	1.89735	2.07579	2.25258	2.42783	2.60163	2.77408	2.94527	3.11529	3.28425	3.45224	3.61936	3.7857	3.95135	4.11641	4.28099	4.44516	4.60903	4.7727	4.93626	5.0998	5.26343	5.42723	5.5913	5.75575	5.92065	6.08612	6.25224	6.41911	6.58682
D:\Xumeng Li\论文\pic\11March\G101	Thu Mar 12 09-04-00.bmp	3	-0.857917	17.0866	D:\Xumeng Li\论文\pic\11March\Test Paper\Fri Mar 13 13-26-36.bmp	-2.9951e-007 -6.9615e-007 -7.7631e-008 0.058177 0.00022111 0	-3.3648e-007 6.3266e-008 -6.6235e-007 0.0002317 0.062233 0	-1.5158e-005 0.00077973 -0.2001 0.45937	-1.8186e-007 1.3491e-005 0.3731 -0.4228	0.260033	0.0621673	-0.134321	-0.329523	-0.52353	-0.716431	-0.908319	-1.09928	-1.28942	-1.47881	-1.66755	-1.85573	-2.04345	-2.23079	-2.41784	-2.60469	-2.79145	-2.97819	-3.165	-3.35199	-3.53923	-3.72682	-3.91486	-4.10343	-4.29262	-4.48252	-4.67323	-4.86484	-5.05743	-5.25111	-5.44595	-5.64205	-5.8395	-6.03839	-6.23882	-6.44086	-6.64463	-6.8502	-7.05766	-7.26712
D:\Xumeng Li\论文\pic\11March\G101	Thu Mar 12 09-04-00.bmp	4	1.04125	28.4504	D:\Xumeng Li\论文\pic\11March\Test Paper\Fri Mar 13 13-26-36.bmp	-2.9951e-007 -6.9615e-007 -7.7631e-008 0.058177 0.00022111 0	-3.3648e-007 6.3266e-008 -6.6235e-007 0.0002317 0.062233 0	-5.0617e-006 0.0003926 0.022751 0.035485	-1.2043e-007 -6.2182e-006 0.45605 -0.44805	0.058624	0.0825174	0.107135	0.132447	0.158423	0.185032	0.212244	0.240028	0.268355	0.297194	0.326514	0.356285	0.386477	0.41706	0.448002	0.479275	0.510846	0.542686	0.574765	0.607052	0.639517	0.67213	0.704859	0.737675	0.770547	0.803446	0.83634	0.869199	0.901993	0.934691	0.967264	0.99968	1.03191	1.06392	1.09569	1.12718	1.15835	1.1892	1.21967	1.24974
D:\Xumeng Li\论文\pic\11March\G101	Thu Mar 12 09-04-00.bmp	5	-0.333451	39.2283	D:\Xumeng Li\论文\pic\11March\Test Paper\Fri Mar 13 13-26-36.bmp	-2.9951e-007 -6.9615e-007 -7.7631e-008 0.058177 0.00022111 0	-3.3648e-007 6.3266e-008 -6.6235e-007 0.0002317 0.062233 0	4.6373e-006 -0.001122 -0.0088741 -0.076962	1.7847e-007 -3.6908e-005 0.34715 -0.3572	-0.0869537	-0.0991614	-0.113558	-0.130114	-0.148804	-0.169598	-0.192469	-0.21739	-0.244332	-0.273268	-0.30417	-0.33701	-0.371759	-0.408392	-0.446878	-0.487192	-0.529304	-0.573187	-0.618814	-0.666156	-0.715185	-0.765874	-0.818196	-0.872121	-0.927622	-0.984672	-1.04324	-1.10331	-1.16483	-1.2278	-1.29218	-1.35793	-1.42504	-1.49348	-1.56321	-1.63422	-1.70646	-1.77992	-1.85457	-1.93038
D:\Xumeng Li\论文\pic\11March\G101	Thu Mar 12 09-05-40.bmp	0	1.17482	32.4677	D:\Xumeng Li\论文\pic\11March\Test Paper\Fri Mar 13 13-26-36.bmp	-2.9951e-007 -6.9615e-007 -7.7631e-008 0.058177 0.00022111 0	-3.3648e-007 6.3266e-008 -6.6235e-007 0.0002317 0.062233 0			0.367943	0.613222	0.674548	0.674543	0.674555	0.613234	0.674561	0.674557	0.674568	0.674563	0.67456	0.67457	0.674567	0.674563	0.73589	0.735886	0.674565	0.735893	0.735889	0.797217	1.6555	1.59423	1.53292	1.47161	1.53297	1.47165	1.41037	1.28775	1.22644	1.28777	1.16514	1.16513	1.22646	1.16515	1.16516	1.16516	1.10384	1.04252	1.10385	1.10384
D:\Xumeng Li\论文\pic\11March\G101	Thu Mar 12 09-05-40.bmp	1	-1.00047	1.81948	D:\Xumeng Li\论文\pic\11March\Test Paper\Fri Mar 13 13-26-36.bmp	-2.9951e-007 -6.9615e-007 -7.7631e-008 0.058177 0.00022111 0	-3.3648e-007 6.3266e-008 -6.6235e-007 0.0002317 0.062233 0	1.7671e-007 6.487e-005 -0.21913 0.46126	-1.8872e-006 -0.001232 0.26116 -0.59787	0.242198	0.0232639	-0.195538	-0.414207	-0.632742	-0.851142	-1.06941	-1.28753	-1.50552	-1.72337	-1.94108	-2.15865	-2.37607	-2.59335	-2.81049	-3.02748	-3.24433	-3.46102	-3.67757	-3.89397	-4.11022	-4.32631	-4.54225	-4.75804	-4.97368	-5.18915	-5.40447	-5.61963	-5.83463	-6.04947	-6.26415	-6.47867	-6.69302	-6.90721	-7.12124	-7.33509	-7.54878	-7.7623	-7.97565	-8.18882
D:\Xumeng Li\论文\pic\11March\G101	Thu Mar 12 09-05-40.bmp	2	0.868244	6.98596	D:\Xumeng Li\论文\pic\11March\Test Paper\Fri Mar 13 13-26-36.bmp	-2.9951e-007 -6.9615e-007 -7.7631e-008 0.058177 0.00022111 0	-3.3648e-007 6.3266e-008 -6.6235e-007 0.0002317 0.062233 0	-6.1117e-007 0.00022696 0.24053 -0.47071	1.0645e-005 -0.00382 0.47888 -0.95775	-0.229947	0.0112627	0.252919	0.495018	0.737556	0.98053	1.22394	1.46777	1.71203	1.95671	2.20181	2.44732	2.69324	2.93956	3.18629	3.43342	3.68094	3.92886	4.17716	4.42585	4.67492	4.92436	5.17418	5.42437	5.67492	5.92583	6.17711	6.42874	6.68072	6.93305	7.18572	7.43873	7.69208	7.94576	8.19977	8.45411	8.70876	8.96374	9.21903	9.47463
D:\Xumeng Li\论文\pic\11March\G101	Thu Mar 12 09-05-40.bmp	3	-0.743316	18.0109	D:\Xumeng Li\论文\pic\11March\Test Paper\Fri Mar 13 13-26-36.bmp	-2.9951e-007 -6.9615e-007 -7.7631e-008 0.058177 0.00022111 0	-3.3648e-007 6.3266e-008 -6.6235e-007 0.0002317 0.062233 0	-9.7017e-006 0.00094254 -0.11708 0.062945	-5.9773e-007 5.0032e-005 0.37583 -0.5124	-0.0532018	-0.167521	-0.280072	-0.390913	-0.500101	-0.607695	-0.713753	-0.818334	-0.921495	-1.0233	-1.12379	-1.22304	-1.32111	-1.41805	-1.51392	-1.60877	-1.70267	-1.79568	-1.88785	-1.97924	-2.06991	-2.15991	-2.24931	-2.33817	-2.42654	-2.51447	-2.60204	-2.68929	-2.77629	-2.86309	-2.94975	-3.03633	-3.12289	-3.20949	-3.29618	-3.38302	-3.47007	-3.55739	-3.64504	-3.73307
D:\Xumeng Li\论文\pic\11March\G101	Thu Mar 12 09-05-40.bmp	4	0.88677	26.1157	D:\Xumeng Li\论文\pic\11March\Test Paper\Fri Mar 13 13-26-36.bmp	-2.9951e-007 -6.9615e-007 -7.7631e-008 0.058177 0.00022111 0	-3.3648e-007 6.3266e-008 -6.6235e-007 0.0002317 0.062233 0	1.0644e-005 -0.0012069 0.10737 -0.40594	5.4639e-007 -8.5907e-005 0.44167 -0.45559	-0.299759	-0.19593	-0.0943877	0.00493254	0.102094	0.197162	0.290198	0.381268	0.470435	0.557762	0.643315	0.727156	0.809349	0.889959	0.969049	1.04668	1.12293	1.19784	1.27149	1.34394	1.41525	1.48549	1.55472	1.62301	1.69041	1.757	1.82283	1.88798	1.9525	2.01645	2.07991	2.14294	2.20559	2.26794	2.33005	2.39197	2.45378	2.51555	2.57732	2.63917
D:\Xumeng Li\论文\pic\11March\G101	Thu Mar 12 09-05-40.bmp	5	0.0722109	32.4529	D:\Xumeng Li\论文\pic\11March\Test Paper\Fri Mar 13 13-26-36.bmp	-2.9951e-007 -6.9615e-007 -7.7631e-008 0.058177 0.00022111 0	-3.3648e-007 6.3266e-008 -6.6235e-007 0.0002317 0.062233 0	1.3448e-006 -0.00016942 0.026993 -0.080461	1.4829e-007 -3.0847e-005 0.29564 -0.30074	-0.053636	-0.0271423	-0.000971274	0.0248851	0.050435	0.0756863	0.100647	0.125326	0.14973	0.173868	0.197748	0.221378	0.244766	0.267919	0.290847	0.313558	0.336058	0.358357	0.380462	0.402382	0.424124	0.445697	0.467108	0.488366	0.509479	0.530455	0.551302	0.572028	0.592641	0.613149	0.63356	0.653882	0.674124	0.694294	0.714399	0.734447	0.754447	0.774407	0.794334	0.814238
D:\Xumeng Li\论文\pic\11March\G101	Thu Mar 12 09-06-38.bmp	0	1.30969	34.2793	D:\Xumeng Li\论文\pic\11March\Test Paper\Fri Mar 13 13-26-36.bmp	-2.9951e-007 -6.9615e-007 -7.7631e-008 0.058177 0.00022111 0	-3.3648e-007 6.3266e-008 -6.6235e-007 0.0002317 0.062233 0			0.430111	0.79879	0.737348	0.737343	0.798792	0.798787	0.798799	0.798794	0.675913	0.737364	0.73736	0.79881	0.798805	0.7988	0.86025	0.798807	0.860258	0.860253	0.860266	0.860261	0.921712	0.921706	1.72075	1.72074	1.65929	1.59781	1.5978	1.59779	1.53634	1.53633	1.47486	1.41338	1.47484	1.47483	1.35192	1.35191	1.3519	1.35189	1.29045	1.29044
D:\Xumeng Li\论文\pic\11March\G101	Thu Mar 12 09-06-38.bmp	1	1.60931	3.21425	D:\Xumeng Li\论文\pic\11March\Test Paper\Fri Mar 13 13-26-36.bmp	-2.9951e-007 -6.9615e-007 -7.7631e-008 0.058177 0.00022111 0	-3.3648e-007 6.3266e-008 -6.6235e-007 0.0002317 0.062233 0	-9.4989e-008 3.4804e-005 0.25178 -0.91898	2.7953e-006 -0.0013925 0.18275 -0.47866	-0.66716	-0.415274	-0.16332	0.0887029	0.340793	0.592949	0.845172	1.09746	1.34981	1.60223	1.85471	2.10726	2.35987	2.61254	2.86527	3.11806	3.37091	3.62383	3.8768	4.12983	4.38292	4.63607	4.88927	5.14253	5.39585	5.64922	5.90265	6.15613	6.40967	6.66325	6.91689	7.17059	7.42433	7.67812	7.93197	8.18586	8.43981	8.6938	8.94784	9.20193
D:\Xumeng Li\论文\pic\11March\G101	Thu Mar 12 09-06-38.bmp	2	-0.902442	5.71883	D:\Xumeng Li\论文\pic\11March\Test Paper\Fri Mar 13 13-26-36.bmp	-2.9951e-007 -6.9615e-007 -7.7631e-008 0.058177 0.00022111 0	-3.3648e-007 6.3266e-008 -6.6235e-007 0.0002317 0.062233 0	-7.8968e-006 -0.00026029 -0.13442 0.024658	-2.8223e-007 -4.4073e-006 0.2712 -0.32877	-0.110029	-0.245285	-0.381156	-0.517689	-0.654932	-0.792933	-0.931739	-1.0714	-1.21196	-1.35346	-1.49596	-1.6395	-1.78413	-1.9299	-2.07685	-2.22503	-2.37449	-2.52528	-2.67744	-2.83102	-2.98607	-3.14263	-3.30076	-3.4605	-3.62189	-3.78499	-3.94985	-4.1165	-4.285	-4.45539	-4.62773	-4.80206	-4.97842	-5.15687	-5.33745	-5.5202	-5.70519	-5.89244	-6.08202	-6.27397
D:\Xumeng Li\论文\pic\11March\G101	Thu Mar 12 09-06-38.bmp	3	0.917389	16.7252	D:\Xumeng Li\论文\pic\11March\Test Paper\Fri Mar 13 13-26-36.bmp	-2.9951e-007 -6.9615e-007 -7.7631e-008 0.058177 0.00022111 0	-3.3648e-007 6.3266e-008 -6.6235e-007 0.0002317 0.062233 0	2.8934e-005 -0.0019066 0.15859 -0.3294	7.746e-007 -5.9424e-005 0.27813 -0.31791	-0.172688	-0.0196135	0.129995	0.276312	0.419509	0.559761	0.697242	0.832125	0.964583	1.09479	1.22292	1.34915	1.47364	1.59658	1.71814	1.83849	1.9578	2.07625	2.19401	2.31126	2.42817	2.54491	2.66165	2.77857	2.89585	3.01365	3.13216	3.25154	3.37196	3.49361	3.61665	3.74126	3.86762	3.99588	4.12624	4.25886	4.39392	4.53158	4.67203	4.81544
D:\Xumeng Li\论文\pic\11March\G101	Thu Mar 12 09-06-38.bmp	4	-0.663712	27.0712	D:\Xumeng Li\论文\pic\11March\Test Paper\Fri Mar 13 13-26-36.bmp	-2.9951e-007 -6.9615e-007 -7.7631e-008 0.058177 0.00022111 0	-3.3648e-007 6.3266e-008 -6.6235e-007 0.0002317 0.062233 0	-1.2142e-006 0.00024054 -0.032651 -0.1693	5.2701e-009 -1.9562e-005 0.47235 -0.72588	-0.201716	-0.233653	-0.265125	-0.296137	-0.326697	-0.356812	-0.38649	-0.415738	-0.444563	-0.472973	-0.500974	-0.528575	-0.555782	-0.582602	-0.609043	-0.635113	-0.660818	-0.686166	-0.711163	-0.735818	-0.760138	-0.78413	-0.807801	-0.831158	-0.854209	-0.876961	-0.899421	-0.921597	-0.943496	-0.965125	-0.986492	-1.0076	-1.02847	-1.04909	-1.06948	-1.08964	-1.10959	-1.12932	-1.14885	-1.16818
D:\Xumeng Li\论文\pic\11March\G101	Thu Mar 12 09-06-38.bmp	5	0.2567	34.216	D:\Xumeng Li\论文\pic\11March\Test Paper\Fri Mar 13 13-26-36.bmp	-2.9951e-007 -6.9615e-007 -7.7631e-008 0.058177 0.00022111 0	-3.3648e-007 6.3266e-008 -6.6235e-007 0.0002317 0.062233 0	-4.2927e-007 0.00094831 0.0072432 -0.078712	-7.529e-008 1.3443e-005 0.38619 -0.44779	-0.0705206	-0.0604354	-0.0484588	-0.0345933	-0.0188415	-0.00120587	0.0183109	0.0397062	0.0629776	0.0881225	0.115138	0.144022	0.174772	0.207385	0.241858	0.27819	0.316376	0.356416	0.398306	0.442044	0.487626	0.535052	0.584317	0.63542	0.688357	0.743127	0.799726	0.858153	0.918403	0.980476	1.04437	1.11008	1.1776	1.24694	1.31808	1.39103	1.46578	1.54234	1.62069	1.70084
D:\Xumeng Li\论文\pic\11March\G101	Thu Mar 12 09-08-00.bmp	0	1.16663	34.4267	D:\Xumeng Li\论文\pic\11March\Test Paper\Fri Mar 13 13-26-36.bmp	-2.9951e-007 -6.9615e-007 -7.7631e-008 0.058177 0.00022111 0	-3.3648e-007 6.3266e-008 -6.6235e-007 0.0002317 0.062233 0			0.61496	0.737947	0.67644	0.676436	0.676432	0.676428	0.676424	0.676419	0.737915	0.737911	0.737906	0.737902	0.79938	0.799375	0.79937	0.799365	0.79936	0.860836	0.860831	0.860825	0.86082	0.860815	0.860809	1.65989	1.59842	1.53695	1.47551	1.4755	1.41403	1.35255	1.29108	1.29107	1.29109	1.29108	1.29108	1.2296	1.22959	1.16812	1.16811	1.16811
D:\Xumeng Li\论文\pic\11March\G101	Thu Mar 12 09-08-00.bmp	1	-1.03565	2.51888	D:\Xumeng Li\论文\pic\11March\Test Paper\Fri Mar 13 13-26-36.bmp	-2.9951e-007 -6.9615e-007 -7.7631e-008 0.058177 0.00022111 0	-3.3648e-007 6.3266e-008 -6.6235e-007 0.0002317 0.062233 0	-6.4218e-006 -0.00033299 -0.081808 -0.068317	3.9663e-008 -2.7618e-005 0.17545 -0.22051	-0.150464	-0.233316	-0.316912	-0.401288	-0.486485	-0.572541	-0.659493	-0.747382	-0.836244	-0.926119	-1.01705	-1.10906	-1.20221	-1.29652	-1.39204	-1.4888	-1.58684	-1.6862	-1.78693	-1.88905	-1.99261	-2.09764	-2.20419	-2.31229	-2.42198	-2.5333	-2.64629	-2.76098	-2.87742	-2.99564	-3.11568	-3.23759	-3.36139	-3.48713	-3.61485	-3.74458	-3.87636	-4.01024	-4.14625	-4.28442
D:\Xumeng Li\论文\pic\11March\G101	Thu Mar 12 09-08-00.bmp	2	0.86782	7.93393	D:\Xumeng Li\论文\pic\11March\Test Paper\Fri Mar 13 13-26-36.bmp	-2.9951e-007 -6.9615e-007 -7.7631e-008 0.058177 0.00022111 0	-3.3648e-007 6.3266e-008 -6.6235e-007 0.0002317 0.062233 0	-1.6141e-005 0.0016744 0.12871 0.094807	-2.1182e-007 2.6136e-006 0.30691 -0.34648	0.225172	0.358789	0.495561	0.635391	0.778182	0.923838	1.07226	1.22336	1.37702	1.53317	1.6917	1.8525	2.0155	2.18059	2.34766	2.51664	2.68741	2.85989	3.03397	3.20956	3.38656	3.56488	3.74441	3.92507	4.10675	4.28936	4.4728	4.65697	4.84178	5.02713	5.21292	5.39906	5.58545	5.77199	5.95859	6.14514	6.33156	6.51775	6.7036	6.88902
D:\Xumeng Li\论文\pic\11March\G101	Thu Mar 12 09-08-00.bmp	3	-0.811524	17.0472	D:\Xumeng Li\论文\pic\11March\Test Paper\Fri Mar 13 13-26-36.bmp	-2.9951e-007 -6.9615e-007 -7.7631e-008 0.058177 0.00022111 0	-3.3648e-007 6.3266e-008 -6.6235e-007 0.0002317 0.062233 0	-8.0917e-006 -0.00020549 -0.1228 0.11325	-6.9976e-008 -6.972e-006 0.35338 -0.48619	-0.00976408	-0.133238	-0.25722	-0.381758	-0.506902	-0.632699	-0.759199	-0.886449	-1.0145	-1.1434	-1.27319	-1.40393	-1.53566	-1.66844	-1.8023	-1.93731	-2.0735	-2.21093	-2.34965	-2.48969	-2.63112	-2.77398	-2.91832	-3.06419	-3.21163	-3.3607	-3.51144	-3.6639	-3.81813	-3.97419	-4.13211	-4.29194	-4.45374	-4.61756	-4.78343	-4.95142	-5.12156	-5.29391	-5.46852	-5.64543
D:\Xumeng Li\论文\pic\11March\G101	Thu Mar 12 09-08-00.bmp	4	0.820825	26.5703	D:\Xumeng Li\论文\pic\11March\Test Paper\Fri Mar 13 13-26-36.bmp	-2.9951e-007 -6.9615e-007 -7.7631e-008 0.058177 0.00022111 0	-3.3648e-007 6.3266e-008 -6.6235e-007 0.0002317 0.062233 0	-2.7491e-006 0.00015641 0.04944 -0.053233	9.6118e-008 -3.6368e-005 0.40752 -0.43476	-0.00363886	0.0462513	0.0964214	0.146855	0.197535	0.248445	0.29957	0.350892	0.402394	0.454061	0.505876	0.557822	0.609883	0.662043	0.714284	0.766591	0.818947	0.871335	0.923739	0.976142	1.02853	1.08088	1.13318	1.18542	1.23757	1.28963	1.34156	1.39337	1.44503	1.49652	1.54782	1.59893	1.64983	1.70049	1.75091	1.80106	1.85093	1.9005	1.94976	1.99869
D:\Xumeng Li\论文\pic\11March\G101	Thu Mar 12 09-08-00.bmp	5	-0.204412	34.3508	D:\Xumeng Li\论文\pic\11March\Test Paper\Fri Mar 13 13-26-36.bmp	-2.9951e-007 -6.9615e-007 -7.7631e-008 0.058177 0.00022111 0	-3.3648e-007 6.3266e-008 -6.6235e-007 0.0002317 0.062233 0	3.7131e-006 -0.00076733 -0.0028047 -0.10678	1.5668e-007 -3.21e-005 0.30165 -0.25312	-0.110351	-0.115432	-0.122003	-0.130041	-0.139525	-0.150433	-0.162741	-0.176428	-0.191472	-0.207849	-0.225539	-0.244518	-0.264764	-0.286256	-0.30897	-0.332884	-0.357977	-0.384226	-0.411608	-0.440102	-0.469685	-0.500334	-0.532028	-0.564745	-0.598461	-0.633155	-0.668804	-0.705387	-0.74288	-0.781262	-0.82051	-0.860602	-0.901516	-0.94323	-0.98572	-1.02897	-1.07294	-1.11763	-1.16301	-1.20905
D:\Xumeng Li\论文\pic\11March\G101	Thu Mar 12 09-09-20.bmp	0	1.27264	29.5491	D:\Xumeng Li\论文\pic\11March\Test Paper\Fri Mar 13 13-26-36.bmp	-2.9951e-007 -6.9615e-007 -7.7631e-008 0.058177 0.00022111 0	-3.3648e-007 6.3266e-008 -6.6235e-007 0.0002317 0.062233 0			0.306469	0.73553	0.67424	0.612949	0.612959	0.612955	0.612952	0.612962	0.612959	0.551666	1.10322	1.59339	1.59339	1.53211	2.20649	2.14521	2.1452	2.0226	1.90001	1.9	1.77741	1.71613	1.71612	1.65488	1.53232	1.59362	1.53233	1.53233	1.53235	1.47107	1.47109	1.4098	1.34851	1.34854	1.28725	1.28727	1.22598	1.16468	1.10339	1.1647
D:\Xumeng Li\论文\pic\11March\G101	Thu Mar 12 09-09-20.bmp	1	-0.85623	2.71337	D:\Xumeng Li\论文\pic\11March\Test Paper\Fri Mar 13 13-26-36.bmp	-2.9951e-007 -6.9615e-007 -7.7631e-008 0.058177 0.00022111 0	-3.3648e-007 6.3266e-008 -6.6235e-007 0.0002317 0.062233 0	-4.0514e-007 0.00019797 -0.21814 0.44184	5.3157e-006 -0.0027794 0.36785 -0.86453	0.223892	0.00634137	-0.210819	-0.42759	-0.643975	-0.859976	-1.0756	-1.29084	-1.5057	-1.72019	-1.93431	-2.14806	-2.36144	-2.57446	-2.78712	-2.99942	-3.21136	-3.42294	-3.63418	-3.84506	-4.0556	-4.26579	-4.47564	-4.68515	-4.89432	-5.10315	-5.31166	-5.51983	-5.72767	-5.93519	-6.14239	-6.34927	-6.55583	-6.76207	-6.968	-7.17362	-7.37893	-7.58393	-7.78863	-7.99303
D:\Xumeng Li\论文\pic\11March\G101	Thu Mar 12 09-09-20.bmp	2	0.85076	5.97193	D:\Xumeng Li\论文\pic\11March\Test Paper\Fri Mar 13 13-26-36.bmp	-2.9951e-007 -6.9615e-007 -7.7631e-008 0.058177 0.00022111 0	-3.3648e-007 6.3266e-008 -6.6235e-007 0.0002317 0.062233 0	-7.8661e-006 0.0011912 0.042993 0.27821	-6.4494e-007 8.8295e-005 0.22874 -0.26107	0.322389	0.368901	0.417701	0.468741	0.521975	0.577356	0.634835	0.694367	0.755903	0.819397	0.884802	0.952069	1.02115	1.09201	1.16458	1.23883	1.3147	1.39216	1.47115	1.55162	1.63353	1.71684	1.80149	1.88743	1.97463	2.06302	2.15257	2.24323	2.33496	2.42769	2.52139	2.61601	2.71151	2.80782	2.90492	3.00274	3.10125	3.2004	3.30013	3.40041
D:\Xumeng Li\论文\pic\11March\G101	Thu Mar 12 09-09-20.bmp	3	-1.02642	13.5221	D:\Xumeng Li\论文\pic\11March\Test Paper\Fri Mar 13 13-26-36.bmp	-2.9951e-007 -6.9615e-007 -7.7631e-008 0.058177 0.00022111 0	-3.3648e-007 6.3266e-008 -6.6235e-007 0.0002317 0.062233 0	6.36e-006 -0.0014175 -0.076177 0.0056476	3.2096e-007 -8.3659e-005 0.33813 -0.33048	-0.0719409	-0.152326	-0.23547	-0.321335	-0.409882	-0.501074	-0.594871	-0.691236	-0.790132	-0.891518	-0.995358	-1.10161	-1.21025	-1.32122	-1.43449	-1.55003	-1.66778	-1.78773	-1.90982	-2.03403	-2.1603	-2.28861	-2.41892	-2.55118	-2.68536	-2.82143	-2.95933	-3.09904	-3.24052	-3.38372	-3.52862	-3.67517	-3.82333	-3.97306	-4.12434	-4.27711	-4.43135	-4.58701	-4.74405	-4.90244
D:\Xumeng Li\论文\pic\11March\G101	Thu Mar 12 09-09-20.bmp	4	-0.624412	26.761	D:\Xumeng Li\论文\pic\11March\Test Paper\Fri Mar 13 13-26-36.bmp	-2.9951e-007 -6.9615e-007 -7.7631e-008 0.058177 0.00022111 0	-3.3648e-007 6.3266e-008 -6.6235e-007 0.0002317 0.062233 0	6.7558e-007 -2.2138e-005 -0.016744 -0.12051	2.3524e-008 -4.9007e-006 0.26653 -1.6475	-0.137276	-0.154081	-0.170923	-0.187796	-0.204698	-0.221624	-0.238569	-0.255531	-0.272504	-0.289486	-0.30647	-0.323455	-0.340435	-0.357407	-0.374367	-0.391309	-0.408232	-0.425129	-0.441998	-0.458834	-0.475634	-0.492392	-0.509106	-0.525771	-0.542383	-0.558937	-0.575431	-0.591859	-0.608218	-0.624504	-0.640713	-0.65684	-0.672882	-0.688834	-0.704692	-0.720454	-0.736113	-0.751667	-0.767111	-0.782441
D:\Xumeng Li\论文\pic\11March\G101	Thu Mar 12 09-09-20.bmp	5	0.324676	27.3558	D:\Xumeng Li\论文\pic\11March\Test Paper\Fri Mar 13 13-26-36.bmp	-2.9951e-007 -6.9615e-007 -7.7631e-008 0.058177 0.00022111 0	-3.3648e-007 6.3266e-008 -6.6235e-007 0.0002317 0.062233 0	5.9054e-008 0.00053242 0.013357 0.42087	-1.3453e-007 4.268e-005 0.3187 -1.0257	0.434759	0.449713	0.465733	0.482819	0.500972	0.52019	0.540476	0.561829	0.58425	0.607739	0.632296	0.657922	0.684617	0.712381	0.741216	0.77112	0.802095	0.83414	0.867257	0.901446	0.936706	0.973039	1.01044	1.04892	1.08847	1.1291	1.1708	1.21357	1.25742	1.30234	1.34834	1.39542	1.44357	1.4928	1.5431	1.59448	1.64694	1.70048	1.75509	1.81079
D:\Xumeng Li\论文\pic\11March\G101	Thu Mar 12 09-09-20.bmp	6	-0.137113	29.5141	D:\Xumeng Li\论文\pic\11March\Test Paper\Fri Mar 13 13-26-36.bmp	-2.9951e-007 -6.9615e-007 -7.7631e-008 0.058177 0.00022111 0	-3.3648e-007 6.3266e-008 -6.6235e-007 0.0002317 0.062233 0	-1.4207e-006 5.6658e-005 0.0032915 -0.076033	-2.069e-007 1.4948e-005 0.22757 -0.28099	-0.0726861	-0.0692346	-0.0656868	-0.0620512	-0.0583365	-0.054551	-0.0507034	-0.0468021	-0.0428557	-0.0388727	-0.0348617	-0.030831	-0.0267894	-0.0227452	-0.0187071	-0.0146835	-0.0106829	-0.00671398	-0.00278514	0.00109505	0.00491808	0.00867543	0.0123586	0.015959	0.0194681	0.0228775	0.0261785	0.0293627	0.0324216	0.0353466	0.0381292	0.0407609	0.0432331	0.0455373	0.0476651	0.0496078	0.051357	0.0529041	0.0542406	0.055358
D:\Xumeng Li\论文\pic\11March\G101	Thu Mar 12 09-10-32.bmp	0	1.31523	36.8959	D:\Xumeng Li\论文\pic\11March\Test Paper\Fri Mar 13 13-26-36.bmp	-2.9951e-007 -6.9615e-007 -7.7631e-008 0.058177 0.00022111 0	-3.3648e-007 6.3266e-008 -6.6235e-007 0.0002317 0.062233 0			0.733123	0.85536	0.794266	0.733172	0.794273	0.672087	0.672083	0.672092	0.672103	0.611005	0.733217	0.733228	0.733223	0.733234	0.794341	1.40554	0.794347	1.46668	1.34448	1.34447	1.28336	1.28338	1.28337	1.28337	1.22226	1.22225	1.16114	1.22226	1.16115	1.10004	1.16116	1.16116	1.10005	1.10006	1.10005	1.16117	1.10007	1.16118	1.1612	1.16119
D:\Xumeng Li\论文\pic\11March\G101	Thu Mar 12 09-10-32.bmp	1	-1.7005	3.29472	D:\Xumeng Li\论文\pic\11March\Test Paper\Fri Mar 13 13-26-36.bmp	-2.9951e-007 -6.9615e-007 -7.7631e-008 0.058177 0.00022111 0	-3.3648e-007 6.3266e-008 -6.6235e-007 0.0002317 0.062233 0	1.2465e-007 4.4399e-005 -0.35887 1.1056	-6.3527e-007 -0.00073479 0.1066 -0.18348	0.746738	0.387999	0.0293504	-0.329207	-0.687673	-1.04605	-1.40433	-1.76251	-2.1206	-2.4786	-2.8365	-3.1943	-3.552	-3.90961	-4.26712	-4.62452	-4.98183	-5.33903	-5.69613	-6.05313	-6.41003	-6.76682	-7.12351	-7.48008	-7.83656	-8.19292	-8.54918	-8.90533	-9.26137	-9.61729	-9.97311	-10.3288	-10.6844	-11.0399	-11.3952	-11.7505	-12.1056	-12.4606	-12.8155	-13.1703
D:\Xumeng Li\论文\pic\11March\G101	Thu Mar 12 09-10-32.bmp	2	1.26242	5.75906	D:\Xumeng Li\论文\pic\11March\Test Paper\Fri Mar 13 13-26-36.bmp	-2.9951e-007 -6.9615e-007 -7.7631e-008 0.058177 0.00022111 0	-3.3648e-007 6.3266e-008 -6.6235e-007 0.0002317 0.062233 0	-1.2258e-006 0.00015668 0.24141 -0.71219	1.1973e-005 -0.0016882 0.28387 -0.56014	-0.470632	-0.228765	0.0134	0.255857	0.498597	0.741614	0.984901	1.22845	1.47225	1.7163	1.96059	2.20511	2.44986	2.69483	2.94	3.18538	3.43095	3.67672	3.92266	4.16878	4.41506	4.6615	4.9081	5.15484	5.40171	5.64871	5.89584	6.14308	6.39043	6.63788	6.88542	7.13305	7.38075	7.62853	7.87637	8.12426	8.37221	8.62019	8.86821	9.11625
D:\Xumeng Li\论文\pic\11March\G101	Thu Mar 12 09-10-32.bmp	3	-0.974973	11.9169	D:\Xumeng Li\论文\pic\11March\Test Paper\Fri Mar 13 13-26-36.bmp	-2.9951e-007 -6.9615e-007 -7.7631e-008 0.058177 0.00022111 0	-3.3648e-007 6.3266e-008 -6.6235e-007 0.0002317 0.062233 0	9.7331e-006 -0.0019251 -0.14038 -0.0030136	1.0014e-006 -0.00019679 0.37142 -0.39889	-0.145305	-0.291388	-0.441204	-0.594695	-0.751803	-0.912469	-1.07663	-1.24424	-1.41523	-1.58955	-1.76713	-1.94792	-2.13185	-2.31888	-2.50894	-2.70198	-2.89793	-3.09674	-3.29835	-3.5027	-3.70973	-3.91938	-4.1316	-4.34633	-4.56351	-4.78307	-5.00497	-5.22914	-5.45553	-5.68407	-5.91471	-6.14739	-6.38205	-6.61864	-6.85709	-7.09735	-7.33935	-7.58304	-7.82837	-8.07526
D:\Xumeng Li\论文\pic\11March\G101	Thu Mar 12 09-10-32.bmp	4	0.997404	21.3494	D:\Xumeng Li\论文\pic\11March\Test Paper\Fri Mar 13 13-26-36.bmp	-2.9951e-007 -6.9615e-007 -7.7631e-008 0.058177 0.00022111 0	-3.3648e-007 6.3266e-008 -6.6235e-007 0.0002317 0.062233 0	8.5099e-006 0.00031663 0.092414 0.0080716	7.1541e-007 2.3243e-005 0.34872 -0.37084	0.10081	0.194233	0.288392	0.383336	0.479119	0.57579	0.6734	0.772001	0.871644	0.97238	1.07426	1.17733	1.28165	1.38727	1.49424	1.6026	1.71242	1.82373	1.9366	2.05107	2.1672	2.28503	2.40462	2.52601	2.64927	2.77443	2.90156	3.0307	3.1619	3.29521	3.43069	3.56838	3.70835	3.85063	3.99528	4.14235	4.29189	4.44395	4.59859	4.75585
D:\Xumeng Li\论文\pic\11March\G101	Thu Mar 12 09-10-32.bmp	5	-0.573614	31.5693	D:\Xumeng Li\论文\pic\11March\Test Paper\Fri Mar 13 13-26-36.bmp	-2.9951e-007 -6.9615e-007 -7.7631e-008 0.058177 0.00022111 0	-3.3648e-007 6.3266e-008 -6.6235e-007 0.0002317 0.062233 0	1.3925e-008 -0.00061483 -0.020887 -0.19543	1.5788e-007 -9.566e-005 0.4062 -0.62485	-0.216929	-0.239661	-0.263622	-0.288813	-0.315233	-0.342883	-0.371761	-0.401869	-0.433205	-0.46577	-0.499565	-0.534588	-0.570839	-0.608319	-0.647028	-0.686965	-0.728131	-0.770524	-0.814146	-0.858996	-0.905074	-0.952379	-1.00091	-1.05067	-1.10166	-1.15388	-1.20732	-1.262	-1.31789	-1.37502	-1.43337	-1.49295	-1.55376	-1.61579	-1.67905	-1.74354	-1.80926	-1.8762	-1.94436	-2.01376
D:\Xumeng Li\论文\pic\11March\G101	Thu Mar 12 09-10-32.bmp	6	0.152535	36.933	D:\Xumeng Li\论文\pic\11March\Test Paper\Fri Mar 13 13-26-36.bmp	-2.9951e-007 -6.9615e-007 -7.7631e-008 0.058177 0.00022111 0	-3.3648e-007 6.3266e-008 -6.6235e-007 0.0002317 0.062233 0	-9.9488e-007 0.00011452 0.0050379 -0.16089	-1.0122e-007 1.2418e-006 0.2998 -0.31621	-0.155738	-0.150363	-0.144772	-0.138969	-0.132961	-0.126754	-0.120354	-0.113766	-0.106997	-0.100053	-0.0929393	-0.0856624	-0.078228	-0.0706422	-0.0629109	-0.0550402	-0.0470359	-0.038904	-0.0306505	-0.0222814	-0.0138027	-0.00522022	0.00345994	0.0122318	0.0210895	0.030027	0.0390384	0.0481176	0.0572587	0.0664558	0.0757028	0.0849938	0.0943228	0.103684	0.113071	0.122478	0.1319	0.141329	0.150761	0.160189
D:\Xumeng Li\论文\pic\11March\G101	Thu Mar 12 09-12-06.bmp	0	1.04894	6.96131	D:\Xumeng Li\论文\pic\11March\Test Paper\Fri Mar 13 13-26-36.bmp	-2.9951e-007 -6.9615e-007 -7.7631e-008 0.058177 0.00022111 0	-3.3648e-007 6.3266e-008 -6.6235e-007 0.0002317 0.062233 0			1.04486	1.29068	1.29068	1.22923	1.22923	1.22923	1.22923	1.22922	1.04485	1.04485	1.04485	1.04485	1.04485	0.983393	0.983392	0.983391	0.98339	0.983389	0.983387	0.983386	0.983385	0.983384	0.921931	0.983402	0.983401	0.921947	0.921946	0.921945	0.921943	0.921942	0.860469	0.860469	0.860468	0.798995	0.798995	0.798994	0.798993	0.798992	0.798991	0.79899
D:\Xumeng Li\论文\pic\11March\G101	Thu Mar 12 09-12-06.bmp	1	-0.798257	3.26253	D:\Xumeng Li\论文\pic\11March\Test Paper\Fri Mar 13 13-26-36.bmp	-2.9951e-007 -6.9615e-007 -7.7631e-008 0.058177 0.00022111 0	-3.3648e-007 6.3266e-008 -6.6235e-007 0.0002317 0.062233 0	-4.3078e-007 8.6371e-005 -0.17189 0.40468	1.5744e-005 -0.0034601 0.2835 -0.59915	0.232876	0.061238	-0.110233	-0.281538	-0.452682	-0.623665	-0.794491	-0.965163	-1.13568	-1.30605	-1.47628	-1.64635	-1.81629	-1.98609	-2.15575	-2.32528	-2.49467	-2.66394	-2.83308	-3.0021	-3.171	-3.33977	-3.50844	-3.67698	-3.84542	-4.01375	-4.18198	-4.3501	-4.51812	-4.68604	-4.85387	-5.02161	-5.18925	-5.35681	-5.52428	-5.69167	-5.85898	-6.02622	-6.19338	-6.36046
D:\Xumeng Li\论文\pic\11March\G101	Thu Mar 12 09-12-06.bmp	2	0.503976	6.90404	D:\Xumeng Li\论文\pic\11March\Test Paper\Fri Mar 13 13-26-36.bmp	-2.9951e-007 -6.9615e-007 -7.7631e-008 0.058177 0.00022111 0	-3.3648e-007 6.3266e-008 -6.6235e-007 0.0002317 0.062233 0	9.0224e-006 -0.00032758 0.075096 -0.3809	2.481e-007 -2.9374e-005 0.31805 -0.33131	-0.30612	-0.231943	-0.158314	-0.0851776	-0.0124797	0.0598337	0.131817	0.203524	0.275008	0.346325	0.417528	0.488671	0.559809	0.630996	0.702285	0.773731	0.845388	0.91731	0.989551	1.06217	1.13521	1.20873	1.28279	1.35744	1.43274	1.50873	1.58547	1.66302	1.74143	1.82076	1.90106	1.98237	2.06477	2.1483	2.23301	2.31896	2.4062	2.4948	2.58479	2.67624
D:\Xumeng Li\论文\pic\11March\G101	Thu Mar 12 09-12-06.bmp	3	-0.295	6.88124	D:\Xumeng Li\论文\pic\11March\Test Paper\Fri Mar 13 13-26-36.bmp	-2.9951e-007 -6.9615e-007 -7.7631e-008 0.058177 0.00022111 0	-3.3648e-007 6.3266e-008 -6.6235e-007 0.0002317 0.062233 0	2.8409e-006 -0.00032456 -0.011419 0.0201	1.5553e-008 -3.644e-006 0.22381 -0.16185	0.0083592	-0.00401367	-0.0170015	-0.0305874	-0.0447542	-0.0594849	-0.0747624	-0.0905697	-0.10689	-0.123705	-0.141	-0.158756	-0.176956	-0.195585	-0.214623	-0.234055	-0.253864	-0.274031	-0.294541	-0.315377	-0.33652	-0.357955	-0.379664	-0.401629	-0.423835	-0.446264	-0.468899	-0.491723	-0.514718	-0.537868	-0.561156	-0.584565	-0.608078	-0.631677	-0.655345	-0.679066	-0.702823	-0.726598	-0.750374	-0.774135
D:\Xumeng Li\论文\pic\11March\G101	Thu Mar 12 09-13-29.bmp	0	1.15911	26.4376	D:\Xumeng Li\论文\pic\11March\Test Paper\Fri Mar 13 13-26-36.bmp	-2.9951e-007 -6.9615e-007 -7.7631e-008 0.058177 0.00022111 0	-3.3648e-007 6.3266e-008 -6.6235e-007 0.0002317 0.062233 0			0.184103	1.22728	1.10457	1.16597	1.22737	1.84128	1.77992	1.77994	1.71858	1.65721	1.6572	1.59583	1.53447	1.53446	1.47309	1.35033	1.35032	1.28895	1.22758	1.22757	1.16618	1.10481	1.1048	1.10479	0.920668	0.920663	0.920659	0.859268	0.797897	0.859279	0.859275	0.797903	0.7979	0.797895	0.797892	0.797905	0.797902	0.797898	0.736525	0.736522
D:\Xumeng Li\论文\pic\11March\G101	Thu Mar 12 09-13-29.bmp	1	0.715578	1.97545	D:\Xumeng Li\论文\pic\11March\Test Paper\Fri Mar 13 13-26-36.bmp	-2.93e-007 -6.9611e-007 -6.534e-008 0.058169 0.00020875 0	-3.1298e-007 6.0602e-008 -6.6296e-007 0.0002145 0.062234 0	-5.5991e-007 0.00047366 0.065486 0.080667	-1.4901e-007 2.8423e-005 0.17241 -0.17716	0.146626	0.21353	0.281373	0.350154	0.419869	0.490515	0.562087	0.634584	0.708001	0.782334	0.857582	0.93374	1.01081	1.08877	1.16764	1.24741	1.32807	1.40962	1.49205	1.57537	1.65957	1.74465	1.8306	1.91742	2.00511	2.09366	2.18307	2.27334	2.36446	2.45643	2.54924	2.6429	2.7374	2.83274	2.92891	3.02591	3.12373	3.22238	3.32185	3.42213
D:\Xumeng Li\论文\pic\11March\G101	Thu Mar 12 09-13-29.bmp	2	-0.731442	10.0407	D:\Xumeng Li\论文\pic\11March\Test Paper\Fri Mar 13 13-26-36.bmp	-2.93e-007 -6.9611e-007 -6.534e-008 0.058169 0.00020875 0	-3.1298e-007 6.0602e-008 -6.6296e-007 0.0002145 0.062234 0	-2.8123e-005 0.0024101 -0.13911 0.51512	-1.3468e-006 0.00010782 0.24805 -0.45029	0.37839	0.246316	0.118724	-0.0045539	-0.123686	-0.238843	-0.350191	-0.4579	-0.562139	-0.663076	-0.760881	-0.855721	-0.947767	-1.03719	-1.12415	-1.20882	-1.29137	-1.37197	-1.45078	-1.52799	-1.60374	-1.67822	-1.7516	-1.82403	-1.89569	-1.96675	-2.03738	-2.10775	-2.17801	-2.24835	-2.31894	-2.38993	-2.46151	-2.53383	-2.60707	-2.68139	-2.75697	-2.83397	-2.91256	-2.99292
D:\Xumeng Li\论文\pic\11March\G101	Thu Mar 12 09-13-29.bmp	3	0.672829	15.452	D:\Xumeng Li\论文\pic\11March\Test Paper\Fri Mar 13 13-26-36.bmp	-2.93e-007 -6.9611e-007 -6.534e-008 0.058169 0.00020875 0	-3.1298e-007 6.0602e-008 -6.6296e-007 0.0002145 0.062234 0	-4.9137e-006 0.0013055 0.053122 0.17895	-4.0186e-007 6.0673e-005 0.40356 -0.45154	0.233375	0.290379	0.349935	0.412014	0.476586	0.543621	0.61309	0.684964	0.759213	0.835808	0.914719	0.995916	1.07937	1.16505	1.25293	1.34298	1.43517	1.52947	1.62585	1.72428	1.82473	1.92717	2.03158	2.13791	2.24616	2.35627	2.46823	2.582	2.69756	2.81488	2.93392	3.05466	3.17707	3.30111	3.42677	3.554	3.68278	3.81309	3.94488	4.07813
D:\Xumeng Li\论文\pic\11March\G101	Thu Mar 12 09-13-29.bmp	4	-0.497101	25.2699	D:\Xumeng Li\论文\pic\11March\Test Paper\Fri Mar 13 13-26-36.bmp	-2.9951e-007 -6.9615e-007 -7.7631e-008 0.058177 0.00022111 0	-3.3648e-007 6.3266e-008 -6.6235e-007 0.0002317 0.062233 0	-1.4155e-006 0.00017898 -0.025327 -0.15877	-5.1469e-008 4.8197e-007 0.25077 -0.29472	-0.183916	-0.208716	-0.233175	-0.257301	-0.281103	-0.304589	-0.327769	-0.35065	-0.373241	-0.395551	-0.417587	-0.439359	-0.460875	-0.482144	-0.503173	-0.523972	-0.544549	-0.564912	-0.58507	-0.605032	-0.624805	-0.644399	-0.663822	-0.683082	-0.702188	-0.721148	-0.739971	-0.758666	-0.77724	-0.795703	-0.814062	-0.832327	-0.850506	-0.868607	-0.886638	-0.90461	-0.922528	-0.940404	-0.958243	-0.976057
D:\Xumeng Li\论文\pic\11March\G101	Thu Mar 12 09-13-29.bmp	5	0.546574	26.3916	D:\Xumeng Li\论文\pic\11March\Test Paper\Fri Mar 13 13-26-36.bmp	-2.9951e-007 -6.9615e-007 -7.7631e-008 0.058177 0.00022111 0	-3.3648e-007 6.3266e-008 -6.6235e-007 0.0002317 0.062233 0	3.5285e-007 -3.0617e-005 0.021408 -0.076198	-4.1667e-009 -3.2406e-006 0.20252 -0.33355	-0.0548197	-0.0335007	-0.0122387	0.00896844	0.0301228	0.0512265	0.0722817	0.0932905	0.114255	0.135177	0.15606	0.176904	0.197712	0.218487	0.23923	0.259944	0.28063	0.301291	0.321929	0.342546	0.363144	0.383726	0.404292	0.424846	0.44539	0.465925	0.486454	0.50698	0.527503	0.548026	0.568552	0.589082	0.609618	0.630163	0.650719	0.671288	0.691872	0.712473	0.733093	0.753734
D:\Xumeng Li\论文\pic\11March\G101	Thu Mar 12 09-14-36.bmp	0	1.01877	7.24951	D:\Xumeng Li\论文\pic\11March\Test Paper\Fri Mar 13 13-26-36.bmp	-2.9951e-007 -6.9615e-007 -7.7631e-008 0.058177 0.00022111 0	-3.3648e-007 6.3266e-008 -6.6235e-007 0.0002317 0.062233 0			0.552363	0.859202	1.16604	1.16604	1.16604	1.16604	1.10468	1.10468	1.10468	1.10468	1.1047	1.1047	1.1047	1.10469	1.10469	1.04331	1.04331	0.981925	0.859201	0.8592	0.859199	0.859198	0.859197	0.859196	0.859195	0.859194	0.859192	0.859191	0.85919	0.859189	0.797826	0.797825	0.797824	0.797823	0.797822	0.797821	0.79782	0.797819	0.797818	0.797817
D:\Xumeng Li\论文\pic\11March\G101	Thu Mar 12 09-14-36.bmp	1	-0.682278	1.79034	D:\Xumeng Li\论文\pic\11March\Test Paper\Fri Mar 13 13-26-36.bmp	-2.9951e-007 -6.9615e-007 -7.7631e-008 0.058177 0.00022111 0	-3.3648e-007 6.3266e-008 -6.6235e-007 0.0002317 0.062233 0	3.5473e-007 -0.0006543 -0.091392 -0.083663	1.054e-007 -5.0654e-005 0.17367 -0.24708	-0.175709	-0.269062	-0.363719	-0.459678	-0.556937	-0.655494	-0.755348	-0.856494	-0.958933	-1.06266	-1.16768	-1.27398	-1.38156	-1.49042	-1.60057	-1.71199	-1.82468	-1.93865	-2.05388	-2.17039	-2.28816	-2.40719	-2.52749	-2.64905	-2.77186	-2.89593	-3.02125	-3.14783	-3.27565	-3.40472	-3.53503	-3.66659	-3.79939	-3.93342	-4.0687	-4.2052	-4.34294	-4.48191	-4.6221	-4.76352
D:\Xumeng Li\论文\pic\11March\G101	Thu Mar 12 09-14-36.bmp	2	-0.402311	7.18753	D:\Xumeng Li\论文\pic\11March\Test Paper\Fri Mar 13 13-26-36.bmp	-2.9951e-007 -6.9615e-007 -7.7631e-008 0.058177 0.00022111 0	-3.3648e-007 6.3266e-008 -6.6235e-007 0.0002317 0.062233 0	4.629e-006 -0.0011535 -0.013459 -0.026693	3.3678e-007 -8.4177e-005 0.35503 -0.41767	-0.0413016	-0.0581889	-0.0773277	-0.09869	-0.122248	-0.147975	-0.175841	-0.20582	-0.237884	-0.272005	-0.308155	-0.346307	-0.386432	-0.428504	-0.472493	-0.518372	-0.566115	-0.615692	-0.667076	-0.720239	-0.775154	-0.831792	-0.890127	-0.950129	-1.01177	-1.07503	-1.13987	-1.20627	-1.27419	-1.34362	-1.41452	-1.48687	-1.56064	-1.63579	-1.71231	-1.79017	-1.86933	-1.94977	-2.03146	-2.11438
D:\Xumeng Li\论文\pic\11March\G101	Thu Mar 12 09-14-36.bmp	3	0.395476	7.23622	D:\Xumeng Li\论文\pic\11March\Test Paper\Fri Mar 13 13-26-36.bmp	-2.9951e-007 -6.9615e-007 -7.7631e-008 0.058177 0.00022111 0	-3.3648e-007 6.3266e-008 -6.6235e-007 0.0002317 0.062233 0	2.7612e-005 -0.0027934 0.15583 -0.84999	1.574e-006 -0.0001759 0.30556 -0.40874	-0.696924	-0.549283	-0.406897	-0.269602	-0.13723	-0.00961675	0.113404	0.231997	0.346329	0.456565	0.562871	0.665412	0.764355	0.859864	0.952106	1.04125	1.12745	1.21088	1.29171	1.3701	1.44622	1.52023	1.5923	1.66259	1.73127	1.7985	1.86445	1.9293	1.99319	2.0563	2.11879	2.18084	2.24259	2.30423	2.36592	2.42781	2.49008	2.5529	2.61642	2.68082
D:\Xumeng Li\论文\pic\11March\G101	Thu Mar 12 09-15-24.bmp	0	1.13366	31.6654	D:\Xumeng Li\论文\pic\11March\Test Paper\Fri Mar 13 13-26-36.bmp	-2.9951e-007 -6.9615e-007 -7.7631e-008 0.058177 0.00022111 0	-3.3648e-007 6.3266e-008 -6.6235e-007 0.0002317 0.062233 0			0.613487	0.736181	0.736176	0.736172	0.858881	0.736196	0.736191	0.797545	0.613512	0.736227	0.736222	0.736218	0.736214	0.73621	0.552172	0.613528	0.552178	0.920351	1.28857	1.28856	1.28855	1.28855	1.22719	1.22719	1.16583	1.16583	1.16582	1.16581	1.16581	1.10445	1.16582	1.10446	1.10446	1.10445	1.0431	0.981745	0.98174	0.981734	0.859031	0.920395
D:\Xumeng Li\论文\pic\11March\G101	Thu Mar 12 09-15-24.bmp	1	1.0091	3.20724	D:\Xumeng Li\论文\pic\11March\Test Paper\Fri Mar 13 13-26-36.bmp	-2.9951e-007 -6.9615e-007 -7.7631e-008 0.058177 0.00022111 0	-3.3648e-007 6.3266e-008 -6.6235e-007 0.0002317 0.062233 0	-6.1813e-007 0.00018816 0.19905 -0.39157	1.079e-005 -0.0033925 0.43107 -0.85767	-0.192328	0.00728564	0.207268	0.407616	0.608325	0.809392	1.01081	1.21258	1.4147	1.61716	1.81996	2.0231	2.22657	2.43036	2.63448	2.83892	3.04368	3.24875	3.45413	3.65982	3.86581	4.07209	4.27867	4.48555	4.69271	4.90015	5.10787	5.31587	5.52415	5.73269	5.94149	6.15056	6.35988	6.56946	6.77929	6.98937	7.19969	7.41024	7.62104	7.83206
D:\Xumeng Li\论文\pic\11March\G101	Thu Mar 12 09-15-24.bmp	2	-0.739569	8.23786	D:\Xumeng Li\论文\pic\11March\Test Paper\Fri Mar 13 13-26-36.bmp	-2.9951e-007 -6.9615e-007 -7.7631e-008 0.058177 0.00022111 0	-3.3648e-007 6.3266e-008 -6.6235e-007 0.0002317 0.062233 0	-4.7411e-006 -5.9173e-005 -0.12391 0.0059839	-3.0229e-007 -1.1187e-006 0.3265 -0.41641	-0.117986	-0.242103	-0.366395	-0.490891	-0.615619	-0.740607	-0.865885	-0.99148	-1.11742	-1.24374	-1.37045	-1.4976	-1.62521	-1.75331	-1.88192	-2.01108	-2.14081	-2.27115	-2.40211	-2.53374	-2.66605	-2.79907	-2.93284	-3.06739	-3.20273	-3.33891	-3.47594	-3.61386	-3.75269	-3.89246	-4.03321	-4.17496	-4.31774	-4.46157	-4.60649	-4.75252	-4.8997	-5.04805	-5.19759	-5.34837
D:\Xumeng Li\论文\pic\11March\G101	Thu Mar 12 09-15-24.bmp	3	0.657152	16.9699	D:\Xumeng Li\论文\pic\11March\Test Paper\Fri Mar 13 13-26-36.bmp	-2.9951e-007 -6.9615e-007 -7.7631e-008 0.058177 0.00022111 0	-3.3648e-007 6.3266e-008 -6.6235e-007 0.0002317 0.062233 0	-1.4756e-005 0.0035499 0.034022 0.32556	-8.8422e-007 0.00018061 0.33031 -0.38236	0.363116	0.407685	0.459176	0.517501	0.582572	0.654299	0.732596	0.817372	0.90854	1.00601	1.1097	1.21951	1.33536	1.45715	1.58481	1.71824	1.85735	2.00206	2.15227	2.3079	2.46886	2.63506	2.80641	2.98283	3.16422	3.3505	3.54157	3.73736	3.93776	4.1427	4.35208	4.56581	4.78382	5.006	5.23227	5.46254	5.69672	5.93473	6.17647	6.42186
D:\Xumeng Li\论文\pic\11March\G101	Thu Mar 12 09-15-24.bmp	4	-0.666877	26.2176	D:\Xumeng Li\论文\pic\11March\Test Paper\Fri Mar 13 13-26-36.bmp	-2.9951e-007 -6.9615e-007 -7.7631e-008 0.058177 0.00022111 0	-3.3648e-007 6.3266e-008 -6.6235e-007 0.0002317 0.062233 0	-9.4772e-007 0.00076262 -0.033406 0.11541	1.336e-008 5.8776e-006 0.46434 -0.46751	0.082768	0.0516427	0.0220314	-0.00607181	-0.0326725	-0.0577763	-0.0813891	-0.103516	-0.124164	-0.143337	-0.161042	-0.177285	-0.19207	-0.205404	-0.217292	-0.227741	-0.236755	-0.244341	-0.250503	-0.255249	-0.258583	-0.260511	-0.261039	-0.260172	-0.257917	-0.254278	-0.249263	-0.242875	-0.235122	-0.226008	-0.215539	-0.203722	-0.190561	-0.176062	-0.160232	-0.143075	-0.124598	-0.104806	-0.0837053	-0.0613006
D:\Xumeng Li\论文\pic\11March\G101	Thu Mar 12 09-15-24.bmp	5	0.345101	31.6301	D:\Xumeng Li\论文\pic\11March\Test Paper\Fri Mar 13 13-26-36.bmp	-2.9951e-007 -6.9615e-007 -7.7631e-008 0.058177 0.00022111 0	-3.3648e-007 6.3266e-008 -6.6235e-007 0.0002317 0.062233 0	-4.8661e-006 0.0012162 -0.02185 0.1133	-3.3897e-007 6.2372e-005 0.33093 -0.26567	0.0926592	0.0744236	0.058562	0.0450451	0.0338437	0.0249286	0.0182706	0.0138406	0.0116093	0.0115475	0.0136261	0.0178159	0.0240875	0.032412	0.04276	0.0551023	0.0694098	0.0856533	0.103804	0.123831	0.145708	0.169403	0.194888	0.222134	0.251112	0.281792	0.314146	0.348143	0.383755	0.420953	0.459707	0.499988	0.541768	0.585016	0.629704	0.675802	0.723281	0.772113	0.822267	0.873715
D:\Xumeng Li\论文\pic\11March\G101	Thu Mar 12 09-16-40.bmp	0	1.23189	32.1568	D:\Xumeng Li\论文\pic\11March\Test Paper\Fri Mar 13 13-26-36.bmp	-2.9951e-007 -6.9615e-007 -7.7631e-008 0.058177 0.00022111 0	-3.3648e-007 6.3266e-008 -6.6235e-007 0.0002317 0.062233 0			0.429816	0.614012	0.552614	0.552611	0.552608	0.552605	0.614009	0.614005	0.614001	0.613998	0.736809	0.736805	0.7368	0.736797	0.7982	0.736803	0.798208	0.798203	0.798199	0.798194	0.859599	0.859593	0.920997	0.859602	1.71945	1.65802	1.65801	1.53518	1.53517	1.41232	1.41231	1.41231	1.4123	1.41229	1.35089	1.28947	1.28946	1.28945	1.16667	1.22808
D:\Xumeng Li\论文\pic\11March\G101	Thu Mar 12 09-16-40.bmp	1	1.20167	2.76281	D:\Xumeng Li\论文\pic\11March\Test Paper\Fri Mar 13 13-26-36.bmp	-2.9951e-007 -6.9615e-007 -7.7631e-008 0.058177 0.00022111 0	-3.3648e-007 6.3266e-008 -6.6235e-007 0.0002317 0.062233 0	-2.8649e-007 0.00038799 0.10194 -0.2069	1.1453e-008 5.6114e-006 0.20297 -0.21239	-0.104574	-0.0014755	0.102395	0.207037	0.312447	0.418626	0.525569	0.633277	0.741747	0.850977	0.960966	1.07171	1.18321	1.29547	1.40848	1.52223	1.63674	1.75199	1.86799	1.98473	2.10221	2.22043	2.3394	2.45909	2.57952	2.70069	2.82258	2.94521	3.06856	3.19264	3.31745	3.44297	3.56922	3.69619	3.82387	3.95227	4.08139	4.21121	4.34175	4.47299
D:\Xumeng Li\论文\pic\11March\G101	Thu Mar 12 09-16-40.bmp	2	-0.914003	6.58489	D:\Xumeng Li\论文\pic\11March\Test Paper\Fri Mar 13 13-26-36.bmp	-2.9951e-007 -6.9615e-007 -7.7631e-008 0.058177 0.00022111 0	-3.3648e-007 6.3266e-008 -6.6235e-007 0.0002317 0.062233 0	2.974e-006 -0.00091751 -0.081675 -0.17808	1.7259e-007 -4.7946e-005 0.21011 -0.28106	-0.260666	-0.345073	-0.43128	-0.519268	-0.609019	-0.700517	-0.793742	-0.888677	-0.985305	-1.08361	-1.18357	-1.28516	-1.38838	-1.4932	-1.59961	-1.70758	-1.81711	-1.92816	-2.04073	-2.1548	-2.27034	-2.38734	-2.50579	-2.62566	-2.74694	-2.8696	-2.99364	-3.11903	-3.24575	-3.3738	-3.50314	-3.63377	-3.76565	-3.89879	-4.03315	-4.16873	-4.30549	-4.44343	-4.58253	-4.72277
D:\Xumeng Li\论文\pic\11March\G101	Thu Mar 12 09-16-40.bmp	3	0.979894	15.7049	D:\Xumeng Li\论文\pic\11March\Test Paper\Fri Mar 13 13-26-36.bmp	-2.9951e-007 -6.9615e-007 -7.7631e-008 0.058177 0.00022111 0	-3.3648e-007 6.3266e-008 -6.6235e-007 0.0002317 0.062233 0	1.4253e-005 -0.00068221 0.13901 -0.20791	4.9266e-007 -3.2579e-005 0.33129 -0.34939	-0.0695757	0.0674826	0.203347	0.338105	0.471839	0.604637	0.736584	0.867764	0.998265	1.12817	1.25757	1.38654	1.51517	1.64356	1.77177	1.8999	2.02804	2.15627	2.28467	2.41333	2.54234	2.67178	2.80173	2.93229	3.06354	3.19556	3.32844	3.46226	3.59711	3.73308	3.87025	4.00871	4.14854	4.28983	4.43266	4.57711	4.72329	4.87126	5.02112	5.17295
D:\Xumeng Li\论文\pic\11March\G101	Thu Mar 12 09-16-40.bmp	4	-0.601355	24.7818	D:\Xumeng Li\论文\pic\11March\Test Paper\Fri Mar 13 13-26-36.bmp	-2.9951e-007 -6.9615e-007 -7.7631e-008 0.058177 0.00022111 0	-3.3648e-007 6.3266e-008 -6.6235e-007 0.0002317 0.062233 0	1.6782e-005 -0.0014802 -0.031716 -0.24339	5.1448e-007 -5.561e-005 0.48897 -0.84999	-0.27657	-0.312609	-0.351407	-0.392864	-0.436878	-0.483349	-0.532176	-0.583258	-0.636496	-0.691787	-0.749032	-0.80813	-0.868979	-0.93148	-0.995532	-1.06103	-1.12788	-1.19598	-1.26523	-1.33553	-1.40677	-1.47885	-1.55168	-1.62516	-1.69918	-1.77364	-1.84845	-1.9235	-1.99868	-2.07391	-2.14908	-2.22409	-2.29883	-2.37321	-2.44713	-2.52049	-2.59318	-2.6651	-2.73616	-2.80625
D:\Xumeng Li\论文\pic\11March\G101	Thu Mar 12 09-16-40.bmp	5	-0.0489148	32.1043	D:\Xumeng Li\论文\pic\11March\Test Paper\Fri Mar 13 13-26-36.bmp	-2.9951e-007 -6.9615e-007 -7.7631e-008 0.058177 0.00022111 0	-3.3648e-007 6.3266e-008 -6.6235e-007 0.0002317 0.062233 0	-1.6675e-006 0.00026888 -0.024054 0.034703	-5.0531e-009 -1.0188e-005 0.34956 -0.29643	0.0109165	-0.0123421	-0.0350829	-0.0573161	-0.0790515	-0.100299	-0.121069	-0.141371	-0.161216	-0.180613	-0.199572	-0.218103	-0.236217	-0.253923	-0.271231	-0.288152	-0.304695	-0.32087	-0.336688	-0.352158	-0.367291	-0.382095	-0.396582	-0.410762	-0.424644	-0.438238	-0.451555	-0.464604	-0.477395	-0.489939	-0.502245	-0.514324	-0.526185	-0.537838	-0.549294	-0.560562	-0.571653	-0.582576	-0.593342	-0.60396
D:\Xumeng Li\论文\pic\11March\G101	Thu Mar 12 09-17-42.bmp	0	1.00609	8.12608	D:\Xumeng Li\论文\pic\11March\Test Paper\Fri Mar 13 13-26-36.bmp	-2.9951e-007 -6.9615e-007 -7.7631e-008 0.058177 0.00022111 0	-3.3648e-007 6.3266e-008 -6.6235e-007 0.0002317 0.062233 0			0.676404	0.983806	1.2912	1.2912	1.2297	1.2297	1.2297	1.16822	1.16822	1.16822	1.16822	1.16822	1.04527	0.983768	0.983766	0.983765	0.983764	0.983762	0.983761	0.983759	0.983758	0.983757	0.92228	0.860784	0.860783	0.860782	0.860781	0.860779	0.860778	0.860776	0.860775	0.860775	0.860773	0.860772	0.799278	0.799277	0.799276	0.799275	0.799274	0.799272
D:\Xumeng Li\论文\pic\11March\G101	Thu Mar 12 09-17-42.bmp	1	0.604928	4.34554	D:\Xumeng Li\论文\pic\11March\Test Paper\Fri Mar 13 13-26-36.bmp	-2.9951e-007 -6.9615e-007 -7.7631e-008 0.058177 0.00022111 0	-3.3648e-007 6.3266e-008 -6.6235e-007 0.0002317 0.062233 0	-7.6755e-006 0.0012391 0.11737 0.036425	-6.2778e-008 -2.6336e-006 0.21851 -0.28334	0.155031	0.276069	0.399493	0.525257	0.653316	0.783622	0.91613	1.05079	1.18757	1.32641	1.46726	1.61009	1.75484	1.90147	2.04994	2.20019	2.35219	2.50588	2.66122	2.81816	2.97666	3.13667	3.29815	3.46105	3.62531	3.79091	3.95779	4.1259	4.2952	4.46564	4.63718	4.80977	4.98336	5.15792	5.33338	5.50971	5.68687	5.86479	6.04345	6.22279
D:\Xumeng Li\论文\pic\11March\G101	Thu Mar 12 09-17-42.bmp	2	-0.434278	8.02664	D:\Xumeng Li\论文\pic\11March\Test Paper\Fri Mar 13 13-26-36.bmp	-2.9951e-007 -6.9615e-007 -7.7631e-008 0.058177 0.00022111 0	-3.3648e-007 6.3266e-008 -6.6235e-007 0.0002317 0.062233 0	1.5516e-005 -0.00095079 -0.017379 -0.096171	-2.6028e-007 2.2408e-005 0.34273 -0.27386	-0.114485	-0.134608	-0.156445	-0.179905	-0.204895	-0.23132	-0.259088	-0.288107	-0.318282	-0.34952	-0.38173	-0.414816	-0.448688	-0.48325	-0.518411	-0.554077	-0.590155	-0.626552	-0.663174	-0.69993	-0.736724	-0.773466	-0.810061	-0.846416	-0.882439	-0.918035	-0.953113	-0.987579	-1.02134	-1.0543	-1.08637	-1.11746	-1.14747	-1.17631	-1.20388	-1.2301	-1.25487	-1.27809	-1.29968	-1.31954
D:\Xumeng Li\论文\pic\11March\G101	Thu Mar 12 09-17-42.bmp	3	0.365048	8.02719	D:\Xumeng Li\论文\pic\11March\Test Paper\Fri Mar 13 13-26-36.bmp	-2.9951e-007 -6.9615e-007 -7.7631e-008 0.058177 0.00022111 0	-3.3648e-007 6.3266e-008 -6.6235e-007 0.0002317 0.062233 0	4.787e-007 -1.9955e-005 -0.0028462 0.024074	-2.1137e-008 2.5261e-006 0.086403 -0.15712	0.0212081	0.0183054	0.0153685	0.0124003	0.0094037	0.00638155	0.00333672	0.000272086	-0.00280948	-0.00590511	-0.00901192	-0.012127	-0.0152476	-0.0183708	-0.0214936	-0.0246133	-0.0277269	-0.0308316	-0.0339245	-0.0370028	-0.0400635	-0.0431038	-0.0461209	-0.0491118	-0.0520736	-0.0550036	-0.0578988	-0.0607564	-0.0635734	-0.0663471	-0.0690745	-0.0717528	-0.0743791	-0.0769505	-0.0794642	-0.0819173	-0.0843068	-0.08663	-0.088884	-0.0910659
D:\Xumeng Li\论文\pic\11March\G101	Thu Mar 12 09-18-34.bmp	0	1.18221	31.4554	D:\Xumeng Li\论文\pic\11March\Test Paper\Fri Mar 13 13-26-36.bmp	-2.9951e-007 -6.9615e-007 -7.7631e-008 0.058177 0.00022111 0	-3.3648e-007 6.3266e-008 -6.6235e-007 0.0002317 0.062233 0			0.552725	0.736939	0.736951	0.736947	0.675538	0.675534	0.67553	0.675527	0.736941	0.736938	0.736933	0.67554	0.675537	0.675533	0.675529	0.675525	0.736941	0.736936	0.736932	0.798347	1.53508	1.47368	1.41228	1.35089	1.35091	1.28951	1.22811	1.28952	1.22812	1.28954	1.16674	1.16674	1.16673	1.16675	1.16674	1.04394	1.10536	1.10535	1.10535	1.10536
D:\Xumeng Li\论文\pic\11March\G101	Thu Mar 12 09-18-34.bmp	1	-1.03381	2.97466	D:\Xumeng Li\论文\pic\11March\Test Paper\Fri Mar 13 13-26-36.bmp	-2.9951e-007 -6.9615e-007 -7.7631e-008 0.058177 0.00022111 0	-3.3648e-007 6.3266e-008 -6.6235e-007 0.0002317 0.062233 0	5.5112e-008 1.1549e-005 -0.20917 0.47381	-1.4651e-006 -0.00042774 0.20233 -0.46231	0.264654	0.05552	-0.15359	-0.362676	-0.571738	-0.780775	-0.989787	-1.19877	-1.40773	-1.61667	-1.82558	-2.03446	-2.24331	-2.45214	-2.66094	-2.86971	-3.07845	-3.28717	-3.49585	-3.70451	-3.91313	-4.12173	-4.3303	-4.53883	-4.74733	-4.95581	-5.16425	-5.37266	-5.58103	-5.78938	-5.99769	-6.20596	-6.41421	-6.62242	-6.83059	-7.03873	-7.24684	-7.45491	-7.66294	-7.87094
D:\Xumeng Li\论文\pic\11March\G101	Thu Mar 12 09-18-34.bmp	2	0.916126	8.0985	D:\Xumeng Li\论文\pic\11March\Test Paper\Fri Mar 13 13-26-36.bmp	-2.9951e-007 -6.9615e-007 -7.7631e-008 0.058177 0.00022111 0	-3.3648e-007 6.3266e-008 -6.6235e-007 0.0002317 0.062233 0	2.131e-005 -0.0012206 0.14527 -0.2985	7.822e-007 -4.4392e-005 0.24899 -0.28918	-0.154429	-0.0126719	0.1269	0.264414	0.399998	0.53378	0.665889	0.796451	0.925595	1.05345	1.18014	1.30579	1.43054	1.55451	1.67783	1.80063	1.92303	2.04516	2.16715	2.28913	2.41123	2.53357	2.65628	2.7795	2.90333	3.02793	3.15341	3.2799	3.40752	3.53642	3.66671	3.79852	3.93198	4.06722	4.20437	4.34355	4.48489	4.62852	4.77457	4.92316
D:\Xumeng Li\论文\pic\11March\G101	Thu Mar 12 09-18-34.bmp	3	-0.956736	16.2521	D:\Xumeng Li\论文\pic\11March\Test Paper\Fri Mar 13 13-26-36.bmp	-2.9951e-007 -6.9615e-007 -7.7631e-008 0.058177 0.00022111 0	-3.3648e-007 6.3266e-008 -6.6235e-007 0.0002317 0.062233 0	-2.8715e-005 0.0020783 -0.17896 0.4269	-1.2198e-006 8.8243e-005 0.33059 -0.39747	0.249991	0.0770662	-0.0920462	-0.257519	-0.419524	-0.578235	-0.733822	-0.886459	-1.03632	-1.18357	-1.32839	-1.47095	-1.61142	-1.74997	-1.88678	-2.02201	-2.15585	-2.28846	-2.42001	-2.55068	-2.68064	-2.81006	-2.93911	-3.06797	-3.19681	-3.3258	-3.45511	-3.58492	-3.7154	-3.84671	-3.97904	-4.11255	-4.24742	-4.38382	-4.52191	-4.66189	-4.8039	-4.94814	-5.09477	-5.24396
D:\Xumeng Li\论文\pic\11March\G101	Thu Mar 12 09-18-34.bmp	4	0.534449	25.4639	D:\Xumeng Li\论文\pic\11March\Test Paper\Fri Mar 13 13-26-36.bmp	-2.9951e-007 -6.9615e-007 -7.7631e-008 0.058177 0.00022111 0	-3.3648e-007 6.3266e-008 -6.6235e-007 0.0002317 0.062233 0	-3.1823e-007 0.00091363 0.032191 0.20352	-3.0052e-008 1.75e-005 0.36922 -0.53924	0.236619	0.271549	0.308302	0.346876	0.38727	0.429482	0.47351	0.519351	0.567005	0.616468	0.66774	0.720818	0.7757	0.832385	0.89087	0.951154	1.01324	1.07711	1.14278	1.21024	1.27949	1.35052	1.42334	1.49795	1.57433	1.6525	1.73244	1.81416	1.89765	1.98292	2.06995	2.15875	2.24932	2.34165	2.43575	2.5316	2.62922	2.72859	2.82971	2.93259
D:\Xumeng Li\论文\pic\11March\G101	Thu Mar 12 09-18-34.bmp	5	0.012253	31.4167	D:\Xumeng Li\论文\pic\11March\Test Paper\Fri Mar 13 13-26-36.bmp	-2.9951e-007 -6.9615e-007 -7.7631e-008 0.058177 0.00022111 0	-3.3648e-007 6.3266e-008 -6.6235e-007 0.0002317 0.062233 0	2.3134e-006 -0.0002982 0.0093028 -0.062796	7.6159e-008 -1.8933e-005 0.30461 -0.30647	-0.0537894	-0.045365	-0.0375093	-0.0302084	-0.0234483	-0.0172152	-0.0114953	-0.00627455	-0.00153919	0.00272469	0.00653097	0.00989353	0.0128263	0.015343	0.0174577	0.0191842	0.0205364	0.0215282	0.0221734	0.0224859	0.0224796	0.0221685	0.0215662	0.0206869	0.0195443	0.0181522	0.0165247	0.0146755	0.0126186	0.0103678	0.00793708	0.0053402	0.0025911	-0.000296347	-0.00330826	-0.00643076	-0.00964997	-0.012952	-0.016323	-0.019749
D:\Xumeng Li\论文\pic\11March\G101	Thu Mar 12 09-19-29.bmp	0	1.22646	37.5351	D:\Xumeng Li\论文\pic\11March\Test Paper\Fri Mar 13 13-26-36.bmp	-2.9951e-007 -6.9615e-007 -7.7631e-008 0.058177 0.00022111 0	-3.3648e-007 6.3266e-008 -6.6235e-007 0.0002317 0.062233 0			0.492204	0.615237	0.676764	0.615229	0.676755	0.67675	0.676746	0.676741	0.676722	0.738245	0.73824	0.738235	0.73823	0.799735	0.738205	0.799725	0.79972	0.799714	0.799709	0.799703	0.799698	0.861198	0.861193	0.861187	0.861181	0.922678	0.922672	0.922665	0.92266	1.66056	1.66055	1.66057	1.66056	1.59907	1.53757	1.53756	1.47607	1.47605	1.41456	1.41455
D:\Xumeng Li\论文\pic\11March\G101	Thu Mar 12 09-19-29.bmp	1	-1.25941	2.9813	D:\Xumeng Li\论文\pic\11March\Test Paper\Fri Mar 13 13-26-36.bmp	-2.9951e-007 -6.9615e-007 -7.7631e-008 0.058177 0.00022111 0	-3.3648e-007 6.3266e-008 -6.6235e-007 0.0002317 0.062233 0	-3.9414e-008 -9.752e-006 -0.21204 0.47491	6.6712e-006 -0.0023611 0.31055 -0.68344	0.262861	0.050792	-0.161297	-0.373406	-0.585535	-0.797685	-1.00986	-1.22205	-1.43426	-1.6465	-1.85875	-2.07103	-2.28333	-2.49566	-2.70801	-2.92038	-3.13277	-3.34519	-3.55763	-3.77009	-3.98258	-4.19509	-4.40763	-4.62019	-4.83278	-5.04539	-5.25803	-5.4707	-5.68339	-5.89611	-6.10885	-6.32162	-6.53442	-6.74725	-6.9601	-7.17298	-7.38589	-7.59882	-7.81179	-8.02478
D:\Xumeng Li\论文\pic\11March\G101	Thu Mar 12 09-19-29.bmp	2	0.87511	5.90453	D:\Xumeng Li\论文\pic\11March\Test Paper\Fri Mar 13 13-26-36.bmp	-2.9951e-007 -6.9615e-007 -7.7631e-008 0.058177 0.00022111 0	-3.3648e-007 6.3266e-008 -6.6235e-007 0.0002317 0.062233 0	-4.7467e-006 0.00026349 0.18273 -0.22386	3.4949e-008 -2.1621e-005 0.29954 -0.3147	-0.0408654	0.142625	0.326586	0.510988	0.695803	0.881003	1.06656	1.25244	1.43863	1.62508	1.81177	1.99868	2.18578	2.37303	2.56041	2.74789	2.93544	3.12303	3.31064	3.49823	3.68578	3.87326	4.06064	4.2479	4.43499	4.6219	4.8086	4.99505	5.18124	5.36713	5.55268	5.73789	5.9227	6.10711	6.29107	6.47457	6.65756	6.84003	7.02194	7.20327
D:\Xumeng Li\论文\pic\11March\G101	Thu Mar 12 09-19-29.bmp	3	-0.942693	15.8268	D:\Xumeng Li\论文\pic\11March\Test Paper\Fri Mar 13 13-26-36.bmp	-2.9951e-007 -6.9615e-007 -7.7631e-008 0.058177 0.00022111 0	-3.3648e-007 6.3266e-008 -6.6235e-007 0.0002317 0.062233 0	1.6221e-006 -0.0016946 -0.096341 -0.054537	1.8191e-007 -1.4555e-005 0.35022 -0.37188	-0.152571	-0.253984	-0.358767	-0.46691	-0.578403	-0.693238	-0.811402	-0.932889	-1.05769	-1.18579	-1.31718	-1.45185	-1.5898	-1.731	-1.87547	-2.02317	-2.17411	-2.32827	-2.48565	-2.64623	-2.81	-2.97696	-3.1471	-3.3204	-3.49685	-3.67646	-3.85919	-4.04506	-4.23404	-4.42613	-4.62132	-4.81959	-5.02094	-5.22536	-5.43284	-5.64336	-5.85693	-6.07352	-6.29314	-6.51576
D:\Xumeng Li\论文\pic\11March\G101	Thu Mar 12 09-19-29.bmp	4	0.649428	26.9013	D:\Xumeng Li\论文\pic\11March\Test Paper\Fri Mar 13 13-26-36.bmp	-2.9951e-007 -6.9615e-007 -7.7631e-008 0.058177 0.00022111 0	-3.3648e-007 6.3266e-008 -6.6235e-007 0.0002317 0.062233 0	-1.1371e-005 0.00080535 0.037792 0.21144	3.0562e-007 -5.8903e-005 0.47482 -0.701	0.250021	0.290149	0.331752	0.37476	0.419106	0.464722	0.511539	0.559489	0.608504	0.658516	0.709456	0.761257	0.813849	0.867166	0.921138	0.975697	1.03078	1.0863	1.14222	1.19844	1.25492	1.31157	1.36833	1.42513	1.4819	1.53858	1.5951	1.65139	1.70737	1.76299	1.81818	1.87285	1.92696	1.98043	2.03318	2.08516	2.1363	2.18652	2.23575	2.28394
D:\Xumeng Li\论文\pic\11March\G101	Thu Mar 12 09-19-29.bmp	5	-0.212298	37.4332	D:\Xumeng Li\论文\pic\11March\Test Paper\Fri Mar 13 13-26-36.bmp	-2.9951e-007 -6.9615e-007 -7.7631e-008 0.058177 0.00022111 0	-3.3648e-007 6.3266e-008 -6.6235e-007 0.0002317 0.062233 0	7.5685e-007 1.6115e-005 -0.0097837 0.11546	2.178e-009 -1.3998e-005 0.36489 -0.36855	0.105692	0.0959623	0.0862735	0.0766306	0.0670381	0.0575005	0.0480224	0.0386083	0.0292628	0.0199903	0.0107955	0.00168292	-0.00734297	-0.0162776	-0.0251164	-0.0338549	-0.0424885	-0.0510126	-0.0594228	-0.0677145	-0.0758831	-0.0839241	-0.091833	-0.0996052	-0.107236	-0.114721	-0.122056	-0.129237	-0.136257	-0.143114	-0.149802	-0.156318	-0.162655	-0.168811	-0.17478	-0.180558	-0.18614	-0.191522	-0.196699	-0.201667
D:\Xumeng Li\论文\pic\11March\G101	Thu Mar 12 09-20-33.bmp	0	1.22898	28.9853	D:\Xumeng Li\论文\pic\11March\Test Paper\Fri Mar 13 13-26-36.bmp	-2.9951e-007 -6.9615e-007 -7.7631e-008 0.058177 0.00022111 0	-3.3648e-007 6.3266e-008 -6.6235e-007 0.0002317 0.062233 0			0.307207	0.491524	0.491521	0.491519	0.491516	0.430079	0.491522	0.491519	0.491516	0.491514	1.04436	1.04436	1.04437	1.04437	0.982939	1.04438	1.10582	1.04439	1.78191	1.72047	1.72046	1.72045	1.65902	1.65901	1.659	1.65899	1.59755	1.59755	1.59754	1.5361	1.47464	1.41317	1.41316	1.41316	1.41315	1.29026	1.29025	1.22879	1.16736	1.16735
D:\Xumeng Li\论文\pic\11March\G101	Thu Mar 12 09-20-33.bmp	1	-0.881035	4.16058	D:\Xumeng Li\论文\pic\11March\Test Paper\Fri Mar 13 13-26-36.bmp	-2.9951e-007 -6.9615e-007 -7.7631e-008 0.058177 0.00022111 0	-3.3648e-007 6.3266e-008 -6.6235e-007 0.0002317 0.062233 0	-7.3343e-006 -1.0413e-005 -0.11753 -0.023826	-1.9681e-007 -1.0398e-005 0.21689 -0.28319	-0.141379	-0.258996	-0.376722	-0.494602	-0.612678	-0.730994	-0.849596	-0.968527	-1.08783	-1.20755	-1.32773	-1.44842	-1.56965	-1.69148	-1.81395	-1.93709	-2.06096	-2.1856	-2.31105	-2.43736	-2.56457	-2.69273	-2.82187	-2.95205	-3.0833	-3.21568	-3.34922	-3.48397	-3.61997	-3.75727	-3.89591	-4.03593	-4.17739	-4.32032	-4.46476	-4.61076	-4.75837	-4.90763	-5.05859	-5.21127
D:\Xumeng Li\论文\pic\11March\G101	Thu Mar 12 09-20-33.bmp	2	0.869889	11.9665	D:\Xumeng Li\论文\pic\11March\Test Paper\Fri Mar 13 13-26-36.bmp	-2.9951e-007 -6.9615e-007 -7.7631e-008 0.058177 0.00022111 0	-3.3648e-007 6.3266e-008 -6.6235e-007 0.0002317 0.062233 0	4.0175e-006 0.0010325 0.089552 0.1295	1.0996e-007 1.5803e-005 0.31568 -0.37025	0.220092	0.312769	0.407559	0.504487	0.603576	0.70485	0.808334	0.914051	1.02203	1.13228	1.24485	1.35974	1.47699	1.59661	1.71864	1.84309	1.97	2.09938	2.23126	2.36566	2.50261	2.64213	2.78424	2.92898	3.07635	3.2264	3.37913	3.53459	3.69278	3.85373	4.01748	4.18403	4.35343	4.52568	4.70082	4.87886	5.05984	5.24378	5.43069	5.62061
D:\Xumeng Li\论文\pic\11March\G101	Thu Mar 12 09-20-33.bmp	3	-0.553809	24.0837	D:\Xumeng Li\论文\pic\11March\Test Paper\Fri Mar 13 13-26-36.bmp	-2.9951e-007 -6.9615e-007 -7.7631e-008 0.058177 0.00022111 0	-3.3648e-007 6.3266e-008 -6.6235e-007 0.0002317 0.062233 0	2.6598e-006 -0.00084492 -0.013647 -0.30511	-7.26e-008 -1.3707e-005 0.4 -0.69507	-0.319604	-0.335767	-0.353588	-0.373052	-0.394141	-0.41684	-0.441133	-0.467005	-0.494438	-0.523418	-0.553928	-0.585952	-0.619475	-0.65448	-0.690951	-0.728873	-0.76823	-0.809004	-0.851182	-0.894746	-0.939681	-0.98597	-1.0336	-1.08255	-1.13281	-1.18436	-1.23718	-1.29126	-1.34659	-1.40314	-1.4609	-1.51986	-1.58	-1.6413	-1.70375	-1.76733	-1.83202	-1.89782	-1.9647	-2.03264
D:\Xumeng Li\论文\pic\11March\G101	Thu Mar 12 09-20-33.bmp	4	0.489786	26.3425	D:\Xumeng Li\论文\pic\11March\Test Paper\Fri Mar 13 13-26-36.bmp	-2.9951e-007 -6.9615e-007 -7.7631e-008 0.058177 0.00022111 0	-3.3648e-007 6.3266e-008 -6.6235e-007 0.0002317 0.062233 0	-2.3751e-006 0.00027391 0.030481 0.015566	-1.4951e-007 9.8401e-006 0.28418 -0.43631	0.0463179	0.0776036	0.109409	0.141719	0.174519	0.207797	0.241537	0.275724	0.310346	0.345387	0.380833	0.416671	0.452885	0.489462	0.526387	0.563647	0.601226	0.63911	0.677286	0.715739	0.754455	0.793419	0.832618	0.872036	0.911661	0.951477	0.99147	1.03163	1.07193	1.11237	1.15293	1.1936	1.23436	1.27519	1.31609	1.35704	1.39802	1.43902	1.48003	1.52103
D:\Xumeng Li\论文\pic\11March\G101	Thu Mar 12 09-20-33.bmp	5	0.0364394	28.9261	D:\Xumeng Li\论文\pic\11March\Test Paper\Fri Mar 13 13-26-36.bmp	-2.9951e-007 -6.9615e-007 -7.7631e-008 0.058177 0.00022111 0	-3.3648e-007 6.3266e-008 -6.6235e-007 0.0002317 0.062233 0	1.4641e-006 -0.00010283 -0.0022777 0.018764	-3.0102e-008 2.5735e-006 0.24116 -0.24057	0.0163851	0.0138091	0.0110451	0.00810174	0.00498787	0.00171226	-0.00171631	-0.00528904	-0.00899716	-0.0128319	-0.0167844	-0.020846	-0.0250078	-0.0292611	-0.033597	-0.0380068	-0.0424818	-0.0470131	-0.0515919	-0.0562094	-0.060857	-0.0655257	-0.0702068	-0.0748916	-0.0795711	-0.0842368	-0.0888797	-0.093491	-0.0980621	-0.102584	-0.107048	-0.111446	-0.115768	-0.120005	-0.12415	-0.128193	-0.132125	-0.135938	-0.139623	-0.143171
[truncated: 160 more columns]
