# Supplementary material for: A technique system for the measurement, reconstruction and character extraction of rice plant architecture
Source: PLoS One. 2017 May 30;12(5):e0177205. doi: 10.1371/journal.pone.0177205 (PMC5448746; doi:10.1371/journal.pone.0177205)
Supplement: S2 Data — There four type file in the zip file, SystemData is parameters of paratus, SSP_LCAA correspond to the special position of stem, leafvein correspond to data of leaf midrib curves, leafshape correspond to the data of leaf shape. 101: correspond to neighbor 8 hills of Sample S1 (NSICRc222), 1: correspond to neighbor 8 hills of Sample S2 (NSICRc124H). (ZIP) [file pone.0177205.s008.zip › leafveinG102.xls]

## Sheet: Sheet1
Directory	ImageFile	LeafNo(0:Stem)	NodeX	NodeY	CaliberatedImage	CaliberatedEquationX	CaliberatedEquationY	Xdata9	Xdata10	Xdata11	Xdata12	Xdata13	Xdata14	Xdata15	Xdata16	Xdata17	Xdata18	Xdata19	Xdata20	Xdata21	Xdata22	Xdata23	Xdata24	Xdata25	Xdata26	Xdata27	Xdata28	Xdata29	Xdata30	Xdata31	Xdata32	Xdata33	Xdata34	Xdata35	Xdata36	Xdata37	Xdata38	Xdata39	Xdata40	Xdata41	Xdata42	Xdata43	Xdata44	Xdata45	Xdata46	Xdata47	Xdata48	Xdata49	Xdata50
D:\Xumeng Li\论文\pic\11March\G102	Wed Mar 11 15-16-49.bmp	0	1.23033	27.3633	D:\Xumeng Li\论文\pic\11March\Test Paper\Fri Mar 13 13-26-36.bmp	-2.9951e-007 -6.9615e-007 -7.7631e-008 0.058177 0.00022111 0	-3.3648e-007 6.3266e-008 -6.6235e-007 0.0002317 0.062233 0			0.491921	0.737878	0.799374	0.799369	0.676386	0.676383	0.67638	0.676376	0.614891	0.614888	0.614885	0.614882	0.614879	0.614889	0.614887	0.614883	0.61488	0.553395	0.553393	0.55339	0.922253	1.16813	1.16815	1.22964	1.22963	1.16813	1.10666	1.10665	1.10665	1.10664	1.04517	1.04516	1.04516	1.04515	1.04515	1.04514	1.04514	1.04513	1.04513	1.04512
D:\Xumeng Li\论文\pic\11March\G102	Wed Mar 11 15-16-49.bmp	1	-1.29864	3.15656	D:\Xumeng Li\论文\pic\11March\Test Paper\Fri Mar 13 13-26-36.bmp	-2.9951e-007 -6.9615e-007 -7.7631e-008 0.058177 0.00022111 0	-3.3648e-007 6.3266e-008 -6.6235e-007 0.0002317 0.062233 0	-4.3244e-006 0.0011198 -0.1544 0.13413	-7.2128e-008 1.9615e-005 0.24053 -0.2791	-0.0191547	-0.170224	-0.319106	-0.465827	-0.610411	-0.752886	-0.893277	-1.03161	-1.16791	-1.30221	-1.43452	-1.56488	-1.69332	-1.81985	-1.9445	-2.06731	-2.18829	-2.30747	-2.42488	-2.54054	-2.65448	-2.76673	-2.87731	-2.98624	-3.09356	-3.19929	-3.30345	-3.40608	-3.50719	-3.60681	-3.70498	-3.80171	-3.89702	-3.99096	-4.08354	-4.17479	-4.26473	-4.35339	-4.4408	-4.52698
D:\Xumeng Li\论文\pic\11March\G102	Wed Mar 11 15-16-49.bmp	2	0.971235	7.7241	D:\Xumeng Li\论文\pic\11March\Test Paper\Fri Mar 13 13-26-36.bmp	-2.9951e-007 -6.9615e-007 -7.7631e-008 0.058177 0.00022111 0	-3.3648e-007 6.3266e-008 -6.6235e-007 0.0002317 0.062233 0	-2.6636e-008 4.514e-005 0.2411 -0.41115	8.2672e-006 -0.0037189 0.47979 -0.76309	-0.170005	0.0712282	0.312551	0.553965	0.795467	1.03706	1.27874	1.52051	1.76237	2.00432	2.24636	2.48848	2.7307	2.973	3.21539	3.45787	3.70043	3.94309	4.18583	4.42866	4.67157	4.91457	5.15766	5.40084	5.6441	5.88745	6.13088	6.3744	6.61801	6.8617	7.10548	7.34934	7.59329	7.83732	8.08144	8.32564	8.56993	8.8143	9.05876	9.3033
D:\Xumeng Li\论文\pic\11March\G102	Wed Mar 11 15-16-49.bmp	3	-0.699176	14.9101	D:\Xumeng Li\论文\pic\11March\Test Paper\Fri Mar 13 13-26-36.bmp	-2.9951e-007 -6.9615e-007 -7.7631e-008 0.058177 0.00022111 0	-3.3648e-007 6.3266e-008 -6.6235e-007 0.0002317 0.062233 0	-1.221e-005 0.001397 -0.12109 0.24548	-2.6955e-007 2.2747e-005 0.43324 -0.48467	0.125771	0.00878327	-0.105558	-0.217324	-0.32659	-0.433428	-0.537912	-0.640115	-0.74011	-0.83797	-0.933769	-1.02758	-1.11948	-1.20953	-1.29782	-1.38441	-1.46938	-1.5528	-1.63475	-1.71529	-1.79451	-1.87247	-1.94924	-2.02491	-2.09955	-2.17322	-2.246	-2.31797	-2.38919	-2.45974	-2.5297	-2.59914	-2.66812	-2.73673	-2.80504	-2.87312	-2.94104	-3.00888	-3.0767	-3.14459
D:\Xumeng Li\论文\pic\11March\G102	Wed Mar 11 15-16-49.bmp	4	0.379917	24.4442	D:\Xumeng Li\论文\pic\11March\Test Paper\Fri Mar 13 13-26-36.bmp	-2.9951e-007 -6.9615e-007 -7.7631e-008 0.058177 0.00022111 0	-3.3648e-007 6.3266e-008 -6.6235e-007 0.0002317 0.062233 0	-7.3159e-006 0.0011843 0.040644 0.0019754	-6.0097e-008 -2.5607e-005 0.52537 -3.1253	0.0437965	0.0879423	0.134369	0.183032	0.233889	0.286895	0.342005	0.399178	0.458367	0.519531	0.582623	0.647602	0.714422	0.783041	0.853413	0.925496	0.999245	1.07462	1.15157	1.23005	1.31002	1.39145	1.47427	1.55846	1.64395	1.73072	1.81872	1.9079	1.99822	2.08964	2.18211	2.27558	2.37002	2.46538	2.56162	2.65868	2.75654	2.85514	2.95444	3.0544
D:\Xumeng Li\论文\pic\11March\G102	Wed Mar 11 15-16-49.bmp	5	-0.241039	27.2991	D:\Xumeng Li\论文\pic\11March\Test Paper\Fri Mar 13 13-26-36.bmp	-2.9951e-007 -6.9615e-007 -7.7631e-008 0.058177 0.00022111 0	-3.3648e-007 6.3266e-008 -6.6235e-007 0.0002317 0.062233 0	-3.214e-006 0.00051477 -0.0022092 -0.049536	-5.3622e-008 -1.4365e-005 0.46772 -0.41263	-0.0512339	-0.0519212	-0.0516176	-0.0503423	-0.0481146	-0.0449538	-0.0408791	-0.0359098	-0.0300653	-0.0233647	-0.0158275	-0.00747283	0.00167999	0.0116117	0.0223029	0.0337345	0.045887	0.0587413	0.072278	0.0864779	0.101322	0.11679	0.132864	0.149523	0.16675	0.184524	0.202826	0.221637	0.240937	0.260708	0.28093	0.301584	0.32265	0.344109	0.365942	0.38813	0.410653	0.433492	0.456628	0.480042
D:\Xumeng Li\论文\pic\11March\G102	Wed Mar 11 15-16-49.bmp	6	0.281641	27.3095	D:\Xumeng Li\论文\pic\11March\Test Paper\Fri Mar 13 13-26-36.bmp	-2.9951e-007 -6.9615e-007 -7.7631e-008 0.058177 0.00022111 0	-3.3648e-007 6.3266e-008 -6.6235e-007 0.0002317 0.062233 0	-8.3984e-007 0.00027942 0.012786 -0.057116	-4.318e-009 -8.0647e-006 0.30949 -0.20046	-0.0440517	-0.0304332	-0.0162659	-0.00155494	0.0136947	0.0294781	0.04579	0.0626255	0.0799796	0.0978471	0.116223	0.135103	0.15448	0.174351	0.194711	0.215553	0.236874	0.258668	0.280931	0.303656	0.326839	0.350476	0.37456	0.399087	0.424053	0.449451	0.475277	0.501525	0.528192	0.555271	0.582758	0.610647	0.638934	0.667614	0.696681	0.726131	0.755958	0.786157	0.816724	0.847653
D:\Xumeng Li\论文\pic\11March\G102	Wed Mar 11 15-18-17.bmp	0	0.989136	8.11422	D:\Xumeng Li\论文\pic\11March\Test Paper\Fri Mar 13 13-26-36.bmp	-2.9951e-007 -6.9615e-007 -7.7631e-008 0.058177 0.00022111 0	-3.3648e-007 6.3266e-008 -6.6235e-007 0.0002317 0.062233 0			0.552726	0.921149	1.28955	1.22816	1.16676	1.10536	1.10536	0.98256	0.982559	0.921157	0.921157	0.921156	0.921154	0.921153	0.982571	0.98257	0.982569	0.921167	0.921166	0.921164	0.921163	0.921162	0.92116	0.921159	0.921157	0.921156	0.921156	0.921154	0.921153	0.921151	0.859749	0.859748	0.859746	0.859746	0.859744	0.859743	0.859742	0.85974	0.859739	0.859738
D:\Xumeng Li\论文\pic\11March\G102	Wed Mar 11 15-18-17.bmp	1	-0.194972	8.05583	D:\Xumeng Li\论文\pic\11March\Test Paper\Fri Mar 13 13-26-36.bmp	-2.9951e-007 -6.9615e-007 -7.7631e-008 0.058177 0.00022111 0	-3.3648e-007 6.3266e-008 -6.6235e-007 0.0002317 0.062233 0	2.4058e-006 -0.00027148 0.014402 -0.02	9.9096e-008 -2.4209e-005 0.3584 -0.30144	-0.0058672	0.00773679	0.0208267	0.0334169	0.045522	0.0571562	0.0683341	0.07907	0.0893785	0.099274	0.108771	0.117883	0.126626	0.135014	0.143061	0.150781	0.158189	0.1653	0.172127	0.178686	0.184991	0.191056	0.196895	0.202523	0.207955	0.213205	0.218287	0.223216	0.228006	0.232672	0.237228	0.241688	0.246067	0.25038	0.254641	0.258863	0.263063	0.267253	0.27145	0.275666
D:\Xumeng Li\论文\pic\11March\G102	Wed Mar 11 15-18-17.bmp	2	0.756769	8.10373	D:\Xumeng Li\论文\pic\11March\Test Paper\Fri Mar 13 13-26-36.bmp	-2.9951e-007 -6.9615e-007 -7.7631e-008 0.058177 0.00022111 0	-3.3648e-007 6.3266e-008 -6.6235e-007 0.0002317 0.062233 0	-2.1339e-006 0.00044619 0.041845 -0.29859	-9.8905e-008 1.8624e-005 0.10257 -0.17539	-0.256302	-0.213133	-0.169098	-0.124208	-0.078478	-0.0319192	0.0154552	0.0636323	0.112599	0.162344	0.212852	0.264112	0.316111	0.368836	0.422273	0.476412	0.531237	0.586738	0.6429	0.699711	0.757159	0.81523	0.873912	0.933192	0.993057	1.05349	1.11449	1.17603	1.23811	1.30071	1.36382	1.42742	1.4915	1.55606	1.62107	1.68653	1.75241	1.81872	1.88543	1.95254
D:\Xumeng Li\论文\pic\11March\G102	Wed Mar 11 15-18-52.bmp	0	1.24952	24.3791	D:\Xumeng Li\论文\pic\11March\Test Paper\Fri Mar 13 13-26-36.bmp	-2.9951e-007 -6.9615e-007 -7.7631e-008 0.058177 0.00022111 0	-3.3648e-007 6.3266e-008 -6.6235e-007 0.0002317 0.062233 0			0.73766	1.29097	1.2295	1.16803	1.16803	1.16803	1.10656	1.04507	0.983598	1.04508	1.04508	1.04507	0.98358	0.983576	0.922109	0.922105	0.9221	0.860633	0.860629	0.922109	0.922105	1.783	1.72149	1.72148	1.65997	1.59847	1.59846	1.53696	1.53695	1.35253	1.22954	1.22953	1.16804	1.10657	1.10657	1.10656	1.04507	1.04507	1.04506	1.04506
D:\Xumeng Li\论文\pic\11March\G102	Wed Mar 11 15-18-52.bmp	1	-0.885672	5.16519	D:\Xumeng Li\论文\pic\11March\Test Paper\Fri Mar 13 13-26-36.bmp	-2.9951e-007 -6.9615e-007 -7.7631e-008 0.058177 0.00022111 0	-3.3648e-007 6.3266e-008 -6.6235e-007 0.0002317 0.062233 0	7.3901e-006 -7.3807e-005 -0.16971 0.1432	1.2487e-007 6.605e-006 0.25934 -0.34114	-0.0265818	-0.196464	-0.366404	-0.53636	-0.706285	-0.876137	-1.04587	-1.21544	-1.3848	-1.55391	-1.72273	-1.89121	-2.0593	-2.22696	-2.39415	-2.56082	-2.72693	-2.89244	-3.05729	-3.22145	-3.38487	-3.5475	-3.70931	-3.87025	-4.03027	-4.18932	-4.34738	-4.50438	-4.66029	-4.81506	-4.96865	-5.12101	-5.2721	-5.42188	-5.57029	-5.7173	-5.86286	-6.00693	-6.14946	-6.29041
D:\Xumeng Li\论文\pic\11March\G102	Wed Mar 11 15-18-52.bmp	2	0.694514	10.8214	D:\Xumeng Li\论文\pic\11March\Test Paper\Fri Mar 13 13-26-36.bmp	-2.9951e-007 -6.9615e-007 -7.7631e-008 0.058177 0.00022111 0	-3.3648e-007 6.3266e-008 -6.6235e-007 0.0002317 0.062233 0	-1.3957e-005 0.0020435 0.04359 0.3629	-4.2801e-007 4.4095e-005 0.34222 -0.42163	0.408519	0.458141	0.511684	0.569062	0.630192	0.69499	0.763372	0.835255	0.910555	0.989189	1.07107	1.15612	1.24425	1.33538	1.42942	1.5263	1.62592	1.7282	1.83307	1.94043	2.0502	2.1623	2.27664	2.39315	2.51173	2.6323	2.75479	2.8791	3.00515	3.13286	3.26215	3.39293	3.52511	3.65862	3.79336	3.92927	4.06624	4.2042	4.34307	4.48276
D:\Xumeng Li\论文\pic\11March\G102	Wed Mar 11 15-18-52.bmp	3	-0.680581	19.467	D:\Xumeng Li\论文\pic\11March\Test Paper\Fri Mar 13 13-26-36.bmp	-2.9951e-007 -6.9615e-007 -7.7631e-008 0.058177 0.00022111 0	-3.3648e-007 6.3266e-008 -6.6235e-007 0.0002317 0.062233 0	-6.0383e-006 0.00016267 -0.077088 -0.074786	-6.0598e-008 -1.1889e-005 0.36437 -0.56031	-0.151717	-0.228359	-0.304748	-0.380921	-0.456913	-0.532761	-0.608501	-0.68417	-0.759802	-0.835436	-0.911107	-0.98685	-1.0627	-1.1387	-1.21488	-1.29128	-1.36794	-1.44488	-1.52215	-1.59978	-1.67782	-1.75628	-1.83522	-1.91467	-1.99466	-2.07524	-2.15643	-2.23827	-2.3208	-2.40406	-2.48807	-2.57289	-2.65854	-2.74506	-2.83249	-2.92086	-3.0102	-3.10057	-3.19198	-3.28449
D:\Xumeng Li\论文\pic\11March\G102	Wed Mar 11 15-18-52.bmp	4	0.429157	24.3146	D:\Xumeng Li\论文\pic\11March\Test Paper\Fri Mar 13 13-26-36.bmp	-2.9951e-007 -6.9615e-007 -7.7631e-008 0.058177 0.00022111 0	-3.3648e-007 6.3266e-008 -6.6235e-007 0.0002317 0.062233 0	-3.3427e-006 0.00059024 0.01085 -0.029224	-1.473e-007 5.6877e-006 0.39691 -0.3382	-0.0177869	-0.00518927	0.0085487	0.023407	0.0393655	0.0564043	0.0745031	0.0936421	0.113801	0.13496	0.157099	0.180198	0.204236	0.229194	0.255052	0.28179	0.309387	0.337824	0.36708	0.397136	0.427971	0.459565	0.491899	0.524951	0.558703	0.593134	0.628224	0.663953	0.700301	0.737247	0.774773	0.812857	0.85148	0.890621	0.930261	0.97038	1.01096	1.05197	1.09341	1.13524
D:\Xumeng Li\论文\pic\11March\G102	Wed Mar 11 15-18-52.bmp	5	-0.339355	24.296	D:\Xumeng Li\论文\pic\11March\Test Paper\Fri Mar 13 13-26-36.bmp	-2.9951e-007 -6.9615e-007 -7.7631e-008 0.058177 0.00022111 0	-3.3648e-007 6.3266e-008 -6.6235e-007 0.0002317 0.062233 0	3.4401e-006 -0.00058151 0.00058958 0.019159	-1.1451e-007 6.2582e-006 0.34278 -0.38408	0.0191707	0.0180398	0.0157872	0.0124335	0.00799926	0.00250523	-0.00402797	-0.0115797	-0.0201294	-0.0296563	-0.0401398	-0.0515593	-0.0638942	-0.0771237	-0.0912273	-0.106184	-0.121974	-0.138576	-0.155969	-0.174134	-0.193048	-0.212692	-0.233045	-0.254086	-0.275795	-0.298151	-0.321134	-0.344722	-0.368895	-0.393632	-0.418914	-0.444718	-0.471025	-0.497814	-0.525064	-0.552755	-0.580866	-0.609376	-0.638264	-0.667511
D:\Xumeng Li\论文\pic\11March\G102	Wed Mar 11 15-20-10.bmp	0	1.39082	29.4833	D:\Xumeng Li\论文\pic\11March\Test Paper\Fri Mar 13 13-26-36.bmp	-2.9951e-007 -6.9615e-007 -7.7631e-008 0.058177 0.00022111 0	-3.3648e-007 6.3266e-008 -6.6235e-007 0.0002317 0.062233 0			0.245991	0.614947	0.614944	0.614941	1.35269	1.35268	1.29117	1.2297	1.22969	1.22968	1.10671	1.1067	1.1067	1.10669	1.10669	1.10668	1.10667	1.0452	1.04519	0.983695	1.04518	1.04518	0.983701	0.983695	0.98369	0.983685	1.04517	1.04517	1.04516	0.983686	0.983681	0.983676	0.98367	1.90554	1.96702	1.78266	1.78265	1.72119	1.65973	1.65976
D:\Xumeng Li\论文\pic\11March\G102	Wed Mar 11 15-20-10.bmp	1	0.834294	5.36907	D:\Xumeng Li\论文\pic\11March\Test Paper\Fri Mar 13 13-26-36.bmp	-2.9951e-007 -6.9615e-007 -7.7631e-008 0.058177 0.00022111 0	-3.3648e-007 6.3266e-008 -6.6235e-007 0.0002317 0.062233 0	1.7099e-005 -0.0011754 0.12617 -0.23726	3.7894e-007 -3.6208e-005 0.18582 -0.26242	-0.11225	0.0105108	0.131126	0.249697	0.366329	0.481122	0.594181	0.705606	0.815502	0.923971	1.03111	1.13704	1.24184	1.34562	1.44849	1.55055	1.6519	1.75264	1.85288	1.95272	2.05225	2.1516	2.25084	2.3501	2.44947	2.54905	2.64895	2.74927	2.85011	2.95157	3.05377	3.15679	3.26074	3.36573	3.47186	3.57922	3.68793	3.79808	3.90978	4.02314
D:\Xumeng Li\论文\pic\11March\G102	Wed Mar 11 15-20-10.bmp	2	-0.858091	11.2329	D:\Xumeng Li\论文\pic\11March\Test Paper\Fri Mar 13 13-26-36.bmp	-2.9951e-007 -6.9615e-007 -7.7631e-008 0.058177 0.00022111 0	-3.3648e-007 6.3266e-008 -6.6235e-007 0.0002317 0.062233 0	4.624e-006 -0.00068968 -0.11566 -0.10984	7.9297e-008 -1.4698e-005 0.35906 -0.39191	-0.226178	-0.34387	-0.462886	-0.583197	-0.704777	-0.827598	-0.951632	-1.07685	-1.20323	-1.33073	-1.45934	-1.58902	-1.71975	-1.8515	-1.98423	-2.11794	-2.25257	-2.38812	-2.52454	-2.66182	-2.79992	-2.93882	-3.07848	-3.21889	-3.36001	-3.50182	-3.64428	-3.78738	-3.93108	-4.07535	-4.22017	-4.36551	-4.51134	-4.65763	-4.80437	-4.9515	-5.09902	-5.2469	-5.39509	-5.54359
D:\Xumeng Li\论文\pic\11March\G102	Wed Mar 11 15-20-10.bmp	3	0.768796	19.9235	D:\Xumeng Li\论文\pic\11March\Test Paper\Fri Mar 13 13-26-36.bmp	-2.9951e-007 -6.9615e-007 -7.7631e-008 0.058177 0.00022111 0	-3.3648e-007 6.3266e-008 -6.6235e-007 0.0002317 0.062233 0	1.4821e-005 -0.00049132 0.10291 -0.014799	1.3939e-007 -2.7172e-005 0.43141 -0.52786	0.0876374	0.189181	0.289919	0.389941	0.489337	0.588195	0.686603	0.784651	0.882428	0.980023	1.07752	1.17502	1.2726	1.37036	1.46837	1.56674	1.66555	1.76489	1.86484	1.9655	2.06696	2.1693	2.27262	2.377	2.48253	2.5893	2.6974	2.80692	2.91795	3.03057	3.14487	3.26095	3.3789	3.49879	3.62073	3.7448	3.87108	3.99967	4.13066	4.26414
D:\Xumeng Li\论文\pic\11March\G102	Wed Mar 11 15-20-10.bmp	4	0.153881	28.4881	D:\Xumeng Li\论文\pic\11March\Test Paper\Fri Mar 13 13-26-36.bmp	-2.9951e-007 -6.9615e-007 -7.7631e-008 0.058177 0.00022111 0	-3.3648e-007 6.3266e-008 -6.6235e-007 0.0002317 0.062233 0	-4.479e-007 1.881e-005 0.012929 0.037266	-8.6761e-009 -1.5988e-005 0.40269 -0.44465	0.0502134	0.0631953	0.0762095	0.0892533	0.102324	0.115419	0.128535	0.14167	0.154821	0.167986	0.181161	0.194345	0.207534	0.220725	0.233917	0.247106	0.260289	0.273464	0.286629	0.29978	0.312915	0.326032	0.339126	0.352197	0.365241	0.378255	0.391236	0.404183	0.417093	0.429962	0.442788	0.455568	0.4683	0.480981	0.493608	0.506178	0.51869	0.531139	0.543525	0.555843
D:\Xumeng Li\论文\pic\11March\G102	Wed Mar 11 15-20-10.bmp	5	-0.775884	29.4041	D:\Xumeng Li\论文\pic\11March\Test Paper\Fri Mar 13 13-26-36.bmp	-2.9951e-007 -6.9615e-007 -7.7631e-008 0.058177 0.00022111 0	-3.3648e-007 6.3266e-008 -6.6235e-007 0.0002317 0.062233 0	-7.5055e-007 2.7463e-006 -0.024091 0.17948	-9.1934e-008 -4.3828e-006 0.44555 -0.43701	0.155387	0.131299	0.107207	0.0831075	0.0589954	0.0348662	0.0107155	-0.0134613	-0.0376686	-0.0619109	-0.0861928	-0.110519	-0.134893	-0.159321	-0.183806	-0.208353	-0.232966	-0.257651	-0.282412	-0.307252	-0.332177	-0.357191	-0.382298	-0.407504	-0.432812	-0.458228	-0.483755	-0.509398	-0.535161	-0.56105	-0.587069	-0.613221	-0.639512	-0.665946	-0.692528	-0.719262	-0.746153	-0.773204	-0.800422	-0.827809
D:\Xumeng Li\论文\pic\11March\G102	Wed Mar 11 15-20-10.bmp	6	-0.314621	29.4131	D:\Xumeng Li\论文\pic\11March\Test Paper\Fri Mar 13 13-26-36.bmp	-2.9951e-007 -6.9615e-007 -7.7631e-008 0.058177 0.00022111 0	-3.3648e-007 6.3266e-008 -6.6235e-007 0.0002317 0.062233 0	-9.0005e-007 6.5769e-005 -0.0036513 0.06811	-1.3877e-007 1.5104e-005 0.22615 0.29973	0.0645234	0.0610631	0.0577235	0.0544993	0.051385	0.0483752	0.0454646	0.0426477	0.0399192	0.0372735	0.0347054	0.0322095	0.0297803	0.0274124	0.0251005	0.022839	0.0206228	0.0184462	0.016304	0.0141907	0.012101	0.0100293	0.00797046	0.00591891	0.00386929	0.0018162	-0.000245763	-0.00232199	-0.00441789	-0.00653886	-0.0086903	-0.0108776	-0.0131062	-0.0153814	-0.0177088	-0.0200936	-0.0225412	-0.0250572	-0.0276468	-0.0303155
D:\Xumeng Li\论文\pic\11March\G102	Wed Mar 11 15-21-56.bmp	0	1.14709	9.91729	D:\Xumeng Li\论文\pic\11March\Test Paper\Fri Mar 13 13-26-36.bmp	-2.9951e-007 -6.9615e-007 -7.7631e-008 0.058177 0.00022111 0	-3.3648e-007 6.3266e-008 -6.6235e-007 0.0002317 0.062233 0			0.676504	1.29145	1.29145	1.29145	1.22993	1.22993	1.22993	1.22993	1.10693	1.10693	1.10693	1.10693	1.04542	1.04542	0.983907	0.983905	0.983904	0.922418	0.922417	0.922416	0.922414	0.922412	0.92241	0.922409	0.922407	0.922405	0.922404	0.922402	0.9224	0.860915	0.860914	0.860912	0.86091	0.860909	0.860907	0.860906	0.860904	0.860903	0.860901	0.860899
D:\Xumeng Li\论文\pic\11March\G102	Wed Mar 11 15-21-56.bmp	1	0.756331	5.68946	D:\Xumeng Li\论文\pic\11March\Test Paper\Fri Mar 13 13-26-36.bmp	-2.9951e-007 -6.9615e-007 -7.7631e-008 0.058177 0.00022111 0	-3.3648e-007 6.3266e-008 -6.6235e-007 0.0002317 0.062233 0	-2.1101e-006 0.00048916 0.067516 0.099233	3.5649e-009 -5.7661e-006 0.1332 -0.1664	0.167235	0.236204	0.306125	0.376987	0.448776	0.521481	0.595087	0.669584	0.744957	0.821195	0.898285	0.976213	1.05497	1.13454	1.21491	1.29606	1.378	1.4607	1.54414	1.62833	1.71324	1.79886	1.88518	1.97219	2.05988	2.14822	2.23722	2.32685	2.41711	2.50797	2.59944	2.69149	2.78411	2.8773	2.97103	3.0653	3.16009	3.25539	3.35118	3.44746
D:\Xumeng Li\论文\pic\11March\G102	Wed Mar 11 15-21-56.bmp	2	0.285753	9.81124	D:\Xumeng Li\论文\pic\11March\Test Paper\Fri Mar 13 13-26-36.bmp	-2.9951e-007 -6.9615e-007 -7.7631e-008 0.058177 0.00022111 0	-3.3648e-007 6.3266e-008 -6.6235e-007 0.0002317 0.062233 0	-3.686e-006 0.0008529 -0.018129 0.088134	1.3122e-007 -3.5556e-005 0.35172 -0.41784	0.070854	0.0552581	0.0413239	0.029029	0.0183516	0.00926931	0.00176017	-0.00419798	-0.00862724	-0.0115497	-0.0129876	-0.0129629	-0.0114979	-0.00861446	-0.00433489	0.00131874	0.00832433	0.0166598	0.0263029	0.0372317	0.0494239	0.0628575	0.0775104	0.0933604	0.110385	0.128563	0.147872	0.16829	0.189793	0.212362	0.235973	0.260604	0.286233	0.312838	0.340397	0.368887	0.398288	0.428575	0.459729	0.491725
D:\Xumeng Li\论文\pic\11March\G102	Wed Mar 11 15-21-56.bmp	3	-0.54449	9.81524	D:\Xumeng Li\论文\pic\11March\Test Paper\Fri Mar 13 13-26-36.bmp	-2.9951e-007 -6.9615e-007 -7.7631e-008 0.058177 0.00022111 0	-3.3648e-007 6.3266e-008 -6.6235e-007 0.0002317 0.062233 0	6.7588e-006 -0.00078443 -0.042628 0.16541	-1.4743e-007 1.4606e-005 0.3224 -0.37476	0.122007	0.0770733	0.0306514	-0.0172177	-0.0664934	-0.117135	-0.169103	-0.222355	-0.276852	-0.332552	-0.389416	-0.447403	-0.506472	-0.566583	-0.627695	-0.689767	-0.752759	-0.816631	-0.881342	-0.946851	-1.01312	-1.0801	-1.14776	-1.21606	-1.28495	-1.3544	-1.42436	-1.4948	-1.56567	-1.63693	-1.70855	-1.78047	-1.85267	-1.9251	-1.99772	-2.07048	-2.14336	-2.2163	-2.28928	-2.36224
D:\Xumeng Li\论文\pic\11March\G102	Wed Mar 11 15-22-44.bmp	0	1.36908	31.4422	D:\Xumeng Li\论文\pic\11March\Test Paper\Fri Mar 13 13-26-36.bmp	-2.9951e-007 -6.9615e-007 -7.7631e-008 0.058177 0.00022111 0	-3.3648e-007 6.3266e-008 -6.6235e-007 0.0002317 0.062233 0			0.615138	0.799666	0.799661	0.799657	0.738133	0.738129	0.738124	0.799622	0.738116	0.738112	0.738108	0.799604	0.7996	0.799595	0.799591	1.23004	1.66042	1.59893	1.66044	1.59895	1.59894	1.53745	1.47596	1.41447	1.35297	1.35297	1.35296	1.29147	1.29146	1.29145	1.29145	1.29144	1.29143	1.29142	1.29142	1.22993	1.22992	1.22991	1.22991	1.2299
D:\Xumeng Li\论文\pic\11March\G102	Wed Mar 11 15-22-44.bmp	1	0.781277	8.21194	D:\Xumeng Li\论文\pic\11March\Test Paper\Fri Mar 13 13-26-36.bmp	-2.9951e-007 -6.9615e-007 -7.7631e-008 0.058177 0.00022111 0	-3.3648e-007 6.3266e-008 -6.6235e-007 0.0002317 0.062233 0	1.7772e-005 -0.0012963 0.17623 -0.24518	4.3688e-008 -1.3396e-005 0.26559 -0.36933	-0.0702255	0.102239	0.272324	0.440137	0.605784	0.769371	0.931006	1.09079	1.24884	1.40526	1.56015	1.71362	1.86578	2.01673	2.16658	2.31544	2.46341	2.6106	2.75712	2.90308	3.04857	3.19371	3.3386	3.48335	3.62807	3.77287	3.91784	4.0631	4.20875	4.3549	4.50166	4.64913	4.79743	4.94664	5.09689	5.24829	5.40092	5.55491	5.71036	5.86738
D:\Xumeng Li\论文\pic\11March\G102	Wed Mar 11 15-22-44.bmp	2	-0.789224	16.5072	D:\Xumeng Li\论文\pic\11March\Test Paper\Fri Mar 13 13-26-36.bmp	-2.9951e-007 -6.9615e-007 -7.7631e-008 0.058177 0.00022111 0	-3.3648e-007 6.3266e-008 -6.6235e-007 0.0002317 0.062233 0	-6.4573e-007 -0.00093014 -0.10361 -0.12447	1.4104e-007 -2.8082e-005 0.40696 -0.41664	-0.229005	-0.335408	-0.443679	-0.553822	-0.665841	-0.779739	-0.895521	-1.01319	-1.13275	-1.25421	-1.37756	-1.50282	-1.62998	-1.75906	-1.89005	-2.02296	-2.15779	-2.29454	-2.43323	-2.57385	-2.71641	-2.86091	-3.00735	-3.15575	-3.3061	-3.4584	-3.61267	-3.7689	-3.9271	-4.08727	-4.24942	-4.41355	-4.57966	-4.74776	-4.91786	-5.08995	-5.26404	-5.44013	-5.61823	-5.79834
D:\Xumeng Li\论文\pic\11March\G102	Wed Mar 11 15-22-44.bmp	3	0.456496	26.9128	D:\Xumeng Li\论文\pic\11March\Test Paper\Fri Mar 13 13-26-36.bmp	-2.9951e-007 -6.9615e-007 -7.7631e-008 0.058177 0.00022111 0	-3.3648e-007 6.3266e-008 -6.6235e-007 0.0002317 0.062233 0	-1.7858e-006 0.00019246 0.045536 0.28857	3.0209e-008 -3.0628e-005 0.47501 -0.73097	0.334298	0.380399	0.426863	0.47368	0.520838	0.568329	0.61614	0.66426	0.71268	0.761389	0.810375	0.859628	0.909138	0.958893	1.00888	1.0591	1.10953	1.16016	1.21098	1.26198	1.31316	1.36449	1.41598	1.4676	1.51935	1.57122	1.62319	1.67526	1.72741	1.77964	1.83193	1.88428	1.93666	1.98908	2.04152	2.09397	2.14641	2.19885	2.25126	2.30364
D:\Xumeng Li\论文\pic\11March\G102	Wed Mar 11 15-22-44.bmp	4	-0.310813	31.3567	D:\Xumeng Li\论文\pic\11March\Test Paper\Fri Mar 13 13-26-36.bmp	-2.9951e-007 -6.9615e-007 -7.7631e-008 0.058177 0.00022111 0	-3.3648e-007 6.3266e-008 -6.6235e-007 0.0002317 0.062233 0	1.8484e-006 -0.00048154 -0.008677 -0.042872	6.1216e-008 -2.3841e-005 0.42622 -0.37286	-0.052029	-0.0621376	-0.0731871	-0.0851664	-0.0980645	-0.11187	-0.126572	-0.14216	-0.158622	-0.175947	-0.194125	-0.213143	-0.232992	-0.253659	-0.275134	-0.297406	-0.320464	-0.344296	-0.368892	-0.394239	-0.420329	-0.447148	-0.474687	-0.502933	-0.531876	-0.561506	-0.59181	-0.622777	-0.654397	-0.686659	-0.719551	-0.753062	-0.787182	-0.821898	-0.857201	-0.893078	-0.929519	-0.966513	-1.00405	-1.04212
D:\Xumeng Li\论文\pic\11March\G102	Wed Mar 11 15-22-44.bmp	5	-0.310813	31.3567	D:\Xumeng Li\论文\pic\11March\Test Paper\Fri Mar 13 13-26-36.bmp	-2.9951e-007 -6.9615e-007 -7.7631e-008 0.058177 0.00022111 0	-3.3648e-007 6.3266e-008 -6.6235e-007 0.0002317 0.062233 0	1.8484e-006 -0.00048154 -0.008677 -0.042872	6.1216e-008 -2.3841e-005 0.42622 -0.37286	-0.052029	-0.0621376	-0.0731871	-0.0851664	-0.0980645	-0.11187	-0.126572	-0.14216	-0.158622	-0.175947	-0.194125	-0.213143	-0.232992	-0.253659	-0.275134	-0.297406	-0.320464	-0.344296	-0.368892	-0.394239	-0.420329	-0.447148	-0.474687	-0.502933	-0.531876	-0.561506	-0.59181	-0.622777	-0.654397	-0.686659	-0.719551	-0.753062	-0.787182	-0.821898	-0.857201	-0.893078	-0.929519	-0.966513	-1.00405	-1.04212
D:\Xumeng Li\论文\pic\11March\G102	Wed Mar 11 15-24-39.bmp	0	1.42924	28.0714	D:\Xumeng Li\论文\pic\11March\Test Paper\Fri Mar 13 13-26-36.bmp	-2.9951e-007 -6.9615e-007 -7.7631e-008 0.058177 0.00022111 0	-3.3648e-007 6.3266e-008 -6.6235e-007 0.0002317 0.062233 0			0.55176	1.1036	1.16494	1.16493	1.10363	1.10362	1.10364	1.10364	1.04233	0.98102	0.981015	1.04234	0.981027	0.919718	0.981038	0.981033	0.981049	0.981045	0.98104	0.91973	1.83975	1.7784	1.71708	1.71707	1.65576	1.59441	1.5944	1.53309	1.53308	1.34912	1.34911	1.3491	1.22643	1.28778	1.28778	1.1651	1.22645	1.22645	1.22644	1.22644
D:\Xumeng Li\论文\pic\11March\G102	Wed Mar 11 15-24-39.bmp	1	-0.842533	7.51096	D:\Xumeng Li\论文\pic\11March\Test Paper\Fri Mar 13 13-26-36.bmp	-2.9951e-007 -6.9615e-007 -7.7631e-008 0.058177 0.00022111 0	-3.3648e-007 6.3266e-008 -6.6235e-007 0.0002317 0.062233 0	-9.0019e-006 0.00042119 -0.12752 -0.0013081	-6.4723e-007 3.3163e-005 0.20914 -0.31715	-0.128411	-0.254726	-0.380306	-0.505206	-0.62948	-0.753181	-0.876365	-0.999083	-1.12139	-1.24334	-1.36499	-1.4864	-1.6076	-1.72867	-1.84965	-1.9706	-2.09157	-2.21262	-2.33379	-2.45515	-2.57675	-2.69864	-2.82088	-2.94351	-3.0666	-3.1902	-3.31436	-3.43913	-3.56458	-3.69075	-3.8177	-3.94548	-4.07414	-4.20375	-4.33434	-4.46599	-4.59874	-4.73265	-4.86776	-5.00414
D:\Xumeng Li\论文\pic\11March\G102	Wed Mar 11 15-24-39.bmp	2	1.03793	14.367	D:\Xumeng Li\论文\pic\11March\Test Paper\Fri Mar 13 13-26-36.bmp	-2.9951e-007 -6.9615e-007 -7.7631e-008 0.058177 0.00022111 0	-3.3648e-007 6.3266e-008 -6.6235e-007 0.0002317 0.062233 0	-8.3286e-006 0.0017927 0.072656 -0.030589	-5.911e-007 9.5409e-005 0.39291 -0.39108	0.0438508	0.121826	0.203287	0.288184	0.376465	0.468083	0.562985	0.661123	0.762447	0.866907	0.974452	1.08503	1.1986	1.3151	1.43449	1.55671	1.68172	1.80947	1.9399	2.07296	2.20862	2.34681	2.48748	2.63059	2.77609	2.92392	3.07404	3.22639	3.38093	3.53761	3.69637	3.85717	4.01996	4.18468	4.35129	4.51973	4.68997	4.86193	5.03559	5.21088
D:\Xumeng Li\论文\pic\11March\G102	Wed Mar 11 15-24-39.bmp	3	-0.623848	23.0037	D:\Xumeng Li\论文\pic\11March\Test Paper\Fri Mar 13 13-26-36.bmp	-2.9951e-007 -6.9615e-007 -7.7631e-008 0.058177 0.00022111 0	-3.3648e-007 6.3266e-008 -6.6235e-007 0.0002317 0.062233 0	-8.6837e-007 -0.00016814 -0.065586 -0.16818	-7.4655e-008 -2.6281e-005 0.50151 -0.89928	-0.233936	-0.300032	-0.366475	-0.43327	-0.500421	-0.567936	-0.635817	-0.704072	-0.772704	-0.84172	-0.911123	-0.980921	-1.05112	-1.12172	-1.19273	-1.26415	-1.33599	-1.40826	-1.48096	-1.5541	-1.62767	-1.70169	-1.77616	-1.85109	-1.92648	-2.00233	-2.07866	-2.15546	-2.23275	-2.31052	-2.38879	-2.46755	-2.54682	-2.62659	-2.70688	-2.78769	-2.86902	-2.95088	-3.03327	-3.1162
D:\Xumeng Li\论文\pic\11March\G102	Wed Mar 11 15-24-39.bmp	4	0.519796	28.0587	D:\Xumeng Li\论文\pic\11March\Test Paper\Fri Mar 13 13-26-36.bmp	-2.9951e-007 -6.9615e-007 -7.7631e-008 0.058177 0.00022111 0	-3.3648e-007 6.3266e-008 -6.6235e-007 0.0002317 0.062233 0	-2.723e-006 0.00057304 0.011068 0.011889	-1.4974e-007 1.0202e-005 0.42528 -0.36923	0.0235266	0.0362942	0.0501752	0.0651533	0.0812122	0.0983354	0.116507	0.13571	0.155928	0.177145	0.199345	0.222512	0.246628	0.271679	0.297646	0.324515	0.352268	0.380889	0.410363	0.440672	0.4718	0.503732	0.53645	0.569938	0.604181	0.639161	0.674862	0.711268	0.748363	0.78613	0.824553	0.863616	0.903302	0.943595	0.984478	1.02594	1.06795	1.11051	1.15359	1.19718
D:\Xumeng Li\论文\pic\11March\G102	Wed Mar 11 15-24-39.bmp	5	-0.18546	28.0104	D:\Xumeng Li\论文\pic\11March\Test Paper\Fri Mar 13 13-26-36.bmp	-2.9951e-007 -6.9615e-007 -7.7631e-008 0.058177 0.00022111 0	-3.3648e-007 6.3266e-008 -6.6235e-007 0.0002317 0.062233 0	1.126e-006 -0.00023607 0.0065191 -0.0191	1.1911e-007 -3.5511e-005 0.35919 -0.42052	-0.0128155	-0.00699672	-0.0016366	0.00327164	0.00773476	0.0117595	0.0153527	0.018521	0.0212712	0.02361	0.0255443	0.0270808	0.0282262	0.0289873	0.0293708	0.0293835	0.0290321	0.0283235	0.0272643	0.0258614	0.0241214	0.0220512	0.0196574	0.0169469	0.0139264	0.0106027	0.00698243	0.00307246	-0.0011205	-0.00558967	-0.0103283	-0.0153297	-0.020587	-0.0260935	-0.0318424	-0.037827	-0.0440406	-0.0504763	-0.0571275	-0.0639873
D:\Xumeng Li\论文\pic\11March\G102	Wed Mar 11 15-26-05.bmp	0	1.42985	28.1722	D:\Xumeng Li\论文\pic\11March\Test Paper\Fri Mar 13 13-26-36.bmp	-2.9951e-007 -6.9615e-007 -7.7631e-008 0.058177 0.00022111 0	-3.3648e-007 6.3266e-008 -6.6235e-007 0.0002317 0.062233 0			0.615245	1.23035	1.23035	1.23034	1.23033	1.23033	1.23032	1.16879	1.10728	1.16877	1.16877	1.10726	1.04575	0.984223	0.984218	0.984213	0.984208	0.984202	0.984197	0.984192	0.984187	0.984183	0.984178	0.984173	0.984168	0.984163	2.02945	1.96797	1.96796	1.90647	1.84498	1.78349	1.722	1.66051	1.6605	1.59901	1.53752	1.41454	1.41457	1.35304
D:\Xumeng Li\论文\pic\11March\G102	Wed Mar 11 15-26-05.bmp	1	0.945621	5.53294	D:\Xumeng Li\论文\pic\11March\Test Paper\Fri Mar 13 13-26-36.bmp	-2.9951e-007 -6.9615e-007 -7.7631e-008 0.058177 0.00022111 0	-3.3648e-007 6.3266e-008 -6.6235e-007 0.0002317 0.062233 0	1.6285e-007 -3.458e-005 0.18926 -0.39773	2.376e-006 -0.0015263 0.261 -0.62271	-0.208504	-0.0193433	0.16975	0.358776	0.547738	0.736635	0.925469	1.11424	1.30295	1.4916	1.68019	1.86872	2.0572	2.24562	2.43398	2.62229	2.81054	2.99874	3.18689	3.37499	3.56304	3.75105	3.939	4.12691	4.31477	4.50259	4.69036	4.87809	5.06578	5.25343	5.44103	5.6286	5.81613	6.00363	6.19109	6.37851	6.5659	6.75326	6.94058	7.12787
D:\Xumeng Li\论文\pic\11March\G102	Wed Mar 11 15-26-05.bmp	2	-0.831806	13.3631	D:\Xumeng Li\论文\pic\11March\Test Paper\Fri Mar 13 13-26-36.bmp	-2.9951e-007 -6.9615e-007 -7.7631e-008 0.058177 0.00022111 0	-3.3648e-007 6.3266e-008 -6.6235e-007 0.0002317 0.062233 0	1.2632e-005 -0.0018816 -0.094449 -0.20603	-1.038e-007 1.4467e-005 0.36404 -0.44635	-0.302344	-0.40235	-0.505968	-0.613121	-0.723735	-0.837733	-0.955039	-1.07558	-1.19927	-1.32605	-1.45583	-1.58855	-1.72411	-1.86245	-2.0035	-2.14717	-2.29339	-2.44209	-2.59319	-2.74661	-2.90228	-3.06011	-3.22005	-3.382	-3.5459	-3.71167	-3.87923	-4.0485	-4.21942	-4.3919	-4.56588	-4.74126	-4.91799	-5.09597	-5.27514	-5.45543	-5.63674	-5.81902	-6.00218	-6.18615
D:\Xumeng Li\论文\pic\11March\G102	Wed Mar 11 15-26-05.bmp	3	0.694099	20.9558	D:\Xumeng Li\论文\pic\11March\Test Paper\Fri Mar 13 13-26-36.bmp	-2.9951e-007 -6.9615e-007 -7.7631e-008 0.058177 0.00022111 0	-3.3648e-007 6.3266e-008 -6.6235e-007 0.0002317 0.062233 0	2.1167e-006 0.001406 0.075137 0.26343	-4.9378e-008 -5.5895e-005 0.52069 -0.66765	0.339979	0.419349	0.501557	0.586615	0.674536	0.765332	0.859017	0.955602	1.0551	1.15753	1.26289	1.37121	1.48249	1.59675	1.714	1.83425	1.95751	2.08381	2.21314	2.34553	2.48098	2.61951	2.76114	2.90587	3.05371	3.20469	3.3588	3.51607	3.67651	3.84013	4.00695	4.17697	4.3502	4.52667	4.70638	4.88935	5.07559	5.26511	5.45792	5.65405
D:\Xumeng Li\论文\pic\11March\G102	Wed Mar 11 15-26-05.bmp	4	-0.702576	28.074	D:\Xumeng Li\论文\pic\11March\Test Paper\Fri Mar 13 13-26-36.bmp	-2.9951e-007 -6.9615e-007 -7.7631e-008 0.058177 0.00022111 0	-3.3648e-007 6.3266e-008 -6.6235e-007 0.0002317 0.062233 0	-6.1958e-008 0.00015811 -0.016523 0.15725	4.8494e-007 -9.4049e-005 0.46229 -0.41478	0.140884	0.124834	0.1091	0.0936813	0.0785772	0.0637874	0.0493116	0.0351494	0.0213005	0.00776439	-0.0054592	-0.0183707	-0.0309704	-0.0432587	-0.055236	-0.0669027	-0.0782591	-0.0893057	-0.100043	-0.110471	-0.12059	-0.1304	-0.139903	-0.149098	-0.157986	-0.166566	-0.174841	-0.182809	-0.190471	-0.197828	-0.204879	-0.211627	-0.218069	-0.224208	-0.230043	-0.235575	-0.240805	-0.245731	-0.250356	-0.254679
D:\Xumeng Li\论文\pic\11March\G102	Wed Mar 11 15-26-05.bmp	5	0.435523	28.0702	D:\Xumeng Li\论文\pic\11March\Test Paper\Fri Mar 13 13-26-36.bmp	-2.9951e-007 -6.9615e-007 -7.7631e-008 0.058177 0.00022111 0	-3.3648e-007 6.3266e-008 -6.6235e-007 0.0002317 0.062233 0	-5.4095e-006 0.0010512 -0.022075 0.15023	1.0611e-007 -3.7208e-005 0.42644 -0.49065	0.129204	0.110245	0.0933237	0.078407	0.0654628	0.0544586	0.0453619	0.0381404	0.0327615	0.0291928	0.0274018	0.0273561	0.0290233	0.0323708	0.0373662	0.043977	0.0521708	0.0619152	0.0731777	0.0859257	0.100127	0.115749	0.132759	0.151125	0.170814	0.191795	0.214033	0.237498	0.262156	0.287975	0.314923	0.342967	0.372074	0.402213	0.433351	0.465455	0.498492	0.532432	0.56724	0.602884
D:\Xumeng Li\论文\pic\11March\G102	Wed Mar 11 15-27-22.bmp	0	1.06745	7.25696	D:\Xumeng Li\论文\pic\11March\Test Paper\Fri Mar 13 13-26-36.bmp	-2.9951e-007 -6.9615e-007 -7.7631e-008 0.058177 0.00022111 0	-3.3648e-007 6.3266e-008 -6.6235e-007 0.0002317 0.062233 0			0.983896	1.04538	1.04538	1.04537	1.04537	1.04537	0.983888	0.983887	0.983886	0.983885	0.983883	0.983882	0.983881	0.98388	0.983878	0.983877	0.983876	0.983875	0.983873	0.92237	0.922369	0.922368	0.922366	0.922365	0.922364	0.922363	0.922361	0.98384	0.983839	0.983838	0.983836	0.983835	0.983834	0.983833	0.983853	0.983852	0.983851	0.98385	0.983847	0.983846
D:\Xumeng Li\论文\pic\11March\G102	Wed Mar 11 15-27-22.bmp	1	-0.319264	7.16453	D:\Xumeng Li\论文\pic\11March\Test Paper\Fri Mar 13 13-26-36.bmp	-2.9951e-007 -6.9615e-007 -7.7631e-008 0.058177 0.00022111 0	-3.3648e-007 6.3266e-008 -6.6235e-007 0.0002317 0.062233 0	8.9719e-006 -0.00099401 -0.0037358 0.10231	1.9888e-007 -4.2563e-005 0.40629 -0.36267	0.0975906	0.0909356	0.0824001	0.0720382	0.0599035	0.0460499	0.0305314	0.0134016	-0.00528559	-0.0254763	-0.0471167	-0.070153	-0.0945314	-0.120198	-0.147099	-0.17518	-0.204389	-0.23467	-0.26597	-0.298236	-0.331412	-0.365447	-0.400285	-0.435873	-0.472157	-0.509084	-0.546598	-0.584648	-0.623178	-0.662135	-0.701465	-0.741114	-0.781029	-0.821156	-0.86144	-0.901828	-0.942266	-0.982701	-1.02308	-1.06334
D:\Xumeng Li\论文\pic\11March\G102	Wed Mar 11 15-27-22.bmp	2	0.418639	7.17014	D:\Xumeng Li\论文\pic\11March\Test Paper\Fri Mar 13 13-26-36.bmp	-2.9951e-007 -6.9615e-007 -7.7631e-008 0.058177 0.00022111 0	-3.3648e-007 6.3266e-008 -6.6235e-007 0.0002317 0.062233 0	-7.334e-006 0.00092088 0.07412 -0.24757	-1.4213e-008 -1.0773e-005 0.2724 -0.21661	-0.172541	-0.09571	-0.0171251	0.0631697	0.14513	0.228712	0.313872	0.400566	0.48875	0.578379	0.66941	0.761798	0.855501	0.950473	1.04667	1.14405	1.24257	1.34218	1.44284	1.54451	1.64713	1.75068	1.8551	1.96035	2.06638	2.17316	2.28063	2.38876	2.4975	2.6068	2.71663	2.82693	2.93766	3.04879	3.16026	3.27203	3.38406	3.49631	3.60872	3.72126
D:\Xumeng Li\论文\pic\11March\G102	Wed Mar 11 15-27-55.bmp	0	1.11461	5.98329	D:\Xumeng Li\论文\pic\11March\Test Paper\Fri Mar 13 13-26-36.bmp	-2.9951e-007 -6.9615e-007 -7.7631e-008 0.058177 0.00022111 0	-3.3648e-007 6.3266e-008 -6.6235e-007 0.0002317 0.062233 0			0.919953	1.10393	1.10393	1.10393	1.10393	1.10393	1.10393	1.10392	1.04258	1.04258	1.04258	1.04258	1.04258	1.10389	1.10389	1.10389	1.10389	1.10389	1.10389	1.10389	1.04255	1.04255	1.04255	1.04254	1.04254	1.04254	1.04254	1.04254	1.04254	1.04254	1.10385	1.04251	1.04251	1.04251	1.04251	1.04251	1.04251	1.04251	1.0425	1.0425
D:\Xumeng Li\论文\pic\11March\G102	Wed Mar 11 15-27-55.bmp	1	-0.368924	5.82271	D:\Xumeng Li\论文\pic\11March\Test Paper\Fri Mar 13 13-26-36.bmp	-2.9951e-007 -6.9615e-007 -7.7631e-008 0.058177 0.00022111 0	-3.3648e-007 6.3266e-008 -6.6235e-007 0.0002317 0.062233 0	1.2469e-006 -0.00031008 -0.0047664 0.17745	-2.0665e-007 3.3416e-005 0.34224 -0.28949	0.172372	0.166685	0.160391	0.153501	0.14602	0.137956	0.129317	0.12011	0.110342	0.100022	0.0891569	0.0777536	0.0658199	0.0533632	0.0403912	0.0269112	0.0129307	-0.00154275	-0.0165017	-0.0319387	-0.0478462	-0.0642168	-0.081043	-0.0983173	-0.116032	-0.13418	-0.152754	-0.171746	-0.191148	-0.210954	-0.231156	-0.251745	-0.272716	-0.29406	-0.315769	-0.337837	-0.360256	-0.383018	-0.406116	-0.429543
D:\Xumeng Li\论文\pic\11March\G102	Wed Mar 11 15-27-55.bmp	2	0.428423	5.76359	D:\Xumeng Li\论文\pic\11March\Test Paper\Fri Mar 13 13-26-36.bmp	-2.9951e-007 -6.9615e-007 -7.7631e-008 0.058177 0.00022111 0	-3.3648e-007 6.3266e-008 -6.6235e-007 0.0002317 0.062233 0	-1.1353e-005 0.0016285 0.05288 -0.067825	8.8761e-007 -0.00013564 0.2121 -0.2127	-0.0133276	0.0443588	0.105166	0.169026	0.23587	0.305631	0.37824	0.453629	0.531731	0.612476	0.695797	0.781625	0.869894	0.960533	1.05348	1.14865	1.246	1.34544	1.44692	1.55036	1.65569	1.76285	1.87177	1.98237	2.0946	2.20839	2.32366	2.44034	2.55838	2.6777	2.79823	2.91991	3.04266	3.16643	3.29113	3.41671	3.54309	3.67021	3.798	3.92638
D:\Xumeng Li\论文\pic\11March\G102	Wed Mar 11 15-28-38.bmp	0	0.986667	6.43858	D:\Xumeng Li\论文\pic\11March\Test Paper\Fri Mar 13 13-26-36.bmp	-2.9951e-007 -6.9615e-007 -7.7631e-008 0.058177 0.00022111 0	-3.3648e-007 6.3266e-008 -6.6235e-007 0.0002317 0.062233 0			0.920843	0.982242	0.982241	0.98224	0.982239	0.982237	0.982236	0.982235	0.982234	0.982233	0.920853	0.920852	0.920851	0.92085	0.920848	0.920847	0.920846	0.920845	0.920844	0.920843	0.920842	0.920841	0.92086	0.920858	0.920857	0.920856	0.920855	0.920855	0.920854	0.920853	0.920852	0.920851	0.920849	0.859467	0.859466	0.859466	0.859465	0.859464	0.859463	0.859462
D:\Xumeng Li\论文\pic\11March\G102	Wed Mar 11 15-28-38.bmp	1	0.184893	6.40737	D:\Xumeng Li\论文\pic\11March\Test Paper\Fri Mar 13 13-26-36.bmp	-2.9951e-007 -6.9615e-007 -7.7631e-008 0.058177 0.00022111 0	-3.3648e-007 6.3266e-008 -6.6235e-007 0.0002317 0.062233 0	-2.233e-006 0.0003287 0.0055047 -0.055554	-1.3231e-007 9.065e-006 0.30625 -0.25122	-0.0497229	-0.0432477	-0.036142	-0.028419	-0.0200922	-0.011175	-0.00168085	0.00837694	0.0189849	0.0301298	0.041798	0.0539763	0.0666511	0.0798092	0.0934372	0.107522	0.122049	0.137006	0.152379	0.168155	0.184321	0.200862	0.217766	0.23502	0.252609	0.270521	0.288742	0.307258	0.326057	0.345124	0.364447	0.384012	0.403806	0.423815	0.444026	0.464425	0.484999	0.505735	0.526619	0.547639
D:\Xumeng Li\论文\pic\11March\G102	Wed Mar 11 15-28-38.bmp	2	-0.6746	6.35885	D:\Xumeng Li\论文\pic\11March\Test Paper\Fri Mar 13 13-26-36.bmp	-2.9951e-007 -6.9615e-007 -7.7631e-008 0.058177 0.00022111 0	-3.3648e-007 6.3266e-008 -6.6235e-007 0.0002317 0.062233 0	2.007e-007 -0.00064081 -0.084002 0.45393	1.8516e-008 -3.4964e-005 0.1289 -0.047907	0.369285	0.283362	0.19616	0.107679	0.0179217	-0.0731111	-0.165418	-0.258999	-0.353851	-0.449975	-0.547367	-0.646028	-0.745957	-0.847151	-0.94961	-1.05333	-1.15832	-1.26456	-1.37207	-1.48083	-1.59086	-1.70214	-1.81467	-1.92846	-2.0435	-2.15979	-2.27733	-2.39612	-2.51616	-2.63745	-2.75998	-2.88375	-3.00877	-3.13503	-3.26254	-3.39128	-3.52126	-3.65247	-3.78492	-3.91861
D:\Xumeng Li\论文\pic\11March\G102	Wed Mar 11 15-29-14.bmp	0	1.39414	33.9383	D:\Xumeng Li\论文\pic\11March\Test Paper\Fri Mar 13 13-26-36.bmp	-2.9951e-007 -6.9615e-007 -7.7631e-008 0.058177 0.00022111 0	-3.3648e-007 6.3266e-008 -6.6235e-007 0.0002317 0.062233 0			0.369212	1.10763	1.04608	1.04607	1.04606	0.984515	1.96868	1.96867	1.96866	1.8456	1.72252	1.7225	1.66099	1.66099	1.59944	1.59943	1.53792	1.53791	1.5379	1.41486	1.41485	1.41485	1.35334	1.35333	1.23029	1.23028	1.23028	1.23027	1.16876	1.16875	1.10722	1.10721	1.10721	1.1072	1.10719	1.04567	1.04566	1.04565	1.04565	1.04564
D:\Xumeng Li\论文\pic\11March\G102	Wed Mar 11 15-29-14.bmp	1	0.874654	9.3251	D:\Xumeng Li\论文\pic\11March\Test Paper\Fri Mar 13 13-26-36.bmp	-2.9951e-007 -6.9615e-007 -7.7631e-008 0.058177 0.00022111 0	-3.3648e-007 6.3266e-008 -6.6235e-007 0.0002317 0.062233 0	2.254e-005 -0.0019363 0.17743 -0.44033	-5.5182e-007 3.5179e-005 0.24821 -0.30125	-0.26481	-0.0930273	0.0751529	0.239866	0.401248	0.559433	0.714558	0.866756	1.01616	1.16292	1.30715	1.449	1.58859	1.72608	1.86158	1.99524	2.12719	2.25757	2.38651	2.51415	2.64062	2.76605	2.89059	3.01437	3.13752	3.26018	3.38248	3.50456	3.62656	3.7486	3.87083	3.99338	4.11639	4.23998	4.3643	4.48948	4.61566	4.74297	4.87155	5.00152
D:\Xumeng Li\论文\pic\11March\G102	Wed Mar 11 15-29-14.bmp	2	-1.01835	17.2621	D:\Xumeng Li\论文\pic\11March\Test Paper\Fri Mar 13 13-26-36.bmp	-2.9951e-007 -6.9615e-007 -7.7631e-008 0.058177 0.00022111 0	-3.3648e-007 6.3266e-008 -6.6235e-007 0.0002317 0.062233 0	1.638e-005 -0.0027674 -0.056706 -0.10644	-4.741e-007 7.5914e-005 0.44786 -0.43693	-0.165899	-0.230793	-0.301025	-0.376496	-0.45711	-0.542766	-0.633368	-0.728816	-0.829013	-0.93386	-1.04326	-1.15711	-1.27532	-1.39778	-1.52441	-1.65509	-1.78974	-1.92825	-2.07052	-2.21647	-2.36598	-2.51896	-2.67532	-2.83495	-2.99776	-3.16364	-3.3325	-3.50425	-3.67877	-3.85598	-4.03578	-4.21807	-4.40274	-4.58971	-4.77887	-4.97013	-5.16338	-5.35853	-5.55548	-5.75413
D:\Xumeng Li\论文\pic\11March\G102	Wed Mar 11 15-29-14.bmp	3	0.766666	31.9559	D:\Xumeng Li\论文\pic\11March\Test Paper\Fri Mar 13 13-26-36.bmp	-2.9951e-007 -6.9615e-007 -7.7631e-008 0.058177 0.00022111 0	-3.3648e-007 6.3266e-008 -6.6235e-007 0.0002317 0.062233 0	-8.7824e-007 7.1647e-005 0.034104 -0.12022	1.8163e-008 -1.9503e-005 0.41943 -0.41501	-0.0860468	-0.0517338	-0.0172881	0.0172852	0.0519806	0.086793	0.121717	0.156748	0.191879	0.227107	0.262425	0.297828	0.333312	0.36887	0.404498	0.44019	0.475941	0.511745	0.547599	0.583495	0.619429	0.655396	0.69139	0.727407	0.76344	0.799485	0.835536	0.871588	0.907635	0.943674	0.979697	1.0157	1.05168	1.08763	1.12354	1.15941	1.19523	1.231	1.26672	1.30237
D:\Xumeng Li\论文\pic\11March\G102	Wed Mar 11 15-29-14.bmp	4	-0.739782	33.8302	D:\Xumeng Li\论文\pic\11March\Test Paper\Fri Mar 13 13-26-36.bmp	-2.9951e-007 -6.9615e-007 -7.7631e-008 0.058177 0.00022111 0	-3.3648e-007 6.3266e-008 -6.6235e-007 0.0002317 0.062233 0	1.8099e-006 -0.00061115 0.003381 -0.0096966	-2.6777e-008 2.0699e-006 0.40215 -0.45919	-0.00692494	-0.0053647	-0.00500504	-0.00583509	-0.00784399	-0.0110209	-0.0153549	-0.0208352	-0.027451	-0.0351913	-0.0440452	-0.0540021	-0.0650509	-0.0771808	-0.090381	-0.104641	-0.119949	-0.136294	-0.153667	-0.172056	-0.191449	-0.211837	-0.233209	-0.255552	-0.278858	-0.303114	-0.32831	-0.354436	-0.381479	-0.40943	-0.438278	-0.468011	-0.498619	-0.53009	-0.562415	-0.595582	-0.629581	-0.6644	-0.700028	-0.736455
D:\Xumeng Li\论文\pic\11March\G102	Wed Mar 11 15-29-14.bmp	5	-0.0936976	33.8149	D:\Xumeng Li\论文\pic\11March\Test Paper\Fri Mar 13 13-26-36.bmp	-2.9951e-007 -6.9615e-007 -7.7631e-008 0.058177 0.00022111 0	-3.3648e-007 6.3266e-008 -6.6235e-007 0.0002317 0.062233 0	1.3198e-007 1.9491e-005 0.0011842 0.041881	3.8872e-008 -1.0089e-005 0.18541 -0.24693	0.0430845	0.0443282	0.0456124	0.046938	0.0483057	0.0497164	0.0511708	0.0526697	0.0542139	0.0558043	0.0574415	0.0591265	0.0608599	0.0626426	0.0644754	0.0663591	0.0682944	0.0702821	0.0723231	0.0744181	0.0765679	0.0787733	0.0810352	0.0833542	0.0857313	0.0881671	0.0906625	0.0932182	0.0958351	0.098514	0.101256	0.104061	0.10693	0.109865	0.112865	0.115932	0.119067	0.12227	0.125542	0.128884
D:\Xumeng Li\论文\pic\11March\G102	Wed Mar 11 15-30-45.bmp	0	1.34414	25.405	D:\Xumeng Li\论文\pic\11March\Test Paper\Fri Mar 13 13-26-36.bmp	-2.9951e-007 -6.9615e-007 -7.7631e-008 0.058177 0.00022111 0	-3.3648e-007 6.3266e-008 -6.6235e-007 0.0002317 0.062233 0			0.492001	0.737982	0.676487	0.676485	0.614976	0.676478	1.35279	1.29131	1.2913	1.22982	1.22981	1.22981	1.10685	1.10684	1.04536	0.98385	0.983846	0.983841	0.983837	0.922352	0.922348	0.922344	0.92234	0.922336	0.922331	0.922327	0.983822	0.983817	0.922335	0.92233	0.922326	0.922323	0.922318	0.922314	0.922309	0.922305	1.29131	1.66035	1.59883	1.53731
D:\Xumeng Li\论文\pic\11March\G102	Wed Mar 11 15-30-45.bmp	1	-1.1461	4.30604	D:\Xumeng Li\论文\pic\11March\Test Paper\Fri Mar 13 13-26-36.bmp	-2.9951e-007 -6.9615e-007 -7.7631e-008 0.058177 0.00022111 0	-3.3648e-007 6.3266e-008 -6.6235e-007 0.0002317 0.062233 0	1.1199e-007 1.5153e-005 -0.25996 0.48901	-2.5868e-006 -0.0021061 0.35116 -0.68679	0.229072	-0.0308371	-0.290715	-0.55056	-0.810373	-1.07015	-1.3299	-1.58961	-1.84928	-2.10892	-2.36852	-2.62808	-2.8876	-3.14709	-3.40653	-3.66594	-3.9253	-4.18463	-4.44391	-4.70314	-4.96234	-5.22149	-5.48059	-5.73965	-5.99866	-6.25762	-6.51654	-6.77541	-7.03423	-7.293	-7.55171	-7.81038	-8.069	-8.32756	-8.58607	-8.84453	-9.10293	-9.36128	-9.61957	-9.8778
D:\Xumeng Li\论文\pic\11March\G102	Wed Mar 11 15-30-45.bmp	2	0.749125	11.2134	D:\Xumeng Li\论文\pic\11March\Test Paper\Fri Mar 13 13-26-36.bmp	-2.9951e-007 -6.9615e-007 -7.7631e-008 0.058177 0.00022111 0	-3.3648e-007 6.3266e-008 -6.6235e-007 0.0002317 0.062233 0	5.5099e-006 -9.0233e-005 0.067578 0.10952	-2.584e-008 -8.0008e-007 0.32063 -0.5196	0.17701	0.244356	0.311588	0.378739	0.445841	0.512928	0.580033	0.64719	0.71443	0.781787	0.849294	0.916985	0.984891	1.05305	1.12149	1.19024	1.25934	1.32883	1.39872	1.46907	1.5399	1.61124	1.68313	1.75559	1.82867	1.9024	1.9768	2.05192	2.12779	2.20443	2.28188	2.36018	2.43935	2.51943	2.60046	2.68247	2.76548	2.84954	2.93467	3.02091
D:\Xumeng Li\论文\pic\11March\G102	Wed Mar 11 15-30-45.bmp	3	-0.762948	16.2806	D:\Xumeng Li\论文\pic\11March\Test Paper\Fri Mar 13 13-26-36.bmp	-2.9951e-007 -6.9615e-007 -7.7631e-008 0.058177 0.00022111 0	-3.3648e-007 6.3266e-008 -6.6235e-007 0.0002317 0.062233 0	-2.1514e-006 -0.0014675 -0.062772 -0.1177	5.7739e-008 -3.5122e-005 0.4387 -0.49679	-0.181944	-0.249133	-0.319283	-0.392407	-0.468517	-0.547627	-0.62975	-0.714897	-0.803083	-0.89432	-0.988621	-1.086	-1.18647	-1.29004	-1.39672	-1.50654	-1.6195	-1.73561	-1.85489	-1.97734	-2.103	-2.23185	-2.36393	-2.49924	-2.63779	-2.7796	-2.92468	-3.07305	-3.22471	-3.37968	-3.53797	-3.6996	-3.86458	-4.03292	-4.20463	-4.37972	-4.55822	-4.74013	-4.92547	-5.11424
D:\Xumeng Li\论文\pic\11March\G102	Wed Mar 11 15-30-45.bmp	4	0.368261	24.5812	D:\Xumeng Li\论文\pic\11March\Test Paper\Fri Mar 13 13-26-36.bmp	-2.9951e-007 -6.9615e-007 -7.7631e-008 0.058177 0.00022111 0	-3.3648e-007 6.3266e-008 -6.6235e-007 0.0002317 0.062233 0	-8.6594e-008 4.2394e-005 0.022148 0.090376	1.0655e-007 -3.8805e-005 0.46494 -1.0348	0.112566	0.13484	0.157198	0.179639	0.202163	0.224769	0.247456	0.270225	0.293074	0.316004	0.339013	0.362101	0.385268	0.408513	0.431835	0.455235	0.47871	0.502262	0.525889	0.549591	0.573368	0.597218	0.621142	0.645138	0.669207	0.693348	0.71756	0.741842	0.766195	0.790618	0.81511	0.83967	0.864299	0.888996	0.913759	0.938589	0.963485	0.988447	1.01347	1.03856
D:\Xumeng Li\论文\pic\11March\G102	Wed Mar 11 15-30-45.bmp	5	-0.508116	25.3256	D:\Xumeng Li\论文\pic\11March\Test Paper\Fri Mar 13 13-26-36.bmp	-2.9951e-007 -6.9615e-007 -7.7631e-008 0.058177 0.00022111 0	-3.3648e-007 6.3266e-008 -6.6235e-007 0.0002317 0.062233 0	2.1215e-006 -0.00054527 -0.0051307 0.037952	4.448e-008 -2.0969e-005 0.38464 -0.3284	0.0322778	0.0255261	0.0177094	0.00884027	-0.00106846	-0.0120041	-0.0239539	-0.0369052	-0.0508451	-0.0657611	-0.0816403	-0.09847	-0.116238	-0.13493	-0.154535	-0.17504	-0.196431	-0.218697	-0.241824	-0.2658	-0.290611	-0.316246	-0.342692	-0.369935	-0.397963	-0.426764	-0.456324	-0.486631	-0.517672	-0.549435	-0.581906	-0.615073	-0.648923	-0.683444	-0.718623	-0.754447	-0.790903	-0.827978	-0.865661	-0.903937
D:\Xumeng Li\论文\pic\11March\G102	Wed Mar 11 15-30-45.bmp	6	-0.0468375	25.3334	D:\Xumeng Li\论文\pic\11March\Test Paper\Fri Mar 13 13-26-36.bmp	-2.9951e-007 -6.9615e-007 -7.7631e-008 0.058177 0.00022111 0	-3.3648e-007 6.3266e-008 -6.6235e-007 0.0002317 0.062233 0			-0.0650155	-0.062972	-0.0609284	-0.0588849	-0.0568413	-0.0547977	-0.0527542	-0.0507106	-0.048667	-0.0466235	-0.0445799	-0.0425364	-0.0404928	-0.0384492	-0.0364057	-0.0343621	-0.0323185	-0.030275	-0.0282314	-0.0261878	-0.0241443	-0.0221007	-0.0200572	-0.0180136	-0.01597	-0.0139265	-0.0118829	-0.00983934	-0.00779578	-0.00575222	-0.00370865	-0.00166509	0.000378473	0.00242204	0.0044656	0.00650916	0.00855272	0.0105963	0.0126399	0.0146834
D:\Xumeng Li\论文\pic\11March\G102	Wed Mar 11 15-32-38.bmp	0	1.23039	26.6705	D:\Xumeng Li\论文\pic\11March\Test Paper\Fri Mar 13 13-26-36.bmp	-2.9951e-007 -6.9615e-007 -7.7631e-008 0.058177 0.00022111 0	-3.3648e-007 6.3266e-008 -6.6235e-007 0.0002317 0.062233 0			0.922456	1.53732	1.47584	1.41432	1.35284	1.29135	1.22987	1.16838	1.16837	1.16837	1.16836	1.10688	1.10687	1.10687	1.16837	1.0454	1.04539	1.04539	0.983901	0.983896	0.983892	0.983887	0.983882	0.983878	0.983873	0.983868	0.983864	0.983858	0.983854	0.983849	0.983844	0.98384	0.983835	0.983831	0.983826	0.983821	0.922338	0.922334	0.922329	0.922325
D:\Xumeng Li\论文\pic\11March\G102	Wed Mar 11 15-32-38.bmp	1	0.808895	9.11767	D:\Xumeng Li\论文\pic\11March\Test Paper\Fri Mar 13 13-26-36.bmp	-2.9951e-007 -6.9615e-007 -7.7631e-008 0.058177 0.00022111 0	-3.3648e-007 6.3266e-008 -6.6235e-007 0.0002317 0.062233 0	1.1822e-005 -0.0010761 0.12036 -0.19782	2.0647e-007 -3.2234e-005 0.24251 -0.33124	-0.0785165	0.0387025	0.153911	0.26718	0.378581	0.488184	0.59606	0.70228	0.806916	0.910038	1.01172	1.11202	1.21103	1.3088	1.40542	1.50095	1.59546	1.68902	1.78171	1.8736	1.96475	2.05523	2.14513	2.23451	2.32343	2.41198	2.50021	2.58822	2.67605	2.76379	2.85151	2.93927	3.02715	3.11521	3.20354	3.2922	3.38126	3.47079	3.56086	3.65155
D:\Xumeng Li\论文\pic\11March\G102	Wed Mar 11 15-32-38.bmp	2	-0.969917	15.5929	D:\Xumeng Li\论文\pic\11March\Test Paper\Fri Mar 13 13-26-36.bmp	-2.9951e-007 -6.9615e-007 -7.7631e-008 0.058177 0.00022111 0	-3.3648e-007 6.3266e-008 -6.6235e-007 0.0002317 0.062233 0	1.1092e-005 -0.0018397 -0.079728 -0.065191	-1.6917e-008 -2.8672e-006 0.39906 -0.40218	-0.146748	-0.231917	-0.320633	-0.412829	-0.508437	-0.607392	-0.709627	-0.815076	-0.923672	-1.03535	-1.15004	-1.26767	-1.38819	-1.51152	-1.6376	-1.76636	-1.89774	-2.03166	-2.16806	-2.30688	-2.44805	-2.5915	-2.73716	-2.88497	-3.03487	-3.18678	-3.34064	-3.49638	-3.65394	-3.81324	-3.97423	-4.13684	-4.30099	-4.46663	-4.63368	-4.80209	-4.97178	-5.14268	-5.31474	-5.48788
D:\Xumeng Li\论文\pic\11March\G102	Wed Mar 11 15-32-38.bmp	3	0.827009	26.6018	D:\Xumeng Li\论文\pic\11March\Test Paper\Fri Mar 13 13-26-36.bmp	-2.9951e-007 -6.9615e-007 -7.7631e-008 0.058177 0.00022111 0	-3.3648e-007 6.3266e-008 -6.6235e-007 0.0002317 0.062233 0	-1.1754e-006 0.00016708 0.023308 -0.099163	-8.1608e-008 -1.0149e-005 0.45473 -0.50863	-0.0756884	-0.0518869	-0.0277653	-0.00333074	0.0214098	0.0464492	0.0717804	0.0973964	0.12329	0.149455	0.175883	0.202567	0.229502	0.256678	0.28409	0.311731	0.339592	0.367668	0.395952	0.424435	0.453112	0.481974	0.511016	0.540229	0.569608	0.599144	0.628831	0.658662	0.688629	0.718726	0.748946	0.779281	0.809725	0.84027	0.870909	0.901636	0.932443	0.963323	0.99427	1.02528
D:\Xumeng Li\论文\pic\11March\G102	Wed Mar 11 15-32-38.bmp	4	-0.464401	26.5834	D:\Xumeng Li\论文\pic\11March\Test Paper\Fri Mar 13 13-26-36.bmp	-2.9951e-007 -6.9615e-007 -7.7631e-008 0.058177 0.00022111 0	-3.3648e-007 6.3266e-008 -6.6235e-007 0.0002317 0.062233 0	-4.4179e-006 0.00062565 -0.040368 0.15158	2.7826e-008 -2.2105e-005 0.44841 -0.38959	0.111834	0.0733117	0.0359881	-0.000163679	-0.0351702	-0.069058	-0.101854	-0.133583	-0.164274	-0.193952	-0.222643	-0.250375	-0.277174	-0.303066	-0.328078	-0.352236	-0.375567	-0.398097	-0.419853	-0.440861	-0.461149	-0.480741	-0.499666	-0.517949	-0.535616	-0.552695	-0.569212	-0.585194	-0.600666	-0.615656	-0.63019	-0.644294	-0.657995	-0.671319	-0.684294	-0.696945	-0.709298	-0.721382	-0.733221	-0.744843
D:\Xumeng Li\论文\pic\11March\G102	Wed Mar 11 15-32-38.bmp	5	0.150629	26.5922	D:\Xumeng Li\论文\pic\11March\Test Paper\Fri Mar 13 13-26-36.bmp	-2.9951e-007 -6.9615e-007 -7.7631e-008 0.058177 0.00022111 0	-3.3648e-007 6.3266e-008 -6.6235e-007 0.0002317 0.062233 0	4.905e-008 0.00011145 -0.010752 0.12662	-9.3084e-008 1.0768e-005 0.22232 -0.15682	0.115978	0.105561	0.095367	0.0853971	0.0756513	0.0661299	0.0568332	0.0477614	0.0389149	0.0302939	0.0218988	0.0137298	0.00578731	-0.00192849	-0.00941727	-0.0166787	-0.0237126	-0.0305185	-0.0370962	-0.0434454	-0.0495659	-0.0554572	-0.0611192	-0.0665515	-0.0717538	-0.0767259	-0.0814674	-0.085978	-0.0902575	-0.0943056	-0.0981219	-0.101706	-0.105058	-0.108178	-0.111064	-0.113717	-0.116137	-0.118323	-0.120275	-0.121992
D:\Xumeng Li\论文\pic\11March\G102	Wed Mar 11 15-35-37.bmp	0	1.39817	24.3762	D:\Xumeng Li\论文\pic\11March\Test Paper\Fri Mar 13 13-26-36.bmp	-2.9951e-007 -6.9615e-007 -7.7631e-008 0.058177 0.00022111 0	-3.3648e-007 6.3266e-008 -6.6235e-007 0.0002317 0.062233 0			0.67676	1.29188	1.23034	1.23034	1.23033	1.1688	1.16879	1.16879	1.16878	1.16878	1.10725	1.04574	1.04573	1.04573	1.04573	1.04572	1.04572	1.04571	0.984185	0.984181	1.04568	1.04567	1.04567	1.04566	1.04566	1.04565	1.04565	1.04564	1.04564	1.53757	1.90645	1.84496	1.78348	1.72195	1.66047	1.59898	1.476	1.41451	1.35302	1.41453
D:\Xumeng Li\论文\pic\11March\G102	Wed Mar 11 15-35-37.bmp	1	-0.961079	9.35484	D:\Xumeng Li\论文\pic\11March\Test Paper\Fri Mar 13 13-26-36.bmp	-2.9951e-007 -6.9615e-007 -7.7631e-008 0.058177 0.00022111 0	-3.3648e-007 6.3266e-008 -6.6235e-007 0.0002317 0.062233 0	-8.7394e-006 0.00020115 -0.11053 0.0083337	5.5671e-008 -4.3817e-006 0.24885 -0.30482	-0.101999	-0.211982	-0.321667	-0.431108	-0.540356	-0.649464	-0.758484	-0.867469	-0.976471	-1.08554	-1.19474	-1.3041	-1.4137	-1.52357	-1.63378	-1.74437	-1.8554	-1.96691	-2.07897	-2.19162	-2.30492	-2.41892	-2.53367	-2.64922	-2.76563	-2.88295	-3.00122	-3.12052	-3.24087	-3.36235	-3.485	-3.60886	-3.73401	-3.86048	-3.98834	-4.11763	-4.2484	-4.38071	-4.51461	-4.65015
D:\Xumeng Li\论文\pic\11March\G102	Wed Mar 11 15-35-37.bmp	2	0.913322	17.2665	D:\Xumeng Li\论文\pic\11March\Test Paper\Fri Mar 13 13-26-36.bmp	-2.9951e-007 -6.9615e-007 -7.7631e-008 0.058177 0.00022111 0	-3.3648e-007 6.3266e-008 -6.6235e-007 0.0002317 0.062233 0	-6.9679e-006 0.0014444 0.063287 0.15402	-2.7263e-008 -2.6272e-005 0.42057 -0.43372	0.218742	0.286313	0.356689	0.429829	0.505691	0.584232	0.665411	0.749187	0.835517	0.924359	1.01567	1.10941	1.20554	1.30402	1.4048	1.50784	1.6131	1.72054	1.83011	1.94178	2.0555	2.17123	2.28893	2.40856	2.53008	2.65344	2.7786	2.90552	3.03415	3.16447	3.29642	3.42996	3.56505	3.70165	3.83972	3.97922	4.1201	4.26232	4.40584	4.55062
D:\Xumeng Li\论文\pic\11March\G102	Wed Mar 11 15-35-37.bmp	3	0.161784	24.2762	D:\Xumeng Li\论文\pic\11March\Test Paper\Fri Mar 13 13-26-36.bmp	-2.9951e-007 -6.9615e-007 -7.7631e-008 0.058177 0.00022111 0	-3.3648e-007 6.3266e-008 -6.6235e-007 0.0002317 0.062233 0	-4.2575e-006 0.00071307 -0.0098092 -0.022987	7.2081e-008 -3.6452e-005 0.49971 -0.56046	-0.0320874	-0.0397872	-0.0461119	-0.0510872	-0.0547385	-0.0570914	-0.0581714	-0.0580042	-0.0566151	-0.0540298	-0.0502739	-0.0453728	-0.0393521	-0.0322373	-0.0240541	-0.0148278	-0.00458421	0.00665129	0.0188531	0.0319957	0.0460536	0.0610011	0.0768128	0.0934631	0.110926	0.129177	0.14819	0.167939	0.1884	0.209545	0.23135	0.25379	0.276838	0.300469	0.324658	0.349379	0.374607	0.400316	0.42648	0.453073
D:\Xumeng Li\论文\pic\11March\G102	Wed Mar 11 15-35-37.bmp	4	-0.607209	24.278	D:\Xumeng Li\论文\pic\11March\Test Paper\Fri Mar 13 13-26-36.bmp	-2.9951e-007 -6.9615e-007 -7.7631e-008 0.058177 0.00022111 0	-3.3648e-007 6.3266e-008 -6.6235e-007 0.0002317 0.062233 0	1.8374e-006 -0.00062068 -0.029578 0.024693	1.9963e-008 -1.6128e-005 0.49527 -0.4379	-0.00550381	-0.0369306	-0.0695767	-0.103431	-0.138483	-0.174721	-0.212134	-0.250711	-0.290441	-0.331314	-0.373318	-0.416441	-0.460674	-0.506005	-0.552423	-0.599917	-0.648476	-0.698089	-0.748744	-0.800432	-0.85314	-0.906859	-0.961576	-1.01728	-1.07396	-1.13161	-1.19021	-1.24976	-1.31024	-1.37164	-1.43395	-1.49716	-1.56126	-1.62623	-1.69208	-1.75877	-1.82632	-1.89469	-1.96389	-2.0339
D:\Xumeng Li\论文\pic\11March\G102	Wed Mar 11 15-36-37.bmp	0	1.32123	29.0011	D:\Xumeng Li\论文\pic\11March\Test Paper\Fri Mar 13 13-26-36.bmp	-2.9951e-007 -6.9615e-007 -7.7631e-008 0.058177 0.00022111 0	-3.3648e-007 6.3266e-008 -6.6235e-007 0.0002317 0.062233 0			0.676665	0.861196	0.738148	0.738144	0.738141	0.676618	0.676615	0.676611	0.676593	0.67659	0.676586	0.676583	0.676579	0.676576	0.676572	1.29174	1.23021	1.16868	1.16868	1.10715	1.10714	1.10714	1.10713	1.23011	1.23011	1.2301	1.16858	1.16857	1.23005	1.10702	1.10701	1.10701	1.107	1.107	1.10699	1.16847	1.16847	1.10695	1.10694	1.10694
D:\Xumeng Li\论文\pic\11March\G102	Wed Mar 11 15-36-37.bmp	1	-1.09577	7.80651	D:\Xumeng Li\论文\pic\11March\Test Paper\Fri Mar 13 13-26-36.bmp	-2.9951e-007 -6.9615e-007 -7.7631e-008 0.058177 0.00022111 0	-3.3648e-007 6.3266e-008 -6.6235e-007 0.0002317 0.062233 0	-1.4497e-006 -0.00043418 -0.11414 0.12824	6.2766e-009 2.0698e-005 0.27917 -0.27492	0.0136656	-0.10179	-0.218131	-0.335366	-0.453505	-0.572555	-0.692527	-0.813427	-0.935265	-1.05805	-1.18179	-1.30649	-1.43217	-1.55883	-1.68648	-1.81513	-1.94478	-2.07545	-2.20715	-2.33988	-2.47365	-2.60847	-2.74435	-2.88131	-3.01933	-3.15845	-3.29866	-3.43997	-3.58239	-3.72594	-3.87061	-4.01642	-4.16338	-4.31149	-4.46077	-4.61122	-4.76285	-4.91567	-5.06969	-5.22492
D:\Xumeng Li\论文\pic\11March\G102	Wed Mar 11 15-36-37.bmp	2	0.773436	16.9916	D:\Xumeng Li\论文\pic\11March\Test Paper\Fri Mar 13 13-26-36.bmp	-2.9951e-007 -6.9615e-007 -7.7631e-008 0.058177 0.00022111 0	-3.3648e-007 6.3266e-008 -6.6235e-007 0.0002317 0.062233 0	-9.8697e-006 0.002029 0.083684 0.18542	-2.188e-007 -1.477e-005 0.39902 -0.52186	0.271123	0.360825	0.454466	0.551988	0.65333	0.758435	0.867242	0.979692	1.09573	1.21529	1.33831	1.46474	1.59452	1.72759	1.86389	2.00335	2.14593	2.29156	2.44018	2.59173	2.74616	2.9034	3.0634	3.22609	3.39142	3.55932	3.72975	3.90263	4.07792	4.25554	4.43545	4.61757	4.80186	4.98826	5.1767	5.36712	5.55947	5.75369	5.94972	6.14749
D:\Xumeng Li\论文\pic\11March\G102	Wed Mar 11 15-36-37.bmp	3	-0.512341	25.0139	D:\Xumeng Li\论文\pic\11March\Test Paper\Fri Mar 13 13-26-36.bmp	-2.9951e-007 -6.9615e-007 -7.7631e-008 0.058177 0.00022111 0	-3.3648e-007 6.3266e-008 -6.6235e-007 0.0002317 0.062233 0	-7.1026e-007 0.00022519 -0.068612 0.025672	-5.2679e-009 -1.9477e-005 0.49576 -0.70932	-0.042716	-0.110658	-0.178158	-0.24522	-0.311849	-0.378049	-0.443824	-0.509179	-0.574117	-0.638644	-0.702762	-0.766477	-0.829793	-0.892714	-0.955244	-1.01739	-1.07915	-1.14053	-1.20154	-1.26218	-1.32246	-1.38237	-1.44193	-1.50114	-1.55999	-1.61851	-1.67668	-1.73452	-1.79203	-1.84921	-1.90606	-1.9626	-2.01883	-2.07475	-2.13036	-2.18567	-2.24068	-2.2954	-2.34983	-2.40398
D:\Xumeng Li\论文\pic\11March\G102	Wed Mar 11 15-36-37.bmp	4	0.254434	28.8598	D:\Xumeng Li\论文\pic\11March\Test Paper\Fri Mar 13 13-26-36.bmp	-2.9951e-007 -6.9615e-007 -7.7631e-008 0.058177 0.00022111 0	-3.3648e-007 6.3266e-008 -6.6235e-007 0.0002317 0.062233 0	-2.0714e-006 0.0005344 -0.00881 0.022881	9.6233e-009 -2.9351e-005 0.45153 -0.39174	0.0146034	0.00738213	0.00120482	-0.00394096	-0.00806765	-0.0111877	-0.0133135	-0.0144574	-0.014632	-0.0138497	-0.0121228	-0.00946385	-0.00588521	-0.00139934	0.00398135	0.0102444	0.0173774	0.025368	0.0342036	0.0438719	0.0543605	0.0656568	0.0777486	0.0906233	0.104269	0.118672	0.133821	0.149703	0.166306	0.183618	0.201625	0.220316	0.239678	0.259699	0.280366	0.301666	0.323589	0.34612	0.369247	0.392959
D:\Xumeng Li\论文\pic\11March\G102	Wed Mar 11 15-36-37.bmp	5	-0.299147	28.8773	D:\Xumeng Li\论文\pic\11March\Test Paper\Fri Mar 13 13-26-36.bmp	-2.9951e-007 -6.9615e-007 -7.7631e-008 0.058177 0.00022111 0	-3.3648e-007 6.3266e-008 -6.6235e-007 0.0002317 0.062233 0	6.9542e-007 -0.00019678 -0.0076882 -0.0030854	-3.5699e-009 -3.2156e-006 0.30716 -0.25034	-0.0109696	-0.0192433	-0.0279021	-0.036942	-0.0463588	-0.0561482	-0.0663062	-0.0768285	-0.087711	-0.0989495	-0.11054	-0.122478	-0.134759	-0.14738	-0.160336	-0.173623	-0.187237	-0.201173	-0.215428	-0.229997	-0.244876	-0.260061	-0.275548	-0.291332	-0.30741	-0.323777	-0.34043	-0.357363	-0.374572	-0.392055	-0.409806	-0.427821	-0.446096	-0.464626	-0.483409	-0.502439	-0.521712	-0.541225	-0.560973	-0.580951
D:\Xumeng Li\论文\pic\11March\G102	Wed Mar 11 15-46-35.bmp	0	1.34527	24.9253	D:\Xumeng Li\论文\pic\11March\Test Paper\Fri Mar 13 13-26-36.bmp	-2.9951e-007 -6.9615e-007 -7.7631e-008 0.058177 0.00022111 0	-3.3648e-007 6.3266e-008 -6.6235e-007 0.0002317 0.062233 0			1.16841	1.35288	1.29139	1.29138	1.29138	1.16836	1.16835	1.10687	1.10686	1.04536	1.04535	1.04535	1.04534	1.04534	1.04533	1.04533	1.04532	1.04532	0.983814	0.922331	0.922328	0.922303	0.922299	0.922296	0.922292	0.922287	0.922283	0.922279	0.86078	0.860777	0.860773	0.860769	0.860765	0.860762	1.72174	1.66022	1.59871	1.5372	1.47569	1.47568
D:\Xumeng Li\论文\pic\11March\G102	Wed Mar 11 15-46-35.bmp	1	0.976222	9.05046	D:\Xumeng Li\论文\pic\11March\Test Paper\Fri Mar 13 13-26-36.bmp	-2.9951e-007 -6.9615e-007 -7.7631e-008 0.058177 0.00022111 0	-3.3648e-007 6.3266e-008 -6.6235e-007 0.0002317 0.062233 0	1.679e-007 -9.8717e-005 0.25156 -0.39922	3.365e-006 -0.0022551 0.3706 -0.8147	-0.147759	0.103504	0.354571	0.605444	0.856123	1.10661	1.35691	1.60701	1.85693	2.10666	2.3562	2.60555	2.85472	3.1037	3.3525	3.60112	3.84956	4.09782	4.34589	4.59379	4.84151	5.08906	5.33643	5.58363	5.83065	6.0775	6.32418	6.57069	6.81703	7.0632	7.30921	7.55504	7.80072	8.04623	8.29157	8.53676	8.78178	9.02664	9.27134	9.51589
D:\Xumeng Li\论文\pic\11March\G102	Wed Mar 11 15-46-35.bmp	2	-0.709213	16.6465	D:\Xumeng Li\论文\pic\11March\Test Paper\Fri Mar 13 13-26-36.bmp	-2.9951e-007 -6.9615e-007 -7.7631e-008 0.058177 0.00022111 0	-3.3648e-007 6.3266e-008 -6.6235e-007 0.0002317 0.062233 0	-4.8765e-006 0.0008145 -0.08769 0.068886	1.7987e-007 -4.0795e-005 0.42256 -0.55651	-0.017994	-0.103274	-0.186984	-0.269153	-0.34981	-0.428984	-0.506704	-0.583001	-0.657902	-0.731438	-0.803637	-0.874529	-0.944144	-1.01251	-1.07966	-1.14561	-1.21041	-1.27407	-1.33663	-1.39812	-1.45857	-1.518	-1.57644	-1.63393	-1.69049	-1.74616	-1.80095	-1.85491	-1.90806	-1.96042	-2.01204	-2.06293	-2.11313	-2.16267	-2.21157	-2.25987	-2.3076	-2.35477	-2.40143	-2.4476
D:\Xumeng Li\论文\pic\11March\G102	Wed Mar 11 15-46-35.bmp	3	0.504248	24.7653	D:\Xumeng Li\论文\pic\11March\Test Paper\Fri Mar 13 13-26-36.bmp	-2.9951e-007 -6.9615e-007 -7.7631e-008 0.058177 0.00022111 0	-3.3648e-007 6.3266e-008 -6.6235e-007 0.0002317 0.062233 0	-3.3156e-006 0.00028469 0.026313 -0.0684	3.9867e-008 -1.6959e-005 0.45548 -0.38861	-0.041806	-0.0146626	0.0130103	0.041193	0.0698656	0.099008	0.1286	0.158623	0.189056	0.219879	0.251073	0.282617	0.314491	0.346677	0.379154	0.411901	0.444899	0.478129	0.51157	0.545203	0.579006	0.612962	0.647049	0.681248	0.715539	0.749902	0.784317	0.818765	0.853225	0.887677	0.922102	0.956479	0.990789	1.02501	1.05913	1.09312	1.12696	1.16064	1.19413	1.22741
D:\Xumeng Li\论文\pic\11March\G102	Wed Mar 11 15-46-35.bmp	4	-0.295127	24.7946	D:\Xumeng Li\论文\pic\11March\Test Paper\Fri Mar 13 13-26-36.bmp	-2.9951e-007 -6.9615e-007 -7.7631e-008 0.058177 0.00022111 0	-3.3648e-007 6.3266e-008 -6.6235e-007 0.0002317 0.062233 0	3.6034e-006 -0.00067276 0.022747 -0.19174	4.8186e-008 -1.5332e-005 0.40462 -0.35574	-0.169663	-0.148909	-0.129457	-0.111286	-0.0943732	-0.0786983	-0.0642392	-0.0509743	-0.0388819	-0.0279405	-0.0181284	-0.00942391	-0.00180554	0.00474839	0.0102595	0.0147494	0.0182397	0.020752	0.022308	0.0229293	0.0226374	0.0214541	0.0194009	0.0164995	0.0127714	0.00823834	0.00292189	-0.00315633	-0.00997469	-0.0175116	-0.0257454	-0.0346544	-0.0442171	-0.0544119	-0.0652171	-0.0766111	-0.0885723	-0.101079	-0.11411	-0.127643
D:\Xumeng Li\论文\pic\11March\G102	Wed Mar 11 15-48-30.bmp	0	1.38425	30.7305	D:\Xumeng Li\论文\pic\11March\Test Paper\Fri Mar 13 13-26-36.bmp	-2.9951e-007 -6.9615e-007 -7.7631e-008 0.058177 0.00022111 0	-3.3648e-007 6.3266e-008 -6.6235e-007 0.0002317 0.062233 0			0.426132	0.913195	0.913189	0.730587	0.730583	0.669705	0.669716	0.669712	0.608833	0.669719	0.608839	0.608849	1.21785	1.21784	1.21786	1.15697	1.15697	1.15696	1.15698	1.157	1.15699	0.974336	0.974331	0.974347	1.03525	0.974357	1.03526	0.974367	0.974383	0.974378	1.0353	1.03532	1.03532	1.03533	1.03535	1.03534	1.09625	1.03535	1.03537	1.09628
D:\Xumeng Li\论文\pic\11March\G102	Wed Mar 11 15-48-30.bmp	1	1.23764	5.06338	D:\Xumeng Li\论文\pic\11March\Test Paper\Fri Mar 13 13-26-36.bmp	-2.9951e-007 -6.9615e-007 -7.7631e-008 0.058177 0.00022111 0	-3.3648e-007 6.3266e-008 -6.6235e-007 0.0002317 0.062233 0	2.421e-006 8.239e-005 0.22137 -0.46901	-1.7586e-005 -0.00084421 0.36947 -0.88251	-0.247557	-0.0259219	0.195907	0.417944	0.640204	0.862701	1.08545	1.30847	1.53176	1.75536	1.97926	2.20348	2.42805	2.65297	2.87826	3.10393	3.33	3.55648	3.78338	4.01073	4.23853	4.4668	4.69556	4.92481	5.15458	5.38488	5.61571	5.84711	6.07908	6.31163	6.54478	6.77855	7.01295	7.24799	7.48369	7.72007	7.95713	8.19489	8.43338	8.67259
D:\Xumeng Li\论文\pic\11March\G102	Wed Mar 11 15-48-30.bmp	2	-0.947776	11.0029	D:\Xumeng Li\论文\pic\11March\Test Paper\Fri Mar 13 13-26-36.bmp	-2.9951e-007 -6.9615e-007 -7.7631e-008 0.058177 0.00022111 0	-3.3648e-007 6.3266e-008 -6.6235e-007 0.0002317 0.062233 0	-3.5296e-006 0.00079428 -0.34473 0.11641	2.5529e-005 -0.0059255 0.49181 2.1582	-0.227522	-0.569889	-0.910711	-1.25001	-1.5878	-1.92411	-2.25896	-2.59237	-2.92436	-3.25495	-3.58416	-3.91202	-4.23854	-4.56375	-4.88767	-5.21032	-5.53172	-5.85189	-6.17085	-6.48863	-6.80524	-7.12071	-7.43505	-7.74829	-8.06046	-8.37156	-8.68163	-8.99068	-9.29873	-9.60581	-9.91193	-10.2171	-10.5214	-10.8248	-11.1273	-11.429	-11.7299	-12.0299	-12.3292	-12.6277
D:\Xumeng Li\论文\pic\11March\G102	Wed Mar 11 15-48-30.bmp	3	1.08654	18.9202	D:\Xumeng Li\论文\pic\11March\Test Paper\Fri Mar 13 13-26-36.bmp	-2.9951e-007 -6.9615e-007 -7.7631e-008 0.058177 0.00022111 0	-3.3648e-007 6.3266e-008 -6.6235e-007 0.0002317 0.062233 0	5.7215e-006 0.00047082 0.090451 -0.17131	5.2688e-007 5.864e-005 0.39245 -0.39743	-0.0803852	0.0115179	0.104431	0.198389	0.293426	0.389577	0.486875	0.585354	0.685051	0.785997	0.888229	0.99178	1.09668	1.20298	1.31069	1.41986	1.53052	1.64271	1.75646	1.8718	1.98877	2.1074	2.22773	2.34979	2.47361	2.59924	2.7267	2.85603	2.98726	3.12042	3.25556	3.39271	3.53189	3.67315	3.81652	3.96203	4.10972	4.25962	4.41177	4.5662
D:\Xumeng Li\论文\pic\11March\G102	Wed Mar 11 15-48-30.bmp	4	-0.832206	30.6707	D:\Xumeng Li\论文\pic\11March\Test Paper\Fri Mar 13 13-26-36.bmp	-2.9951e-007 -6.9615e-007 -7.7631e-008 0.058177 0.00022111 0	-3.3648e-007 6.3266e-008 -6.6235e-007 0.0002317 0.062233 0	8.6362e-007 -0.00021623 -0.024297 0.21737	2.0295e-007 -6.4101e-005 0.46811 -3.9252	0.192856	0.167916	0.142555	0.116776	0.0905862	0.0639895	0.0369915	0.00959727	-0.0181879	-0.046359	-0.0749106	-0.103838	-0.133135	-0.162798	-0.19282	-0.223197	-0.253924	-0.284995	-0.316405	-0.348149	-0.380222	-0.412619	-0.445334	-0.478362	-0.511699	-0.545338	-0.579275	-0.613505	-0.648022	-0.682821	-0.717897	-0.753245	-0.78886	-0.824736	-0.860869	-0.897252	-0.933881	-0.970752	-1.00786	-1.04519
D:\Xumeng Li\论文\pic\11March\G102	Wed Mar 11 15-48-30.bmp	5	0.447078	30.837	D:\Xumeng Li\论文\pic\11March\Test Paper\Fri Mar 13 13-26-36.bmp	-2.9951e-007 -6.9615e-007 -7.7631e-008 0.058177 0.00022111 0	-3.3648e-007 6.3266e-008 -6.6235e-007 0.0002317 0.062233 0	6.3435e-006 -0.00092824 0.04371 -0.15328	7.0186e-007 -0.00012197 0.40322 -0.3523	-0.110495	-0.0695254	-0.0303365	0.00711019	0.0428526	0.0769288	0.109377	0.140235	0.169541	0.197333	0.223649	0.248528	0.272006	0.294123	0.314917	0.334425	0.352685	0.369736	0.385615	0.400361	0.414012	0.426606	0.43818	0.448773	0.458424	0.467169	0.475048	0.482097	0.488356	0.493862	0.498654	0.502769	0.506245	0.509121	0.511435	0.513224	0.514527	0.515381	0.515826	0.515898
D:\Xumeng Li\论文\pic\11March\G102	Wed Mar 11 15-48-30.bmp	6	-0.162034	30.7578	D:\Xumeng Li\论文\pic\11March\Test Paper\Fri Mar 13 13-26-36.bmp	-2.9951e-007 -6.9615e-007 -7.7631e-008 0.058177 0.00022111 0	-3.3648e-007 6.3266e-008 -6.6235e-007 0.0002317 0.062233 0	2.7205e-007 4.5088e-005 -0.013457 0.01399	-3.7256e-008 1.0945e-005 0.22364 -0.2797	0.000577588	-0.0127427	-0.0259696	-0.0391014	-0.0521365	-0.0650733	-0.0779101	-0.0906453	-0.103277	-0.115804	-0.128225	-0.140537	-0.15274	-0.164831	-0.17681	-0.188673	-0.200421	-0.21205	-0.22356	-0.234949	-0.246214	-0.257356	-0.268371	-0.279259	-0.290017	-0.300644	-0.311139	-0.321499	-0.331724	-0.341811	-0.351758	-0.361565	-0.37123	-0.380751	-0.390126	-0.399353	-0.408432	-0.41736	-0.426136	-0.434758
D:\Xumeng Li\论文\pic\11March\G102	Wed Mar 11 15-50-48.bmp	0	1.48857	30.312	D:\Xumeng Li\论文\pic\11March\Test Paper\Fri Mar 13 13-26-36.bmp	-2.9951e-007 -6.9615e-007 -7.7631e-008 0.058177 0.00022111 0	-3.3648e-007 6.3266e-008 -6.6235e-007 0.0002317 0.062233 0			0.122816	0.859649	0.859644	0.798245	0.859654	0.859649	0.859644	0.921052	0.798258	0.736842	0.736853	1.59627	1.59626	1.53487	1.47348	1.47348	1.4735	1.41211	1.4121	1.35072	1.28933	1.35073	1.47355	1.35077	1.35077	1.28938	1.2894	1.28939	1.28938	1.22799	1.1666	1.16659	1.16658	1.10519	1.1666	1.16659	1.16658	1.10519	1.1666	1.16659
D:\Xumeng Li\论文\pic\11March\G102	Wed Mar 11 15-50-48.bmp	1	-1.1192	4.22608	D:\Xumeng Li\论文\pic\11March\Test Paper\Fri Mar 13 13-26-36.bmp	-2.9951e-007 -6.9615e-007 -7.7631e-008 0.058177 0.00022111 0	-3.3648e-007 6.3266e-008 -6.6235e-007 0.0002317 0.062233 0	1.362e-005 -0.0026037 -0.093227 -0.53838	7.1846e-007 -0.00013369 0.20671 -0.2393	-0.634201	-0.735144	-0.841131	-0.95208	-1.06791	-1.18854	-1.31388	-1.44387	-1.5784	-1.71741	-1.8608	-2.00851	-2.16044	-2.31652	-2.47666	-2.64078	-2.80881	-2.98065	-3.15622	-3.33546	-3.51826	-3.70456	-3.89426	-4.0873	-4.28358	-4.48302	-4.68555	-4.89107	-5.09952	-5.31081	-5.52485	-5.74156	-5.96087	-6.18269	-6.40693	-6.63353	-6.86238	-7.09343	-7.32657	-7.56174
D:\Xumeng Li\论文\pic\11March\G102	Wed Mar 11 15-50-48.bmp	2	0.98225	8.57887	D:\Xumeng Li\论文\pic\11March\Test Paper\Fri Mar 13 13-26-36.bmp	-2.9951e-007 -6.9615e-007 -7.7631e-008 0.058177 0.00022111 0	-3.3648e-007 6.3266e-008 -6.6235e-007 0.0002317 0.062233 0	-1.255e-006 0.0008223 0.10226 0.14713	-6.0438e-007 0.00010454 0.29217 -0.40417	0.250217	0.35494	0.461291	0.569265	0.678854	0.790049	0.902844	1.01723	1.1332	1.25075	1.36987	1.49055	1.61278	1.73656	1.86188	1.98873	2.1171	2.24699	2.37839	2.5113	2.64569	2.78157	2.91894	3.05777	3.19806	3.33982	3.48302	3.62766	3.77374	3.92124	4.07016	4.2205	4.37223	4.52537	4.67989	4.83579	4.99307	5.15171	5.31171	5.47306
D:\Xumeng Li\论文\pic\11March\G102	Wed Mar 11 15-50-48.bmp	3	-1.0142	15.9936	D:\Xumeng Li\论文\pic\11March\Test Paper\Fri Mar 13 13-26-36.bmp	-2.9951e-007 -6.9615e-007 -7.7631e-008 0.058177 0.00022111 0	-3.3648e-007 6.3266e-008 -6.6235e-007 0.0002317 0.062233 0	-1.7576e-005 -0.00010975 -0.13539 0.019301	-6.8234e-007 -2.6068e-005 0.354 -0.39047	-0.116218	-0.252062	-0.388337	-0.525148	-0.6626	-0.800798	-0.939849	-1.07986	-1.22093	-1.36317	-1.50668	-1.65158	-1.79796	-1.94593	-2.09559	-2.24706	-2.40043	-2.55582	-2.71332	-2.87305	-3.0351	-3.19959	-3.36662	-3.53629	-3.70872	-3.884	-4.06224	-4.24354	-4.42802	-4.61578	-4.80692	-5.00155	-5.19978	-5.4017	-5.60743	-5.81707	-6.03072	-6.2485	-6.4705	-6.69683
D:\Xumeng Li\论文\pic\11March\G102	Wed Mar 11 15-50-48.bmp	4	0.421156	27.6639	D:\Xumeng Li\论文\pic\11March\Test Paper\Fri Mar 13 13-26-36.bmp	-2.9951e-007 -6.9615e-007 -7.7631e-008 0.058177 0.00022111 0	-3.3648e-007 6.3266e-008 -6.6235e-007 0.0002317 0.062233 0	7.6021e-007 0.00015004 0.035002 0.19103	2.0839e-008 -1.9444e-005 0.47276 -0.9714	0.22618	0.261637	0.297404	0.333485	0.369884	0.406606	0.443655	0.481037	0.518754	0.556814	0.595218	0.633973	0.673083	0.712552	0.752386	0.792587	0.833162	0.874114	0.915449	0.95717	0.999283	1.04179	1.0847	1.12801	1.17174	1.21588	1.26043	1.30541	1.35082	1.39666	1.44293	1.48965	1.53682	1.58443	1.6325	1.68103	1.73003	1.77949	1.82942	1.87984
D:\Xumeng Li\论文\pic\11March\G102	Wed Mar 11 15-50-48.bmp	5	-0.41531	30.2779	D:\Xumeng Li\论文\pic\11March\Test Paper\Fri Mar 13 13-26-36.bmp	-2.9951e-007 -6.9615e-007 -7.7631e-008 0.058177 0.00022111 0	-3.3648e-007 6.3266e-008 -6.6235e-007 0.0002317 0.062233 0	4.8059e-007 -0.00034808 0.0052637 -0.14515	4.0728e-010 -3.0209e-005 0.43932 -0.50074	-0.140238	-0.136015	-0.132483	-0.129638	-0.127478	-0.125999	-0.1252	-0.125076	-0.125625	-0.126845	-0.128732	-0.131284	-0.134497	-0.138368	-0.142896	-0.148076	-0.153907	-0.160384	-0.167506	-0.175269	-0.183671	-0.192708	-0.202378	-0.212678	-0.223605	-0.235156	-0.247328	-0.260119	-0.273525	-0.287543	-0.302171	-0.317406	-0.333245	-0.349685	-0.366723	-0.384356	-0.402581	-0.421396	-0.440798	-0.460783
D:\Xumeng Li\论文\pic\11March\G102	Wed Mar 11 15-50-48.bmp	6	0.137425	30.3053	D:\Xumeng Li\论文\pic\11March\Test Paper\Fri Mar 13 13-26-36.bmp	-2.9951e-007 -6.9615e-007 -7.7631e-008 0.058177 0.00022111 0	-3.3648e-007 6.3266e-008 -6.6235e-007 0.0002317 0.062233 0	2.262e-007 0.00014971 -0.00022372 -0.0073129	-7.8854e-009 -7.0049e-007 0.30265 -0.41608	-0.00738672	-0.00715972	-0.00663058	-0.00579794	-0.00466046	-0.00321676	-0.0014655	0.000594685	0.00296515	0.00564725	0.00864235	0.0119518	0.015577	0.0195192	0.0237798	0.0283603	0.0332618	0.0384859	0.0440338	0.049907	0.0561066	0.0626343	0.0694912	0.0766787	0.0841982	0.0920511	0.100239	0.108762	0.117623	0.126823	0.136363	0.146245	0.156469	0.167038	0.177952	0.189213	0.200822	0.212781	0.225091	0.237754
D:\Xumeng Li\论文\pic\11March\G102	Wed Mar 11 15-52-39.bmp	0	1.21973	18.9511	D:\Xumeng Li\论文\pic\11March\Test Paper\Fri Mar 13 13-26-36.bmp	-2.9951e-007 -6.9615e-007 -7.7631e-008 0.058177 0.00022111 0	-3.3648e-007 6.3266e-008 -6.6235e-007 0.0002317 0.062233 0			0.491837	1.04507	0.983583	0.98358	0.983577	0.983574	0.98357	0.983567	0.983564	0.922077	0.922074	0.860609	0.860607	1.72095	1.72094	1.65949	1.65949	1.59804	1.59803	1.53658	1.47509	1.41364	1.41364	1.41366	1.35221	1.35221	1.29075	1.29075	1.22929	1.16784	1.16783	1.16783	1.16782	1.10637	1.10636	0.983452	0.983449	0.983446	0.983442	0.983439
D:\Xumeng Li\论文\pic\11March\G102	Wed Mar 11 15-52-39.bmp	1	0.855126	5.03343	D:\Xumeng Li\论文\pic\11March\Test Paper\Fri Mar 13 13-26-36.bmp	-2.9951e-007 -6.9615e-007 -7.7631e-008 0.058177 0.00022111 0	-3.3648e-007 6.3266e-008 -6.6235e-007 0.0002317 0.062233 0	-4.577e-007 4.9936e-006 0.081187 -0.11111	-2.4198e-008 -1.9774e-006 0.13478 -0.14992	-0.0299159	0.0512828	0.132486	0.213691	0.294895	0.376095	0.457289	0.538473	0.619646	0.700804	0.781944	0.863064	0.944161	1.02523	1.10628	1.18729	1.26826	1.34921	1.43011	1.51097	1.59178	1.67255	1.75326	1.83393	1.91454	1.99508	2.07557	2.15599	2.23635	2.31664	2.39685	2.47699	2.55705	2.63703	2.71693	2.79674	2.87646	2.95609	3.03563	3.11507
D:\Xumeng Li\论文\pic\11March\G102	Wed Mar 11 15-52-39.bmp	2	-0.819484	9.18403	D:\Xumeng Li\论文\pic\11March\Test Paper\Fri Mar 13 13-26-36.bmp	-2.9951e-007 -6.9615e-007 -7.7631e-008 0.058177 0.00022111 0	-3.3648e-007 6.3266e-008 -6.6235e-007 0.0002317 0.062233 0	7.0595e-006 -0.0013697 -0.097561 -0.072544	2.9024e-007 -5.136e-005 0.29964 -0.36738	-0.171467	-0.273088	-0.377363	-0.48425	-0.593708	-0.705693	-0.820164	-0.937078	-1.05639	-1.17806	-1.30205	-1.42832	-1.55681	-1.68749	-1.82032	-1.95525	-2.09225	-2.23126	-2.37225	-2.51518	-2.66	-2.80666	-2.95514	-3.10538	-3.25734	-3.41099	-3.56627	-3.72315	-3.88158	-4.04153	-4.20294	-4.36578	-4.53	-4.69556	-4.86243	-5.03055	-5.19988	-5.37039	-5.54203	-5.71475
D:\Xumeng Li\论文\pic\11March\G102	Wed Mar 11 15-52-39.bmp	3	0.498544	16.7879	D:\Xumeng Li\论文\pic\11March\Test Paper\Fri Mar 13 13-26-36.bmp	-2.9951e-007 -6.9615e-007 -7.7631e-008 0.058177 0.00022111 0	-3.3648e-007 6.3266e-008 -6.6235e-007 0.0002317 0.062233 0	-1.3319e-006 0.00050319 0.060031 0.23702	-2.4138e-007 1.6804e-005 0.43356 -0.71192	0.29755	0.359081	0.421602	0.485106	0.549585	0.615029	0.681432	0.748786	0.817082	0.886313	0.956469	1.02754	1.09953	1.17242	1.2462	1.32087	1.39642	1.47284	1.55012	1.62825	1.70724	1.78706	1.86771	1.94918	2.03147	2.11457	2.19846	2.28314	2.36861	2.45485	2.54186	2.62963	2.71815	2.80741	2.8974	2.98812	3.07956	3.17171	3.26457	3.35811
D:\Xumeng Li\论文\pic\11March\G102	Wed Mar 11 15-52-39.bmp	4	-0.619607	18.8775	D:\Xumeng Li\论文\pic\11March\Test Paper\Fri Mar 13 13-26-36.bmp	-2.9951e-007 -6.9615e-007 -7.7631e-008 0.058177 0.00022111 0	-3.3648e-007 6.3266e-008 -6.6235e-007 0.0002317 0.062233 0	1.3362e-006 -0.00028723 -0.025391 0.055887	4.023e-008 -1.908e-005 0.3799 -0.32177	0.0302096	0.00396576	-0.0228365	-0.0501891	-0.0780842	-0.106514	-0.135469	-0.164943	-0.194928	-0.225415	-0.256396	-0.287863	-0.319809	-0.352224	-0.385102	-0.418435	-0.452213	-0.48643	-0.521076	-0.556145	-0.591628	-0.627517	-0.663805	-0.700482	-0.737541	-0.774974	-0.812774	-0.850931	-0.889438	-0.928288	-0.967471	-1.00698	-1.04681	-1.08694	-1.12738	-1.16812	-1.20913	-1.25043	-1.292	-1.33382
D:\Xumeng Li\论文\pic\11March\G102	Wed Mar 11 15-52-39.bmp	5	0.0566553	18.8959	D:\Xumeng Li\论文\pic\11March\Test Paper\Fri Mar 13 13-26-36.bmp	-2.9951e-007 -6.9615e-007 -7.7631e-008 0.058177 0.00022111 0	-3.3648e-007 6.3266e-008 -6.6235e-007 0.0002317 0.062233 0	-6.0013e-007 6.2733e-005 -0.0095336 0.057778	4.1798e-008 -1.2034e-005 0.23694 -0.29713	0.0483068	0.0389571	0.0297258	0.0206091	0.0116034	0.00270522	-0.0060891	-0.0147832	-0.0233806	-0.0318849	-0.0402998	-0.0486288	-0.0568756	-0.0650437	-0.0731368	-0.0811584	-0.0891121	-0.0970016	-0.10483	-0.112602	-0.120321	-0.127989	-0.135611	-0.143191	-0.150731	-0.158237	-0.16571	-0.173155	-0.180575	-0.187975	-0.195356	-0.202724	-0.210082	-0.217433	-0.224782	-0.23213	-0.239483	-0.246844	-0.254216	-0.261603
D:\Xumeng Li\论文\pic\11March\G102	Wed Mar 11 15-53-32.bmp	0	1.23667	26.3877	D:\Xumeng Li\论文\pic\11March\Test Paper\Fri Mar 13 13-26-36.bmp	-2.9951e-007 -6.9615e-007 -7.7631e-008 0.058177 0.00022111 0	-3.3648e-007 6.3266e-008 -6.6235e-007 0.0002317 0.062233 0			0.984253	1.16878	1.16878	1.16877	1.10724	1.10723	1.10723	1.0457	1.0457	1.04569	1.04569	1.04568	0.922635	1.04567	1.04567	1.04566	0.86112	0.861115	0.861112	0.861107	0.861104	0.799601	0.799597	0.799593	0.799589	0.799586	0.799582	1.66041	1.59892	1.53744	1.53743	1.47594	1.47594	1.41445	1.35296	1.35295	1.22997	1.16848	1.23002	1.23001
D:\Xumeng Li\论文\pic\11March\G102	Wed Mar 11 15-53-32.bmp	1	0.87879	5.1234	D:\Xumeng Li\论文\pic\11March\Test Paper\Fri Mar 13 13-26-36.bmp	-2.9951e-007 -6.9615e-007 -7.7631e-008 0.058177 0.00022111 0	-3.3648e-007 6.3266e-008 -6.6235e-007 0.0002317 0.062233 0	4.8596e-006 -0.00041198 0.12896 -0.1654	-5.1842e-007 6.7428e-005 0.22901 -0.25371	-0.0368512	0.0909023	0.21789	0.344142	0.469686	0.594551	0.718768	0.842365	0.965372	1.08782	1.20973	1.33114	1.45207	1.57256	1.69264	1.81233	1.93166	2.05066	2.16936	2.2878	2.40599	2.52397	2.64177	2.75941	2.87693	2.99436	3.11172	3.22904	3.34636	3.46369	3.58108	3.69855	3.81613	3.93384	4.05173	4.16981	4.28811	4.40667	4.52551	4.64467
D:\Xumeng Li\论文\pic\11March\G102	Wed Mar 11 15-53-32.bmp	2	-0.960773	10.8308	D:\Xumeng Li\论文\pic\11March\Test Paper\Fri Mar 13 13-26-36.bmp	-2.9951e-007 -6.9615e-007 -7.7631e-008 0.058177 0.00022111 0	-3.3648e-007 6.3266e-008 -6.6235e-007 0.0002317 0.062233 0	-5.9793e-006 -0.0003136 -0.10286 0.10515	5.314e-008 -5.3609e-006 0.32139 -0.35533	0.00197045	-0.101868	-0.206406	-0.311679	-0.417722	-0.524572	-0.632264	-0.740835	-0.85032	-0.960755	-1.07218	-1.18462	-1.29812	-1.41271	-1.52844	-1.64533	-1.76342	-1.88274	-2.00334	-2.12525	-2.24851	-2.37314	-2.49919	-2.6267	-2.75569	-2.8862	-3.01828	-3.15195	-3.28725	-3.42422	-3.5629	-3.70331	-3.8455	-3.9895	-4.13535	-4.28308	-4.43272	-4.58433	-4.73792	-4.89354
D:\Xumeng Li\论文\pic\11March\G102	Wed Mar 11 15-53-32.bmp	3	0.562697	19.449	D:\Xumeng Li\论文\pic\11March\Test Paper\Fri Mar 13 13-26-36.bmp	-2.9951e-007 -6.9615e-007 -7.7631e-008 0.058177 0.00022111 0	-3.3648e-007 6.3266e-008 -6.6235e-007 0.0002317 0.062233 0	-1.822e-006 0.00023548 0.081373 0.16899	-4.0874e-008 -2.2293e-005 0.47031 -0.64672	0.250598	0.332664	0.41518	0.498133	0.581514	0.665312	0.749514	0.834111	0.919092	1.00444	1.09016	1.17622	1.26263	1.34936	1.43642	1.52377	1.61143	1.69937	1.78758	1.87606	1.96479	2.05376	2.14296	2.23238	2.32201	2.41184	2.50186	2.59205	2.6824	2.77291	2.86356	2.95434	3.04525	3.13626	3.22738	3.31858	3.40986	3.50121	3.59261	3.68406
D:\Xumeng Li\论文\pic\11March\G102	Wed Mar 11 15-53-32.bmp	4	-0.616912	26.2908	D:\Xumeng Li\论文\pic\11March\Test Paper\Fri Mar 13 13-26-36.bmp	-2.9951e-007 -6.9615e-007 -7.7631e-008 0.058177 0.00022111 0	-3.3648e-007 6.3266e-008 -6.6235e-007 0.0002317 0.062233 0	-3.1516e-007 3.4277e-005 -0.020447 0.10502	5.0538e-007 -8.989e-005 0.4049 -0.3572	0.0846023	0.0642562	0.0439749	0.0237564	0.00359899	-0.0164994	-0.0365405	-0.0565263	-0.0764587	-0.0963396	-0.116171	-0.135954	-0.155692	-0.175385	-0.195037	-0.214648	-0.234221	-0.253758	-0.27326	-0.29273	-0.312169	-0.331578	-0.350961	-0.370319	-0.389654	-0.408968	-0.428262	-0.447538	-0.466799	-0.486046	-0.505282	-0.524507	-0.543725	-0.562936	-0.582143	-0.601348	-0.620552	-0.639757	-0.658966	-0.67818
D:\Xumeng Li\论文\pic\11March\G102	Wed Mar 11 15-53-32.bmp	5	0.0905506	26.2902	D:\Xumeng Li\论文\pic\11March\Test Paper\Fri Mar 13 13-26-36.bmp	-2.9951e-007 -6.9615e-007 -7.7631e-008 0.058177 0.00022111 0	-3.3648e-007 6.3266e-008 -6.6235e-007 0.0002317 0.062233 0	3.6534e-006 -0.00055526 0.020964 -0.04199	-8.5625e-008 3.5483e-006 0.31838 -0.2557	-0.0215773	-0.00225358	0.0160035	0.0332158	0.0494053	0.0645939	0.0788035	0.092056	0.104373	0.115778	0.12629	0.135934	0.14473	0.1527	0.159867	0.166252	0.171877	0.176765	0.180936	0.184414	0.187219	0.189374	0.190901	0.191822	0.192158	0.191931	0.191165	0.189879	0.188096	0.185839	0.183129	0.179988	0.176438	0.172501	0.168198	0.163552	0.158585	0.153318	0.147774	0.141974
D:\Xumeng Li\论文\pic\11March\G102	Wed Mar 11 15-54-41.bmp	0	0.985834	8.75752	D:\Xumeng Li\论文\pic\11March\Test Paper\Fri Mar 13 13-26-36.bmp	-2.9951e-007 -6.9615e-007 -7.7631e-008 0.058177 0.00022111 0	-3.3648e-007 6.3266e-008 -6.6235e-007 0.0002317 0.062233 0			1.04536	1.16834	1.16834	1.16834	1.10686	1.10686	1.10686	1.10685	1.10685	1.10685	1.10685	1.10685	1.10685	0.983841	0.983839	0.922358	0.922357	0.922355	0.922354	0.922352	0.922351	0.922349	0.922348	0.922346	0.922345	0.922343	0.922342	0.92234	0.92234	0.922338	0.922337	0.922335	0.922334	0.922332	0.922331	0.922329	0.922328	0.922326	0.922325	0.922323
D:\Xumeng Li\论文\pic\11March\G102	Wed Mar 11 15-54-41.bmp	1	-0.333961	8.66404	D:\Xumeng Li\论文\pic\11March\Test Paper\Fri Mar 13 13-26-36.bmp	-2.9951e-007 -6.9615e-007 -7.7631e-008 0.058177 0.00022111 0	-3.3648e-007 6.3266e-008 -6.6235e-007 0.0002317 0.062233 0	1.924e-006 -0.00044668 0.0097068 0.038098	-3.7092e-008 -2.6488e-006 0.30685 -0.24572	0.0473603	0.0557404	0.0632504	0.0699016	0.0757056	0.080674	0.0848183	0.0881501	0.0906808	0.0924221	0.0933855	0.0935826	0.0930248	0.0917237	0.0896909	0.0869379	0.0834762	0.0793175	0.0744732	0.0689549	0.0627741	0.0559424	0.0484713	0.0403723	0.0316571	0.0223372	0.012424	0.00192915	-0.0091358	-0.0207593	-0.0329299	-0.0456359	-0.0588658	-0.0726082	-0.0868514	-0.101584	-0.116794	-0.132471	-0.148602	-0.165176
D:\Xumeng Li\论文\pic\11March\G102	Wed Mar 11 15-54-41.bmp	2	0.649854	8.67093	D:\Xumeng Li\论文\pic\11March\Test Paper\Fri Mar 13 13-26-36.bmp	-2.9951e-007 -6.9615e-007 -7.7631e-008 0.058177 0.00022111 0	-3.3648e-007 6.3266e-008 -6.6235e-007 0.0002317 0.062233 0	1.3287e-006 0.00017876 0.084851 -0.3906	-4.6021e-008 3.1266e-006 0.15242 -0.094006	-0.305565	-0.220168	-0.134398	-0.0482463	0.0382948	0.125233	0.212577	0.300334	0.388513	0.477121	0.566166	0.655656	0.745599	0.836004	0.926878	1.01823	1.11006	1.20239	1.29522	1.38856	1.48242	1.5768	1.67171	1.76717	1.86317	1.95973	2.05686	2.15455	2.25283	2.3517	2.45116	2.55123	2.65191	2.75322	2.85515	2.95771	3.06093	3.16479	3.26931	3.37451
[truncated: 160 more columns]
