# Supplementary material for: A technique system for the measurement, reconstruction and character extraction of rice plant architecture
Source: PLoS One. 2017 May 30;12(5):e0177205. doi: 10.1371/journal.pone.0177205 (PMC5448746; doi:10.1371/journal.pone.0177205)
Supplement: S2 Data — There four type file in the zip file, SystemData is parameters of paratus, SSP_LCAA correspond to the special position of stem, leafvein correspond to data of leaf midrib curves, leafshape correspond to the data of leaf shape. 101: correspond to neighbor 8 hills of Sample S1 (NSICRc222), 1: correspond to neighbor 8 hills of Sample S2 (NSICRc124H). (ZIP) [file pone.0177205.s008.zip › leafveinH101.xls]

## Sheet: Sheet1
Directory	ImageFile	LeafNo(0:Stem)	NodeX	NodeY	CaliberatedImage	CaliberatedEquationX	CaliberatedEquationY	Xdata9	Xdata10	Xdata11	Xdata12	Xdata13	Xdata14	Xdata15	Xdata16	Xdata17	Xdata18	Xdata19	Xdata20	Xdata21	Xdata22	Xdata23	Xdata24	Xdata25	Xdata26	Xdata27	Xdata28	Xdata29	Xdata30	Xdata31	Xdata32	Xdata33	Xdata34	Xdata35	Xdata36	Xdata37	Xdata38	Xdata39	Xdata40	Xdata41	Xdata42	Xdata43	Xdata44	Xdata45	Xdata46	Xdata47	Xdata48	Xdata49	Xdata50
D:\Xumeng Li\论文\pic\11March\H101	Thu Mar 12 07-33-52.bmp	0	0.908513	11.7144	D:\Xumeng Li\论文\pic\11March\Test Paper\Fri Mar 13 13-26-36.bmp	-2.9951e-007 -6.9615e-007 -7.7631e-008 0.058177 0.00022111 0	-3.3648e-007 6.3266e-008 -6.6235e-007 0.0002317 0.062233 0			0.795198	1.22334	1.22334	1.22333	1.16218	1.16218	1.10102	1.10102	1.10101	1.10101	1.03985	1.03985	0.978692	0.97869	0.978688	0.917528	0.917526	0.917524	0.856363	0.856361	0.978718	0.978716	0.978714	0.856391	0.856389	0.856387	0.856385	0.856383	0.79522	0.795218	1.03994	1.28472	1.16234	1.16233	1.16233	1.16233	1.16233	0.917604	0.917602	0.9176
D:\Xumeng Li\论文\pic\11March\H101	Thu Mar 12 07-33-52.bmp	1	-0.730208	8.09047	D:\Xumeng Li\论文\pic\11March\Test Paper\Fri Mar 13 13-26-36.bmp	-2.9951e-007 -6.9615e-007 -7.7631e-008 0.058177 0.00022111 0	-3.3648e-007 6.3266e-008 -6.6235e-007 0.0002317 0.062233 0	-2.8322e-006 -0.00043278 -0.086088 0.070387	-1.971e-007 -5.3955e-005 0.20491 -0.20945	-0.0161364	-0.103543	-0.191848	-0.281071	-0.371227	-0.462333	-0.554407	-0.647465	-0.741525	-0.836603	-0.932717	-1.02988	-1.12812	-1.22744	-1.32787	-1.42941	-1.5321	-1.63594	-1.74095	-1.84714	-1.95455	-2.06317	-2.17304	-2.28416	-2.39655	-2.51024	-2.62523	-2.74155	-2.85921	-2.97823	-3.09862	-3.2204	-3.3436	-3.46822	-3.59428	-3.7218	-3.85081	-3.9813	-4.11331	-4.24684
D:\Xumeng Li\论文\pic\11March\H101	Thu Mar 12 07-33-52.bmp	2	0.458443	11.7452	D:\Xumeng Li\论文\pic\11March\Test Paper\Fri Mar 13 13-26-36.bmp	-2.9951e-007 -6.9615e-007 -7.7631e-008 0.058177 0.00022111 0	-3.3648e-007 6.3266e-008 -6.6235e-007 0.0002317 0.062233 0	2.1004e-006 0.00015244 0.032886 -0.16597	2.7988e-007 -1.612e-005 0.35974 -0.43505	-0.132929	-0.0995704	-0.0658818	-0.0318506	0.00253594	0.0372904	0.0724253	0.107953	0.143887	0.180239	0.217022	0.254248	0.291931	0.330082	0.368714	0.407841	0.447474	0.487626	0.528309	0.569538	0.611323	0.653677	0.696614	0.740145	0.784284	0.829043	0.874434	0.92047	0.967164	1.01453	1.06258	1.11132	1.16077	1.21094	1.26185	1.3135	1.36591	1.41909	1.47305	1.52781
D:\Xumeng Li\论文\pic\11March\H101	Thu Mar 12 07-33-52.bmp	3	-0.336733	11.6658	D:\Xumeng Li\论文\pic\11March\Test Paper\Fri Mar 13 13-26-36.bmp	-2.9951e-007 -6.9615e-007 -7.7631e-008 0.058177 0.00022111 0	-3.3648e-007 6.3266e-008 -6.6235e-007 0.0002317 0.062233 0	-9.2084e-007 0.00014534 -0.021716 0.059929	-8.231e-008 1.0668e-005 0.16058 -0.098207	0.0383568	0.0170702	-0.00393669	-0.0246695	-0.0451338	-0.065335	-0.0852787	-0.10497	-0.124416	-0.14362	-0.162589	-0.181327	-0.199842	-0.218138	-0.23622	-0.254095	-0.271767	-0.289242	-0.306527	-0.323625	-0.340544	-0.357287	-0.373862	-0.390273	-0.406526	-0.422626	-0.43858	-0.454392	-0.470068	-0.485613	-0.501034	-0.516335	-0.531522	-0.546601	-0.561577	-0.576456	-0.591243	-0.605943	-0.620563	-0.635108
D:\Xumeng Li\论文\pic\11March\H101	Thu Mar 12 07-35-06.bmp	0	1.08143	34.7377	D:\Xumeng Li\论文\pic\11March\Test Paper\Fri Mar 13 13-26-36.bmp	-2.9951e-007 -6.9615e-007 -7.7631e-008 0.058177 0.00022111 0	-3.3648e-007 6.3266e-008 -6.6235e-007 0.0002317 0.062233 0			0.552823	0.798517	0.737096	0.737092	0.798502	0.798497	0.737078	0.798505	0.7985	0.859927	0.859921	0.859916	0.798497	0.675662	0.798522	0.798517	0.798512	0.921334	0.798502	1.53577	1.53576	1.47431	1.41288	1.35146	1.29001	1.35141	1.22855	1.22854	1.04422	0.982799	0.982793	0.982787	1.10565	1.10565	1.10564	1.04422	1.04421	1.04421	1.04422	1.04422
D:\Xumeng Li\论文\pic\11March\H101	Thu Mar 12 07-35-06.bmp	1	-0.758828	9.77897	D:\Xumeng Li\论文\pic\11March\Test Paper\Fri Mar 13 13-26-36.bmp	-2.9951e-007 -6.9615e-007 -7.7631e-008 0.058177 0.00022111 0	-3.3648e-007 6.3266e-008 -6.6235e-007 0.0002317 0.062233 0	1.0022e-005 -0.0014243 -0.07958 -0.056672	4.7346e-007 -6.9954e-005 0.30918 -0.45372	-0.137666	-0.221449	-0.30796	-0.397139	-0.488926	-0.583261	-0.680083	-0.779334	-0.880952	-0.984877	-1.09105	-1.19941	-1.3099	-1.42245	-1.53701	-1.65352	-1.77191	-1.89213	-2.01412	-2.13781	-2.26315	-2.39007	-2.51852	-2.64843	-2.77976	-2.91242	-3.04637	-3.18155	-3.31789	-3.45534	-3.59383	-3.7333	-3.8737	-4.01496	-4.15703	-4.29984	-4.44334	-4.58746	-4.73214	-4.87733
D:\Xumeng Li\论文\pic\11March\H101	Thu Mar 12 07-35-06.bmp	2	0.786064	19.314	D:\Xumeng Li\论文\pic\11March\Test Paper\Fri Mar 13 13-26-36.bmp	-2.9951e-007 -6.9615e-007 -7.7631e-008 0.058177 0.00022111 0	-3.3648e-007 6.3266e-008 -6.6235e-007 0.0002317 0.062233 0	3.5888e-005 -0.0029641 0.19371 -0.48302	1.1831e-006 -0.00010647 0.32678 -0.41286	-0.292239	-0.107174	0.0723939	0.246679	0.415898	0.580265	0.739996	0.895306	1.04641	1.19352	1.33686	1.47664	1.61308	1.74638	1.87678	2.00447	2.12968	2.25262	2.37352	2.49257	2.61	2.72603	2.84086	2.95472	3.06782	3.18038	3.2926	3.40471	3.51692	3.62945	3.74251	3.85631	3.97108	4.08703	4.20436	4.32331	4.44408	4.56689	4.69195	4.81949
D:\Xumeng Li\论文\pic\11March\H101	Thu Mar 12 07-35-06.bmp	3	-0.64652	28.4902	D:\Xumeng Li\论文\pic\11March\Test Paper\Fri Mar 13 13-26-36.bmp	-2.9951e-007 -6.9615e-007 -7.7631e-008 0.058177 0.00022111 0	-3.3648e-007 6.3266e-008 -6.6235e-007 0.0002317 0.062233 0	-3.5562e-006 0.00041433 -0.074441 0.044567	-4.1695e-008 -9.8719e-006 0.40437 -0.52181	-0.0294637	-0.102687	-0.175124	-0.246797	-0.317727	-0.387934	-0.457441	-0.526268	-0.594438	-0.661971	-0.728889	-0.795212	-0.860963	-0.926163	-0.990833	-1.05499	-1.11867	-1.18188	-1.24464	-1.30698	-1.36892	-1.43048	-1.49167	-1.55254	-1.61308	-1.67333	-1.7333	-1.79303	-1.85252	-1.9118	-1.97089	-2.02982	-2.0886	-2.14725	-2.2058	-2.26427	-2.32268	-2.38105	-2.43941	-2.49776
D:\Xumeng Li\论文\pic\11March\H101	Thu Mar 12 07-35-06.bmp	4	0.00696977	34.6762	D:\Xumeng Li\论文\pic\11March\Test Paper\Fri Mar 13 13-26-36.bmp	-2.9951e-007 -6.9615e-007 -7.7631e-008 0.058177 0.00022111 0	-3.3648e-007 6.3266e-008 -6.6235e-007 0.0002317 0.062233 0			0.0892681	0.0872816	0.085295	0.0833085	0.0813219	0.0793354	0.0773488	0.0753623	0.0733758	0.0713892	0.0694027	0.0674161	0.0654296	0.063443	0.0614565	0.0594699	0.0574834	0.0554968	0.0535103	0.0515237	0.0495372	0.0475506	0.0455641	0.0435776	0.041591	0.0396045	0.0376179	0.0356314	0.0336448	0.0316583	0.0296717	0.0276852	0.0256986	0.0237121	0.0217255	0.019739	0.0177524	0.0157659	0.0137794	0.0117928
D:\Xumeng Li\论文\pic\11March\H101	Thu Mar 12 07-36-10.bmp	0	1.10095	29.6799	D:\Xumeng Li\论文\pic\11March\Test Paper\Fri Mar 13 13-26-36.bmp	-2.9951e-007 -6.9615e-007 -7.7631e-008 0.058177 0.00022111 0	-3.3648e-007 6.3266e-008 -6.6235e-007 0.0002317 0.062233 0			0.614102	0.79832	0.859715	0.859711	0.736891	0.675487	0.675483	0.921129	0.982543	0.982538	0.982533	0.921129	0.921124	0.982538	0.982533	0.982528	0.859726	0.92114	0.921134	0.921129	0.982544	1.04396	1.04395	0.98255	0.982545	1.04396	1.35107	1.53538	1.47394	1.47394	1.4125	1.35109	1.35109	1.22825	1.22825	1.16684	1.16684	1.16683	1.1054	1.10539
D:\Xumeng Li\论文\pic\11March\H101	Thu Mar 12 07-36-10.bmp	1	0.850707	4.37101	D:\Xumeng Li\论文\pic\11March\Test Paper\Fri Mar 13 13-26-36.bmp	-2.9951e-007 -6.9615e-007 -7.7631e-008 0.058177 0.00022111 0	-3.3648e-007 6.3266e-008 -6.6235e-007 0.0002317 0.062233 0	2.9665e-007 -4.0405e-005 0.20788 -0.48727	-1.9684e-006 -6.2999e-006 0.17487 -0.20876	-0.279433	-0.0716743	0.136007	0.343613	0.551145	0.758606	0.965996	1.17332	1.38057	1.58776	1.79489	2.00196	2.20896	2.41591	2.62281	2.82965	3.03643	3.24317	3.44986	3.6565	3.86309	4.06964	4.27615	4.48262	4.68906	4.89545	5.10181	5.30814	5.51444	5.72071	5.92695	6.13316	6.33936	6.54553	6.75168	6.95781	7.16392	7.37002	7.5761	7.78218
D:\Xumeng Li\论文\pic\11March\H101	Thu Mar 12 07-36-10.bmp	2	-0.791144	7.54058	D:\Xumeng Li\论文\pic\11March\Test Paper\Fri Mar 13 13-26-36.bmp	-2.9951e-007 -6.9615e-007 -7.7631e-008 0.058177 0.00022111 0	-3.3648e-007 6.3266e-008 -6.6235e-007 0.0002317 0.062233 0	-1.1314e-006 -0.00010184 -0.10578 -0.058046	-7.8439e-008 -1.3221e-006 0.24316 -0.28343	-0.163927	-0.270018	-0.376327	-0.48286	-0.589623	-0.696624	-0.80387	-0.911367	-1.01912	-1.12714	-1.23543	-1.344	-1.45286	-1.562	-1.67145	-1.7812	-1.89126	-2.00164	-2.11235	-2.22339	-2.33477	-2.4465	-2.55858	-2.67102	-2.78382	-2.897	-3.01056	-3.12451	-3.23885	-3.35359	-3.46874	-3.5843	-3.70028	-3.81669	-3.93354	-4.05083	-4.16856	-4.28675	-4.4054	-4.52452
D:\Xumeng Li\论文\pic\11March\H101	Thu Mar 12 07-36-10.bmp	3	0.730755	13.9561	D:\Xumeng Li\论文\pic\11March\Test Paper\Fri Mar 13 13-26-36.bmp	-2.9951e-007 -6.9615e-007 -7.7631e-008 0.058177 0.00022111 0	-3.3648e-007 6.3266e-008 -6.6235e-007 0.0002317 0.062233 0	8.0238e-006 0.00033453 0.10112 -0.086597	3.5729e-007 -2.0454e-006 0.26113 -0.34704	0.0148624	0.117039	0.21998	0.323735	0.428352	0.533879	0.640363	0.747854	0.856398	0.966045	1.07684	1.18884	1.30208	1.41662	1.5325	1.64977	1.76848	1.88868	2.01042	2.13374	2.25869	2.38532	2.51368	2.64381	2.77577	2.9096	3.04536	3.18308	3.32282	3.46462	3.60854	3.75462	3.90291	4.05345	4.20631	4.36151	4.51912	4.67918	4.84174	5.00684
D:\Xumeng Li\论文\pic\11March\H101	Thu Mar 12 07-36-10.bmp	4	-0.737517	22.119	D:\Xumeng Li\论文\pic\11March\Test Paper\Fri Mar 13 13-26-36.bmp	-2.9951e-007 -6.9615e-007 -7.7631e-008 0.058177 0.00022111 0	-3.3648e-007 6.3266e-008 -6.6235e-007 0.0002317 0.062233 0	1.1453e-005 -0.00063341 -0.089265 0.10171	5.8698e-007 -5.7238e-005 0.42806 -0.68362	0.0118279	-0.0792567	-0.171471	-0.264745	-0.359012	-0.454202	-0.550246	-0.647077	-0.744624	-0.84282	-0.941595	-1.04088	-1.14061	-1.24071	-1.34112	-1.44176	-1.54257	-1.64348	-1.74442	-1.84532	-1.94611	-2.04673	-2.1471	-2.24716	-2.34683	-2.44606	-2.54476	-2.64288	-2.74034	-2.83707	-2.93301	-3.02809	-3.12223	-3.21537	-3.30744	-3.39838	-3.4881	-3.57656	-3.66366	-3.74936
D:\Xumeng Li\论文\pic\11March\H101	Thu Mar 12 07-36-10.bmp	5	-0.0365576	29.6214	D:\Xumeng Li\论文\pic\11March\Test Paper\Fri Mar 13 13-26-36.bmp	-2.9951e-007 -6.9615e-007 -7.7631e-008 0.058177 0.00022111 0	-3.3648e-007 6.3266e-008 -6.6235e-007 0.0002317 0.062233 0	-3.9787e-007 0.00018282 -0.0065846 -0.048363	-4.6754e-008 9.7369e-007 0.32433 -0.26628	-0.0547656	-0.0608045	-0.0664826	-0.0718022	-0.0767656	-0.0813754	-0.0856339	-0.0895434	-0.0931065	-0.0963253	-0.0992024	-0.10174	-0.103941	-0.105807	-0.107341	-0.108545	-0.109422	-0.109973	-0.110202	-0.110111	-0.109702	-0.108977	-0.107939	-0.10659	-0.104933	-0.10297	-0.100704	-0.0981363	-0.0952699	-0.092107	-0.0886502	-0.0849017	-0.0808639	-0.0765393	-0.0719303	-0.0670391	-0.0618683	-0.0564201	-0.050697	-0.0447014
D:\Xumeng Li\论文\pic\11March\H101	Thu Mar 12 07-36-10.bmp	6	0.669708	29.6533	D:\Xumeng Li\论文\pic\11March\Test Paper\Fri Mar 13 13-26-36.bmp	-2.9951e-007 -6.9615e-007 -7.7631e-008 0.058177 0.00022111 0	-3.3648e-007 6.3266e-008 -6.6235e-007 0.0002317 0.062233 0	5.0054e-007 0.00011663 0.030539 -0.16838	-6.0452e-008 2.2213e-006 0.34027 -0.2872	-0.137719	-0.106827	-0.0756948	-0.0443206	-0.0127011	0.0191666	0.0512856	0.0836589	0.116289	0.14918	0.182334	0.215755	0.249445	0.283407	0.317644	0.35216	0.386957	0.422038	0.457407	0.493066	0.529018	0.565266	0.601814	0.638665	0.67582	0.713284	0.751059	0.789149	0.827556	0.866283	0.905334	0.944711	0.984417	1.02446	1.06483	1.10554	1.1466	1.18799	1.22974	1.27184
D:\Xumeng Li\论文\pic\11March\H101	Thu Mar 12 07-37-33.bmp	0	1.08381	33.4722	D:\Xumeng Li\论文\pic\11March\Test Paper\Fri Mar 13 13-26-36.bmp	-2.9951e-007 -6.9615e-007 -7.7631e-008 0.058177 0.00022111 0	-3.3648e-007 6.3266e-008 -6.6235e-007 0.0002317 0.062233 0			0.368538	0.675626	0.675622	0.675633	0.675629	0.675625	0.737049	0.737044	0.675628	0.675623	0.737047	0.67563	0.675625	0.73705	0.737045	1.41249	1.41252	1.35111	1.22827	1.10546	1.04408	0.982665	1.04409	0.982675	0.982669	0.921256	0.92125	0.859838	0.859833	0.921254	0.859841	0.859836	0.921257	0.859845	0.859839	0.859834	0.982683	0.921269	0.982693	1.35128
D:\Xumeng Li\论文\pic\11March\H101	Thu Mar 12 07-37-33.bmp	1	-0.846796	7.07385	D:\Xumeng Li\论文\pic\11March\Test Paper\Fri Mar 13 13-26-36.bmp	-2.9951e-007 -6.9615e-007 -7.7631e-008 0.058177 0.00022111 0	-3.3648e-007 6.3266e-008 -6.6235e-007 0.0002317 0.062233 0	1.2107e-005 -0.0014824 -0.15356 -0.048958	4.6227e-007 -5.1047e-005 0.21592 -0.25338	-0.20399	-0.361914	-0.522658	-0.686148	-0.852314	-1.02108	-1.19238	-1.36613	-1.54226	-1.72071	-1.9014	-2.08425	-2.26919	-2.45616	-2.64507	-2.83586	-3.02845	-3.22277	-3.41875	-3.61631	-3.81539	-4.0159	-4.21779	-4.42096	-4.62536	-4.83091	-5.03753	-5.24515	-5.45371	-5.66313	-5.87333	-6.08424	-6.2958	-6.50792	-6.72054	-6.93358	-7.14697	-7.36063	-7.57451	-7.78851
D:\Xumeng Li\论文\pic\11March\H101	Thu Mar 12 07-37-33.bmp	2	0.737894	13.1321	D:\Xumeng Li\论文\pic\11March\Test Paper\Fri Mar 13 13-26-36.bmp	-2.9951e-007 -6.9615e-007 -7.7631e-008 0.058177 0.00022111 0	-3.3648e-007 6.3266e-008 -6.6235e-007 0.0002317 0.062233 0	-7.7619e-006 0.0022969 0.098423 0.17158	-4.8698e-007 9.9584e-005 0.28711 -0.3424	0.272289	0.377548	0.487308	0.601522	0.720143	0.843125	0.970422	1.10199	1.23777	1.37773	1.52182	1.66999	1.8222	1.97839	2.13852	2.30255	2.47043	2.64211	2.81755	2.9967	3.1795	3.36593	3.55592	3.74944	3.94643	4.14685	4.35065	4.55779	4.76822	4.9819	5.19877	5.41879	5.64191	5.86809	6.09728	6.32944	6.56451	6.80245	7.04322	7.28676
D:\Xumeng Li\论文\pic\11March\H101	Thu Mar 12 07-37-33.bmp	3	-0.904923	20.3818	D:\Xumeng Li\论文\pic\11March\Test Paper\Fri Mar 13 13-26-36.bmp	-2.9951e-007 -6.9615e-007 -7.7631e-008 0.058177 0.00022111 0	-3.3648e-007 6.3266e-008 -6.6235e-007 0.0002317 0.062233 0	1.4118e-005 -0.0011427 -0.06782 -0.056912	3.944e-007 -4.072e-005 0.50766 -0.5198	-0.125861	-0.19701	-0.270276	-0.345573	-0.422816	-0.501921	-0.582803	-0.665378	-0.74956	-0.835266	-0.922409	-1.01091	-1.10067	-1.19162	-1.28367	-1.37674	-1.47073	-1.56557	-1.66117	-1.75745	-1.85432	-1.95169	-2.04949	-2.14762	-2.24601	-2.34456	-2.4432	-2.54183	-2.64038	-2.73876	-2.83688	-2.93466	-3.03202	-3.12887	-3.22512	-3.32069	-3.4155	-3.50946	-3.60248	-3.69449
D:\Xumeng Li\论文\pic\11March\H101	Thu Mar 12 07-37-33.bmp	4	0.52996	28.7738	D:\Xumeng Li\论文\pic\11March\Test Paper\Fri Mar 13 13-26-36.bmp	-2.9951e-007 -6.9615e-007 -7.7631e-008 0.058177 0.00022111 0	-3.3648e-007 6.3266e-008 -6.6235e-007 0.0002317 0.062233 0	-8.2388e-008 0.0011933 0.043481 0.15447	1.7414e-008 1.977e-005 0.36178 -0.46895	0.199141	0.246202	0.295647	0.347478	0.401694	0.458293	0.517276	0.578642	0.642391	0.708522	0.777035	0.847928	0.921203	0.996857	1.07489	1.1553	1.2381	1.32327	1.41081	1.50074	1.59304	1.68772	1.78477	1.8842	1.986	2.09018	2.19673	2.30566	2.41695	2.53062	2.64666	2.76508	2.88586	3.00901	3.13454	3.26243	3.39269	3.52532	3.66032	3.79768
D:\Xumeng Li\论文\pic\11March\H101	Thu Mar 12 07-37-33.bmp	5	-0.0612853	33.4123	D:\Xumeng Li\论文\pic\11March\Test Paper\Fri Mar 13 13-26-36.bmp	-2.9951e-007 -6.9615e-007 -7.7631e-008 0.058177 0.00022111 0	-3.3648e-007 6.3266e-008 -6.6235e-007 0.0002317 0.062233 0	2.3797e-006 -0.00021891 0.018696 -0.086596	1.1313e-007 -2.191e-005 0.3027 -0.30014	-0.0681172	-0.0500618	-0.0324156	-0.0151645	0.00170597	0.01821	0.0343618	0.0501758	0.0656661	0.0808472	0.0957332	0.110338	0.124677	0.138764	0.152612	0.166237	0.179653	0.192873	0.205913	0.218786	0.231506	0.244089	0.256548	0.268898	0.281152	0.293326	0.305433	0.317488	0.329504	0.341497	0.353481	0.365469	0.377476	0.389517	0.401605	0.413755	0.425981	0.438298	0.450719	0.46326
D:\Xumeng Li\论文\pic\11March\H101	Thu Mar 12 07-39-46.bmp	0	1.20239	40.1991	D:\Xumeng Li\论文\pic\11March\Test Paper\Fri Mar 13 13-26-36.bmp	-2.9951e-007 -6.9615e-007 -7.7631e-008 0.058177 0.00022111 0	-3.3648e-007 6.3266e-008 -6.6235e-007 0.0002317 0.062233 0			0.6754	0.798194	0.675405	0.736808	0.614015	0.614011	0.61402	0.614015	0.675419	1.28959	1.28958	1.28958	1.22814	1.22814	1.22813	1.1667	1.04388	0.98246	0.982453	0.921033	0.859634	0.859628	0.859622	0.859616	0.92102	0.921013	0.921007	0.982411	1.78036	1.59622	1.53483	1.53486	1.47347	1.41208	1.35069	1.35071	1.35073	1.28934	1.28935	1.22796
D:\Xumeng Li\论文\pic\11March\H101	Thu Mar 12 07-39-46.bmp	1	-1.18384	7.62085	D:\Xumeng Li\论文\pic\11March\Test Paper\Fri Mar 13 13-26-36.bmp	-2.9951e-007 -6.9615e-007 -7.7631e-008 0.058177 0.00022111 0	-3.3648e-007 6.3266e-008 -6.6235e-007 0.0002317 0.062233 0	-1.4908e-006 0.00025853 -0.36614 0.65487	3.0666e-005 -0.0057648 0.40417 -0.72008	0.288987	-0.0763869	-0.441262	-0.805646	-1.16955	-1.53298	-1.89595	-2.25846	-2.62053	-2.98216	-3.34336	-3.70415	-4.06452	-4.4245	-4.78408	-5.14328	-5.5021	-5.86056	-6.21867	-6.57643	-6.93385	-7.29094	-7.64771	-8.00416	-8.36032	-8.71618	-9.07176	-9.42706	-9.7821	-10.1369	-10.4914	-10.8457	-11.1998	-11.5536	-11.9072	-12.2606	-12.6139	-12.9669	-13.3198	-13.6725
D:\Xumeng Li\论文\pic\11March\H101	Thu Mar 12 07-39-46.bmp	2	0.860221	12.0871	D:\Xumeng Li\论文\pic\11March\Test Paper\Fri Mar 13 13-26-36.bmp	-2.9951e-007 -6.9615e-007 -7.7631e-008 0.058177 0.00022111 0	-3.3648e-007 6.3266e-008 -6.6235e-007 0.0002317 0.062233 0	-2.906e-005 0.0040583 0.045915 0.66574	-1.2557e-006 0.00014838 0.35929 -0.37618	0.715684	0.77357	0.839224	0.912472	0.993138	1.08105	1.17603	1.27791	1.38651	1.50166	1.62317	1.75089	1.88464	2.02423	2.1695	2.32026	2.47636	2.63761	2.80383	2.97486	3.15052	3.33064	3.51503	3.70353	3.89597	4.09216	4.29193	4.49511	4.70153	4.91101	5.12337	5.33844	5.55605	5.77603	5.99819	6.22237	6.44838	6.67606	6.90523	7.13572
D:\Xumeng Li\论文\pic\11March\H101	Thu Mar 12 07-39-46.bmp	3	-0.99826	20.6018	D:\Xumeng Li\论文\pic\11March\Test Paper\Fri Mar 13 13-26-36.bmp	-2.9951e-007 -6.9615e-007 -7.7631e-008 0.058177 0.00022111 0	-3.3648e-007 6.3266e-008 -6.6235e-007 0.0002317 0.062233 0	-1.4141e-006 -0.00029214 -0.058439 0.085865	-4.1485e-008 -1.8411e-005 0.21144 -0.21189	0.0271325	-0.032193	-0.0921198	-0.152656	-0.213811	-0.275593	-0.338009	-0.40107	-0.464782	-0.529155	-0.594197	-0.659917	-0.726323	-0.793424	-0.861227	-0.929742	-0.998978	-1.06894	-1.13964	-1.21109	-1.28329	-1.35625	-1.42998	-1.5045	-1.5798	-1.6559	-1.7328	-1.81051	-1.88905	-1.96842	-2.04862	-2.12968	-2.21159	-2.29436	-2.37801	-2.46254	-2.54795	-2.63427	-2.72149	-2.80963
D:\Xumeng Li\论文\pic\11March\H101	Thu Mar 12 07-39-46.bmp	4	0.756696	29.2552	D:\Xumeng Li\论文\pic\11March\Test Paper\Fri Mar 13 13-26-36.bmp	-2.9951e-007 -6.9615e-007 -7.7631e-008 0.058177 0.00022111 0	-3.3648e-007 6.3266e-008 -6.6235e-007 0.0002317 0.062233 0	-7.3716e-006 0.0011369 0.0056756 0.36585	-3.8333e-007 3.3671e-005 0.45093 -0.58953	0.372657	0.381692	0.392912	0.406273	0.421731	0.439241	0.45876	0.480244	0.503647	0.528926	0.556036	0.584934	0.615574	0.647914	0.681908	0.717512	0.754683	0.793375	0.833545	0.875149	0.918142	0.962479	1.00812	1.05501	1.10312	1.1524	1.20279	1.25427	1.30679	1.36029	1.41474	1.4701	1.52631	1.58334	1.64114	1.69966	1.75886	1.81871	1.87914	1.94013
D:\Xumeng Li\论文\pic\11March\H101	Thu Mar 12 07-39-46.bmp	5	-0.646756	36.7237	D:\Xumeng Li\论文\pic\11March\Test Paper\Fri Mar 13 13-26-36.bmp	-2.9951e-007 -6.9615e-007 -7.7631e-008 0.058177 0.00022111 0	-3.3648e-007 6.3266e-008 -6.6235e-007 0.0002317 0.062233 0	2.7689e-006 -0.00069708 -0.042757 -0.004852	7.0174e-008 -2.7843e-005 0.31612 -0.42119	-0.0483028	-0.0931312	-0.139321	-0.186854	-0.235716	-0.285888	-0.337355	-0.3901	-0.444106	-0.499356	-0.555835	-0.613525	-0.67241	-0.732473	-0.793698	-0.856068	-0.919566	-0.984175	-1.04988	-1.11666	-1.18451	-1.2534	-1.32332	-1.39425	-1.46618	-1.53908	-1.61295	-1.68776	-1.76351	-1.84016	-1.91771	-1.99614	-2.07543	-2.15557	-2.23654	-2.31832	-2.40089	-2.48425	-2.56837	-2.65323
D:\Xumeng Li\论文\pic\11March\H101	Thu Mar 12 07-39-46.bmp	6	0.150893	40.1556	D:\Xumeng Li\论文\pic\11March\Test Paper\Fri Mar 13 13-26-36.bmp	-2.9951e-007 -6.9615e-007 -7.7631e-008 0.058177 0.00022111 0	-3.3648e-007 6.3266e-008 -6.6235e-007 0.0002317 0.062233 0	-1.033e-006 0.00010335 0.033916 -0.22655	-1.5345e-007 1.4642e-005 0.21652 -0.16006	-0.19253	-0.158312	-0.123899	-0.0892981	-0.0545153	-0.0195567	0.0155713	0.0508627	0.0863111	0.121911	0.157655	0.193537	0.229552	0.265693	0.301954	0.338329	0.374811	0.411395	0.448073	0.484841	0.521691	0.558618	0.595615	0.632676	0.669796	0.706967	0.744183	0.781439	0.818728	0.856044	0.893381	0.930732	0.968092	1.00545	1.04281	1.08016	1.11749	1.1548	1.19208	1.22932
D:\Xumeng Li\论文\pic\11March\H101	Thu Mar 12 07-41-20.bmp	0	1.19799	39.309	D:\Xumeng Li\论文\pic\11March\Test Paper\Fri Mar 13 13-26-36.bmp	-2.9951e-007 -6.9615e-007 -7.7631e-008 0.058177 0.00022111 0	-3.3648e-007 6.3266e-008 -6.6235e-007 0.0002317 0.062233 0			0.55322	0.614678	0.553212	0.553209	0.614679	0.614674	0.61467	0.614665	0.67612	0.737589	0.737583	0.737578	0.737573	0.737567	0.737563	0.737558	0.737552	0.737547	0.798995	0.860459	0.860454	1.90493	1.84349	1.78204	1.78207	1.72062	1.65918	1.59773	1.59772	1.59775	1.5363	1.53629	1.47484	1.53633	1.53632	1.53631	1.47486	1.41345	1.41347	1.35202
D:\Xumeng Li\论文\pic\11March\H101	Thu Mar 12 07-41-20.bmp	1	0.791182	9.33847	D:\Xumeng Li\论文\pic\11March\Test Paper\Fri Mar 13 13-26-36.bmp	-2.9951e-007 -6.9615e-007 -7.7631e-008 0.058177 0.00022111 0	-3.3648e-007 6.3266e-008 -6.6235e-007 0.0002317 0.062233 0	6.2638e-006 7.6302e-005 0.1139 0.043183	-3.9387e-008 1.816e-005 0.28941 -0.31451	0.157168	0.271344	0.385747	0.500415	0.615387	0.730699	0.846389	0.962495	1.07905	1.1961	1.31368	1.43183	1.55057	1.66996	1.79003	1.91082	2.03235	2.15468	2.27784	2.40187	2.5268	2.65267	2.77952	2.90739	3.03631	3.16633	3.29747	3.42978	3.5633	3.69806	3.8341	3.97146	4.11017	4.25027	4.39181	4.53481	4.67932	4.82538	4.97301	5.12226
D:\Xumeng Li\论文\pic\11March\H101	Thu Mar 12 07-41-20.bmp	2	-1.10147	18.1716	D:\Xumeng Li\论文\pic\11March\Test Paper\Fri Mar 13 13-26-36.bmp	-2.9951e-007 -6.9615e-007 -7.7631e-008 0.058177 0.00022111 0	-3.3648e-007 6.3266e-008 -6.6235e-007 0.0002317 0.062233 0	-7.1393e-007 0.00019577 -0.37286 0.60985	2.3498e-005 -0.0067865 0.69349 -0.23571	0.237187	-0.13509	-0.506983	-0.878498	-1.24964	-1.62041	-1.99081	-2.36086	-2.73054	-3.09987	-3.46886	-3.8375	-4.2058	-4.57376	-4.94139	-5.30869	-5.67568	-6.04234	-6.40869	-6.77472	-7.14046	-7.50589	-7.87102	-8.23586	-8.60041	-8.96468	-9.32867	-9.69238	-10.0558	-10.419	-10.7819	-11.1445	-11.5069	-11.8691	-12.231	-12.5926	-12.9541	-13.3153	-13.6762	-14.0369
D:\Xumeng Li\论文\pic\11March\H101	Thu Mar 12 07-41-20.bmp	3	0.593461	31.5801	D:\Xumeng Li\论文\pic\11March\Test Paper\Fri Mar 13 13-26-36.bmp	-2.9951e-007 -6.9615e-007 -7.7631e-008 0.058177 0.00022111 0	-3.3648e-007 6.3266e-008 -6.6235e-007 0.0002317 0.062233 0	1.2886e-005 -0.0011033 0.061127 0.13998	2.5447e-007 -4.2044e-005 0.42815 -0.60029	0.200014	0.257922	0.313777	0.367657	0.419641	0.469804	0.518224	0.564979	0.610146	0.653802	0.696024	0.73689	0.776478	0.814864	0.852126	0.888341	0.923586	0.957939	0.991477	1.02428	1.05642	1.08798	1.11903	1.14965	1.17992	1.20992	1.23972	1.26941	1.29905	1.32872	1.35851	1.38849	1.41874	1.44933	1.48035	1.51186	1.54395	1.5767	1.61018	1.64446
D:\Xumeng Li\论文\pic\11March\H101	Thu Mar 12 07-41-20.bmp	4	-0.381804	39.2404	D:\Xumeng Li\论文\pic\11March\Test Paper\Fri Mar 13 13-26-36.bmp	-2.9951e-007 -6.9615e-007 -7.7631e-008 0.058177 0.00022111 0	-3.3648e-007 6.3266e-008 -6.6235e-007 0.0002317 0.062233 0	-8.5748e-006 -0.00010265 -0.044341 0.15966	4.3792e-008 -4.3871e-005 0.34609 -0.29863	0.115206	0.0704963	0.0254786	-0.0198987	-0.065687	-0.111938	-0.158703	-0.206033	-0.25398	-0.302596	-0.351931	-0.402038	-0.452967	-0.50477	-0.557499	-0.611205	-0.66594	-0.721754	-0.7787	-0.836828	-0.896191	-0.95684	-1.01883	-1.0822	-1.14701	-1.21332	-1.28117	-1.35061	-1.4217	-1.49449	-1.56902	-1.64536	-1.72355	-1.80364	-1.88568	-1.96973	-2.05584	-2.14406	-2.23443	-2.32702
D:\Xumeng Li\论文\pic\11March\H101	Thu Mar 12 07-43-16.bmp	0	1.02969	30.1371	D:\Xumeng Li\论文\pic\11March\Test Paper\Fri Mar 13 13-26-36.bmp	-2.9951e-007 -6.9615e-007 -7.7631e-008 0.058177 0.00022111 0	-3.3648e-007 6.3266e-008 -6.6235e-007 0.0002317 0.062233 0			0.613827	0.736588	0.675195	0.675191	0.6138	0.613797	0.613794	0.61379	0.675173	0.675169	0.675166	0.675162	0.552414	0.613797	0.613794	0.552417	0.6138	0.613797	0.55242	0.613804	1.4729	1.47292	1.41156	1.35019	1.35019	1.22746	1.28884	1.22747	1.22747	1.22749	1.16612	1.10475	1.16613	1.10476	0.982028	1.04341	0.982038	0.982033	0.920661	0.920656
D:\Xumeng Li\论文\pic\11March\H101	Thu Mar 12 07-43-16.bmp	1	0.706758	8.00872	D:\Xumeng Li\论文\pic\11March\Test Paper\Fri Mar 13 13-26-36.bmp	-2.9951e-007 -6.9615e-007 -7.7631e-008 0.058177 0.00022111 0	-3.3648e-007 6.3266e-008 -6.6235e-007 0.0002317 0.062233 0	-3.3977e-006 7.1454e-005 0.12819 -0.075062	-1.7373e-007 -9.3858e-006 0.24973 -0.31686	0.0531979	0.18158	0.310065	0.438631	0.567259	0.695928	0.824617	0.953307	1.08198	1.2106	1.33917	1.46766	1.59604	1.72431	1.85243	1.98038	2.10816	2.23573	2.36307	2.49018	2.61701	2.74356	2.86981	2.99573	3.1213	3.24651	3.37133	3.49574	3.61973	3.74326	3.86633	3.98891	4.11098	4.23252	4.35351	4.47393	4.59375	4.71297	4.83155	4.94949
D:\Xumeng Li\论文\pic\11March\H101	Thu Mar 12 07-43-16.bmp	2	-0.825279	16.3285	D:\Xumeng Li\论文\pic\11March\Test Paper\Fri Mar 13 13-26-36.bmp	-2.9951e-007 -6.9615e-007 -7.7631e-008 0.058177 0.00022111 0	-3.3648e-007 6.3266e-008 -6.6235e-007 0.0002317 0.062233 0	-2.9247e-005 0.0023036 -0.15735 0.52681	-1.4167e-006 0.00010234 0.29481 -0.4332	0.371733	0.221085	0.0746942	-0.0676161	-0.206021	-0.340696	-0.471817	-0.599559	-0.724098	-0.845608	-0.964267	-1.08025	-1.19373	-1.30488	-1.41389	-1.52091	-1.62614	-1.72975	-1.8319	-1.93279	-2.03257	-2.13144	-2.22955	-2.3271	-2.42425	-2.52118	-2.61807	-2.71508	-2.8124	-2.91021	-3.00867	-3.10796	-3.20827	-3.30975	-3.4126	-3.51698	-3.62307	-3.73104	-3.84108	-3.95335
D:\Xumeng Li\论文\pic\11March\H101	Thu Mar 12 07-43-16.bmp	3	0.378881	24.7977	D:\Xumeng Li\论文\pic\11March\Test Paper\Fri Mar 13 13-26-36.bmp	-2.9951e-007 -6.9615e-007 -7.7631e-008 0.058177 0.00022111 0	-3.3648e-007 6.3266e-008 -6.6235e-007 0.0002317 0.062233 0	-4.1662e-006 0.00057098 0.044698 0.1646	-1.3675e-007 -4.573e-006 0.41036 -0.89897	0.209867	0.256249	0.303723	0.352264	0.401847	0.452447	0.504039	0.556598	0.610099	0.664516	0.719826	0.776003	0.833022	0.890857	0.949485	1.00888	1.06902	1.12987	1.19142	1.25363	1.31648	1.37996	1.44402	1.50865	1.57382	1.63951	1.70569	1.77234	1.83943	1.90694	1.97484	2.04311	2.11172	2.18064	2.24986	2.31935	2.38908	2.45902	2.52916	2.59946
D:\Xumeng Li\论文\pic\11March\H101	Thu Mar 12 07-43-16.bmp	4	-0.250403	30.0854	D:\Xumeng Li\论文\pic\11March\Test Paper\Fri Mar 13 13-26-36.bmp	-2.9951e-007 -6.9615e-007 -7.7631e-008 0.058177 0.00022111 0	-3.3648e-007 6.3266e-008 -6.6235e-007 0.0002317 0.062233 0	-3.8941e-007 -0.00029005 -0.0062029 -0.017882	-5.0784e-007 5.5228e-005 0.22759 -0.16171	-0.0243756	-0.0314514	-0.039112	-0.0473596	-0.0561967	-0.0656256	-0.0756487	-0.0862681	-0.0974864	-0.109306	-0.121729	-0.134757	-0.148394	-0.162641	-0.177502	-0.192977	-0.20907	-0.225782	-0.243117	-0.261076	-0.279662	-0.298877	-0.318724	-0.339205	-0.360321	-0.382077	-0.404473	-0.427512	-0.451197	-0.47553	-0.500512	-0.526148	-0.552438	-0.579386	-0.606993	-0.635262	-0.664195	-0.693794	-0.724063	-0.755003
D:\Xumeng Li\论文\pic\11March\H101	Thu Mar 12 07-44-09.bmp	0	1.12213	35.8372	D:\Xumeng Li\论文\pic\11March\Test Paper\Fri Mar 13 13-26-36.bmp	-2.9951e-007 -6.9615e-007 -7.7631e-008 0.058177 0.00022111 0	-3.3648e-007 6.3266e-008 -6.6235e-007 0.0002317 0.062233 0			0.735069	0.918841	0.918835	0.857601	1.2863	0.796343	0.735089	0.79635	0.796344	0.918873	0.796369	0.796364	0.857627	0.85762	0.796383	0.857628	0.857641	0.857636	0.796396	0.796409	0.857675	0.85767	1.47047	0.796422	1.4092	1.40919	1.40918	1.40917	1.40919	1.34793	1.34792	1.34791	1.28665	1.1028	1.04154	1.04155	1.10283	1.10282	1.04156	1.04155
D:\Xumeng Li\论文\pic\11March\H101	Thu Mar 12 07-44-09.bmp	1	-0.87444	9.82113	D:\Xumeng Li\论文\pic\11March\Test Paper\Fri Mar 13 13-26-36.bmp	-2.9951e-007 -6.9615e-007 -7.7631e-008 0.058177 0.00022111 0	-3.3648e-007 6.3266e-008 -6.6235e-007 0.0002317 0.062233 0	1.0677e-005 -0.0016499 -0.08011 -0.14335	8.4342e-007 -0.00013207 0.30069 -0.37383	-0.225101	-0.310086	-0.398243	-0.489507	-0.583815	-0.681102	-0.781305	-0.884359	-0.9902	-1.09876	-1.20999	-1.32381	-1.44015	-1.55897	-1.68019	-1.80375	-1.92958	-2.05762	-2.18781	-2.32008	-2.45438	-2.59062	-2.72876	-2.86872	-3.01044	-3.15386	-3.29892	-3.44555	-3.59368	-3.74325	-3.8942	-4.04647	-4.19998	-4.35468	-4.51051	-4.66739	-4.82526	-4.98406	-5.14373	-5.3042
D:\Xumeng Li\论文\pic\11March\H101	Thu Mar 12 07-44-09.bmp	2	0.811216	19.5546	D:\Xumeng Li\论文\pic\11March\Test Paper\Fri Mar 13 13-26-36.bmp	-2.9951e-007 -6.9615e-007 -7.7631e-008 0.058177 0.00022111 0	-3.3648e-007 6.3266e-008 -6.6235e-007 0.0002317 0.062233 0	1.7283e-005 -0.00071439 0.13125 -0.25957	6.8505e-007 1.9403e-005 0.29662 -0.35288	-0.12902	0.000208761	0.128216	0.255105	0.380981	0.505946	0.630105	0.753561	0.876417	0.998778	1.12075	1.24243	1.36393	1.48534	1.60678	1.72835	1.85014	1.97227	2.09484	2.21795	2.34171	2.46621	2.59157	2.71788	2.84525	2.97379	3.10359	3.23477	3.36742	3.50165	3.63756	3.77525	3.91484	4.05642	4.20009	4.34597	4.49415	4.64474	4.79784	4.95356
D:\Xumeng Li\论文\pic\11March\H101	Thu Mar 12 07-44-09.bmp	3	-0.690967	28.2958	D:\Xumeng Li\论文\pic\11March\Test Paper\Fri Mar 13 13-26-36.bmp	-2.9951e-007 -6.9615e-007 -7.7631e-008 0.058177 0.00022111 0	-3.3648e-007 6.3266e-008 -6.6235e-007 0.0002317 0.062233 0	6.8327e-006 -0.0005656 -0.022452 -0.10724	-4.0945e-008 1.902e-005 0.4571 -0.66276	-0.13025	-0.154351	-0.179502	-0.205661	-0.232787	-0.260839	-0.289776	-0.319558	-0.350143	-0.38149	-0.413558	-0.446306	-0.479694	-0.51368	-0.548223	-0.583283	-0.618818	-0.654787	-0.691149	-0.727863	-0.764889	-0.802185	-0.839711	-0.877424	-0.915285	-0.953252	-0.991285	-1.02934	-1.06738	-1.10536	-1.14325	-1.18099	-1.21856	-1.2559	-1.29298	-1.32975	-1.36618	-1.40223	-1.43785	-1.473
D:\Xumeng Li\论文\pic\11March\H101	Thu Mar 12 07-44-09.bmp	4	0.172342	35.8178	D:\Xumeng Li\论文\pic\11March\Test Paper\Fri Mar 13 13-26-36.bmp	-2.9951e-007 -6.9615e-007 -7.7631e-008 0.058177 0.00022111 0	-3.3648e-007 6.3266e-008 -6.6235e-007 0.0002317 0.062233 0	-2.9888e-006 0.00081417 0.0047401 -0.02115	-2.0051e-007 4.3006e-005 0.30939 -0.25634	-0.0155992	-0.00843759	0.000316539	0.0106452	0.0225305	0.0359545	0.0508992	0.0673467	0.0852791	0.104678	0.125527	0.147806	0.171499	0.196587	0.223052	0.250876	0.280042	0.310531	0.342326	0.375409	0.409761	0.445365	0.482202	0.520256	0.559508	0.599939	0.641533	0.684271	0.728135	0.773107	0.81917	0.866305	0.914494	0.96372	1.01397	1.06521	1.11744	1.17063	1.22477	1.27984
D:\Xumeng Li\论文\pic\11March\H101	Thu Mar 12 07-45-01.bmp	0	1.03766	37.3699	D:\Xumeng Li\论文\pic\11March\Test Paper\Fri Mar 13 13-26-36.bmp	-2.9951e-007 -6.9615e-007 -7.7631e-008 0.058177 0.00022111 0	-3.3648e-007 6.3266e-008 -6.6235e-007 0.0002317 0.062233 0			0.430249	0.61463	0.614626	0.491708	0.491705	0.55317	0.553167	0.553163	0.553159	0.553156	0.553152	1.22936	1.16787	1.16787	1.1064	1.1064	1.16784	0.983431	0.921969	0.983439	0.983432	1.0449	1.10637	1.04489	0.983405	0.921927	0.921921	0.921914	0.860457	0.921922	0.921916	0.92191	0.921904	0.921917	0.921912	0.921905	0.921899	1.59776	1.59778	1.41346
D:\Xumeng Li\论文\pic\11March\H101	Thu Mar 12 07-45-01.bmp	1	0.681988	8.00205	D:\Xumeng Li\论文\pic\11March\Test Paper\Fri Mar 13 13-26-36.bmp	-2.9951e-007 -6.9615e-007 -7.7631e-008 0.058177 0.00022111 0	-3.3648e-007 6.3266e-008 -6.6235e-007 0.0002317 0.062233 0	-4.8868e-006 0.00069288 0.11878 -0.09409	-3.535e-008 -8.3238e-006 0.23815 -0.29048	0.0253768	0.1462	0.26835	0.391798	0.516514	0.642469	0.769635	0.89798	1.02748	1.1581	1.28981	1.42258	1.55639	1.6912	1.82699	1.96373	2.10138	2.23992	2.37931	2.51954	2.66056	2.80236	2.94489	3.08814	3.23207	3.37665	3.52185	3.66765	3.81401	3.96091	4.10832	4.2562	4.40453	4.55327	4.70241	4.85191	5.00173	5.15186	5.30226	5.4529
D:\Xumeng Li\论文\pic\11March\H101	Thu Mar 12 07-45-01.bmp	2	-1.08443	15.3569	D:\Xumeng Li\论文\pic\11March\Test Paper\Fri Mar 13 13-26-36.bmp	-2.9951e-007 -6.9615e-007 -7.7631e-008 0.058177 0.00022111 0	-3.3648e-007 6.3266e-008 -6.6235e-007 0.0002317 0.062233 0	-7.8269e-006 -0.00040826 -0.121 0.08779	-7.8208e-006 0.00092285 0.26406 -0.10901	-0.033626	-0.155906	-0.279096	-0.403243	-0.528395	-0.654598	-0.781899	-0.910346	-1.03998	-1.17086	-1.30303	-1.43652	-1.5714	-1.70771	-1.84548	-1.98478	-2.12565	-2.26813	-2.41228	-2.55813	-2.70574	-2.85515	-3.00641	-3.15957	-3.31467	-3.47176	-3.63089	-3.7921	-3.95545	-4.12097	-4.28872	-4.45874	-4.63108	-4.80579	-4.98291	-5.16249	-5.34458	-5.52922	-5.71646	-5.90635
D:\Xumeng Li\论文\pic\11March\H101	Thu Mar 12 07-45-01.bmp	3	0.662476	23.9871	D:\Xumeng Li\论文\pic\11March\Test Paper\Fri Mar 13 13-26-36.bmp	-2.9951e-007 -6.9615e-007 -7.7631e-008 0.058177 0.00022111 0	-3.3648e-007 6.3266e-008 -6.6235e-007 0.0002317 0.062233 0	-1.2634e-005 0.0017948 0.075263 0.22792	-1.3238e-007 -1.6669e-005 0.46553 -0.65209	0.304968	0.385527	0.469525	0.556884	0.64753	0.741386	0.838377	0.938427	1.04146	1.1474	1.25617	1.3677	1.48191	1.59872	1.71806	1.83985	1.96402	2.09049	2.21919	2.35003	2.48295	2.61787	2.75471	2.89339	3.03384	3.17599	3.31976	3.46507	3.61185	3.76002	3.9095	4.06023	4.21211	4.36509	4.51908	4.674	4.82979	4.98636	5.14364	5.30155
D:\Xumeng Li\论文\pic\11March\H101	Thu Mar 12 07-45-01.bmp	4	-0.406089	34.6151	D:\Xumeng Li\论文\pic\11March\Test Paper\Fri Mar 13 13-26-36.bmp	-2.9951e-007 -6.9615e-007 -7.7631e-008 0.058177 0.00022111 0	-3.3648e-007 6.3266e-008 -6.6235e-007 0.0002317 0.062233 0	4.5816e-006 -0.0011189 -0.0089113 -0.1726	1.3063e-007 -3.8195e-005 0.36114 -1.4872	-0.182621	-0.194857	-0.209276	-0.22585	-0.244552	-0.265355	-0.28823	-0.313151	-0.34009	-0.369019	-0.399911	-0.432739	-0.467475	-0.504091	-0.54256	-0.582855	-0.624947	-0.668811	-0.714417	-0.761739	-0.810749	-0.861419	-0.913723	-0.967632	-1.02312	-1.08016	-1.13872	-1.19877	-1.2603	-1.32326	-1.38764	-1.45341	-1.52053	-1.58898	-1.65874	-1.72977	-1.80205	-1.87555	-1.95025	-2.02611
D:\Xumeng Li\论文\pic\11March\H101	Thu Mar 12 07-45-01.bmp	5	0.338183	37.3048	D:\Xumeng Li\论文\pic\11March\Test Paper\Fri Mar 13 13-26-36.bmp	-2.9951e-007 -6.9615e-007 -7.7631e-008 0.058177 0.00022111 0	-3.3648e-007 6.3266e-008 -6.6235e-007 0.0002317 0.062233 0	2.2965e-006 -0.00039928 0.036071 -0.12988	3.8257e-008 -1.5145e-005 0.26751 -0.037295	-0.094204	-0.0593147	-0.0251964	0.00816471	0.0407824	0.0726703	0.103842	0.134312	0.164094	0.193201	0.221648	0.249447	0.276613	0.30316	0.329101	0.35445	0.379221	0.403428	0.427084	0.450204	0.472801	0.494888	0.51648	0.53759	0.558233	0.578421	0.598169	0.617491	0.636399	0.654909	0.673034	0.690787	0.708183	0.725235	0.741956	0.758362	0.774465	0.790279	0.805818	0.821096
D:\Xumeng Li\论文\pic\11March\H101	Thu Mar 12 07-45-59.bmp	0	1.11137	21.6088	D:\Xumeng Li\论文\pic\11March\Test Paper\Fri Mar 13 13-26-36.bmp	-2.9951e-007 -6.9615e-007 -7.7631e-008 0.058177 0.00022111 0	-3.3648e-007 6.3266e-008 -6.6235e-007 0.0002317 0.062233 0			0.368487	1.04396	0.982561	0.982557	0.921153	0.921149	0.921146	0.921143	1.71922	1.71921	1.65782	1.59643	1.59643	1.41226	1.41226	1.41225	1.41225	1.47366	1.41227	1.35087	1.28948	1.22808	1.22808	1.22807	1.22807	1.22809	1.1667	1.16669	1.16669	1.10529	1.1667	1.1667	1.1053	1.1053	1.10529	1.10529	1.10528	1.04389	1.22808	1.22808
D:\Xumeng Li\论文\pic\11March\H101	Thu Mar 12 07-45-59.bmp	1	-0.876273	12.467	D:\Xumeng Li\论文\pic\11March\Test Paper\Fri Mar 13 13-26-36.bmp	-2.9951e-007 -6.9615e-007 -7.7631e-008 0.058177 0.00022111 0	-3.3648e-007 6.3266e-008 -6.6235e-007 0.0002317 0.062233 0	-5.6616e-006 -0.00011576 -0.10642 0.011283	-3.4552e-007 6.1968e-006 0.28019 -0.33339	-0.0952619	-0.202072	-0.309181	-0.416624	-0.524435	-0.632646	-0.741293	-0.85041	-0.960029	-1.07019	-1.18091	-1.29225	-1.40422	-1.51687	-1.63022	-1.74431	-1.85918	-1.97486	-2.09138	-2.20878	-2.32708	-2.44634	-2.56657	-2.68782	-2.81011	-2.93348	-3.05797	-3.1836	-3.31042	-3.43846	-3.56774	-3.69831	-3.8302	-3.96344	-4.09807	-4.23412	-4.37162	-4.51061	-4.65113	-4.7932
D:\Xumeng Li\论文\pic\11March\H101	Thu Mar 12 07-45-59.bmp	2	0.481697	20.1835	D:\Xumeng Li\论文\pic\11March\Test Paper\Fri Mar 13 13-26-36.bmp	-2.9951e-007 -6.9615e-007 -7.7631e-008 0.058177 0.00022111 0	-3.3648e-007 6.3266e-008 -6.6235e-007 0.0002317 0.062233 0	4.8327e-006 0.00089992 0.032111 0.25776	6.8093e-008 3.5237e-005 0.38317 -0.57099	0.29078	0.325624	0.362326	0.400915	0.44142	0.483869	0.528293	0.574719	0.623177	0.673695	0.726304	0.781031	0.837906	0.896958	0.958216	1.02171	1.08746	1.15551	1.22588	1.29861	1.37371	1.45122	1.53116	1.61358	1.69849	1.78592	1.87591	1.96848	2.06367	2.16149	2.26199	2.36518	2.4711	2.57977	2.69124	2.80551	2.92263	3.04263	3.16552	3.29135
D:\Xumeng Li\论文\pic\11March\H101	Thu Mar 12 07-45-59.bmp	3	0.0851168	21.57	D:\Xumeng Li\论文\pic\11March\Test Paper\Fri Mar 13 13-26-36.bmp	-2.9951e-007 -6.9615e-007 -7.7631e-008 0.058177 0.00022111 0	-3.3648e-007 6.3266e-008 -6.6235e-007 0.0002317 0.062233 0	-1.5165e-006 0.00028087 -0.0030965 0.013233	-6.7177e-009 -2.7136e-006 0.23603 -0.29791	0.0104162	0.00815174	0.00643082	0.00524435	0.00458322	0.00443834	0.00480062	0.00566094	0.00701021	0.00883933	0.0111392	0.0139007	0.0171148	0.0207724	0.0248643	0.0293814	0.0343148	0.0396552	0.0453935	0.0515207	0.0580277	0.0649053	0.0721446	0.0797362	0.0876713	0.0959406	0.104535	0.113446	0.122663	0.132179	0.141983	0.152067	0.162421	0.173037	0.183905	0.195017	0.206363	0.217934	0.229721	0.241714
D:\Xumeng Li\论文\pic\11March\H101	Thu Mar 12 07-45-59.bmp	4	-0.559766	21.5383	D:\Xumeng Li\论文\pic\11March\Test Paper\Fri Mar 13 13-26-36.bmp	-2.9951e-007 -6.9615e-007 -7.7631e-008 0.058177 0.00022111 0	-3.3648e-007 6.3266e-008 -6.6235e-007 0.0002317 0.062233 0	1.4644e-006 -0.0004344 -0.02424 0.081619	5.5709e-009 -1.8835e-005 0.33993 -0.32956	0.0569461	0.0314128	0.00502831	-0.0221986	-0.0502592	-0.0791447	-0.108846	-0.139355	-0.170662	-0.20276	-0.235638	-0.269288	-0.303701	-0.338869	-0.374783	-0.411434	-0.448813	-0.486912	-0.525721	-0.565232	-0.605436	-0.646325	-0.687889	-0.730119	-0.773008	-0.816545	-0.860723	-0.905533	-0.950965	-0.997012	-1.04366	-1.09091	-1.13875	-1.18716	-1.23615	-1.28569	-1.33579	-1.38643	-1.43761	-1.48931
D:\Xumeng Li\论文\pic\11March\H101	Thu Mar 12 07-47-08.bmp	0	1.10768	34.2637	D:\Xumeng Li\论文\pic\11March\Test Paper\Fri Mar 13 13-26-36.bmp	-2.9951e-007 -6.9615e-007 -7.7631e-008 0.058177 0.00022111 0	-3.3648e-007 6.3266e-008 -6.6235e-007 0.0002317 0.062233 0			0.676807	0.738322	0.738318	0.615261	0.615257	0.615254	0.61525	0.615246	0.676759	0.676756	0.676751	0.676747	0.676743	0.676739	0.738248	0.738244	0.738239	0.738234	0.73823	1.72223	1.66073	1.59923	1.53773	1.47622	1.35323	1.29172	1.23022	1.16871	1.1687	1.1687	1.10719	1.10719	1.04568	1.04567	1.04567	1.04566	1.04565	1.04565	1.04564	1.04563
D:\Xumeng Li\论文\pic\11March\H101	Thu Mar 12 07-47-08.bmp	1	-0.800177	4.81944	D:\Xumeng Li\论文\pic\11March\Test Paper\Fri Mar 13 13-26-36.bmp	-2.9951e-007 -6.9615e-007 -7.7631e-008 0.058177 0.00022111 0	-3.3648e-007 6.3266e-008 -6.6235e-007 0.0002317 0.062233 0	8.4672e-006 -0.0019479 -0.017179 -0.41055	-1.5531e-008 4.2074e-006 0.20905 -0.28591	-0.429673	-0.452637	-0.479395	-0.509896	-0.54409	-0.581926	-0.623353	-0.66832	-0.716776	-0.768672	-0.823954	-0.882574	-0.94448	-1.00962	-1.07795	-1.14941	-1.22395	-1.30153	-1.38208	-1.46557	-1.55194	-1.64113	-1.73311	-1.82781	-1.92518	-2.02519	-2.12777	-2.23287	-2.34045	-2.45044	-2.56281	-2.67751	-2.79447	-2.91365	-3.035	-3.15846	-3.284	-3.41155	-3.54106	-3.67249
D:\Xumeng Li\论文\pic\11March\H101	Thu Mar 12 07-47-08.bmp	2	0.955084	10.2335	D:\Xumeng Li\论文\pic\11March\Test Paper\Fri Mar 13 13-26-36.bmp	-2.9951e-007 -6.9615e-007 -7.7631e-008 0.058177 0.00022111 0	-3.3648e-007 6.3266e-008 -6.6235e-007 0.0002317 0.062233 0	5.4257e-006 0.00099109 0.066076 0.15339	-1.1503e-007 -5.8558e-006 0.2486 -0.26099	0.220461	0.289548	0.360682	0.433896	0.509223	0.586694	0.666343	0.748202	0.832304	0.91868	1.00736	1.09839	1.19179	1.28759	1.38583	1.48654	1.58976	1.69551	1.80383	1.91474	2.0283	2.14451	2.26343	2.38508	2.50949	2.6367	2.76673	2.89963	3.03542	3.17414	3.31581	3.46048	3.60817	3.75892	3.91275	4.06971	4.22982	4.39312	4.55964	4.72941
D:\Xumeng Li\论文\pic\11March\H101	Thu Mar 12 07-47-08.bmp	3	-0.715854	18.9814	D:\Xumeng Li\论文\pic\11March\Test Paper\Fri Mar 13 13-26-36.bmp	-2.9951e-007 -6.9615e-007 -7.7631e-008 0.058177 0.00022111 0	-3.3648e-007 6.3266e-008 -6.6235e-007 0.0002317 0.062233 0	6.4057e-006 -0.00094349 -0.10953 -0.017746	-1.6489e-007 2.0912e-005 0.39959 -0.44903	-0.128217	-0.240537	-0.354667	-0.470569	-0.588204	-0.707534	-0.82852	-0.951124	-1.07531	-1.20103	-1.32826	-1.45695	-1.58707	-1.71857	-1.85143	-1.98559	-2.12103	-2.2577	-2.39556	-2.53458	-2.67472	-2.81594	-2.9582	-3.10147	-3.2457	-3.39085	-3.53689	-3.68379	-3.83149	-3.97996	-4.12917	-4.27908	-4.42964	-4.58082	-4.73258	-4.88488	-5.03769	-5.19096	-5.34466	-5.49874
D:\Xumeng Li\论文\pic\11March\H101	Thu Mar 12 07-47-08.bmp	4	0.580656	27.7929	D:\Xumeng Li\论文\pic\11March\Test Paper\Fri Mar 13 13-26-36.bmp	-2.9951e-007 -6.9615e-007 -7.7631e-008 0.058177 0.00022111 0	-3.3648e-007 6.3266e-008 -6.6235e-007 0.0002317 0.062233 0	-1.4531e-006 0.00072905 0.042629 0.22062	-1.0266e-007 -1.1391e-005 0.39773 -0.46066	0.263974	0.30878	0.355027	0.402706	0.451808	0.502325	0.554248	0.607567	0.662275	0.718363	0.775821	0.834642	0.894816	0.956335	1.01919	1.08337	1.14887	1.21568	1.2838	1.3532	1.42389	1.49585	1.56908	1.64357	1.7193	1.79628	1.87449	1.95392	2.03456	2.11641	2.19946	2.28369	2.3691	2.45569	2.54343	2.63233	2.72237	2.81355	2.90585	2.99928
D:\Xumeng Li\论文\pic\11March\H101	Thu Mar 12 07-47-08.bmp	5	-0.19469	34.163	D:\Xumeng Li\论文\pic\11March\Test Paper\Fri Mar 13 13-26-36.bmp	-2.9951e-007 -6.9615e-007 -7.7631e-008 0.058177 0.00022111 0	-3.3648e-007 6.3266e-008 -6.6235e-007 0.0002317 0.062233 0	-9.5181e-007 8.0368e-005 -0.0126 0.020275	2.3269e-008 -9.1054e-006 0.27167 -0.21525	0.00775433	-0.00461108	-0.0168272	-0.0288997	-0.0408343	-0.0526367	-0.0643126	-0.0758678	-0.087308	-0.0986388	-0.109866	-0.120995	-0.132032	-0.142983	-0.153853	-0.164647	-0.175373	-0.186034	-0.196638	-0.20719	-0.217695	-0.228159	-0.238588	-0.248988	-0.259364	-0.269722	-0.280068	-0.290407	-0.300745	-0.311089	-0.321442	-0.331813	-0.342205	-0.352625	-0.363078	-0.373571	-0.384108	-0.394696	-0.40534	-0.416047
D:\Xumeng Li\论文\pic\11March\H101	Thu Mar 12 07-48-09.bmp	0	1.15911	31.0042	D:\Xumeng Li\论文\pic\11March\Test Paper\Fri Mar 13 13-26-36.bmp	-2.9951e-007 -6.9615e-007 -7.7631e-008 0.058177 0.00022111 0	-3.3648e-007 6.3266e-008 -6.6235e-007 0.0002317 0.062233 0			0.614275	0.675706	0.675702	0.614278	0.552853	0.55285	0.552847	1.29014	1.29013	1.29012	1.22867	1.22866	1.22865	1.1672	1.10575	0.982885	0.98288	0.982875	0.982869	0.921445	0.92144	0.921434	0.92143	0.860005	0.86	0.798576	0.798571	1.71971	1.65834	1.59693	1.47411	1.4741	1.41272	1.41271	1.28989	1.35135	1.28993	1.35136	1.28994	1.22852
D:\Xumeng Li\论文\pic\11March\H101	Thu Mar 12 07-48-09.bmp	1	0.854903	8.64484	D:\Xumeng Li\论文\pic\11March\Test Paper\Fri Mar 13 13-26-36.bmp	-2.9951e-007 -6.9615e-007 -7.7631e-008 0.058177 0.00022111 0	-3.3648e-007 6.3266e-008 -6.6235e-007 0.0002317 0.062233 0	-2.2871e-007 2.0201e-005 0.20391 -0.47153	6.7517e-006 -0.00093122 0.21269 -0.30311	-0.267599	-0.0636326	0.140372	0.344412	0.548488	0.752597	0.956738	1.16091	1.36511	1.56934	1.7736	1.97788	2.18218	2.38651	2.59086	2.79523	2.99962	3.20402	3.40844	3.61288	3.81733	4.02178	4.22625	4.43073	4.63522	4.83971	5.04421	5.24871	5.45321	5.65771	5.86221	6.06671	6.27121	6.4757	6.68018	6.88466	7.08913	7.29359	7.49803	7.70247
D:\Xumeng Li\论文\pic\11March\H101	Thu Mar 12 07-48-09.bmp	2	-0.798852	15.9427	D:\Xumeng Li\论文\pic\11March\Test Paper\Fri Mar 13 13-26-36.bmp	-2.9951e-007 -6.9615e-007 -7.7631e-008 0.058177 0.00022111 0	-3.3648e-007 6.3266e-008 -6.6235e-007 0.0002317 0.062233 0	-5.5592e-006 -0.00021027 -0.081079 -0.042791	-9.8879e-008 -3.0894e-005 0.34827 -0.65263	-0.124086	-0.205834	-0.28807	-0.370826	-0.454137	-0.538034	-0.622552	-0.707724	-0.793584	-0.880164	-0.967499	-1.05562	-1.14456	-1.23436	-1.32504	-1.41665	-1.50921	-1.60276	-1.69732	-1.79295	-1.88966	-1.98749	-2.08647	-2.18664	-2.28804	-2.39069	-2.49462	-2.59988	-2.70649	-2.81449	-2.92391	-3.03479	-3.14715	-3.26103	-3.37647	-3.4935	-3.61215	-3.73245	-3.85444	-3.97815
D:\Xumeng Li\论文\pic\11March\H101	Thu Mar 12 07-48-09.bmp	3	0.677604	22.9473	D:\Xumeng Li\论文\pic\11March\Test Paper\Fri Mar 13 13-26-36.bmp	-2.9951e-007 -6.9615e-007 -7.7631e-008 0.058177 0.00022111 0	-3.3648e-007 6.3266e-008 -6.6235e-007 0.0002317 0.062233 0	-8.4528e-006 0.0012968 0.06257 0.088131	-4.5619e-007 4.5039e-005 0.39719 -0.53082	0.151989	0.218391	0.287285	0.35862	0.432345	0.508411	0.586766	0.667359	0.75014	0.835058	0.922063	1.0111	1.10213	1.19509	1.28993	1.38661	1.48506	1.58525	1.68712	1.79062	1.8957	2.00231	2.11039	2.2199	2.33079	2.44301	2.55649	2.67121	2.78709	2.9041	3.02218	3.14129	3.26136	3.38235	3.50421	3.62689	3.75034	3.87451	3.99934	4.12479
D:\Xumeng Li\论文\pic\11March\H101	Thu Mar 12 07-48-09.bmp	4	-0.627819	28.8629	D:\Xumeng Li\论文\pic\11March\Test Paper\Fri Mar 13 13-26-36.bmp	-2.9951e-007 -6.9615e-007 -7.7631e-008 0.058177 0.00022111 0	-3.3648e-007 6.3266e-008 -6.6235e-007 0.0002317 0.062233 0	1.081e-006 -0.00024912 -0.033826 0.012481	6.6335e-008 -1.7428e-005 0.24918 -0.26735	-0.0215931	-0.0561593	-0.0912107	-0.126741	-0.162744	-0.199212	-0.23614	-0.27352	-0.311347	-0.349614	-0.388314	-0.427441	-0.466988	-0.506949	-0.547318	-0.588088	-0.629252	-0.670804	-0.712738	-0.755046	-0.797723	-0.840763	-0.884157	-0.927901	-0.971987	-1.01641	-1.06116	-1.10624	-1.15163	-1.19733	-1.24334	-1.28964	-1.33623	-1.38311	-1.43027	-1.47769	-1.52538	-1.57333	-1.62153	-1.66998
D:\Xumeng Li\论文\pic\11March\H101	Thu Mar 12 07-48-09.bmp	5	0.104848	30.9498	D:\Xumeng Li\论文\pic\11March\Test Paper\Fri Mar 13 13-26-36.bmp	-2.9951e-007 -6.9615e-007 -7.7631e-008 0.058177 0.00022111 0	-3.3648e-007 6.3266e-008 -6.6235e-007 0.0002317 0.062233 0	-1.4443e-006 4.736e-005 0.023932 -0.10377	-3.7298e-008 -6.3685e-006 0.21425 -0.16037	-0.0797888	-0.0557251	-0.0315841	-0.00737429	0.0168955	0.0412167	0.0655807	0.0899787	0.114402	0.138842	0.16329	0.187738	0.212176	0.236597	0.26099	0.285349	0.309663	0.333925	0.358126	0.382257	0.406309	0.430274	0.454143	0.477907	0.501558	0.525087	0.548486	0.571745	0.594857	0.617812	0.640601	0.663217	0.68565	0.707891	0.729933	0.751767	0.773383	0.794773	0.815928	0.83684
D:\Xumeng Li\论文\pic\11March\H101	Thu Mar 12 07-49-09.bmp	0	1.20196	40.3428	D:\Xumeng Li\论文\pic\11March\Test Paper\Fri Mar 13 13-26-36.bmp	-2.9951e-007 -6.9615e-007 -7.7631e-008 0.058177 0.00022111 0	-3.3648e-007 6.3266e-008 -6.6235e-007 0.0002317 0.062233 0			0.676616	0.861132	0.799626	0.738119	0.738113	0.738108	0.738103	0.738098	0.738092	0.738087	0.738082	0.799591	0.799585	1.66092	1.59937	1.53783	1.47629	1.35323	1.35322	1.29168	1.23015	1.23014	1.16862	1.16861	1.23012	1.16859	1.10707	1.10706	1.10705	1.10704	1.10703	1.10703	1.04551	1.0455	1.04549	1.04548	1.04548	1.04547	1.10697	1.04545
D:\Xumeng Li\论文\pic\11March\H101	Thu Mar 12 07-49-09.bmp	1	0.785377	8.48828	D:\Xumeng Li\论文\pic\11March\Test Paper\Fri Mar 13 13-26-36.bmp	-2.9951e-007 -6.9615e-007 -7.7631e-008 0.058177 0.00022111 0	-3.3648e-007 6.3266e-008 -6.6235e-007 0.0002317 0.062233 0	-3.254e-006 0.00023912 0.13371 -0.17255	2.139e-008 -2.2205e-005 0.3035 -0.34181	-0.0386038	0.0958004	0.230644	0.365907	0.50157	0.637614	0.774019	0.910766	1.04783	1.18521	1.32286	1.46078	1.59894	1.73732	1.87592	2.01469	2.15363	2.29272	2.43194	2.57126	2.71067	2.85015	2.98968	3.12923	3.2688	3.40836	3.54788	3.68736	3.82677	3.96609	4.10531	4.2444	4.38334	4.52211	4.6607	4.79909	4.93725	5.07516	5.21281	5.35018
D:\Xumeng Li\论文\pic\11March\H101	Thu Mar 12 07-49-09.bmp	2	-1.06537	16.6169	D:\Xumeng Li\论文\pic\11March\Test Paper\Fri Mar 13 13-26-36.bmp	-2.9951e-007 -6.9615e-007 -7.7631e-008 0.058177 0.00022111 0	-3.3648e-007 6.3266e-008 -6.6235e-007 0.0002317 0.062233 0	-3.2687e-005 0.0019897 -0.13814 0.48599	-7.4065e-008 -1.2435e-005 0.30091 -0.30476	0.349803	0.217402	0.0885894	-0.0368327	-0.15906	-0.278288	-0.394714	-0.508533	-0.619942	-0.729137	-0.836313	-0.941667	-1.0454	-1.14769	-1.24876	-1.34879	-1.44797	-1.54651	-1.6446	-1.74244	-1.84022	-1.93815	-2.0364	-2.13519	-2.2347	-2.33514	-2.4367	-2.53957	-2.64396	-2.75005	-2.85805	-2.96815	-3.08055	-3.19544	-3.31301	-3.43347	-3.55702	-3.68384	-3.81413	-3.94809
D:\Xumeng Li\论文\pic\11March\H101	Thu Mar 12 07-49-09.bmp	3	0.851504	24.5647	D:\Xumeng Li\论文\pic\11March\Test Paper\Fri Mar 13 13-26-36.bmp	-2.9951e-007 -6.9615e-007 -7.7631e-008 0.058177 0.00022111 0	-3.3648e-007 6.3266e-008 -6.6235e-007 0.0002317 0.062233 0	2.0071e-005 -0.0008371 0.12335 -0.046607	-1.1621e-007 -1.0703e-005 0.45037 -0.54178	0.0759281	0.19691	0.316458	0.434693	0.551736	0.667707	0.782726	0.896914	1.01039	1.12328	1.23569	1.34776	1.4596	1.57133	1.68307	1.79494	1.90707	2.01957	2.13256	2.24617	2.36051	2.4757	2.59188	2.70914	2.82762	2.94744	3.06872	3.19157	3.31612	3.44249	3.5708	3.70117	3.83371	3.96856	4.10582	4.24563	4.3881	4.53335	4.6815	4.83267
D:\Xumeng Li\论文\pic\11March\H101	Thu Mar 12 07-49-09.bmp	4	-0.64199	35.5343	D:\Xumeng Li\论文\pic\11March\Test Paper\Fri Mar 13 13-26-36.bmp	-2.9951e-007 -6.9615e-007 -7.7631e-008 0.058177 0.00022111 0	-3.3648e-007 6.3266e-008 -6.6235e-007 0.0002317 0.062233 0	2.4702e-006 -0.0013857 -0.014212 -0.30575	1.1559e-007 -2.6332e-005 0.35739 -0.52344	-0.321348	-0.3397	-0.360793	-0.384613	-0.411145	-0.440375	-0.472287	-0.506866	-0.544098	-0.583968	-0.626462	-0.671563	-0.719258	-0.769532	-0.82237	-0.877756	-0.935677	-0.996117	-1.05906	-1.1245	-1.19241	-1.26278	-1.33559	-1.41084	-1.4885	-1.56856	-1.65101	-1.73583	-1.823	-1.91252	-2.00436	-2.09852	-2.19497	-2.2937	-2.39471	-2.49796	-2.60345	-2.71117	-2.82109	-2.93321
D:\Xumeng Li\论文\pic\11March\H101	Thu Mar 12 07-49-09.bmp	5	-0.0243811	40.2566	D:\Xumeng Li\论文\pic\11March\Test Paper\Fri Mar 13 13-26-36.bmp	-2.9951e-007 -6.9615e-007 -7.7631e-008 0.058177 0.00022111 0	-3.3648e-007 6.3266e-008 -6.6235e-007 0.0002317 0.062233 0	3.4464e-007 0.0001321 0.0018193 -0.028984	4.8988e-008 -1.5874e-005 0.29358 -0.29776	-0.0270326	-0.0248146	-0.0223283	-0.0195715	-0.0165423	-0.0132386	-0.0096582	-0.00579916	-0.00165937	0.00276322	0.0074707	0.0124651	0.0177486	0.0233231	0.0291908	0.0353537	0.0418139	0.0485734	0.0556344	0.0629988	0.0706689	0.0786465	0.0869338	0.0955329	0.104446	0.113675	0.123222	0.133088	0.143277	0.15379	0.16463	0.175797	0.187295	0.199126	0.211291	0.223792	0.236633	0.249813	0.263337	0.277206
[truncated: 160 more columns]
