# Supplementary material for: A technique system for the measurement, reconstruction and character extraction of rice plant architecture
Source: PLoS One. 2017 May 30;12(5):e0177205. doi: 10.1371/journal.pone.0177205 (PMC5448746; doi:10.1371/journal.pone.0177205)
Supplement: S2 Data — There four type file in the zip file, SystemData is parameters of paratus, SSP_LCAA correspond to the special position of stem, leafvein correspond to data of leaf midrib curves, leafshape correspond to the data of leaf shape. 101: correspond to neighbor 8 hills of Sample S1 (NSICRc222), 1: correspond to neighbor 8 hills of Sample S2 (NSICRc124H). (ZIP) [file pone.0177205.s008.zip › leafveinH102.xls]

## Sheet: Sheet1
Directory	ImageFile	LeafNo(0:Stem)	NodeX	NodeY	CaliberatedImage	CaliberatedEquationX	CaliberatedEquationY	Xdata9	Xdata10	Xdata11	Xdata12	Xdata13	Xdata14	Xdata15	Xdata16	Xdata17	Xdata18	Xdata19	Xdata20	Xdata21	Xdata22	Xdata23	Xdata24	Xdata25	Xdata26	Xdata27	Xdata28	Xdata29	Xdata30	Xdata31	Xdata32	Xdata33	Xdata34	Xdata35	Xdata36	Xdata37	Xdata38	Xdata39	Xdata40	Xdata41	Xdata42	Xdata43	Xdata44	Xdata45	Xdata46	Xdata47	Xdata48	Xdata49	Xdata50
D:\Xumeng Li\论文\pic\11March\H102	Thu Mar 12 10-48-05.bmp	0	1.32101	24.7217	D:\Xumeng Li\论文\pic\11March\Test Paper\Fri Mar 13 13-26-36.bmp	-2.9951e-007 -6.9615e-007 -7.7631e-008 0.058177 0.00022111 0	-3.3648e-007 6.3266e-008 -6.6235e-007 0.0002317 0.062233 0			0.984138	1.16865	1.23013	1.10712	1.10711	1.10711	1.1071	0.984087	0.984083	1.04557	0.984052	1.04556	1.04556	0.922547	0.922543	0.922539	0.861024	0.861019	0.861016	0.861012	0.861008	0.861004	0.861001	0.860997	0.860993	0.860989	0.860986	0.860981	0.860978	0.860974	0.860971	0.860966	1.59872	1.59872	1.53724	1.47576	1.47575	1.41427	1.35279	1.35278
D:\Xumeng Li\论文\pic\11March\H102	Thu Mar 12 10-48-05.bmp	1	0.893309	4.91936	D:\Xumeng Li\论文\pic\11March\Test Paper\Fri Mar 13 13-26-36.bmp	-2.9951e-007 -6.9615e-007 -7.7631e-008 0.058177 0.00022111 0	-3.3648e-007 6.3266e-008 -6.6235e-007 0.0002317 0.062233 0	2.3577e-005 -0.0020629 0.1439 -0.33785	-9.6947e-008 -5.5479e-007 0.19288 -0.26553	-0.195995	-0.058123	0.0759061	0.206234	0.333002	0.456351	0.576423	0.69336	0.807303	0.918393	1.02677	1.13258	1.23596	1.33706	1.43601	1.53295	1.62804	1.7214	1.81318	1.90353	1.99257	2.08047	2.16735	2.25335	2.33863	2.42332	2.50756	2.59149	2.67526	2.75901	2.84287	2.92699	3.01152	3.09658	3.18233	3.26891	3.35645	3.4451	3.53501	3.6263
D:\Xumeng Li\论文\pic\11March\H102	Thu Mar 12 10-48-05.bmp	2	-0.983809	9.5994	D:\Xumeng Li\论文\pic\11March\Test Paper\Fri Mar 13 13-26-36.bmp	-2.9951e-007 -6.9615e-007 -7.7631e-008 0.058177 0.00022111 0	-3.3648e-007 6.3266e-008 -6.6235e-007 0.0002317 0.062233 0	1.6868e-005 -0.0024029 -0.066359 -0.065184	-9.2276e-008 1.2875e-005 0.31104 -0.3236	-0.133929	-0.207379	-0.285433	-0.367989	-0.454945	-0.546202	-0.641657	-0.74121	-0.844758	-0.952202	-1.06344	-1.17837	-1.29689	-1.4189	-1.5443	-1.67299	-1.80487	-1.93983	-2.07777	-2.2186	-2.36221	-2.5085	-2.65737	-2.80871	-2.96244	-3.11844	-3.27661	-3.43686	-3.59908	-3.76317	-3.92903	-4.09656	-4.26565	-4.43622	-4.60814	-4.78133	-4.95569	-5.1311	-5.30747	-5.48471
D:\Xumeng Li\论文\pic\11March\H102	Thu Mar 12 10-48-05.bmp	3	0.619557	17.0627	D:\Xumeng Li\论文\pic\11March\Test Paper\Fri Mar 13 13-26-36.bmp	-2.9951e-007 -6.9615e-007 -7.7631e-008 0.058177 0.00022111 0	-3.3648e-007 6.3266e-008 -6.6235e-007 0.0002317 0.062233 0	3.5067e-007 0.00010178 0.074775 0.10934	1.6097e-008 -2.9464e-005 0.44332 -0.60771	0.184215	0.259298	0.334588	0.410089	0.485801	0.561727	0.63787	0.71423	0.790812	0.867615	0.944644	1.0219	1.09938	1.1771	1.25504	1.33323	1.41165	1.49031	1.56921	1.64835	1.72774	1.80738	1.88727	1.96741	2.0478	2.12845	2.20936	2.29053	2.37196	2.45365	2.53562	2.61785	2.70035	2.78312	2.86617	2.9495	3.03311	3.11699	3.20116	3.28562
D:\Xumeng Li\论文\pic\11March\H102	Thu Mar 12 10-48-05.bmp	4	-0.546354	24.6201	D:\Xumeng Li\论文\pic\11March\Test Paper\Fri Mar 13 13-26-36.bmp	-2.9951e-007 -6.9615e-007 -7.7631e-008 0.058177 0.00022111 0	-3.3648e-007 6.3266e-008 -6.6235e-007 0.0002317 0.062233 0	4.0717e-006 -0.0007972 -0.021425 0.041666	-2.4499e-008 -9.8097e-006 0.47825 -0.4183	0.019447	-0.00434156	-0.0296756	-0.0565308	-0.0848826	-0.114707	-0.145979	-0.178674	-0.212768	-0.248237	-0.285056	-0.3232	-0.362646	-0.403368	-0.445343	-0.488546	-0.532953	-0.578538	-0.625278	-0.673149	-0.722125	-0.772182	-0.823297	-0.875444	-0.928599	-0.982737	-1.03784	-1.09387	-1.15081	-1.20864	-1.26733	-1.32686	-1.3872	-1.44833	-1.51022	-1.57285	-1.6362	-1.70023	-1.76494	-1.83028
D:\Xumeng Li\论文\pic\11March\H102	Thu Mar 12 10-48-05.bmp	5	0.191753	24.6164	D:\Xumeng Li\论文\pic\11March\Test Paper\Fri Mar 13 13-26-36.bmp	-2.9951e-007 -6.9615e-007 -7.7631e-008 0.058177 0.00022111 0	-3.3648e-007 6.3266e-008 -6.6235e-007 0.0002317 0.062233 0	-4.8649e-006 0.00079943 -0.015532 0.10926	5.4385e-007 -0.00010397 0.46266 -0.41594	0.0945228	0.0813554	0.0697284	0.0596128	0.0509792	0.0437986	0.0380417	0.0336794	0.0306824	0.0290215	0.0286677	0.0295916	0.0317641	0.035156	0.0397382	0.0454813	0.0523563	0.0603339	0.069385	0.0794804	0.0905908	0.102687	0.11574	0.129721	0.1446	0.160347	0.176935	0.194334	0.212514	0.231447	0.251103	0.271452	0.292467	0.314117	0.336374	0.359207	0.382589	0.40649	0.43088	0.455731
D:\Xumeng Li\论文\pic\11March\H102	Thu Mar 12 10-49-19.bmp	0	1.11224	22.4262	D:\Xumeng Li\论文\pic\11March\Test Paper\Fri Mar 13 13-26-36.bmp	-2.9951e-007 -6.9615e-007 -7.7631e-008 0.058177 0.00022111 0	-3.3648e-007 6.3266e-008 -6.6235e-007 0.0002317 0.062233 0			0.55227	1.16585	1.04312	1.04312	0.981766	0.981763	0.981759	0.981755	0.920402	0.920398	0.859062	0.859059	0.859055	0.859052	0.859049	0.859045	0.920412	0.920408	0.736331	0.674975	0.674972	0.67497	0.674967	0.797702	1.22714	1.53383	1.47249	1.47251	1.47251	1.41116	1.34982	1.34981	1.28847	1.28849	1.28848	1.22714	1.10444	1.10446	1.10446	1.10445
D:\Xumeng Li\论文\pic\11March\H102	Thu Mar 12 10-49-19.bmp	1	-0.775897	10.7684	D:\Xumeng Li\论文\pic\11March\Test Paper\Fri Mar 13 13-26-36.bmp	-2.9951e-007 -6.9615e-007 -7.7631e-008 0.058177 0.00022111 0	-3.3648e-007 6.3266e-008 -6.6235e-007 0.0002317 0.062233 0	-3.205e-006 -8.4233e-005 -0.066707 -0.025185	-3.4688e-007 1.6404e-005 0.28241 -0.35542	-0.0919788	-0.158961	-0.226149	-0.293564	-0.361224	-0.429149	-0.497358	-0.56587	-0.634704	-0.70388	-0.773416	-0.843332	-0.913648	-0.984382	-1.05555	-1.12718	-1.19929	-1.27189	-1.345	-1.41865	-1.49285	-1.56763	-1.64299	-1.71897	-1.79558	-1.87283	-1.95075	-2.02937	-2.10868	-2.18873	-2.26952	-2.35107	-2.43341	-2.51655	-2.60052	-2.68532	-2.77099	-2.85754	-2.94498	-3.03334
D:\Xumeng Li\论文\pic\11March\H102	Thu Mar 12 10-49-19.bmp	2	0.586153	17.1444	D:\Xumeng Li\论文\pic\11March\Test Paper\Fri Mar 13 13-26-36.bmp	-2.9951e-007 -6.9615e-007 -7.7631e-008 0.058177 0.00022111 0	-3.3648e-007 6.3266e-008 -6.6235e-007 0.0002317 0.062233 0	-9.6403e-006 0.0010682 0.046392 0.077233	-5.025e-007 3.3795e-005 0.39122 -0.4679	0.124684	0.174213	0.225763	0.279276	0.334693	0.391958	0.451013	0.511798	0.574257	0.638332	0.703965	0.771098	0.839673	0.909633	0.980919	1.05347	1.12724	1.20216	1.27817	1.35522	1.43325	1.51221	1.59202	1.67264	1.75401	1.83608	1.91877	2.00204	2.08582	2.17006	2.25471	2.3397	2.42497	2.51047	2.59614	2.68192	2.76776	2.85359	2.93936	3.02501
D:\Xumeng Li\论文\pic\11March\H102	Thu Mar 12 10-49-19.bmp	3	-0.504981	22.3597	D:\Xumeng Li\论文\pic\11March\Test Paper\Fri Mar 13 13-26-36.bmp	-2.9951e-007 -6.9615e-007 -7.7631e-008 0.058177 0.00022111 0	-3.3648e-007 6.3266e-008 -6.6235e-007 0.0002317 0.062233 0	-1.0266e-006 0.00012656 -0.018216 -0.029079	-1.4534e-007 5.3341e-006 0.39488 -0.449	-0.0471694	-0.0650127	-0.0826151	-0.0999829	-0.117122	-0.134039	-0.15074	-0.167231	-0.183518	-0.199607	-0.215505	-0.231217	-0.246751	-0.262111	-0.277304	-0.292337	-0.307215	-0.321944	-0.336532	-0.350983	-0.365304	-0.379502	-0.393582	-0.40755	-0.421413	-0.435177	-0.448848	-0.462433	-0.475936	-0.489366	-0.502726	-0.516025	-0.529268	-0.542461	-0.55561	-0.568721	-0.581801	-0.594856	-0.607892	-0.620915
D:\Xumeng Li\论文\pic\11March\H102	Thu Mar 12 10-49-19.bmp	4	0.170095	22.3997	D:\Xumeng Li\论文\pic\11March\Test Paper\Fri Mar 13 13-26-36.bmp	-2.9951e-007 -6.9615e-007 -7.7631e-008 0.058177 0.00022111 0	-3.3648e-007 6.3266e-008 -6.6235e-007 0.0002317 0.062233 0	-2.0919e-006 0.00028976 0.00077159 -0.01166	-1.7429e-007 1.6123e-005 0.28148 -0.33594	-0.0106007	-0.00897451	-0.00679384	-0.00407131	-0.000819458	0.00294916	0.007222	0.0119865	0.0172301	0.0229403	0.0291045	0.0357102	0.0427447	0.0501957	0.0580504	0.0662964	0.0749211	0.0839119	0.0932564	0.102942	0.112956	0.123286	0.133919	0.144843	0.156046	0.167514	0.179235	0.191197	0.203388	0.215793	0.228402	0.241201	0.254178	0.26732	0.280615	0.294051	0.307613	0.321292	0.335072	0.348943
D:\Xumeng Li\论文\pic\11March\H102	Thu Mar 12 10-50-20.bmp	0	0.777183	7.60322	D:\Xumeng Li\论文\pic\11March\Test Paper\Fri Mar 13 13-26-36.bmp	-2.9951e-007 -6.9615e-007 -7.7631e-008 0.058177 0.00022111 0	-3.3648e-007 6.3266e-008 -6.6235e-007 0.0002317 0.062233 0			0.737809	0.983723	0.922248	0.922247	0.922246	0.860771	0.86077	0.860769	0.860768	0.860766	0.860765	0.860764	0.860763	0.860762	0.860761	0.799268	0.799267	0.799266	0.799264	0.799263	0.799263	0.799261	0.737787	0.737786	0.737785	0.737784	0.737783	0.737782	0.737781	0.73778	0.737779	0.737777	0.737777	0.737776	0.737774	0.737774	0.737773	0.737772	0.737771	0.73777
D:\Xumeng Li\论文\pic\11March\H102	Thu Mar 12 10-50-20.bmp	1	-0.2983	7.50869	D:\Xumeng Li\论文\pic\11March\Test Paper\Fri Mar 13 13-26-36.bmp	-2.9951e-007 -6.9615e-007 -7.7631e-008 0.058177 0.00022111 0	-3.3648e-007 6.3266e-008 -6.6235e-007 0.0002317 0.062233 0	3.2734e-006 -0.00033526 -0.0029492 0.14538	1.3782e-007 -2.74e-005 0.29735 -0.24244	0.142094	0.138162	0.133599	0.128424	0.122657	0.116318	0.109427	0.102002	0.0940636	0.0856316	0.0767256	0.0673651	0.0575698	0.0473593	0.0367532	0.0257712	0.014433	0.00275817	-0.00923366	-0.0215228	-0.0340897	-0.0469146	-0.059978	-0.0732601	-0.0867414	-0.100402	-0.114223	-0.128184	-0.142265	-0.156447	-0.170711	-0.185036	-0.199404	-0.213793	-0.228186	-0.242561	-0.2569	-0.271183	-0.28539	-0.299501
D:\Xumeng Li\论文\pic\11March\H102	Thu Mar 12 10-50-20.bmp	2	0.470216	7.5172	D:\Xumeng Li\论文\pic\11March\Test Paper\Fri Mar 13 13-26-36.bmp	-2.9951e-007 -6.9615e-007 -7.7631e-008 0.058177 0.00022111 0	-3.3648e-007 6.3266e-008 -6.6235e-007 0.0002317 0.062233 0	-1.686e-006 0.00017772 0.075438 -0.30709	-1.6754e-008 -3.3264e-006 0.16635 -0.16777	-0.231475	-0.155516	-0.0792216	-0.00260212	0.0743323	0.151572	0.229106	0.306924	0.385018	0.463375	0.541987	0.620843	0.699933	0.779248	0.858775	0.938507	1.01843	1.09854	1.17882	1.25927	1.33987	1.42061	1.50148	1.58248	1.66359	1.7448	1.82611	1.90749	1.98895	2.07047	2.15205	2.23366	2.31531	2.39698	2.47866	2.56034	2.64201	2.72367	2.80529	2.88688
D:\Xumeng Li\论文\pic\11March\H102	Thu Mar 12 10-51-40.bmp	0	1.39614	32.3325	D:\Xumeng Li\论文\pic\11March\Test Paper\Fri Mar 13 13-26-36.bmp	-2.9951e-007 -6.9615e-007 -7.7631e-008 0.058177 0.00022111 0	-3.3648e-007 6.3266e-008 -6.6235e-007 0.0002317 0.062233 0			0.736726	0.982316	0.982311	0.920921	0.920916	0.859526	0.85952	0.859516	0.798126	0.798121	0.798134	1.59648	1.59647	1.53508	1.41226	1.41226	1.41225	1.28944	1.28943	1.22803	1.16661	1.1666	1.10521	1.1052	1.1052	1.22799	1.1666	1.16659	1.16658	1.16658	1.10518	1.10518	1.04378	1.04378	0.982384	1.04379	1.04378	0.920999	0.982403	0.982398
D:\Xumeng Li\论文\pic\11March\H102	Thu Mar 12 10-51-40.bmp	1	1.06443	4.33525	D:\Xumeng Li\论文\pic\11March\Test Paper\Fri Mar 13 13-26-36.bmp	-2.9951e-007 -6.9615e-007 -7.7631e-008 0.058177 0.00022111 0	-3.3648e-007 6.3266e-008 -6.6235e-007 0.0002317 0.062233 0	-9.2962e-007 0.00026246 0.19913 -0.38582	1.9136e-005 -0.0056103 0.53532 -0.98306	-0.186431	0.0134749	0.213895	0.414823	0.616254	0.818182	1.0206	1.22351	1.42689	1.63075	1.83508	2.03988	2.24513	2.45083	2.65698	2.86357	3.0706	3.27806	3.48594	3.69424	3.90295	4.11207	4.3216	4.53152	4.74183	4.95253	5.1636	5.37506	5.58688	5.79906	6.0116	6.22449	6.43773	6.65131	6.86523	7.07947	7.29404	7.50893	7.72413	7.93964
D:\Xumeng Li\论文\pic\11March\H102	Thu Mar 12 10-51-40.bmp	2	-1.01912	8.71221	D:\Xumeng Li\论文\pic\11March\Test Paper\Fri Mar 13 13-26-36.bmp	-2.9951e-007 -6.9615e-007 -7.7631e-008 0.058177 0.00022111 0	-3.3648e-007 6.3266e-008 -6.6235e-007 0.0002317 0.062233 0	-6.8439e-006 0.00011995 -0.13192 0.11509	-3.1623e-007 4.7985e-006 0.29952 -0.33304	-0.0167225	-0.148334	-0.279788	-0.411125	-0.542386	-0.673613	-0.804846	-0.936127	-1.0675	-1.199	-1.33067	-1.46255	-1.59468	-1.72711	-1.85987	-1.99301	-2.12657	-2.26058	-2.3951	-2.53015	-2.66579	-2.80205	-2.93897	-3.07659	-3.21496	-3.35412	-3.49411	-3.63496	-3.77673	-3.91945	-4.06315	-4.20789	-4.35371	-4.50064	-4.64873	-4.79801	-4.94853	-5.10033	-5.25345	-5.40794
D:\Xumeng Li\论文\pic\11March\H102	Thu Mar 12 10-51-40.bmp	3	0.785961	16.6866	D:\Xumeng Li\论文\pic\11March\Test Paper\Fri Mar 13 13-26-36.bmp	-2.9951e-007 -6.9615e-007 -7.7631e-008 0.058177 0.00022111 0	-3.3648e-007 6.3266e-008 -6.6235e-007 0.0002317 0.062233 0	1.1658e-005 0.00017118 0.11105 -0.053147	3.5574e-007 -2.4285e-006 0.39776 -0.46182	0.0580854	0.16973	0.281857	0.394536	0.507837	0.62183	0.736586	0.852173	0.968662	1.08612	1.20463	1.32424	1.44504	1.56709	1.69046	1.81522	1.94144	2.06919	2.19855	2.32958	2.46235	2.59693	2.73339	2.8718	3.01223	3.15476	3.29944	3.44636	3.59557	3.74716	3.90119	4.05773	4.21685	4.37862	4.54311	4.71039	4.88054	5.05361	5.22968	5.40883
D:\Xumeng Li\论文\pic\11March\H102	Thu Mar 12 10-51-40.bmp	4	-0.497818	29.0095	D:\Xumeng Li\论文\pic\11March\Test Paper\Fri Mar 13 13-26-36.bmp	-2.9951e-007 -6.9615e-007 -7.7631e-008 0.058177 0.00022111 0	-3.3648e-007 6.3266e-008 -6.6235e-007 0.0002317 0.062233 0	1.0565e-006 -0.00030961 -0.041367 -0.15659	4.9885e-010 -2.2005e-005 0.45158 -0.70028	-0.198261	-0.240549	-0.283444	-0.326939	-0.371028	-0.415705	-0.460962	-0.506795	-0.553196	-0.600159	-0.647678	-0.695747	-0.744358	-0.793507	-0.843186	-0.893389	-0.94411	-0.995342	-1.04708	-1.09932	-1.15205	-1.20526	-1.25895	-1.31312	-1.36776	-1.42285	-1.4784	-1.5344	-1.59084	-1.64772	-1.70502	-1.76275	-1.82089	-1.87945	-1.93841	-1.99776	-2.05751	-2.11764	-2.17815	-2.23903
D:\Xumeng Li\论文\pic\11March\H102	Thu Mar 12 10-51-40.bmp	5	0.570297	32.3238	D:\Xumeng Li\论文\pic\11March\Test Paper\Fri Mar 13 13-26-36.bmp	-2.9951e-007 -6.9615e-007 -7.7631e-008 0.058177 0.00022111 0	-3.3648e-007 6.3266e-008 -6.6235e-007 0.0002317 0.062233 0	-4.4527e-007 0.0001807 0.0036373 -0.075093	-3.901e-008 -8.6959e-006 0.41758 -0.36135	-0.0712759	-0.0670996	-0.0625672	-0.0576815	-0.0524451	-0.0468606	-0.0409307	-0.0346582	-0.0280456	-0.0210957	-0.0138111	-0.00619455	0.00175138	0.010024	0.0186206	0.0275385	0.036775	0.0463276	0.0561934	0.0663699	0.0768543	0.0876441	0.0987364	0.110129	0.121818	0.133802	0.146079	0.158644	0.171496	0.184632	0.198049	0.211745	0.225716	0.239961	0.254477	0.26926	0.284308	0.299619	0.31519	0.331018
D:\Xumeng Li\论文\pic\11March\H102	Thu Mar 12 10-51-40.bmp	6	-0.105173	32.2925	D:\Xumeng Li\论文\pic\11March\Test Paper\Fri Mar 13 13-26-36.bmp	-2.9951e-007 -6.9615e-007 -7.7631e-008 0.058177 0.00022111 0	-3.3648e-007 6.3266e-008 -6.6235e-007 0.0002317 0.062233 0	1.3211e-006 -0.00021661 0.0026166 -0.099624	1.2693e-007 -2.5338e-005 0.23627 -0.24246	-0.0972224	-0.0952464	-0.0936877	-0.0925384	-0.0917906	-0.0914365	-0.0914679	-0.0918771	-0.0926562	-0.093797	-0.0952919	-0.0971327	-0.0993117	-0.101821	-0.104652	-0.107798	-0.11125	-0.115	-0.119041	-0.123365	-0.127964	-0.132829	-0.137953	-0.143327	-0.148945	-0.154798	-0.160878	-0.167177	-0.173688	-0.180401	-0.187311	-0.194407	-0.201684	-0.209132	-0.216743	-0.224511	-0.232426	-0.240481	-0.248668	-0.256979
D:\Xumeng Li\论文\pic\11March\H102	Thu Mar 12 10-53-35.bmp	0	1.43305	27.194	D:\Xumeng Li\论文\pic\11March\Test Paper\Fri Mar 13 13-26-36.bmp	-2.9951e-007 -6.9615e-007 -7.7631e-008 0.058177 0.00022111 0	-3.3648e-007 6.3266e-008 -6.6235e-007 0.0002317 0.062233 0			0.55328	1.04515	1.04514	1.04514	1.04513	0.983659	0.983655	0.983649	0.983644	1.8446	1.78309	1.72161	1.7216	1.7216	1.59862	1.59861	1.5371	1.53709	1.47559	1.47558	1.41407	1.3526	1.35259	1.29109	1.29109	1.29108	1.22958	1.16811	1.16808	1.22956	1.22956	1.1066	1.10659	1.10659	1.10658	1.10657	1.0451	1.0451	1.04509	1.04509
D:\Xumeng Li\论文\pic\11March\H102	Thu Mar 12 10-53-35.bmp	1	1.04123	3.60516	D:\Xumeng Li\论文\pic\11March\Test Paper\Fri Mar 13 13-26-36.bmp	-2.9951e-007 -6.9615e-007 -7.7631e-008 0.058177 0.00022111 0	-3.3648e-007 6.3266e-008 -6.6235e-007 0.0002317 0.062233 0	-2.5151e-007 4.1515e-005 0.2545 -0.4786	2.2126e-005 -0.004504 0.3915 -1.0362	-0.224054	0.0305736	0.285281	0.540066	0.794929	1.04987	1.30488	1.55996	1.81512	2.07034	2.32564	2.581	2.83642	3.09191	3.34746	3.60307	3.85874	4.11446	4.37024	4.62608	4.88197	5.13791	5.3939	5.64994	5.90603	6.16216	6.41833	6.67455	6.93081	7.1871	7.44344	7.69981	7.95621	8.21265	8.46912	8.72563	8.98215	9.23871	9.49529	9.7519
D:\Xumeng Li\论文\pic\11March\H102	Thu Mar 12 10-53-35.bmp	2	-1.02802	8.84958	D:\Xumeng Li\论文\pic\11March\Test Paper\Fri Mar 13 13-26-36.bmp	-2.9951e-007 -6.9615e-007 -7.7631e-008 0.058177 0.00022111 0	-3.3648e-007 6.3266e-008 -6.6235e-007 0.0002317 0.062233 0	5.028e-006 -0.0011311 -0.058401 -0.10929	1.0643e-007 -2.3251e-005 0.30676 -0.32473	-0.168817	-0.230577	-0.294538	-0.36067	-0.428945	-0.49933	-0.571797	-0.646314	-0.722853	-0.801382	-0.881871	-0.964291	-1.04861	-1.1348	-1.22283	-1.31267	-1.40429	-1.49766	-1.59275	-1.68952	-1.78796	-1.88802	-1.98968	-2.09291	-2.19768	-2.30396	-2.41171	-2.52092	-2.63154	-2.74354	-2.85691	-2.9716	-3.08759	-3.20484	-3.32333	-3.44303	-3.5639	-3.68592	-3.80905	-3.93328
D:\Xumeng Li\论文\pic\11March\H102	Thu Mar 12 10-53-35.bmp	3	0.747308	15.1282	D:\Xumeng Li\论文\pic\11March\Test Paper\Fri Mar 13 13-26-36.bmp	-2.9951e-007 -6.9615e-007 -7.7631e-008 0.058177 0.00022111 0	-3.3648e-007 6.3266e-008 -6.6235e-007 0.0002317 0.062233 0	2.9298e-005 -0.002056 0.15643 -0.42637	1.3406e-007 -1.8044e-005 0.33684 -0.48693	-0.271965	-0.121498	0.0252077	0.168329	0.308041	0.444521	0.577943	0.708483	0.836318	0.961623	1.08457	1.20535	1.32412	1.44106	1.55635	1.67017	1.78268	1.89408	2.00452	2.1142	2.22327	2.33193	2.44034	2.54869	2.65714	2.76587	2.87506	2.98489	3.09552	3.20714	3.31992	3.43404	3.54968	3.667	3.78619	3.90741	4.03086	4.15669	4.28509	4.41624
D:\Xumeng Li\论文\pic\11March\H102	Thu Mar 12 10-53-35.bmp	4	-0.566771	25.2148	D:\Xumeng Li\论文\pic\11March\Test Paper\Fri Mar 13 13-26-36.bmp	-2.9951e-007 -6.9615e-007 -7.7631e-008 0.058177 0.00022111 0	-3.3648e-007 6.3266e-008 -6.6235e-007 0.0002317 0.062233 0	-2.4401e-006 -0.00032421 -0.041567 -0.22978	4.2908e-008 -2.3953e-005 0.44412 -0.80435	-0.271671	-0.314228	-0.357463	-0.40139	-0.446025	-0.49138	-0.537472	-0.584315	-0.631924	-0.680313	-0.729496	-0.779489	-0.830307	-0.881963	-0.934472	-0.987849	-1.04211	-1.09727	-1.15334	-1.21033	-1.26827	-1.32716	-1.38703	-1.44787	-1.50972	-1.57259	-1.63648	-1.70141	-1.76741	-1.83448	-1.90263	-1.97189	-2.04226	-2.11377	-2.18642	-2.26023	-2.33522	-2.4114	-2.48878	-2.56739
D:\Xumeng Li\论文\pic\11March\H102	Thu Mar 12 10-53-35.bmp	5	0.448924	27.1165	D:\Xumeng Li\论文\pic\11March\Test Paper\Fri Mar 13 13-26-36.bmp	-2.9951e-007 -6.9615e-007 -7.7631e-008 0.058177 0.00022111 0	-3.3648e-007 6.3266e-008 -6.6235e-007 0.0002317 0.062233 0	-2.07e-006 0.00045214 0.00083416 0.063453	-3.4653e-008 -1.2946e-005 0.42515 -0.36664	0.0647377	0.0669138	0.0699694	0.073892	0.0786691	0.0842885	0.0907377	0.0980041	0.106076	0.114939	0.124584	0.134995	0.146162	0.158072	0.170712	0.18407	0.198134	0.212891	0.228328	0.244434	0.261196	0.278601	0.296637	0.315292	0.334553	0.354408	0.374845	0.39585	0.417412	0.439517	0.462155	0.485312	0.508975	0.533133	0.557773	0.582883	0.60845	0.634461	0.660905	0.687769
D:\Xumeng Li\论文\pic\11March\H102	Thu Mar 12 10-53-35.bmp	6	-0.227402	27.1072	D:\Xumeng Li\论文\pic\11March\Test Paper\Fri Mar 13 13-26-36.bmp	-2.9951e-007 -6.9615e-007 -7.7631e-008 0.058177 0.00022111 0	-3.3648e-007 6.3266e-008 -6.6235e-007 0.0002317 0.062233 0	8.76e-007 -0.00015571 0.00342 -0.025904	3.4096e-009 -9.4342e-006 0.30547 -0.36084	-0.0226385	-0.0196795	-0.0170215	-0.0146591	-0.0125871	-0.0108003	-0.00929337	-0.00806108	-0.00709817	-0.00639938	-0.00595946	-0.00577316	-0.00583521	-0.00614036	-0.00668336	-0.00745895	-0.00846186	-0.00968686	-0.0111287	-0.0127821	-0.0146417	-0.0167025	-0.018959	-0.0214061	-0.0240385	-0.0268509	-0.029838	-0.0329947	-0.0363156	-0.0397956	-0.0434293	-0.0472115	-0.0511369	-0.0552003	-0.0593964	-0.06372	-0.0681658	-0.0727286	-0.077403	-0.0821839
D:\Xumeng Li\论文\pic\11March\H102	Thu Mar 12 10-55-03.bmp	0	1.24124	21.4347	D:\Xumeng Li\论文\pic\11March\Test Paper\Fri Mar 13 13-26-36.bmp	-2.9951e-007 -6.9615e-007 -7.7631e-008 0.058177 0.00022111 0	-3.3648e-007 6.3266e-008 -6.6235e-007 0.0002317 0.062233 0			0.799439	0.98391	0.983907	0.860915	0.860912	0.860908	0.860906	0.7994	0.799397	0.799395	0.799391	0.799388	0.799385	0.799382	0.799379	0.799376	0.860873	0.860869	0.860866	0.860863	0.86086	0.737892	0.737889	0.737887	0.737884	0.737881	0.737879	0.737876	1.10674	1.47558	1.47558	1.47557	1.4141	1.41409	1.35262	1.35261	1.29114	1.29114	1.22966	1.22966
D:\Xumeng Li\论文\pic\11March\H102	Thu Mar 12 10-55-03.bmp	1	1.05241	3.81537	D:\Xumeng Li\论文\pic\11March\Test Paper\Fri Mar 13 13-26-36.bmp	-2.9951e-007 -6.9615e-007 -7.7631e-008 0.058177 0.00022111 0	-3.3648e-007 6.3266e-008 -6.6235e-007 0.0002317 0.062233 0	2.1152e-007 -3.1442e-005 0.12454 -0.4344	-3.8101e-007 -0.00041612 0.13757 -0.34832	-0.30989	-0.185445	-0.0610597	0.0632664	0.187535	0.311747	0.435903	0.560006	0.684055	0.808054	0.932002	1.0559	1.17975	1.30356	1.42732	1.55103	1.67471	1.79834	1.92193	2.04549	2.169	2.29248	2.41593	2.53934	2.66272	2.78606	2.90938	3.03267	3.15593	3.27917	3.40238	3.52557	3.64873	3.77187	3.895	4.0181	4.14119	4.26427	4.38732	4.51037
D:\Xumeng Li\论文\pic\11March\H102	Thu Mar 12 10-55-03.bmp	2	-0.850957	9.62125	D:\Xumeng Li\论文\pic\11March\Test Paper\Fri Mar 13 13-26-36.bmp	-2.9951e-007 -6.9615e-007 -7.7631e-008 0.058177 0.00022111 0	-3.3648e-007 6.3266e-008 -6.6235e-007 0.0002317 0.062233 0	-1.0141e-005 0.00035518 -0.11827 0.11361	-1.0368e-007 6.8873e-006 0.27457 -0.30521	-0.00431545	-0.121592	-0.23828	-0.35444	-0.470133	-0.58542	-0.700361	-0.815018	-0.929452	-1.04372	-1.15789	-1.27202	-1.38617	-1.50039	-1.61476	-1.72934	-1.84417	-1.95933	-2.07487	-2.19086	-2.30736	-2.42442	-2.54211	-2.66049	-2.77962	-2.89957	-3.02038	-3.14212	-3.26486	-3.38865	-3.51356	-3.63964	-3.76696	-3.89558	-4.02556	-4.15695	-4.28983	-4.42424	-4.56026	-4.69794
D:\Xumeng Li\论文\pic\11March\H102	Thu Mar 12 10-55-03.bmp	3	0.495304	15.5182	D:\Xumeng Li\论文\pic\11March\Test Paper\Fri Mar 13 13-26-36.bmp	-2.9951e-007 -6.9615e-007 -7.7631e-008 0.058177 0.00022111 0	-3.3648e-007 6.3266e-008 -6.6235e-007 0.0002317 0.062233 0	1.7319e-006 -0.00065424 0.077855 -0.035901	1.0104e-008 -2.5074e-005 0.44712 -0.60269	0.0413015	0.117206	0.191822	0.265161	0.337233	0.408049	0.477619	0.545953	0.613061	0.678954	0.743643	0.807138	0.869449	0.930587	0.990561	1.04938	1.10706	1.16361	1.21904	1.27335	1.32657	1.37869	1.42974	1.47971	1.52863	1.57649	1.62332	1.66912	1.71391	1.75768	1.80046	1.84226	1.88307	1.92293	1.96182	1.99977	2.03679	2.07288	2.10806	2.14234
D:\Xumeng Li\论文\pic\11March\H102	Thu Mar 12 10-55-03.bmp	4	-0.418524	21.3473	D:\Xumeng Li\论文\pic\11March\Test Paper\Fri Mar 13 13-26-36.bmp	-2.9951e-007 -6.9615e-007 -7.7631e-008 0.058177 0.00022111 0	-3.3648e-007 6.3266e-008 -6.6235e-007 0.0002317 0.062233 0	1.2243e-007 -0.00011489 -0.04107 0.13105	-7.7316e-008 -2.2535e-006 0.4346 -0.37138	0.0898662	0.0484527	0.00681102	-0.0350583	-0.0771544	-0.119477	-0.162024	-0.204797	-0.247793	-0.291012	-0.334454	-0.378117	-0.422002	-0.466106	-0.51043	-0.554973	-0.599734	-0.644712	-0.689907	-0.735318	-0.780944	-0.826784	-0.872837	-0.919104	-0.965582	-1.01227	-1.05917	-1.10628	-1.1536	-1.20113	-1.24887	-1.29681	-1.34496	-1.39332	-1.44188	-1.49064	-1.53961	-1.58878	-1.63815	-1.68772
D:\Xumeng Li\论文\pic\11March\H102	Thu Mar 12 10-55-03.bmp	5	0.227189	21.3533	D:\Xumeng Li\论文\pic\11March\Test Paper\Fri Mar 13 13-26-36.bmp	-2.9951e-007 -6.9615e-007 -7.7631e-008 0.058177 0.00022111 0	-3.3648e-007 6.3266e-008 -6.6235e-007 0.0002317 0.062233 0	-3.9645e-007 0.00013599 0.0010506 -0.052266	-2.9537e-008 -9.3704e-006 0.37839 -0.32009	-0.0510802	-0.0496243	-0.0479013	-0.0459133	-0.0436629	-0.0411525	-0.0383843	-0.0353607	-0.0320843	-0.0285572	-0.0247819	-0.0207609	-0.0164964	-0.0119908	-0.00724654	-0.00226598	0.0029485	0.00839453	0.0140697	0.0199717	0.0260981	0.0324465	0.0390146	0.0458	0.0528002	0.060013	0.0674359	0.0750666	0.0829026	0.0909416	0.0991813	0.107619	0.116253	0.12508	0.134099	0.143306	0.152699	0.162277	0.172036	0.181974
D:\Xumeng Li\论文\pic\11March\H102	Thu Mar 12 10-55-58.bmp	0	1.28328	13.005	D:\Xumeng Li\论文\pic\11March\Test Paper\Fri Mar 13 13-26-36.bmp	-2.9951e-007 -6.9615e-007 -7.7631e-008 0.058177 0.00022111 0	-3.3648e-007 6.3266e-008 -6.6235e-007 0.0002317 0.062233 0			1.04289	1.28824	1.28824	1.28824	1.22688	1.16554	1.16554	1.16554	1.1042	1.1042	1.16553	1.16553	1.10419	0.98148	0.920145	0.920143	0.920141	0.920139	0.981511	0.981509	0.981507	0.981505	1.47213	1.90135	1.84003	1.77871	1.77874	1.71742	1.6561	1.6561	1.41081	1.4108	1.34948	1.28815	1.16546	1.22681	1.16548	1.16548	1.10415	1.10415
D:\Xumeng Li\论文\pic\11March\H102	Thu Mar 12 10-55-58.bmp	1	-1.18363	2.63616	D:\Xumeng Li\论文\pic\11March\Test Paper\Fri Mar 13 13-26-36.bmp	-2.9951e-007 -6.9615e-007 -7.7631e-008 0.058177 0.00022111 0	-3.3648e-007 6.3266e-008 -6.6235e-007 0.0002317 0.062233 0	3.9056e-007 6.8161e-005 -0.18983 0.51227	-4.9689e-006 -0.0013708 0.23717 -0.51344	0.322515	0.132897	-0.0565808	-0.245915	-0.435104	-0.624144	-0.813034	-1.00177	-1.19035	-1.37878	-1.56704	-1.75515	-1.94309	-2.13086	-2.31846	-2.50589	-2.69315	-2.88023	-3.06713	-3.25386	-3.44039	-3.62675	-3.81291	-3.99889	-4.18467	-4.37026	-4.55565	-4.74084	-4.92583	-5.11061	-5.29519	-5.47956	-5.66372	-5.84766	-6.03139	-6.2149	-6.39819	-6.58125	-6.7641	-6.94671
D:\Xumeng Li\论文\pic\11March\H102	Thu Mar 12 10-55-58.bmp	2	0.96483	10.1821	D:\Xumeng Li\论文\pic\11March\Test Paper\Fri Mar 13 13-26-36.bmp	-2.9951e-007 -6.9615e-007 -7.7631e-008 0.058177 0.00022111 0	-3.3648e-007 6.3266e-008 -6.6235e-007 0.0002317 0.062233 0	-2.7612e-006 0.0011476 0.07647 0.044089	-2.6346e-007 6.9279e-005 0.268 -0.25684	0.121703	0.201597	0.283752	0.368154	0.454784	0.543626	0.634665	0.727883	0.823263	0.92079	1.02045	1.12222	1.22608	1.33203	1.44004	1.55009	1.66218	1.77628	1.89238	2.01045	2.13049	2.25248	2.3764	2.50224	2.62997	2.75958	2.89106	3.02438	3.15954	3.29651	3.43528	3.57583	3.71815	3.86221	4.00801	4.15552	4.30473	4.45562	4.60818	4.76239
D:\Xumeng Li\论文\pic\11March\H102	Thu Mar 12 10-55-58.bmp	3	-0.597145	12.9686	D:\Xumeng Li\论文\pic\11March\Test Paper\Fri Mar 13 13-26-36.bmp	-2.9951e-007 -6.9615e-007 -7.7631e-008 0.058177 0.00022111 0	-3.3648e-007 6.3266e-008 -6.6235e-007 0.0002317 0.062233 0	1.6409e-006 -0.00079527 -0.052533 0.012448	1.604e-007 -6.7384e-005 0.42991 -0.36137	-0.0408785	-0.0957856	-0.152263	-0.210302	-0.269892	-0.331024	-0.393686	-0.457871	-0.523567	-0.590765	-0.659455	-0.729628	-0.801272	-0.87438	-0.94894	-1.02494	-1.10238	-1.18124	-1.26151	-1.34319	-1.42626	-1.51071	-1.59654	-1.68373	-1.77227	-1.86216	-1.95339	-2.04594	-2.1398	-2.23497	-2.33143	-2.42918	-2.52821	-2.6285	-2.73005	-2.83284	-2.93687	-3.04212	-3.14859	-3.25627
D:\Xumeng Li\论文\pic\11March\H102	Thu Mar 12 10-55-58.bmp	4	0.231031	13.0225	D:\Xumeng Li\论文\pic\11March\Test Paper\Fri Mar 13 13-26-36.bmp	-2.9951e-007 -6.9615e-007 -7.7631e-008 0.058177 0.00022111 0	-3.3648e-007 6.3266e-008 -6.6235e-007 0.0002317 0.062233 0	-3.455e-006 0.00065904 -0.0040695 -0.072823	-1.8881e-007 1.9175e-005 0.38687 -0.39473	-0.0762371	-0.0783537	-0.0791936	-0.0787777	-0.0771266	-0.0742611	-0.070202	-0.0649698	-0.0585854	-0.0510695	-0.0424429	-0.0327262	-0.0219402	-0.0101056	0.00275686	0.0166264	0.0314824	0.047304	0.0640706	0.0817613	0.100356	0.119833	0.140171	0.161352	0.183353	0.206153	0.229733	0.254071	0.279147	0.304939	0.331428	0.358592	0.386411	0.414864	0.44393	0.473589	0.50382	0.534601	0.565913	0.597735
D:\Xumeng Li\论文\pic\11March\H102	Thu Mar 12 10-57-00.bmp	0	1.29836	22.1086	D:\Xumeng Li\论文\pic\11March\Test Paper\Fri Mar 13 13-26-36.bmp	-2.9951e-007 -6.9615e-007 -7.7631e-008 0.058177 0.00022111 0	-3.3648e-007 6.3266e-008 -6.6235e-007 0.0002317 0.062233 0			1.0404	1.22398	1.1016	1.1016	1.0404	1.10161	1.10161	1.04041	0.97922	0.979217	1.04042	0.97923	0.979226	1.04046	1.04045	1.04045	1.10166	1.04046	0.979266	1.04048	1.04047	1.04047	0.979272	1.04048	0.979285	0.979281	1.04049	1.04049	0.979291	0.979287	1.89709	1.83591	1.77473	1.71358	1.65239	1.5912	1.53001	1.53004	1.46885	1.40765
D:\Xumeng Li\论文\pic\11March\H102	Thu Mar 12 10-57-00.bmp	1	-1.17134	8.03125	D:\Xumeng Li\论文\pic\11March\Test Paper\Fri Mar 13 13-26-36.bmp	-2.9951e-007 -6.9615e-007 -7.7631e-008 0.058177 0.00022111 0	-3.3648e-007 6.3266e-008 -6.6235e-007 0.0002317 0.062233 0	2.3012e-007 7.1135e-005 -0.27348 0.61988	-2.8906e-006 -0.00087316 0.22308 -0.44949	0.346472	0.0732053	-0.199917	-0.472892	-0.74572	-1.0184	-1.29093	-1.5633	-1.83552	-2.10759	-2.3795	-2.65126	-2.92285	-3.19429	-3.46556	-3.73667	-4.00762	-4.2784	-4.54902	-4.81946	-5.08974	-5.35984	-5.62977	-5.89953	-6.16911	-6.43852	-6.70774	-6.97679	-7.24566	-7.51434	-7.78284	-8.05116	-8.31928	-8.58723	-8.85498	-9.12254	-9.38991	-9.65708	-9.92407	-10.1909
D:\Xumeng Li\论文\pic\11March\H102	Thu Mar 12 10-57-00.bmp	2	0.710113	15.7547	D:\Xumeng Li\论文\pic\11March\Test Paper\Fri Mar 13 13-26-36.bmp	-2.9951e-007 -6.9615e-007 -7.7631e-008 0.058177 0.00022111 0	-3.3648e-007 6.3266e-008 -6.6235e-007 0.0002317 0.062233 0	2.1061e-006 0.0010683 0.076437 0.13443	1.8896e-008 8.5603e-005 0.38753 -0.46023	0.211942	0.2916	0.373419	0.457412	0.543593	0.631974	0.722567	0.815386	0.910442	1.00775	1.10732	1.20916	1.3133	1.41973	1.52848	1.63955	1.75297	1.86873	1.98686	2.10737	2.23026	2.35556	2.48327	2.61341	2.74599	2.88102	3.01852	3.15849	3.30096	3.44593	3.59341	3.74342	3.89598	4.05108	4.20876	4.36901	4.53185	4.6973	4.86537	5.03606
D:\Xumeng Li\论文\pic\11March\H102	Thu Mar 12 10-57-00.bmp	3	-0.42435	22.087	D:\Xumeng Li\论文\pic\11March\Test Paper\Fri Mar 13 13-26-36.bmp	-2.9951e-007 -6.9615e-007 -7.7631e-008 0.058177 0.00022111 0	-3.3648e-007 6.3266e-008 -6.6235e-007 0.0002317 0.062233 0	1.3389e-006 -0.00029402 -0.020227 -0.023081	2.0913e-007 -6.1968e-005 0.48597 -0.4369	-0.043601	-0.0647007	-0.0863724	-0.108608	-0.1314	-0.154739	-0.178618	-0.203029	-0.227964	-0.253415	-0.279373	-0.305831	-0.332781	-0.360214	-0.388123	-0.416499	-0.445335	-0.474622	-0.504353	-0.534519	-0.565113	-0.596125	-0.62755	-0.659377	-0.6916	-0.72421	-0.757199	-0.790559	-0.824283	-0.858361	-0.892786	-0.927551	-0.962646	-0.998065	-1.0338	-1.06984	-1.10618	-1.14281	-1.17972	-1.21691
D:\Xumeng Li\论文\pic\11March\H102	Thu Mar 12 10-57-00.bmp	4	0.3102	22.1531	D:\Xumeng Li\论文\pic\11March\Test Paper\Fri Mar 13 13-26-36.bmp	-2.9951e-007 -6.9615e-007 -7.7631e-008 0.058177 0.00022111 0	-3.3648e-007 6.3266e-008 -6.6235e-007 0.0002317 0.062233 0	-4.9183e-006 0.00089789 -0.0044058 -0.034213	-5.2502e-007 6.6323e-005 0.45426 -0.39417	-0.0377258	-0.0394723	-0.0394821	-0.0377846	-0.0344093	-0.0293858	-0.0227436	-0.0145121	-0.00472099	0.00660036	0.0194224	0.0337156	0.0494505	0.0665975	0.0851272	0.10501	0.126217	0.148717	0.172482	0.197483	0.223688	0.25107	0.279599	0.309244	0.339978	0.371769	0.404588	0.438407	0.473195	0.508924	0.545562	0.583082	0.621453	0.660646	0.700632	0.74138	0.782862	0.825048	0.867908	0.911413
D:\Xumeng Li\论文\pic\11March\H102	Thu Mar 12 10-57-50.bmp	0	1.31609	26.0745	D:\Xumeng Li\论文\pic\11March\Test Paper\Fri Mar 13 13-26-36.bmp	-2.9951e-007 -6.9615e-007 -7.7631e-008 0.058177 0.00022111 0	-3.3648e-007 6.3266e-008 -6.6235e-007 0.0002317 0.062233 0			0.980276	1.22536	1.22536	1.10284	1.04158	1.04157	1.04157	0.980307	0.980303	0.980319	0.980315	0.98031	0.919047	0.919042	0.919058	0.919053	0.919049	1.04161	0.980342	0.980337	0.919072	0.980349	1.96035	1.8991	1.83785	1.83788	1.71539	1.65413	1.65416	1.65415	1.4704	1.47042	1.40917	1.3479	1.34793	1.28667	1.2254	1.2254	1.22542	1.16416
D:\Xumeng Li\论文\pic\11March\H102	Thu Mar 12 10-57-50.bmp	1	1.15059	6.18537	D:\Xumeng Li\论文\pic\11March\Test Paper\Fri Mar 13 13-26-36.bmp	-2.9951e-007 -6.9615e-007 -7.7631e-008 0.058177 0.00022111 0	-3.3648e-007 6.3266e-008 -6.6235e-007 0.0002317 0.062233 0	-2.8895e-007 0.00023839 0.19326 -0.54228	3.6164e-006 -0.0031668 0.39751 -1.0154	-0.348778	-0.154805	0.0396411	0.234559	0.429947	0.625803	0.822125	1.01891	1.21616	1.41387	1.61204	1.81067	2.00975	2.20929	2.40928	2.60973	2.81062	3.01195	3.21374	3.41596	3.61863	3.82174	4.02529	4.22928	4.4337	4.63855	4.84384	5.04955	5.2557	5.46227	5.66926	5.87668	6.08452	6.29278	6.50146	6.71055	6.92006	7.12998	7.34031	7.55105
D:\Xumeng Li\论文\pic\11March\H102	Thu Mar 12 10-57-50.bmp	2	-0.804814	11.8883	D:\Xumeng Li\论文\pic\11March\Test Paper\Fri Mar 13 13-26-36.bmp	-2.9951e-007 -6.9615e-007 -7.7631e-008 0.058177 0.00022111 0	-3.3648e-007 6.3266e-008 -6.6235e-007 0.0002317 0.062233 0	-1.3243e-005 0.0012272 -0.099635 0.23744	-8.9423e-007 7.1476e-005 0.30829 -0.49279	0.139017	0.0429702	-0.0507807	-0.142316	-0.231714	-0.319055	-0.404418	-0.487883	-0.569529	-0.649436	-0.727683	-0.804349	-0.879514	-0.953258	-1.02566	-1.0968	-1.16675	-1.23561	-1.30343	-1.37032	-1.43634	-1.50157	-1.56609	-1.62999	-1.69334	-1.75622	-1.81872	-1.8809	-1.94286	-2.00466	-2.0664	-2.12814	-2.18997	-2.25197	-2.31422	-2.37679	-2.43976	-2.50323	-2.56726	-2.63193
D:\Xumeng Li\论文\pic\11March\H102	Thu Mar 12 10-57-50.bmp	3	0.666502	20.7056	D:\Xumeng Li\论文\pic\11March\Test Paper\Fri Mar 13 13-26-36.bmp	-2.9951e-007 -6.9615e-007 -7.7631e-008 0.058177 0.00022111 0	-3.3648e-007 6.3266e-008 -6.6235e-007 0.0002317 0.062233 0	6.9752e-006 0.00010996 0.08385 0.10711	2.4033e-007 1.8392e-005 0.40751 -0.48739	0.191078	0.275307	0.35984	0.444718	0.529984	0.615678	0.701844	0.788522	0.875755	0.963585	1.05205	1.1412	1.23107	1.32171	1.41315	1.50544	1.59861	1.69272	1.7878	1.8839	1.98106	2.07931	2.1787	2.27928	2.38108	2.48415	2.58852	2.69425	2.80136	2.90991	3.01994	3.13148	3.24458	3.35929	3.47563	3.59366	3.71342	3.83494	3.95828	4.08347
D:\Xumeng Li\论文\pic\11March\H102	Thu Mar 12 10-57-50.bmp	4	0.265792	26.1041	D:\Xumeng Li\论文\pic\11March\Test Paper\Fri Mar 13 13-26-36.bmp	-2.9951e-007 -6.9615e-007 -7.7631e-008 0.058177 0.00022111 0	-3.3648e-007 6.3266e-008 -6.6235e-007 0.0002317 0.062233 0	-1.415e-006 0.00032059 -0.006747 -0.030105	-2.9571e-007 3.6498e-005 0.37394 -0.30597	-0.0365329	-0.0423281	-0.047499	-0.0520543	-0.0560023	-0.0593516	-0.0621106	-0.064288	-0.065892	-0.0669313	-0.0674143	-0.0673495	-0.0667454	-0.0656106	-0.0639534	-0.0617823	-0.059106	-0.0559327	-0.0522712	-0.0481297	-0.0435169	-0.0384412	-0.0329111	-0.026935	-0.0205216	-0.0136792	-0.00641642	0.00125833	0.00933654	0.0178097	0.0266694	0.035907	0.0455142	0.0554823	0.065803	0.0764677	0.087468	0.0987952	0.110441	0.122397
D:\Xumeng Li\论文\pic\11March\H102	Thu Mar 12 10-57-50.bmp	5	-0.4696	26.0475	D:\Xumeng Li\论文\pic\11March\Test Paper\Fri Mar 13 13-26-36.bmp	-2.9951e-007 -6.9615e-007 -7.7631e-008 0.058177 0.00022111 0	-3.3648e-007 6.3266e-008 -6.6235e-007 0.0002317 0.062233 0	9.1205e-007 -0.00012318 -0.0096679 -0.072547	7.9581e-008 -2.9225e-005 0.42343 -0.43243	-0.0823372	-0.0923683	-0.102635	-0.113131	-0.123852	-0.134792	-0.145945	-0.157307	-0.168871	-0.180632	-0.192585	-0.204724	-0.217043	-0.229538	-0.242203	-0.255032	-0.26802	-0.281161	-0.294449	-0.307881	-0.321449	-0.335149	-0.348974	-0.36292	-0.376981	-0.391152	-0.405427	-0.4198	-0.434267	-0.448821	-0.463457	-0.47817	-0.492955	-0.507805	-0.522715	-0.53768	-0.552695	-0.567753	-0.58285	-0.59798
D:\Xumeng Li\论文\pic\11March\H102	Thu Mar 12 10-58-48.bmp	0	1.46739	30.0182	D:\Xumeng Li\论文\pic\11March\Test Paper\Fri Mar 13 13-26-36.bmp	-2.9951e-007 -6.9615e-007 -7.7631e-008 0.058177 0.00022111 0	-3.3648e-007 6.3266e-008 -6.6235e-007 0.0002317 0.062233 0			0.55319	0.983475	0.922013	1.35238	1.72135	1.72134	1.59841	1.59841	1.5984	1.53693	1.47543	1.47545	1.47541	1.4754	1.4754	1.41393	1.41392	1.41391	1.29096	1.29095	1.29094	1.22948	1.22947	1.16798	1.16797	1.22945	1.1065	1.10649	1.10649	1.10648	1.04502	1.10649	1.10649	1.10648	1.04502	1.04501	1.04501	1.045	1.10648	1.10647
D:\Xumeng Li\论文\pic\11March\H102	Thu Mar 12 10-58-48.bmp	1	1.11069	4.77809	D:\Xumeng Li\论文\pic\11March\Test Paper\Fri Mar 13 13-26-36.bmp	-2.9951e-007 -6.9615e-007 -7.7631e-008 0.058177 0.00022111 0	-3.3648e-007 6.3266e-008 -6.6235e-007 0.0002317 0.062233 0	1.4411e-007 -1.784e-005 0.18471 -0.4464	-2.0737e-006 -0.00026407 0.2283 -0.59607	-0.261705	-0.0770446	0.107582	0.292175	0.476736	0.661266	0.845765	1.03023	1.21467	1.39909	1.58347	1.76783	1.95217	2.13648	2.32076	2.50503	2.68927	2.87349	3.05769	3.24187	3.42604	3.61018	3.79431	3.97842	4.16252	4.34661	4.53068	4.71473	4.89878	5.08282	5.26684	5.45086	5.63487	5.81888	6.00287	6.18686	6.37085	6.55483	6.73881	6.92279
D:\Xumeng Li\论文\pic\11March\H102	Thu Mar 12 10-58-48.bmp	2	-0.86527	7.39849	D:\Xumeng Li\论文\pic\11March\Test Paper\Fri Mar 13 13-26-36.bmp	-2.9951e-007 -6.9615e-007 -7.7631e-008 0.058177 0.00022111 0	-3.3648e-007 6.3266e-008 -6.6235e-007 0.0002317 0.062233 0	-9.8648e-006 0.0010328 -0.15491 0.20913	-9.7766e-008 3.8782e-006 0.31062 -0.3153	0.0552365	-0.0966487	-0.246587	-0.394636	-0.540857	-0.685309	-0.828049	-0.969139	-1.10864	-1.2466	-1.38309	-1.51817	-1.65189	-1.78431	-1.9155	-2.04551	-2.1744	-2.30223	-2.42906	-2.55495	-2.67996	-2.80415	-2.92757	-3.05029	-3.17236	-3.29385	-3.41481	-3.5353	-3.65538	-3.77512	-3.89456	-4.01378	-4.13282	-4.25175	-4.37063	-4.48951	-4.60846	-4.72753	-4.84679	-4.96629
D:\Xumeng Li\论文\pic\11March\H102	Thu Mar 12 10-58-48.bmp	3	0.884105	15.976	D:\Xumeng Li\论文\pic\11March\Test Paper\Fri Mar 13 13-26-36.bmp	-2.9951e-007 -6.9615e-007 -7.7631e-008 0.058177 0.00022111 0	-3.3648e-007 6.3266e-008 -6.6235e-007 0.0002317 0.062233 0	-6.5275e-006 0.001401 0.12102 -0.072202	-1.8094e-007 1.4583e-006 0.4173 -0.47464	0.0502172	0.175399	0.303304	0.433895	0.56713	0.702972	0.84138	0.982317	1.12574	1.27162	1.4199	1.57056	1.72355	1.87883	2.03636	2.19611	2.35804	2.5221	2.68826	2.85648	3.02671	3.19893	3.37308	3.54914	3.72706	3.9068	4.08832	4.27159	4.45657	4.64321	4.83148	5.02133	5.21274	5.40565	5.60004	5.79586	5.99307	6.19163	6.3915	6.59265
D:\Xumeng Li\论文\pic\11March\H102	Thu Mar 12 10-58-48.bmp	4	-0.341437	29.3121	D:\Xumeng Li\论文\pic\11March\Test Paper\Fri Mar 13 13-26-36.bmp	-2.9951e-007 -6.9615e-007 -7.7631e-008 0.058177 0.00022111 0	-3.3648e-007 6.3266e-008 -6.6235e-007 0.0002317 0.062233 0	-2.4314e-006 0.00044294 -0.030506 -0.19776	-1.1772e-007 1.4431e-007 0.4496 -0.74753	-0.227824	-0.257017	-0.285355	-0.31285	-0.339517	-0.365372	-0.390428	-0.4147	-0.438203	-0.460952	-0.482961	-0.504244	-0.524816	-0.544693	-0.563887	-0.582415	-0.60029	-0.617527	-0.634141	-0.650146	-0.665557	-0.680388	-0.694655	-0.708371	-0.721551	-0.734211	-0.746363	-0.758024	-0.769207	-0.779928	-0.7902	-0.800038	-0.809458	-0.818473	-0.827098	-0.835348	-0.843237	-0.85078	-0.857992	-0.864886
D:\Xumeng Li\论文\pic\11March\H102	Thu Mar 12 10-58-48.bmp	5	0.730871	29.9548	D:\Xumeng Li\论文\pic\11March\Test Paper\Fri Mar 13 13-26-36.bmp	-2.9951e-007 -6.9615e-007 -7.7631e-008 0.058177 0.00022111 0	-3.3648e-007 6.3266e-008 -6.6235e-007 0.0002317 0.062233 0	-2.6183e-006 0.00061045 0.020748 -0.029193	-1.1958e-008 -1.8783e-005 0.44199 -0.44525	-0.00783724	0.0147237	0.0384742	0.0633985	0.0894808	0.116705	0.145057	0.174519	0.205077	0.236714	0.269414	0.303163	0.337945	0.373743	0.410542	0.448326	0.48708	0.526787	0.567433	0.609001	0.651476	0.694842	0.739083	0.784184	0.830128	0.876901	0.924486	0.972868	1.02203	1.07196	1.12264	1.17405	1.22618	1.27901	1.33253	1.38672	1.44157	1.49705	1.55316	1.60988
D:\Xumeng Li\论文\pic\11March\H102	Thu Mar 12 10-58-48.bmp	6	0.116146	29.9422	D:\Xumeng Li\论文\pic\11March\Test Paper\Fri Mar 13 13-26-36.bmp	-2.9951e-007 -6.9615e-007 -7.7631e-008 0.058177 0.00022111 0	-3.3648e-007 6.3266e-008 -6.6235e-007 0.0002317 0.062233 0	-1.0531e-006 0.00016458 0.0028089 -0.037654	7.8883e-008 -1.8709e-005 0.2573 -0.3212	-0.0346814	-0.0313862	-0.0277745	-0.0238525	-0.0196267	-0.0151033	-0.0102886	-0.00518901	0.000189187	0.00583968	0.0117561	0.0179323	0.0243617	0.0310382	0.0379554	0.045107	0.0524866	0.060088	0.0679048	0.0759307	0.0841595	0.0925846	0.1012	0.109999	0.118976	0.128124	0.137437	0.146908	0.156532	0.166301	0.17621	0.186253	0.196422	0.206712	0.217116	0.227629	0.238243	0.248952	0.259751	0.270632
D:\Xumeng Li\论文\pic\11March\H102	Thu Mar 12 11-00-38.bmp	0	1.36475	29.1952	D:\Xumeng Li\论文\pic\11March\Test Paper\Fri Mar 13 13-26-36.bmp	-2.9951e-007 -6.9615e-007 -7.7631e-008 0.058177 0.00022111 0	-3.3648e-007 6.3266e-008 -6.6235e-007 0.0002317 0.062233 0			0.797192	1.1651	1.10378	0.981155	0.98115	0.981166	0.919848	0.981177	0.981172	1.71734	1.59466	1.59465	1.53333	1.472	1.472	1.47199	1.34932	1.34931	1.28798	1.28798	1.28797	1.1653	1.10398	1.10397	1.16531	1.10398	0.981313	0.981308	1.04265	1.04264	1.10398	1.10397	1.04265	1.04264	1.10398	1.04265	0.981325	0.98132	0.981336	0.981331
D:\Xumeng Li\论文\pic\11March\H102	Thu Mar 12 11-00-38.bmp	1	1.10959	4.23881	D:\Xumeng Li\论文\pic\11March\Test Paper\Fri Mar 13 13-26-36.bmp	-2.9951e-007 -6.9615e-007 -7.7631e-008 0.058177 0.00022111 0	-3.3648e-007 6.3266e-008 -6.6235e-007 0.0002317 0.062233 0	-9.392e-006 0.0011424 0.095863 0.086812	-4.9027e-007 4.7782e-005 0.18405 -0.22274	0.183809	0.283033	0.38443	0.487942	0.593513	0.701088	0.810609	0.92202	1.03527	1.15029	1.26703	1.38544	1.50546	1.62703	1.75009	1.8746	2.00049	2.1277	2.25619	2.38589	2.51674	2.6487	2.7817	2.91569	3.05062	3.18642	3.32304	3.46042	3.59851	3.73725	3.87658	4.01646	4.15681	4.29759	4.43874	4.5802	4.72191	4.86383	5.00589	5.14803
D:\Xumeng Li\论文\pic\11March\H102	Thu Mar 12 11-00-38.bmp	2	-0.820603	8.63271	D:\Xumeng Li\论文\pic\11March\Test Paper\Fri Mar 13 13-26-36.bmp	-2.9951e-007 -6.9615e-007 -7.7631e-008 0.058177 0.00022111 0	-3.3648e-007 6.3266e-008 -6.6235e-007 0.0002317 0.062233 0	6.3231e-006 -0.0006423 -0.08863 -0.10168	4.1048e-007 -4.6209e-005 0.30765 -0.37904	-0.190948	-0.281461	-0.373182	-0.466075	-0.5601	-0.65522	-0.751397	-0.848593	-0.94677	-1.04589	-1.14592	-1.24681	-1.34853	-1.45104	-1.55431	-1.65829	-1.76295	-1.86825	-1.97415	-2.08062	-2.18761	-2.29509	-2.40302	-2.51136	-2.62007	-2.72912	-2.83847	-2.94808	-3.05792	-3.16793	-3.27809	-3.38836	-3.49871	-3.60908	-3.71945	-3.82978	-3.94002	-4.05014	-4.16011	-4.26989
D:\Xumeng Li\论文\pic\11March\H102	Thu Mar 12 11-00-38.bmp	3	0.724337	15.4662	D:\Xumeng Li\论文\pic\11March\Test Paper\Fri Mar 13 13-26-36.bmp	-2.9951e-007 -6.9615e-007 -7.7631e-008 0.058177 0.00022111 0	-3.3648e-007 6.3266e-008 -6.6235e-007 0.0002317 0.062233 0	2.2669e-007 0.00017413 0.15417 -0.31973	-2.0568e-007 1.2554e-005 0.41196 -0.66487	-0.16538	-0.0106819	0.144368	0.299769	0.455525	0.611636	0.768103	0.924927	1.08211	1.23966	1.39756	1.55583	1.71447	1.87347	2.03283	2.19257	2.35267	2.51315	2.674	2.83523	2.99683	3.1588	3.32116	3.48389	3.64701	3.8105	3.97438	4.13865	4.3033	4.46834	4.63377	4.79959	4.9658	5.13241	5.2994	5.4668	5.63459	5.80278	5.97137	6.14036
D:\Xumeng Li\论文\pic\11March\H102	Thu Mar 12 11-00-38.bmp	4	-0.790894	26.7009	D:\Xumeng Li\论文\pic\11March\Test Paper\Fri Mar 13 13-26-36.bmp	-2.9951e-007 -6.9615e-007 -7.7631e-008 0.058177 0.00022111 0	-3.3648e-007 6.3266e-008 -6.6235e-007 0.0002317 0.062233 0	6.6141e-007 -0.00025269 -0.026315 0.042854	-1.299e-008 -2.4415e-005 0.44656 -0.4408	0.0162868	-0.0107817	-0.0383477	-0.0664071	-0.0949561	-0.123991	-0.153507	-0.1835	-0.213968	-0.244905	-0.276307	-0.308172	-0.340494	-0.37327	-0.406496	-0.440167	-0.474281	-0.508832	-0.543818	-0.579233	-0.615075	-0.651338	-0.68802	-0.725115	-0.762621	-0.800533	-0.838847	-0.87756	-0.916666	-0.956163	-0.996047	-1.03631	-1.07696	-1.11797	-1.15936	-1.20112	-1.24324	-1.28571	-1.32854	-1.37173
D:\Xumeng Li\论文\pic\11March\H102	Thu Mar 12 11-00-38.bmp	5	0.669441	29.2135	D:\Xumeng Li\论文\pic\11March\Test Paper\Fri Mar 13 13-26-36.bmp	-2.9951e-007 -6.9615e-007 -7.7631e-008 0.058177 0.00022111 0	-3.3648e-007 6.3266e-008 -6.6235e-007 0.0002317 0.062233 0	-3.7963e-006 0.00064711 0.022135 -0.069843	-1.8952e-007 6.8803e-006 0.45249 -0.45849	-0.0470638	-0.0230136	0.00228526	0.02881	0.0565379	0.0854461	0.115512	0.146712	0.179025	0.212427	0.246895	0.282407	0.318939	0.35647	0.394976	0.434435	0.474824	0.516119	0.558299	0.60134	0.64522	0.689915	0.735404	0.781663	0.82867	0.876401	0.924835	0.973947	1.02372	1.07412	1.12513	1.17673	1.2289	1.28161	1.33484	1.38857	1.44277	1.49742	1.5525	1.60799
D:\Xumeng Li\论文\pic\11March\H102	Thu Mar 12 11-00-38.bmp	6	-0.0359226	29.1683	D:\Xumeng Li\论文\pic\11March\Test Paper\Fri Mar 13 13-26-36.bmp	-2.9951e-007 -6.9615e-007 -7.7631e-008 0.058177 0.00022111 0	-3.3648e-007 6.3266e-008 -6.6235e-007 0.0002317 0.062233 0	-1.8932e-008 -5.248e-005 0.0091528 -0.085478	3.5292e-009 -1.0075e-005 0.23849 -0.18694	-0.0763775	-0.0673823	-0.0584922	-0.0497075	-0.0410282	-0.0324544	-0.0239862	-0.0156238	-0.00736723	0.000783338	0.00882781	0.0167661	0.024598	0.0323235	0.0399425	0.0474548	0.0548603	0.0621589	0.0693505	0.076435	0.0834123	0.0902822	0.0970447	0.1037	0.110247	0.116686	0.123018	0.129241	0.135357	0.141364	0.147262	0.153053	0.158734	0.164307	0.169771	0.175126	0.180373	0.18551	0.190537	0.195456
D:\Xumeng Li\论文\pic\11March\H102	Thu Mar 12 11-02-12.bmp	0	0.911299	7.82264	D:\Xumeng Li\论文\pic\11March\Test Paper\Fri Mar 13 13-26-36.bmp	-2.9951e-007 -6.9615e-007 -7.7631e-008 0.058177 0.00022111 0	-3.3648e-007 6.3266e-008 -6.6235e-007 0.0002317 0.062233 0			0.491281	0.675489	0.921099	0.859683	0.859682	0.85968	0.859679	0.859678	0.921072	0.921071	0.92107	0.921068	0.859654	0.859653	0.859651	0.85965	0.921043	0.859629	0.859628	0.859627	1.53486	1.47348	1.47348	1.47348	1.47348	1.41209	1.35068	1.35068	1.2893	1.2893	1.22789	1.22788	1.1665	1.1665	1.10512	1.10511	1.10511	1.10511	1.10511	1.10511
D:\Xumeng Li\论文\pic\11March\H102	Thu Mar 12 11-02-12.bmp	1	0.586711	6.23977	D:\Xumeng Li\论文\pic\11March\Test Paper\Fri Mar 13 13-26-36.bmp	-2.9951e-007 -6.9615e-007 -7.7631e-008 0.058177 0.00022111 0	-3.3648e-007 6.3266e-008 -6.6235e-007 0.0002317 0.062233 0	1.0557e-006 0.00035193 0.081092 -0.0044813	-4.6986e-008 -3.4375e-005 0.25097 -0.36757	0.0769633	0.159118	0.241989	0.325584	0.409907	0.494966	0.580767	0.667316	0.754619	0.842684	0.931515	1.02112	1.11151	1.20268	1.29464	1.3874	1.48097	1.57535	1.67055	1.76657	1.86342	1.96111	2.05964	2.15902	2.25926	2.36036	2.46233	2.56517	2.6689	2.77351	2.87902	2.98542	3.09273	3.20096	3.3101	3.42018	3.53118	3.64312	3.756	3.86984
D:\Xumeng Li\论文\pic\11March\H102	Thu Mar 12 11-02-12.bmp	2	-0.27457	7.68205	D:\Xumeng Li\论文\pic\11March\Test Paper\Fri Mar 13 13-26-36.bmp	-2.9951e-007 -6.9615e-007 -7.7631e-008 0.058177 0.00022111 0	-3.3648e-007 6.3266e-008 -6.6235e-007 0.0002317 0.062233 0	-3.2692e-007 0.00036316 -0.022244 0.1976	-1.5621e-008 -2.1772e-005 0.26122 -0.34195	0.175716	0.154559	0.134125	0.11441	0.0954147	0.0771356	0.059571	0.042719	0.0265776	0.011145	-0.00358102	-0.0176023	-0.0309207	-0.0435383	-0.0554571	-0.0666789	-0.0772058	-0.0870398	-0.0961827	-0.104637	-0.112403	-0.119485	-0.125883	-0.131601	-0.136639	-0.140999	-0.144685	-0.147697	-0.150037	-0.151708	-0.152712	-0.15305	-0.152725	-0.151738	-0.150091	-0.147787	-0.144827	-0.141213	-0.136948	-0.132032
[truncated: 160 more columns]
