# Supplementary material for: A technique system for the measurement, reconstruction and character extraction of rice plant architecture
Source: PLoS One. 2017 May 30;12(5):e0177205. doi: 10.1371/journal.pone.0177205 (PMC5448746; doi:10.1371/journal.pone.0177205)
Supplement: S2 Data — There four type file in the zip file, SystemData is parameters of paratus, SSP_LCAA correspond to the special position of stem, leafvein correspond to data of leaf midrib curves, leafshape correspond to the data of leaf shape. 101: correspond to neighbor 8 hills of Sample S1 (NSICRc222), 1: correspond to neighbor 8 hills of Sample S2 (NSICRc124H). (ZIP) [file pone.0177205.s008.zip › SSP_LCAAA101.xlsx]

## Sheet: Sheet1
Treatment	L1	Rotate1	L2	Rotate2	Leaf1 Angle	Leaf2 Angle	Leaf3 Angle	Leaf4 Angle	Leaf5 Angle
122	23.4	279	20.9	288	47.9	-129.3	20.5	-104.9	0
	23.3	253	21.4	237	-40.3	71.4	-43.5	0	0
	23.3	218	21	210	-88.9	120.7	-34.4	0	0
	23.9	235	21.8	245	150.2	-49.8	104.6	0	0
	24.4	278	22.7	306	-81.1	71.4
	23.7	335	21.5	335	65.4	-35.9	73.5	-45.2	0
	24.4	23	21	23	-69.7	56.1	0
	23.3	36	23.2	41	-89.5	19.7	-80.8	0	-63.6
	23.3	97	23.5	97	41.8	-44.9	128.4	0	0
	23.2	66	22.5	84	-68.9	25	-60.4	-133	-29.4	0
	24.5	55	22.7	55	92.1	-83.6	38.7	-69	0
	24.3	72	22.3	72	69.9	0
	24.2	82	23.6	108	-94.1	0	-76.7	-59.1	-156.7	0
	23.5	162	21.8	178	180	28.1	-137.9	0	0
	24.2	212	22.5	220	110.4	-78.1	136.1	-171.5	119.4	0	0
	24.8	198	24	218	143	-90	166.4	105.4	145.4	0
	24.5	140	23.1	163	-17.5	130.8	57.9
	24.9	295	24	311	-69.3	96.1	-54.9	106.1	0	0
	25.2	285	24.7	285	106.4	-49.1	180	0
	26	285	25.7	304	102.6	7.7	128.4	-13	180	0
	24.2	348	24.2	6	-45.8	57.6	-31.1	0
	25.2	45	24.1	45	62.5	-76.7	28.3	-20.8	0
	25.2	75	25.4	75	-98.7	51.1	-92.1	0
