# Supplementary material for: A technique system for the measurement, reconstruction and character extraction of rice plant architecture
Source: PLoS One. 2017 May 30;12(5):e0177205. doi: 10.1371/journal.pone.0177205 (PMC5448746; doi:10.1371/journal.pone.0177205)
Supplement: S2 Data — There four type file in the zip file, SystemData is parameters of paratus, SSP_LCAA correspond to the special position of stem, leafvein correspond to data of leaf midrib curves, leafshape correspond to the data of leaf shape. 101: correspond to neighbor 8 hills of Sample S1 (NSICRc222), 1: correspond to neighbor 8 hills of Sample S2 (NSICRc124H). (ZIP) [file pone.0177205.s008.zip › SSP_LCAAA102.xlsx]

## Sheet: Sheet1
Treatment	L1	Rotate1	L2	Rotate2	Leaf1 Angle	Leaf2 Angle	Leaf3 Angle	Leaf4 Angle	Leaf5 Angle
122	23	302	20.2	310	155	50.1	150.7	41.9
	22.9	282	21.3	285	128	-14.8	174.4	79.1	0
	23.6	306	22	306	37.9	-81.3	52.3	-84.8	0
	23.4	322	21.5	225	0	44.4	0
	23.8	352	22.7	339	-42.6	170.4	73.2	176.7	0	0
	24	35	23	50	25.8	-16.1	77.2	0	0
	23.1	90	22	95	0	180	170.7	0	0	0
	23.9	100	22.4	100	34.4	136.7	0	0	0
	24.8	113	23.7	155	-39.2	-154.8	59.8	47.1	0	0
	24.8	143	23.9	143	-88.2	42.8	-96.4	79.1	0
	24	200	23.1	230	70.6	-139.7	48.8	-65.5	0
	24	230	23.2	235	32.1	-104	0	-95.1	0
	24.2	253	23.4	269	19	-120	-109.7	0	0	0
	25.2	269	24.5	275	0	-185.3	-27	-184.1	0
	24.9	264	24.7	117	120	0	109	0	0
	25.8	123	25.9	123	-68.1	90.3	0	0
	26.4	123	24.8	262	-85.1	58
