# Supplementary material for: A technique system for the measurement, reconstruction and character extraction of rice plant architecture
Source: PLoS One. 2017 May 30;12(5):e0177205. doi: 10.1371/journal.pone.0177205 (PMC5448746; doi:10.1371/journal.pone.0177205)
Supplement: S2 Data — There four type file in the zip file, SystemData is parameters of paratus, SSP_LCAA correspond to the special position of stem, leafvein correspond to data of leaf midrib curves, leafshape correspond to the data of leaf shape. 101: correspond to neighbor 8 hills of Sample S1 (NSICRc222), 1: correspond to neighbor 8 hills of Sample S2 (NSICRc124H). (ZIP) [file pone.0177205.s008.zip › SSP_LCAAB101.xlsx]

## Sheet: Sheet1
Treatment	L1	Rotate1	L2	Rotate2	Leaf1 Angle	Leaf2 Angle	Leaf3 Angle	Leaf4 Angle	Leaf5 Angle
122	24.7	100	21.3	100	-85.8	-74.5	180	0
	23.9	89	21.6	96	67.9	-48.5	76.5	0
	24.1	168	23.3	180	89.9	-146.1	78.6	-56.6	0
	24.1	159	22.9	159	70.9	-112.3	0	0	0
	24.2	144	32.8	144	-54.4	99.1	-85	83.1	-88.7	0
	23.7	217	22.5	240	156.2	0	40.7	-30.9	0
	23.9	250	22.8	290	32.6	-100.1	49.1	-105.2	0
	24.5	251	24.6	251	43.8	132.2	-31.5	180	-50.6
	24.3	276	24.5	307	0	180	-67.2	180	79
	22	335	19	347	0	43.9	-45.7	0
	23	326	21.1	350	168.3	-38.3	35.3	149.6	0
	22.7	5	20.3	5	-113	22.5	-88.4	0
	22.5	15	21	20	134	0	180	0
	23.3	45	20	63	-42.3	0
	24.5	7	22.2	18	-105.3	68.7	180	0	0
	24.7	7	24.5	31	180	157.5	-159.1	180	0
	24.6	31	22.9	49	-68.6	159.1	180	0
	24.7	70	21.8	70	94.7	-86.2	47.7	-101.9	0
	24.2	89	22.7	91	-48.4	55.9	-123.5	0
	24.7	91	23.7	82	0	69	0	0
