# Supplementary material for: A technique system for the measurement, reconstruction and character extraction of rice plant architecture
Source: PLoS One. 2017 May 30;12(5):e0177205. doi: 10.1371/journal.pone.0177205 (PMC5448746; doi:10.1371/journal.pone.0177205)
Supplement: S2 Data — There four type file in the zip file, SystemData is parameters of paratus, SSP_LCAA correspond to the special position of stem, leafvein correspond to data of leaf midrib curves, leafshape correspond to the data of leaf shape. 101: correspond to neighbor 8 hills of Sample S1 (NSICRc222), 1: correspond to neighbor 8 hills of Sample S2 (NSICRc124H). (ZIP) [file pone.0177205.s008.zip › SSP_LCAAB102.xlsx]

## Sheet: Sheet1
Treatment	L1	Rotate1	L2	Rotate2	Leaf1 Angle	Leaf2 Angle	Leaf3 Angle	Leaf4 Angle	Leaf5 Angle
122	22.9	186	21.6	186	-88.1	52.2	-29.96	111.3	0
	23.2	186	21.6	200	16.8	-104.2	70.1	-80.8	109.6	0
	23.5	212	23	212	71.9	-127.6	0	0	0
	23.1	256	22.4	271	16	-129.7	40	-105.4	0	0
	23.9	247	24.5	255	98.7	-157.5	31.5	0
	22.7	300	21.5	335	139.2	14.7	91.9	46
	22.5	307	22.2	307	7	-124.2	104.8	0
	22.5	9	20.8	9	-31.8	161.5	35.3	-42.4	0
	23	56	20.4	67	13.8	148.1	0	0	0
	22.5	130	20	118	64.2	-25.2	95.6	-50.5	0	0
	22.6	118	20.3	118	-15.3	138	-47	0
	23.2	99	20.4	99	130.1	-75.7	105.3	-35.4	0	0
	24	112	23.1	112	-35.2	157.8	-55.3	0	-32.9
	23.8	84	22.6	84	-146.8	152.2	-126.4	125.5	0
	25.1	123	24.9	123	-56.9	154	-67.1	0	0
	25.7	150	24.8	162	-121.6	95.1	-61.4	0
	26.5	150	27.4	150	-105.2	147.6	-142.5	155.6	0	0
	24.2	327	23.8	12	164.6	-134.4	0	0
	22.7	27	20.7	34	-61.9	35.6	0	0
	24	35	23	55	31.6	169.9	0	168.6	0	0
