# Supplementary material for: A technique system for the measurement, reconstruction and character extraction of rice plant architecture
Source: PLoS One. 2017 May 30;12(5):e0177205. doi: 10.1371/journal.pone.0177205 (PMC5448746; doi:10.1371/journal.pone.0177205)
Supplement: S2 Data — There four type file in the zip file, SystemData is parameters of paratus, SSP_LCAA correspond to the special position of stem, leafvein correspond to data of leaf midrib curves, leafshape correspond to the data of leaf shape. 101: correspond to neighbor 8 hills of Sample S1 (NSICRc222), 1: correspond to neighbor 8 hills of Sample S2 (NSICRc124H). (ZIP) [file pone.0177205.s008.zip › SSP_LCAAC101.xlsx]

## Sheet: Sheet1
Treatment	L1	Rotate1	L2	Rotate2	Leaf1 Angle	Leaf2 Angle	Leaf3 Angle	Leaf4 Angle	Leaf5 Angle
122	23.1	47	21.1	47	-51	79.9	-73.7	0	0
	23.7	70	22.5	70	-99.8	115.7	-70.8	117.9	0	0
	23.7	125	21.2	125	180	37	107.6	0	0
	23.7	158	21.8	158	107.7	-54.2	142.9	0	109	0
	24.5	158	23.6	135	-65.1	130.5	0	0	0
	23.3	18	22	18	88.7	-90.3	156.3	-135.5	0
	22.3	336	19.8	336	-31.2	180	-25.1	129	0
	23.1	337	20.9	328	12.2	-150.4	-39.9	-133.4	23.4	0
	24.4	329	23.1	329	-71	43.3	-104.4	67.7	0
	23.1	303	21.5	303	-82.8	-25	-94.5	0	0
	22.5	271	19.6	271	-44.6	0
	25.5	271	24.8	285	180	-43.4	-155.7	-34.2	-32	0	0
	23.3	213	19.8	235	0	-88.1	0	0	0
	24.3	210	22.3	225	-104.5	18.2	-77.1	0	0
