# Supplementary material for: A technique system for the measurement, reconstruction and character extraction of rice plant architecture
Source: PLoS One. 2017 May 30;12(5):e0177205. doi: 10.1371/journal.pone.0177205 (PMC5448746; doi:10.1371/journal.pone.0177205)
Supplement: S2 Data — There four type file in the zip file, SystemData is parameters of paratus, SSP_LCAA correspond to the special position of stem, leafvein correspond to data of leaf midrib curves, leafshape correspond to the data of leaf shape. 101: correspond to neighbor 8 hills of Sample S1 (NSICRc222), 1: correspond to neighbor 8 hills of Sample S2 (NSICRc124H). (ZIP) [file pone.0177205.s008.zip › SSP_LCAAC102.xlsx]

## Sheet: Sheet1
Treatment	L1	Rotate1	L2	Rotate2	Leaf1 Angle	Leaf2 Angle	Leaf3 Angle	Leaf4 Angle	Leaf5 Angle
122	24.3	39	22.3	39	-73.6	61.4	-64.5	77.9	0	0
	24	18	21.2	30	-108.1	32.2	23.9	55	22.1
	23.9	55	22.1	63	-125.4	25.8
	22.8	90	20	9	129.3	0	-62.3	28.1	0
	23.1	88	22.1	88	13.1	-75.5	86.4	-55.6	0
	22.1	140	20	151	-71	0	-92.3	-59.8	0	0
	22.9	156	21.8	156	33.4	72.7	0	0
	23.5	126	22.2	126	106.8	42.3	0
	24.2	126	23	130	38.7	-97.2	63.9	-70.3	0	0
	23.6	151	22	167	11.7	0	0	0
	23	190	23.1	190	-38.9	0
	22.7	205	23.5	205	-135.7	43.7	-118	14.9	0	0
	23.8	205	23.8	205	27.5	69.5	96.9	-129.3	0
	24.3	205	22.5	205	75.9	-99.2	46.1	-78.4	0	0
	22.8	239	22.5	263	-125.7	23.6	-89.1	0	0
	22.4	277	21.8	301	70.9	-70.9	107	0	142.1	0
	23.6	243	23	240	115.5	0	-102.3	0
	25.1	258	26.2	258	157.1	-93.5	168.1	-108.2	0
	25.3	225	26	225	-56.7	180	0	0
	22.7	311	21.7	350	61.2	-130.1	180	0
	23.2	317	21.9	346	0	-162.7	53.3	-112.6	88.9	0
	23.4	333	22.2	353	-137.7	0	-160.8
	24.9	325	24.5	355	85	-50.6	180	0	0
	24.8	37	23.1	45	-28	36	-90.1	19.3	0
	25.7	60	24.2	92	17.6	-78.5	5.4	-65.3	0	0
