# Supplementary material for: A technique system for the measurement, reconstruction and character extraction of rice plant architecture
Source: PLoS One. 2017 May 30;12(5):e0177205. doi: 10.1371/journal.pone.0177205 (PMC5448746; doi:10.1371/journal.pone.0177205)
Supplement: S2 Data — There four type file in the zip file, SystemData is parameters of paratus, SSP_LCAA correspond to the special position of stem, leafvein correspond to data of leaf midrib curves, leafshape correspond to the data of leaf shape. 101: correspond to neighbor 8 hills of Sample S1 (NSICRc222), 1: correspond to neighbor 8 hills of Sample S2 (NSICRc124H). (ZIP) [file pone.0177205.s008.zip › SSP_LCAAD101.xlsx]

## Sheet: Sheet1
Treatment	L1	Rotate1	L2	Rotate2	Leaf1 Angle	Leaf2 Angle	Leaf3 Angle	Leaf4 Angle	Leaf5 Angle
122	23.3	224	20.8	244	6.5	-61.8	78.8	-23.6	109.8	0
	24.3	262	22.3	262	-91	47.4	-51.6	-71.4	46.1
	24.5	247	22.7	247	-25.3	140	-85.1	0	54.2
	22.8	322	21	333	24	-71.9	110.1	0	0
	23.2	300	20.9	300	-94.1	83.8	-124.5	139	149.8	0
	25.2	285	23	295	98.4	100.9	110.6	-72.5	66.8	-40.8
	23.6	180	22.9	180	39.4	-36	137.7	0	0
	26	160	23.6	275	-115.8	0	-139.8	0
	24	305	22	330	28.9	-158.8	92.3	-82.5	0
	23	349	21.3	349	36.5	180	37.1	0	0
	24	349	23	349	38.7	-85
	26.6	295	26.5	295	121.6	-94.3	0	119.7	0
	23.6	12	22.3	12	127.6	20.5	139	99.4	180	0
	22.2	49	20.1	49	-126	28.4	-113.3	0
	22.6	57	22	57	-67.6	41.5	-40.1	74.4	0
	22.5	72	20	72	138.6	-49.7	136.4	0	87.3
	23.5	72	22.6	72	46.8	180	50.1	-163.5	0	0
	23.1	95	21.2	95	-157.8	38.8	-109.1	19.7	0
	21.8	142	20.6	157	108.6	-123.3	97.4	0	0
	23.4	128	21.7	128	-123.3	103.9	-162.7	121.9	-73.8
