# Supplementary material for: A technique system for the measurement, reconstruction and character extraction of rice plant architecture
Source: PLoS One. 2017 May 30;12(5):e0177205. doi: 10.1371/journal.pone.0177205 (PMC5448746; doi:10.1371/journal.pone.0177205)
Supplement: S2 Data — There four type file in the zip file, SystemData is parameters of paratus, SSP_LCAA correspond to the special position of stem, leafvein correspond to data of leaf midrib curves, leafshape correspond to the data of leaf shape. 101: correspond to neighbor 8 hills of Sample S1 (NSICRc222), 1: correspond to neighbor 8 hills of Sample S2 (NSICRc124H). (ZIP) [file pone.0177205.s008.zip › SSP_LCAAD102.xlsx]

## Sheet: Sheet1
Treatment	L1	Rotate1	L2	Rotate2	Leaf1 Angle	Leaf2 Angle	Leaf3 Angle	Leaf4 Angle	Leaf5 Angle
122	24	65	22.9	82	-31.8	114.3	30.4	0	0
	25.4	70	24	90	80.2	41.2	-28.8	0	0
	23.7	145	21.4	155	55.2	-89.7	34.9
	24.3	163	23.3	163	58.5	0	97.7	0	0
	24.4	225	23.2	225	-109	-109	-61.8
	23.2	250	21.6	257	-115	50.6	91.9	0	0
	24.4	264	24.2	264	-47.9	-141.5	-81	0	0
	25.5	263	23.9	264	-73.4	-87.6	0
	23.8	330	23.5	338	-120.1	70.9	0	0
	22.5	0	20.7	15	-114.4	-54.6	180	0	0
	23.3	355	22.3	355	169.7	0	0	0
	24	113	23.2	113	0	175	-27.6	0
