# Supplementary material for: A technique system for the measurement, reconstruction and character extraction of rice plant architecture
Source: PLoS One. 2017 May 30;12(5):e0177205. doi: 10.1371/journal.pone.0177205 (PMC5448746; doi:10.1371/journal.pone.0177205)
Supplement: S2 Data — There four type file in the zip file, SystemData is parameters of paratus, SSP_LCAA correspond to the special position of stem, leafvein correspond to data of leaf midrib curves, leafshape correspond to the data of leaf shape. 101: correspond to neighbor 8 hills of Sample S1 (NSICRc222), 1: correspond to neighbor 8 hills of Sample S2 (NSICRc124H). (ZIP) [file pone.0177205.s008.zip › SSP_LCAAE101.xlsx]

## Sheet: Sheet1
Treatment	L1	Rotate1	L2	Rotate2	Leaf1 Angle	Leaf2 Angle	Leaf3 Angle	Leaf4 Angle	Leaf5 Angle
122	23	60	21.3	66	52.2	-52.4	69.2	-120	20.7	-63.2
	22.2	104	21	109	-30.4	31	-70.9	0
	22.9	110	22	110	-57.9	22.3	105.2	0
	22.7	159	22.7	159	96.5	-84	101.3	-70.4	-126.8
	22.6	175	22	195	34.6	-137.6	105.3	-161.3
	23	195	21.2	219	-124.2	94.3	-147.6	100.7	0
	23.8	184	23	205	64.1	-103	83.3	-67.7
	24.8	277	23.6	277	71.5	-120.5	57.8	-97.9	0
	24	352	23.5	352	-67.9	126.9	-31.8	141	0
	23.6	63	21.5	68	53.9	-38.9	180	-50.4	0
	23.9	47	22.5	47	-32	153.5	-14.3	139.7	139.7
	24.5	58	22.9	58	-127.2	17.2	-121.8	0	-99.6
	24	41	23.6	41	-65.4	73.8	-92.9	114.4	-99.1
	24.6	41	24.7	52	67.2	-95.9	69.8	49.9	0
	24.2	113	24.1	125	145.1	-79	0	-73.1	-148.3
	25.2	114	23.8	114	152.2	85.4	-79.6	0	0
	24.8	351	24.7	351	150.3	-26.5	106.8	-78.8	0	0
	25.9	351	26.4	351	22.8	143.6	37.1	-156.5	0
	24.2	210	21.7	153	112.1	-23.9
	24.8	200	20.5	225	0	73.1	53.2
