# Supplementary material for: A technique system for the measurement, reconstruction and character extraction of rice plant architecture
Source: PLoS One. 2017 May 30;12(5):e0177205. doi: 10.1371/journal.pone.0177205 (PMC5448746; doi:10.1371/journal.pone.0177205)
Supplement: S2 Data — There four type file in the zip file, SystemData is parameters of paratus, SSP_LCAA correspond to the special position of stem, leafvein correspond to data of leaf midrib curves, leafshape correspond to the data of leaf shape. 101: correspond to neighbor 8 hills of Sample S1 (NSICRc222), 1: correspond to neighbor 8 hills of Sample S2 (NSICRc124H). (ZIP) [file pone.0177205.s008.zip › SSP_LCAAE102.xlsx]

## Sheet: Sheet1
Treatment	L1	Rotate1	L2	Rotate2	Leaf1 Angle	Leaf2 Angle	Leaf3 Angle	Leaf4 Angle	Leaf5 Angle
122	23.5	303	22.5	303	-24.9	110.3	20.9	0	0
	25.1	338	24.4	355	98.9	-80.1	115.8	0	0
	25.7	340	25	340	-31.9	106.9	-35.6	0	0
	22.3	270	22.2	275	162.1	-13.4	0
	23.3	247	21.1	260	28.4	145.6	0	0	0
	23.7	262	22.4	262	23.8	-159.7	0	0
	23.7	212	22.7	271	167	-114.5	180	0	0
	23.6	182	23.5	190	-118.5	67	-125.6	0	0
	24.1	135	23.4	135	103.1	-27	123.2	-40.4	0
	24.9	135	24.3	135	-51.1	155.3	-78.5	0	0
