# Supplementary material for: A technique system for the measurement, reconstruction and character extraction of rice plant architecture
Source: PLoS One. 2017 May 30;12(5):e0177205. doi: 10.1371/journal.pone.0177205 (PMC5448746; doi:10.1371/journal.pone.0177205)
Supplement: S2 Data — There four type file in the zip file, SystemData is parameters of paratus, SSP_LCAA correspond to the special position of stem, leafvein correspond to data of leaf midrib curves, leafshape correspond to the data of leaf shape. 101: correspond to neighbor 8 hills of Sample S1 (NSICRc222), 1: correspond to neighbor 8 hills of Sample S2 (NSICRc124H). (ZIP) [file pone.0177205.s008.zip › SSP_LCAAF101.xlsx]

## Sheet: Sheet1
Treatment	L1	Rotate1	L2	Rotate2	Leaf1 Angle	Leaf2 Angle	Leaf3 Angle	Leaf4 Angle	Leaf5 Angle
122	23.7	267	21.3	245	-27.2	124.7	-35.3	0	0
	24.1	238	21.7	215	24.6	128.5	0	0	0
	24.7	177	23.2	177	180	13.7	131.5	-108.5	0	0
	24.8	212	25	218	-128.7	20.5	-105.5	0
	25.7	207	24	207	134.6	11.9
	24.4	291	23.2	303	36.4	0
	23.6	330	22.5	348	11.6	-159.9	0	-163	0	0
	22.4	20	21.4	25	-34	132.2	-33.3	0	0
	23.5	44	22.3	64	64.8	-136.8	98.4	-113.4	0
	23.8	80	20.6	80	67.8	0
	24.4	113	22.6	128	165.8	0	139.2	-49.8	0
	25	46	23.9	60	-129.6	66.7	-126.3	15.5	0
	22.8	2	22	17	-170.6	-25.2	-103.5	22.1	0
