# Supplementary material for: A technique system for the measurement, reconstruction and character extraction of rice plant architecture
Source: PLoS One. 2017 May 30;12(5):e0177205. doi: 10.1371/journal.pone.0177205 (PMC5448746; doi:10.1371/journal.pone.0177205)
Supplement: S2 Data — There four type file in the zip file, SystemData is parameters of paratus, SSP_LCAA correspond to the special position of stem, leafvein correspond to data of leaf midrib curves, leafshape correspond to the data of leaf shape. 101: correspond to neighbor 8 hills of Sample S1 (NSICRc222), 1: correspond to neighbor 8 hills of Sample S2 (NSICRc124H). (ZIP) [file pone.0177205.s008.zip › SSP_LCAAF102.xlsx]

## Sheet: Sheet1
Treatment	L1	Rotate1	L2	Rotate2	Leaf1 Angle	Leaf2 Angle	Leaf3 Angle	Leaf4 Angle	Leaf5 Angle
122	22.4	341	20.2	348	-114.4	83.4	-120.7	0	0
	22.9	12	20.7	25	-89.3	94.4	-95.6	46	0	0
	23.6	45	22.2	45	-24.5	144.4	0	0
	23.5	70	22.9	70	63.4	-78.6	89.5	-35.3	0
	23.7	107	22.4	132	0	-184.9	36.7	-115.2	0	0
	24.3	165	23	165	-76.3	111.8	-115.7	126.3	0	0
	23.6	200	19.7	222	-148.3	53.5
	24	245	23.6	227	-141.4	0	0	0	0
	25.4	227	24.7	227	13.6	197.4	-100.6	0	0
	24.2	290	24.1	290	30.7	-112.4	175.9	-81.8	0
	24.9	290	24.3	299	111.2	-21.4	106.1	0	0
	23.5	330	20.2	355	102.7	-38.3
	23	355	22	355	18.9	-154.1	0
	24.2	345	24.5	323	-144.9	180	-44.3
	23	274	27.8	274	34.4	184.9	124.1	0
	24.6	140	22.7	140	20.7	-94.2
