# Supplementary material for: A technique system for the measurement, reconstruction and character extraction of rice plant architecture
Source: PLoS One. 2017 May 30;12(5):e0177205. doi: 10.1371/journal.pone.0177205 (PMC5448746; doi:10.1371/journal.pone.0177205)
Supplement: S2 Data — There four type file in the zip file, SystemData is parameters of paratus, SSP_LCAA correspond to the special position of stem, leafvein correspond to data of leaf midrib curves, leafshape correspond to the data of leaf shape. 101: correspond to neighbor 8 hills of Sample S1 (NSICRc222), 1: correspond to neighbor 8 hills of Sample S2 (NSICRc124H). (ZIP) [file pone.0177205.s008.zip › SSP_LCAAG101.xlsx]

## Sheet: Sheet1
Treatment	L1	Rotate1	L2	Rotate2	Leaf1 Angle	Leaf2 Angle	Leaf3 Angle	Leaf4 Angle	Leaf5 Angle
122	23.6	125	23.1	125	-43.2	96.9	-53.6	158	70	0
	22.5	80	21.1	80	0	166.8	-61	0	0
	22.6	63	21.5	57	114.6	-37.8	180	-165.3	0	71.3
	23.8	145	22	145	0	68.4	38	0	0	0
	24	167	22	167	-17	37.4	-46.4	64.1	0
	23	182	20	192	35.8	-45.7	70.3	-25.5	71.1
	22.2	218	20.4	218	136.8	45.9	-73.7	-19.3	0
	22.8	225	19.8	234	31.2	-150.3	38.6	0	0
	24.8	182	22.4	196	122.8	-25.8	106.8	-28.9	0
	25.3	159	24.6	159	71.4	-142.3	127.5	-42.3	0	0
	26.7	118	23.8	258	58.6	-59.9	55.2	-71.4	65.9	0
	23.5	258	19.9	264	-16.9	-119.2	0
	28	240	27	240	43.2	-100.1	80.9	81.4	0
	21.1	55	18.1	60	0	-80.7	140.7
	22.8	60	23.2	60	180	-51.5	152.9	0	0
	24	55	24	55	114.3	-25.5	141.8	0	0
	22.5	335	21.5	352	-30.5	0	0
	22.7	20	21.1	20	-22.8	148.8	-53.5	180	0
	23.3	20	22	20	-151	32.7	180	-136.6	-116.5
	23.5	350	21.3	350	-28.1	-126.6	-71	0	0
