# Supplementary material for: A technique system for the measurement, reconstruction and character extraction of rice plant architecture
Source: PLoS One. 2017 May 30;12(5):e0177205. doi: 10.1371/journal.pone.0177205 (PMC5448746; doi:10.1371/journal.pone.0177205)
Supplement: S2 Data — There four type file in the zip file, SystemData is parameters of paratus, SSP_LCAA correspond to the special position of stem, leafvein correspond to data of leaf midrib curves, leafshape correspond to the data of leaf shape. 101: correspond to neighbor 8 hills of Sample S1 (NSICRc222), 1: correspond to neighbor 8 hills of Sample S2 (NSICRc124H). (ZIP) [file pone.0177205.s008.zip › SSP_LCAAG102.xlsx]

## Sheet: Sheet1
Treatment	L1	Rotate1	L2	Rotate2	Leaf1 Angle	Leaf2 Angle	Leaf3 Angle	Leaf4 Angle	Leaf5 Angle
122	22.9	303	21	315	-100	33.3	-114.4	16.1	0	0
	23.6	325	22	335	98.6	0
	22.6	236	21.3	236	-86	68.9	118.4	0	0
	23.7	275	22.1	275	89.6	-127.7	180	0	0	0
	24.5	302	22.5	302	-86.6	51.1	-69.1
	23.3	251	22.3	268	-160.8	33.1	0	0	0
	24	234	23.4	234	-101	83.9	87.5	0	0
	23.1	184	22.5	184	-30	-168.4	-31.4	0	0
	22.3	195	18.1	185	96.4	-44.7
	23.5	145	24.1	180	-77.8	147.4
	25.2	181	25.4	181	-118.6	0
	25	213	24.8	218	-89.6	136.6	0	0	0
	25	292	23.6	330	-147.3	150.8	0	0	0	0
	25	290	24.2	316	-93.9	81.1	0	0	0
	23	97	21.8	97	103.2	-40.8	90.5	0
	24	112	22.9	96	95.2	-38.5	0	0	0
	23	54	20.5	54	-45.3	87.5	-22.3	0
	23	39	20.8	39	-55.5	62.6	-31.4	0	0	0
	23.8	62	22.6	62	0	-108.8	42.5	-115.4	0	0
	23.4	9	21.2	9	180	-48.4	124.1	-113.6	0
	25.2	350	25	350	-164.4	15.3	-145.3	0	0
	24.2	40	24.5	40	11.7	0
