# Supplementary material for: A technique system for the measurement, reconstruction and character extraction of rice plant architecture
Source: PLoS One. 2017 May 30;12(5):e0177205. doi: 10.1371/journal.pone.0177205 (PMC5448746; doi:10.1371/journal.pone.0177205)
Supplement: S2 Data — There four type file in the zip file, SystemData is parameters of paratus, SSP_LCAA correspond to the special position of stem, leafvein correspond to data of leaf midrib curves, leafshape correspond to the data of leaf shape. 101: correspond to neighbor 8 hills of Sample S1 (NSICRc222), 1: correspond to neighbor 8 hills of Sample S2 (NSICRc124H). (ZIP) [file pone.0177205.s008.zip › SSP_LCAAH101.xlsx]

## Sheet: Sheet1
Treatment	L1	Rotate1	L2	Rotate2	Leaf1 Angle	Leaf2 Angle	Leaf3 Angle	Leaf4 Angle	Leaf5 Angle
122	23.7	57	21.3	65	86.3	-36.4	0
	23.1	65	20	65	-71.3	68.6	-143.6	0
	23.2	31	22	45	127.5	-82.3	113.1	-72.3	180	0
	24.3	57	23	57	0	180	80.3	180	0
	23.6	355	21.4	354	-115.6	46.7	-122.3	0	121.2	0
	24.6	67	23.8	100	66.7	160.1	91.5	169.8
	24.5	199	21.4	199	-152.8	14.7	123.5	50.7
	25.8	145	24.1	150	-147.1	47.9	0	0
	24.5	241	23.3	265	-84.9	81.8	-58.6	134	-27.3
	22.9	317	20.4	317	-35	-152.4	0	0
	25.1	333	23.7	333	0	175	-89.2	180	61.5
	22.9	286	21.1	386	41.4	-98.9	38.7	-149.7	0
	23.3	301	21.2	301	-101	-14.1	-104.7	18.3	-84.1
