# Supplementary material for: A technique system for the measurement, reconstruction and character extraction of rice plant architecture
Source: PLoS One. 2017 May 30;12(5):e0177205. doi: 10.1371/journal.pone.0177205 (PMC5448746; doi:10.1371/journal.pone.0177205)
Supplement: S2 Data — There four type file in the zip file, SystemData is parameters of paratus, SSP_LCAA correspond to the special position of stem, leafvein correspond to data of leaf midrib curves, leafshape correspond to the data of leaf shape. 101: correspond to neighbor 8 hills of Sample S1 (NSICRc222), 1: correspond to neighbor 8 hills of Sample S2 (NSICRc124H). (ZIP) [file pone.0177205.s008.zip › SSP_LCAAH102.xlsx]

## Sheet: Sheet1
Treatment	L1	Rotate1	L2	Rotate2	Leaf1 Angle	Leaf2 Angle	Leaf3 Angle	Leaf4 Angle	Leaf5 Angle
122	23	212	22.2	212	-63	36.9	-78.1	0	0
	23.1	177	21.3	177	-21.2	164.1	0	0
	24	177	23.9	189	92.9	0
	24.6	193	24.1	202	60.3	-81.7	83.4	-90.3	0	0
	23.4	240	21.7	266	30.7	180	25.9	167.2	0	0
	24.6	266	24.8	277	-149.8	42.3	-79.9	0	0
	25.1	193	25	193	-60.6	135.3	-94.7	0
	24.3	125	23.7	141	-14.8	-161.3	0	0
	25.3	97	26	107	-101.6	10	-131.1	0	0
	25.2	34	23.3	12	0	96.6	-60.3	0	-65.5	0
	24.1	315	22.8	337	17.1	102.5	0	114	0	0
	25.1	113	26	313	313	0
