# Supplementary material for: A technique system for the measurement, reconstruction and character extraction of rice plant architecture
Source: PLoS One. 2017 May 30;12(5):e0177205. doi: 10.1371/journal.pone.0177205 (PMC5448746; doi:10.1371/journal.pone.0177205)
Supplement: S2 Data — There four type file in the zip file, SystemData is parameters of paratus, SSP_LCAA correspond to the special position of stem, leafvein correspond to data of leaf midrib curves, leafshape correspond to the data of leaf shape. 101: correspond to neighbor 8 hills of Sample S1 (NSICRc222), 1: correspond to neighbor 8 hills of Sample S2 (NSICRc124H). (ZIP) [file pone.0177205.s008.zip › System DataD101.xlsx]

## Sheet: Sheet1
Radius/圆盘半径	TurnplateH/转盘高度	EarthDepth/泥土厚度	PlantBH/茎秆基部长度	H1/测量点高度	H2/测量点高度
262	0	185	135	215	415
